# Supplementary material for: Multi-modal dissection of cell-type specific TDP-43 pathology in the motor cortex
Source: Nat Commun. 2026 Mar 9;17:2406. doi: 10.1038/s41467-026-69944-6 (PMC12982666; doi:10.1038/s41467-026-69944-6)
Supplement: Supplementary file 3 — Supplementary Data 1-25 [file 41467_2026_69944_MOESM3_ESM.zip]

Archive with 25 entries (25 files):
- Supplementary_Data_1.docx
- Supplementary_Data_10.csv
- Supplementary_Data_11.csv
- Supplementary_Data_12.csv
- Supplementary_Data_13.csv
- Supplementary_Data_14.csv
- Supplementary_Data_15.csv
- Supplementary_Data_16.csv
- Supplementary_Data_17.csv
- Supplementary_Data_18.csv
- Supplementary_Data_19.csv
- Supplementary_Data_2.txt
- Supplementary_Data_20.csv
- Supplementary_Data_21.csv
- Supplementary_Data_22.csv
- Supplementary_Data_23.csv
- Supplementary_Data_24.csv
- Supplementary_Data_25.csv
- Supplementary_Data_3.xlsx
- Supplementary_Data_4.txt
- Supplementary_Data_5.xlsx
- Supplementary_Data_6.xlsx
- Supplementary_Data_7.csv
- Supplementary_Data_8.csv
- Supplementary_Data_9.csv
