# Supplementary material for: Multi-modal dissection of cell-type specific TDP-43 pathology in the motor cortex
Source: Nat Commun. 2026 Mar 9;17:2406. doi: 10.1038/s41467-026-69944-6 (PMC12982666; doi:10.1038/s41467-026-69944-6)
Supplement: Supplementary file 3 — Supplementary Data 1-25 [file 41467_2026_69944_MOESM3_ESM.zip › Supplementary_Data_10.csv]

# Supplementary Data 10: ALS/ALS-FTD DGE signature. 5,471 genes significant in at least one major cell type in ALS or at least one major cell type in ALS-FTD. 'Gene': Gene Symbol; 'ID_10X': Gene Id in 10X Genomics GRCh38 2020 A Reference; 'GENETYPE': gene classification; 'Signif_In': Significant in ALS vs. Ctrl. only ('ALS'), ALS-FTD vs. Ctrl. only ('ALSFTD') or ALS vs. Ctrl. & ALS-FTD vs. Ctrl. …
Gene	ID_10X	GENETYPE	Signif_In
A1BG	A1BG	protein-coding	ALSFTD
A1BG-AS1	A1BG-AS1	ncRNA	ALSFTD
AARS	AARS	protein-coding	ALSFTD
AASDHPPT	AASDHPPT	protein-coding	ALS
ABAT	ABAT	protein-coding	ALS
ABCA12	ABCA12	protein-coding	ALSFTD
ABCA3	ABCA3	protein-coding	ALSFTD
ABCA4	ABCA4	protein-coding	ALSFTD
ABCA7	ABCA7	protein-coding	ALS
ABCB1	ABCB1	protein-coding	ALS
ABCB10	ABCB10	protein-coding	ALSFTD
ABCB8	ABCB8	protein-coding	ALSFTD
ABCB9	ABCB9	protein-coding	ALSFTD
ABCC8	ABCC8	protein-coding	ALS
ABCD3	ABCD3	protein-coding	ALSFTD
ABCD4	ABCD4	protein-coding	Both
ABCE1	ABCE1	protein-coding	Both
ABCF1	ABCF1	protein-coding	ALSFTD
ABCG1	ABCG1	protein-coding	ALSFTD
ABHD12B	ABHD12B	protein-coding	ALSFTD
ABHD13	ABHD13	protein-coding	Both
ABHD14B	ABHD14B	protein-coding	ALSFTD
ABHD17C	ABHD17C	protein-coding	ALS
ABHD18	ABHD18	protein-coding	ALSFTD
ABLIM3	ABLIM3	protein-coding	ALSFTD
ABTB2	ABTB2	protein-coding	ALS
AC002310.2	AC002310.2	Accession	ALSFTD
AC002351.1	AC002351.1	Accession	ALSFTD
AC002383.1	AC002383.1	Accession	ALSFTD
AC002451.1	AC002451.1	Accession	ALSFTD
AC002454.1	AC002454.1	Accession	ALSFTD
AC003093.1	AC003093.1	Accession	ALSFTD
AC003102.1	AC003102.1	Accession	ALSFTD
AC003659.1	AC003659.1	Accession	ALSFTD
AC003682.1	AC003682.1	Accession	ALSFTD
AC003986.1	AC003986.1	Accession	ALSFTD
AC004034.1	AC004034.1	Accession	ALSFTD
AC004158.1	AC004158.1	Accession	ALS
AC004233.1	AC004233.1	Accession	ALSFTD
AC004253.1	AC004253.1	Accession	ALSFTD
AC004494.1	AC004494.1	Accession	ALSFTD
AC004594.1	AC004594.1	Accession	ALSFTD
AC004692.2	AC004692.2	Accession	ALSFTD
AC004816.1	AC004816.1	Accession	ALSFTD
AC004828.1	AC004828.1	Accession	ALSFTD
AC004884.2	AC004884.2	Accession	ALSFTD
AC004918.4	AC004918.4	Accession	ALSFTD
AC004951.1	AC004951.1	Accession	ALSFTD
AC004982.2	AC004982.2	Accession	ALSFTD
AC005040.2	AC005040.2	Accession	ALSFTD
AC005041.5	AC005041.5	Accession	ALSFTD
AC005062.1	AC005062.1	Accession	ALSFTD
AC005081.1	AC005081.1	Accession	ALSFTD
AC005100.1	AC005100.1	Accession	Both
AC005154.4	AC005154.4	Accession	ALSFTD
AC005225.2	AC005225.2	Accession	ALSFTD
AC005291.2	AC005291.2	Accession	ALSFTD
AC005332.4	AC005332.4	Accession	ALSFTD
AC005355.1	AC005355.1	Accession	ALSFTD
AC005363.2	AC005363.2	Accession	ALSFTD
AC005482.1	AC005482.1	Accession	ALSFTD
AC005523.2	AC005523.2	Accession	ALS
AC005532.1	AC005532.1	Accession	ALSFTD
AC005618.4	AC005618.4	Accession	ALSFTD
AC005632.6	AC005632.6	Accession	ALSFTD
AC005726.1	AC005726.1	Accession	ALSFTD
AC005726.5	AC005726.5	Accession	ALSFTD
AC005740.5	AC005740.5	Accession	ALSFTD
AC005746.2	AC005746.2	Accession	ALSFTD
AC005899.1	AC005899.1	Accession	ALSFTD
AC005899.6	AC005899.6	Accession	ALSFTD
AC005906.2	AC005906.2	Accession	ALSFTD
AC005972.3	AC005972.3	Accession	ALSFTD
AC006001.2	AC006001.2	Accession	ALSFTD
AC006058.1	AC006058.1	Accession	Both
AC006112.1	AC006112.1	Accession	ALSFTD
AC006148.1	AC006148.1	Accession	ALSFTD
AC006230.1	AC006230.1	Accession	Both
AC006460.2	AC006460.2	Accession	Both
AC006504.5	AC006504.5	Accession	ALSFTD
AC006504.7	AC006504.7	Accession	ALSFTD
AC007038.2	AC007038.2	Accession	ALSFTD
AC007193.2	AC007193.2	Accession	ALSFTD
AC007216.4	AC007216.4	Accession	ALSFTD
AC007262.2	AC007262.2	Accession	ALSFTD
AC007319.1	AC007319.1	Accession	ALSFTD
AC007364.1	AC007364.1	Accession	ALS
AC007368.1	AC007368.1	Accession	ALSFTD
AC007389.1	AC007389.1	Accession	Both
AC007402.1	AC007402.1	Accession	ALSFTD
AC007406.5	AC007406.5	Accession	ALSFTD
AC007450.1	AC007450.1	Accession	ALSFTD
AC007614.1	AC007614.1	Accession	ALSFTD
AC007686.4	AC007686.4	Accession	ALSFTD
AC007773.1	AC007773.1	Accession	ALSFTD
AC007785.1	AC007785.1	Accession	ALSFTD
AC007785.3	AC007785.3	Accession	ALSFTD
AC007996.1	AC007996.1	Accession	ALSFTD
AC008014.1	AC008014.1	Accession	ALSFTD
AC008056.1	AC008056.1	Accession	ALS
AC008083.2	AC008083.2	Accession	ALSFTD
AC008083.3	AC008083.3	Accession	ALSFTD
AC008105.3	AC008105.3	Accession	ALSFTD
AC008124.1	AC008124.1	Accession	ALSFTD
AC008440.1	AC008440.1	Accession	ALSFTD
AC008443.1	AC008443.1	Accession	ALSFTD
AC008459.1	AC008459.1	Accession	ALSFTD
AC008505.1	AC008505.1	Accession	ALSFTD
AC008554.1	AC008554.1	Accession	ALSFTD
AC008568.1	AC008568.1	Accession	ALSFTD
AC008574.1	AC008574.1	Accession	ALSFTD
AC008686.1	AC008686.1	Accession	ALSFTD
AC008696.2	AC008696.2	Accession	ALSFTD
AC008735.2	AC008735.2	Accession	ALSFTD
AC008870.2	AC008870.2	Accession	ALSFTD
AC008992.1	AC008992.1	Accession	ALSFTD
AC009041.2	AC009041.2	Accession	ALSFTD
AC009063.2	AC009063.2	Accession	ALSFTD
AC009065.4	AC009065.4	Accession	ALSFTD
AC009102.4	AC009102.4	Accession	ALSFTD
AC009118.3	AC009118.3	Accession	ALSFTD
AC009148.1	AC009148.1	Accession	ALSFTD
AC009185.1	AC009185.1	Accession	ALSFTD
AC009227.1	AC009227.1	Accession	ALSFTD
AC009229.2	AC009229.2	Accession	ALSFTD
AC009262.1	AC009262.1	Accession	ALSFTD
AC009309.1	AC009309.1	Accession	ALSFTD
AC009396.1	AC009396.1	Accession	ALSFTD
AC009411.2	AC009411.2	Accession	ALSFTD
AC009495.3	AC009495.3	Accession	ALSFTD
AC009554.1	AC009554.1	Accession	ALSFTD
AC009646.2	AC009646.2	Accession	ALSFTD
AC009690.2	AC009690.2	Accession	ALSFTD
AC009835.1	AC009835.1	Accession	ALSFTD
AC009899.1	AC009899.1	Accession	ALSFTD
AC009961.1	AC009961.1	Accession	ALSFTD
AC009975.2	AC009975.2	Accession	ALSFTD
AC010210.1	AC010210.1	Accession	ALSFTD
AC010230.1	AC010230.1	Accession	ALSFTD
AC010267.1	AC010267.1	Accession	ALSFTD
AC010336.8	AC010336.8	Accession	ALSFTD
AC010422.2	AC010422.2	Accession	ALSFTD
AC010503.1	AC010503.1	Accession	ALSFTD
AC010504.1	AC010504.1	Accession	ALSFTD
AC010624.2	AC010624.2	Accession	ALSFTD
AC010632.1	AC010632.1	Accession	ALSFTD
AC010632.2	AC010632.2	Accession	ALSFTD
AC010731.2	AC010731.2	Accession	ALSFTD
AC010735.2	AC010735.2	Accession	ALSFTD
AC010754.1	AC010754.1	Accession	ALSFTD
AC010884.1	AC010884.1	Accession	ALSFTD
AC010976.1	AC010976.1	Accession	ALSFTD
AC010978.1	AC010978.1	Accession	ALSFTD
AC010983.1	AC010983.1	Accession	ALSFTD
AC010998.1	AC010998.1	Accession	ALSFTD
AC011239.1	AC011239.1	Accession	ALSFTD
AC011246.1	AC011246.1	Accession	ALSFTD
AC011365.1	AC011365.1	Accession	ALSFTD
AC011369.1	AC011369.1	Accession	ALSFTD
AC011472.2	AC011472.2	Accession	ALSFTD
AC011603.2	AC011603.2	Accession	ALSFTD
AC011751.1	AC011751.1	Accession	ALSFTD
AC011752.1	AC011752.1	Accession	ALSFTD
AC011754.1	AC011754.1	Accession	ALSFTD
AC011824.2	AC011824.2	Accession	ALSFTD
AC011933.4	AC011933.4	Accession	ALSFTD
AC011995.2	AC011995.2	Accession	Both
AC011997.2	AC011997.2	Accession	ALSFTD
AC012065.4	AC012065.4	Accession	ALSFTD
AC012184.3	AC012184.3	Accession	ALSFTD
AC012291.3	AC012291.3	Accession	ALSFTD
AC012322.1	AC012322.1	Accession	ALSFTD
AC012358.3	AC012358.3	Accession	ALSFTD
AC012368.1	AC012368.1	Accession	ALSFTD
AC012404.1	AC012404.1	Accession	ALSFTD
AC012501.2	AC012501.2	Accession	ALSFTD
AC012508.1	AC012508.1	Accession	ALSFTD
AC012593.1	AC012593.1	Accession	ALSFTD
AC012615.2	AC012615.2	Accession	ALSFTD
AC013265.1	AC013265.1	Accession	ALSFTD
AC013287.1	AC013287.1	Accession	ALSFTD
AC013643.2	AC013643.2	Accession	ALSFTD
AC015849.3	AC015849.3	Accession	ALSFTD
AC015849.4	AC015849.4	Accession	ALSFTD
AC015943.1	AC015943.1	Accession	ALSFTD
AC016026.2	AC016026.2	Accession	ALSFTD
AC016074.2	AC016074.2	Accession	ALSFTD
AC016168.2	AC016168.2	Accession	ALSFTD
AC016576.1	AC016576.1	Accession	ALSFTD
AC016598.2	AC016598.2	Accession	ALSFTD
AC016687.2	AC016687.2	Accession	ALSFTD
AC016687.3	AC016687.3	Accession	ALSFTD
AC016716.2	AC016716.2	Accession	ALSFTD
AC016727.1	AC016727.1	Accession	ALSFTD
AC016831.5	AC016831.5	Accession	ALS
AC016933.1	AC016933.1	Accession	ALSFTD
AC018467.1	AC018467.1	Accession	ALSFTD
AC018653.4	AC018653.4	Accession	ALSFTD
AC018685.3	AC018685.3	Accession	ALSFTD
AC018697.1	AC018697.1	Accession	ALSFTD
AC018742.1	AC018742.1	Accession	ALSFTD
AC018761.2	AC018761.2	Accession	ALSFTD
AC018953.2	AC018953.2	Accession	Both
AC019130.1	AC019130.1	Accession	ALSFTD
AC019197.1	AC019197.1	Accession	ALSFTD
AC019211.1	AC019211.1	Accession	ALS
AC020637.1	AC020637.1	Accession	ALSFTD
AC020911.2	AC020911.2	Accession	Both
AC020916.1	AC020916.1	Accession	ALSFTD
AC021054.1	AC021054.1	Accession	ALSFTD
AC021097.1	AC021097.1	Accession	ALSFTD
AC021733.4	AC021733.4	Accession	ALSFTD
AC021851.1	AC021851.1	Accession	Both
AC022034.1	AC022034.1	Accession	ALSFTD
AC022087.1	AC022087.1	Accession	ALSFTD
AC022395.1	AC022395.1	Accession	ALS
AC022424.1	AC022424.1	Accession	ALSFTD
AC022509.2	AC022509.2	Accession	ALS
AC022535.3	AC022535.3	Accession	ALSFTD
AC022762.2	AC022762.2	Accession	ALSFTD
AC023480.1	AC023480.1	Accession	ALSFTD
AC023503.1	AC023503.1	Accession	ALSFTD
AC023590.1	AC023590.1	Accession	ALSFTD
AC023781.1	AC023781.1	Accession	ALSFTD
AC024075.1	AC024075.1	Accession	ALSFTD
AC024075.3	AC024075.3	Accession	ALSFTD
AC024257.1	AC024257.1	Accession	ALSFTD
AC025043.1	AC025043.1	Accession	ALSFTD
AC025160.1	AC025160.1	Accession	ALSFTD
AC025165.1	AC025165.1	Accession	ALS
AC025165.5	AC025165.5	Accession	ALSFTD
AC025175.2	AC025175.2	Accession	ALSFTD
AC025211.1	AC025211.1	Accession	ALSFTD
AC025263.1	AC025263.1	Accession	ALSFTD
AC025287.4	AC025287.4	Accession	ALSFTD
AC025809.1	AC025809.1	Accession	ALSFTD
AC025839.1	AC025839.1	Accession	ALSFTD
AC025887.2	AC025887.2	Accession	ALSFTD
AC026124.2	AC026124.2	Accession	ALSFTD
AC026471.1	AC026471.1	Accession	ALSFTD
AC026803.3	AC026803.3	Accession	ALSFTD
AC026979.2	AC026979.2	Accession	ALSFTD
AC027031.2	AC027031.2	Accession	ALSFTD
AC027130.1	AC027130.1	Accession	ALSFTD
AC027288.3	AC027288.3	Accession	ALSFTD
AC034111.1	AC034111.1	Accession	ALSFTD
AC034114.2	AC034114.2	Accession	ALSFTD
AC034193.1	AC034193.1	Accession	ALSFTD
AC034268.2	AC034268.2	Accession	ALSFTD
AC036108.1	AC036108.1	Accession	ALSFTD
AC040934.1	AC040934.1	Accession	ALSFTD
AC046134.2	AC046134.2	Accession	ALSFTD
AC048352.1	AC048352.1	Accession	ALSFTD
AC051619.5	AC051619.5	Accession	ALSFTD
AC055811.1	AC055811.1	Accession	ALSFTD
AC055839.2	AC055839.2	Accession	ALSFTD
AC060765.2	AC060765.2	Accession	ALSFTD
AC061708.1	AC061708.1	Accession	ALS
AC061975.8	AC061975.8	Accession	ALS
AC062028.1	AC062028.1	Accession	ALSFTD
AC066613.2	AC066613.2	Accession	ALSFTD
AC067751.1	AC067751.1	Accession	ALSFTD
AC067956.1	AC067956.1	Accession	ALS
AC068533.3	AC068533.3	Accession	ALSFTD
AC068587.4	AC068587.4	Accession	Both
AC068722.1	AC068722.1	Accession	ALSFTD
AC068787.2	AC068787.2	Accession	ALSFTD
AC068787.4	AC068787.4	Accession	ALSFTD
AC068790.3	AC068790.3	Accession	ALSFTD
AC068790.7	AC068790.7	Accession	ALSFTD
AC069209.2	AC069209.2	Accession	ALSFTD
AC069437.1	AC069437.1	Accession	ALSFTD
AC072022.2	AC072022.2	Accession	ALSFTD
AC072028.1	AC072028.1	Accession	ALS
AC073050.1	AC073050.1	Accession	ALS
AC073091.3	AC073091.3	Accession	ALSFTD
AC073091.4	AC073091.4	Accession	ALSFTD
AC073316.3	AC073316.3	Accession	ALSFTD
AC073365.1	AC073365.1	Accession	ALSFTD
AC073389.1	AC073389.1	Accession	ALSFTD
AC073475.1	AC073475.1	Accession	ALS
AC073896.2	AC073896.2	Accession	ALSFTD
AC074117.1	AC074117.1	Accession	ALSFTD
AC078789.1	AC078789.1	Accession	ALSFTD
AC079030.1	AC079030.1	Accession	ALSFTD
AC079304.1	AC079304.1	Accession	ALSFTD
AC079336.4	AC079336.4	Accession	ALSFTD
AC079354.3	AC079354.3	Accession	ALSFTD
AC079380.1	AC079380.1	Accession	ALSFTD
AC079760.1	AC079760.1	Accession	ALSFTD
AC079760.2	AC079760.2	Accession	ALSFTD
AC079781.5	AC079781.5	Accession	ALSFTD
AC079804.3	AC079804.3	Accession	ALSFTD
AC080128.2	AC080128.2	Accession	ALSFTD
AC083799.1	AC083799.1	Accession	ALSFTD
AC083855.2	AC083855.2	Accession	ALSFTD
AC084114.1	AC084114.1	Accession	ALSFTD
AC084125.2	AC084125.2	Accession	ALSFTD
AC084740.1	AC084740.1	Accession	ALSFTD
AC087457.1	AC087457.1	Accession	ALSFTD
AC087500.1	AC087500.1	Accession	ALS
AC089985.1	AC089985.1	Accession	ALSFTD
AC089999.1	AC089999.1	Accession	ALSFTD
AC090125.1	AC090125.1	Accession	ALSFTD
AC090125.2	AC090125.2	Accession	ALSFTD
AC090138.1	AC090138.1	Accession	ALSFTD
AC090197.1	AC090197.1	Accession	ALSFTD
AC090204.1	AC090204.1	Accession	ALSFTD
AC090360.1	AC090360.1	Accession	ALSFTD
AC090518.1	AC090518.1	Accession	ALSFTD
AC090559.2	AC090559.2	Accession	ALSFTD
AC090572.2	AC090572.2	Accession	ALSFTD
AC090709.1	AC090709.1	Accession	ALSFTD
AC090772.2	AC090772.2	Accession	ALSFTD
AC090772.3	AC090772.3	Accession	ALSFTD
AC090921.1	AC090921.1	Accession	ALSFTD
AC090945.1	AC090945.1	Accession	ALSFTD
AC090946.1	AC090946.1	Accession	ALSFTD
AC091564.5	AC091564.5	Accession	ALSFTD
AC091946.1	AC091946.1	Accession	Both
AC092040.1	AC092040.1	Accession	ALSFTD
AC092053.3	AC092053.3	Accession	ALSFTD
AC092068.2	AC092068.2	Accession	ALSFTD
AC092110.1	AC092110.1	Accession	ALSFTD
AC092119.2	AC092119.2	Accession	ALSFTD
AC092329.4	AC092329.4	Accession	Both
AC092384.1	AC092384.1	Accession	ALSFTD
AC092422.1	AC092422.1	Accession	ALSFTD
AC092440.1	AC092440.1	Accession	ALSFTD
AC092574.2	AC092574.2	Accession	ALSFTD
AC092598.1	AC092598.1	Accession	ALSFTD
AC092674.1	AC092674.1	Accession	ALSFTD
AC092681.2	AC092681.2	Accession	ALSFTD
AC092683.1	AC092683.1	Accession	ALSFTD
AC092691.1	AC092691.1	Accession	ALS
AC092828.1	AC092828.1	Accession	ALSFTD
AC092896.2	AC092896.2	Accession	ALSFTD
AC092902.4	AC092902.4	Accession	Both
AC093019.2	AC093019.2	Accession	ALSFTD
AC093110.1	AC093110.1	Accession	ALSFTD
AC093157.1	AC093157.1	Accession	ALSFTD
AC093297.1	AC093297.1	Accession	ALSFTD
AC093297.2	AC093297.2	Accession	ALSFTD
AC093330.1	AC093330.1	Accession	ALSFTD
AC093519.2	AC093519.2	Accession	ALSFTD
AC093606.1	AC093606.1	Accession	ALSFTD
AC093607.1	AC093607.1	Accession	ALSFTD
AC093675.1	AC093675.1	Accession	ALSFTD
AC093802.1	AC093802.1	Accession	ALSFTD
AC093817.2	AC093817.2	Accession	ALSFTD
AC093849.3	AC093849.3	Accession	ALSFTD
AC093865.1	AC093865.1	Accession	ALSFTD
AC095050.1	AC095050.1	Accession	ALS
AC095059.1	AC095059.1	Accession	ALSFTD
AC096564.2	AC096564.2	Accession	ALSFTD
AC096570.1	AC096570.1	Accession	ALSFTD
AC096589.1	AC096589.1	Accession	ALSFTD
AC096639.1	AC096639.1	Accession	ALSFTD
AC097105.1	AC097105.1	Accession	ALSFTD
AC097500.1	AC097500.1	Accession	ALSFTD
AC097716.1	AC097716.1	Accession	ALSFTD
AC098679.5	AC098679.5	Accession	ALSFTD
AC099521.3	AC099521.3	Accession	ALSFTD
AC099753.1	AC099753.1	Accession	ALSFTD
AC100814.1	AC100814.1	Accession	ALSFTD
AC103855.2	AC103855.2	Accession	ALSFTD
AC103952.1	AC103952.1	Accession	ALSFTD
AC104123.1	AC104123.1	Accession	ALSFTD
AC104162.2	AC104162.2	Accession	ALS
AC104211.1	AC104211.1	Accession	ALSFTD
AC104335.2	AC104335.2	Accession	ALSFTD
AC104506.1	AC104506.1	Accession	ALSFTD
AC104806.2	AC104806.2	Accession	ALSFTD
AC104827.1	AC104827.1	Accession	ALSFTD
AC104938.1	AC104938.1	Accession	ALSFTD
AC105180.2	AC105180.2	Accession	ALS
AC105290.1	AC105290.1	Accession	ALSFTD
AC106707.1	AC106707.1	Accession	ALSFTD
AC106779.1	AC106779.1	Accession	ALSFTD
AC106845.1	AC106845.1	Accession	ALSFTD
AC106865.2	AC106865.2	Accession	ALSFTD
AC106897.1	AC106897.1	Accession	ALSFTD
AC107021.1	AC107021.1	Accession	ALSFTD
AC107027.3	AC107027.3	Accession	ALSFTD
AC107068.2	AC107068.2	Accession	ALSFTD
AC107072.2	AC107072.2	Accession	ALSFTD
AC107223.1	AC107223.1	Accession	ALS
AC108002.2	AC108002.2	Accession	ALSFTD
AC108047.1	AC108047.1	Accession	ALSFTD
AC108057.1	AC108057.1	Accession	ALSFTD
AC108472.1	AC108472.1	Accession	ALSFTD
AC108488.3	AC108488.3	Accession	ALSFTD
AC109129.1	AC109129.1	Accession	ALSFTD
AC109492.1	AC109492.1	Accession	ALSFTD
AC110014.1	AC110014.1	Accession	ALSFTD
AC110491.1	AC110491.1	Accession	ALSFTD
AC110491.2	AC110491.2	Accession	ALSFTD
AC110760.1	AC110760.1	Accession	ALSFTD
AC110992.1	AC110992.1	Accession	ALSFTD
AC111006.1	AC111006.1	Accession	Both
AC112206.2	AC112206.2	Accession	ALSFTD
AC112481.2	AC112481.2	Accession	ALSFTD
AC112770.1	AC112770.1	Accession	ALSFTD
AC113137.1	AC113137.1	Accession	ALSFTD
AC113167.1	AC113167.1	Accession	ALSFTD
AC114341.2	AC114341.2	Accession	ALSFTD
AC115282.1	AC115282.1	Accession	ALSFTD
AC116345.1	AC116345.1	Accession	ALSFTD
AC116362.1	AC116362.1	Accession	ALSFTD
AC116535.1	AC116535.1	Accession	ALSFTD
AC116903.2	AC116903.2	Accession	ALSFTD
AC117453.1	AC117453.1	Accession	ALSFTD
AC119674.1	AC119674.1	Accession	ALSFTD
AC119868.2	AC119868.2	Accession	ALSFTD
AC123567.2	AC123567.2	Accession	ALSFTD
AC123768.3	AC123768.3	Accession	ALSFTD
AC123784.1	AC123784.1	Accession	ALSFTD
AC124290.2	AC124290.2	Accession	ALSFTD
AC124798.1	AC124798.1	Accession	ALSFTD
AC127521.1	AC127521.1	Accession	ALSFTD
AC128687.3	AC128687.3	Accession	ALSFTD
AC130324.2	AC130324.2	Accession	ALSFTD
AC130466.1	AC130466.1	Accession	ALSFTD
AC130650.1	AC130650.1	Accession	ALSFTD
AC133550.2	AC133550.2	Accession	ALSFTD
AC133550.3	AC133550.3	Accession	ALSFTD
AC134312.4	AC134312.4	Accession	ALSFTD
AC134772.1	AC134772.1	Accession	ALSFTD
AC135050.1	AC135050.1	Accession	ALSFTD
AC135782.1	AC135782.1	Accession	ALSFTD
AC135893.1	AC135893.1	Accession	ALSFTD
AC137770.1	AC137770.1	Accession	ALSFTD
AC138647.1	AC138647.1	Accession	ALSFTD
AC138649.1	AC138649.1	Accession	ALS
AC138904.3	AC138904.3	Accession	ALSFTD
AC139491.3	AC139491.3	Accession	ALSFTD
AC139491.4	AC139491.4	Accession	ALSFTD
AC139720.1	AC139720.1	Accession	ALSFTD
AC140168.1	AC140168.1	Accession	ALSFTD
AC140481.1	AC140481.1	Accession	ALSFTD
AC145207.1	AC145207.1	Accession	ALSFTD
AC211476.2	AC211476.2	Accession	ALSFTD
AC231533.1	AC231533.1	Accession	ALSFTD
AC233280.1	AC233280.1	Accession	ALSFTD
AC234582.1	AC234582.1	Accession	ALSFTD
AC239860.4	AC239860.4	Accession	ALSFTD
AC244033.2	AC244033.2	Accession	ALSFTD
AC244090.1	AC244090.1	Accession	ALSFTD
AC244502.1	AC244502.1	Accession	ALSFTD
AC245884.9	AC245884.9	Accession	ALSFTD
AC246817.1	AC246817.1	Accession	ALSFTD
ACAA1	ACAA1	protein-coding	ALSFTD
ACAN	ACAN	protein-coding	ALS
ACAP3	ACAP3	protein-coding	ALSFTD
ACAT2	ACAT2	protein-coding	ALSFTD
ACBD3	ACBD3	protein-coding	ALSFTD
ACOT11	ACOT11	protein-coding	ALSFTD
ACOT8	ACOT8	protein-coding	ALSFTD
ACOXL	ACOXL	protein-coding	ALSFTD
ACP1	ACP1	protein-coding	ALS
ACSBG1	ACSBG1	protein-coding	ALSFTD
ACSL6	ACSL6	protein-coding	ALSFTD
ACSS2	ACSS2	protein-coding	ALSFTD
ACSS3	ACSS3	protein-coding	ALS
ACTB	ACTB	protein-coding	ALSFTD
ACTG1	ACTG1	protein-coding	ALSFTD
ACTN1	ACTN1	protein-coding	ALSFTD
ACTN2	ACTN2	protein-coding	ALSFTD
ACTR10	ACTR10	protein-coding	ALSFTD
ACTR1B	ACTR1B	protein-coding	ALS
ACTR2	ACTR2	protein-coding	ALSFTD
ACTR3	ACTR3	protein-coding	ALSFTD
ACVR1	ACVR1	protein-coding	ALS
ACYP2	ACYP2	protein-coding	ALS
ADAM11	ADAM11	protein-coding	ALSFTD
ADAM15	ADAM15	protein-coding	ALSFTD
ADAM17	ADAM17	protein-coding	ALSFTD
ADAM22	ADAM22	protein-coding	ALSFTD
ADAM28	ADAM28	protein-coding	ALS
ADAM32	ADAM32	protein-coding	ALSFTD
ADAMTS1	ADAMTS1	protein-coding	ALSFTD
ADAMTS16	ADAMTS16	protein-coding	ALSFTD
ADAMTS3	ADAMTS3	protein-coding	ALSFTD
ADAMTS8	ADAMTS8	protein-coding	ALSFTD
ADAMTS9-AS2	ADAMTS9-AS2	ncRNA	ALSFTD
ADAMTSL2	ADAMTSL2	protein-coding	ALSFTD
ADAMTSL4-AS1	ADAMTSL4-AS1	ncRNA	ALSFTD
ADARB2	ADARB2	protein-coding	ALS
ADCK5	ADCK5	protein-coding	ALSFTD
ADCY10	ADCY10	protein-coding	ALSFTD
ADCY7	ADCY7	protein-coding	ALSFTD
ADCY9	ADCY9	protein-coding	ALS
ADGRA3	ADGRA3	protein-coding	ALSFTD
ADGRB2	ADGRB2	protein-coding	ALSFTD
ADGRG1	ADGRG1	protein-coding	ALS
ADGRG7	ADGRG7	protein-coding	ALS
ADGRL1	ADGRL1	protein-coding	ALSFTD
ADGRL4	ADGRL4	protein-coding	ALSFTD
ADH5	ADH5	protein-coding	ALS
ADI1	ADI1	protein-coding	ALSFTD
ADK	ADK	protein-coding	Both
ADORA1	ADORA1	protein-coding	ALSFTD
ADPRHL2	ADPRHL2	protein-coding	ALSFTD
ADRA1B	ADRA1B	protein-coding	Both
ADRB1	ADRB1	protein-coding	ALSFTD
ADSS	ADSS	protein-coding	ALSFTD
AEBP1	AEBP1	protein-coding	ALS
AF064860.1	AF064860.1	Accession	ALSFTD
AF064866.1	AF064866.1	Accession	ALSFTD
AF121898.1	AF121898.1	Accession	ALSFTD
AF131215.6	AF131215.6	Accession	ALSFTD
AFAP1	AFAP1	protein-coding	Both
AFF1	AFF1	protein-coding	ALSFTD
AFF2	AFF2	protein-coding	ALSFTD
AFF4	AFF4	protein-coding	ALSFTD
AFG1L	AFG1L	protein-coding	ALSFTD
AFMID	AFMID	protein-coding	ALSFTD
AGAP2	AGAP2	protein-coding	ALSFTD
AGAP3	AGAP3	protein-coding	ALSFTD
AGAP4	AGAP4	protein-coding	ALSFTD
AGBL1	AGBL1	protein-coding	ALS
AGBL4	AGBL4	protein-coding	ALS
AGGF1	AGGF1	protein-coding	ALS
AGK	AGK	protein-coding	ALSFTD
AGPS	AGPS	protein-coding	ALSFTD
AGT	AGT	protein-coding	ALSFTD
AGTRAP	AGTRAP	protein-coding	ALSFTD
AHCTF1	AHCTF1	protein-coding	ALSFTD
AHCYL1	AHCYL1	protein-coding	ALS
AHNAK	AHNAK	protein-coding	Both
AHNAK2	AHNAK2	protein-coding	ALSFTD
AIRE	AIRE	protein-coding	ALSFTD
AJ003147.2	AJ003147.2	Accession	ALSFTD
AJ009632.1	AJ009632.1	Accession	ALSFTD
AJ009632.2	AJ009632.2	Accession	ALSFTD
AK2	AK2	protein-coding	ALSFTD
AKAP10	AKAP10	protein-coding	ALSFTD
AKAP11	AKAP11	protein-coding	ALSFTD
AKAP12	AKAP12	protein-coding	ALSFTD
AKAP8	AKAP8	protein-coding	ALSFTD
AKAP8L	AKAP8L	protein-coding	ALSFTD
AKR1B1	AKR1B1	protein-coding	ALSFTD
AKT3-IT1	AKT3-IT1	ncRNA	ALSFTD
AL008729.2	AL008729.2	Accession	ALSFTD
AL021368.3	AL021368.3	Accession	ALSFTD
AL021707.1	AL021707.1	Accession	ALSFTD
AL022069.1	AL022069.1	Accession	ALSFTD
AL022238.2	AL022238.2	Accession	ALSFTD
AL022311.1	AL022311.1	Accession	ALSFTD
AL022323.4	AL022323.4	Accession	ALSFTD
AL022328.4	AL022328.4	Accession	ALSFTD
AL023495.1	AL023495.1	Accession	ALSFTD
AL024508.1	AL024508.1	Accession	ALSFTD
AL031073.2	AL031073.2	Accession	ALSFTD
AL031275.1	AL031275.1	Accession	ALSFTD
AL031590.1	AL031590.1	Accession	ALSFTD
AL031599.1	AL031599.1	Accession	ALSFTD
AL031772.1	AL031772.1	Accession	ALS
AL031846.2	AL031846.2	Accession	ALSFTD
AL033379.1	AL033379.1	Accession	ALSFTD
AL033539.1	AL033539.1	Accession	ALSFTD
AL033539.2	AL033539.2	Accession	ALSFTD
AL034348.1	AL034348.1	Accession	ALSFTD
AL035409.1	AL035409.1	Accession	ALSFTD
AL035425.3	AL035425.3	Accession	ALSFTD
AL035427.1	AL035427.1	Accession	ALSFTD
AL035587.1	AL035587.1	Accession	ALSFTD
AL035701.1	AL035701.1	Accession	ALSFTD
AL049828.1	AL049828.1	Accession	ALS
AL049835.1	AL049835.1	Accession	ALSFTD
AL050309.1	AL050309.1	Accession	ALSFTD
AL050403.2	AL050403.2	Accession	ALSFTD
AL078581.4	AL078581.4	Accession	ALSFTD
AL078600.1	AL078600.1	Accession	ALSFTD
AL096803.2	AL096803.2	Accession	ALSFTD
AL109628.2	AL109628.2	Accession	ALSFTD
AL109811.2	AL109811.2	Accession	ALSFTD
AL109930.1	AL109930.1	Accession	ALSFTD
AL109936.6	AL109936.6	Accession	ALSFTD
AL117190.2	AL117190.2	Accession	ALSFTD
AL117209.1	AL117209.1	Accession	ALSFTD
AL117339.4	AL117339.4	Accession	ALSFTD
AL117381.1	AL117381.1	Accession	ALSFTD
AL118511.1	AL118511.1	Accession	ALSFTD
AL118556.1	AL118556.1	Accession	ALSFTD
AL121821.2	AL121821.2	Accession	ALSFTD
AL121929.2	AL121929.2	Accession	ALSFTD
AL121944.1	AL121944.1	Accession	ALSFTD
AL121977.2	AL121977.2	Accession	ALSFTD
AL132633.1	AL132633.1	Accession	ALSFTD
AL132656.3	AL132656.3	Accession	ALSFTD
AL133405.2	AL133405.2	Accession	ALS
AL133410.1	AL133410.1	Accession	ALSFTD
AL133480.1	AL133480.1	Accession	ALSFTD
AL136305.1	AL136305.1	Accession	ALSFTD
AL136985.3	AL136985.3	Accession	ALSFTD
AL137003.2	AL137003.2	Accession	ALS
AL137026.1	AL137026.1	Accession	ALSFTD
AL137139.2	AL137139.2	Accession	ALS
AL137779.1	AL137779.1	Accession	ALSFTD
AL138694.1	AL138694.1	Accession	ALSFTD
AL138701.2	AL138701.2	Accession	Both
AL138820.1	AL138820.1	Accession	ALSFTD
AL138828.1	AL138828.1	Accession	ALSFTD
AL138999.2	AL138999.2	Accession	ALSFTD
AL139240.1	AL139240.1	Accession	ALSFTD
AL139246.5	AL139246.5	Accession	ALSFTD
AL139274.2	AL139274.2	Accession	ALSFTD
AL139280.2	AL139280.2	Accession	ALSFTD
AL139288.1	AL139288.1	Accession	ALSFTD
AL139351.3	AL139351.3	Accession	ALS
AL139353.2	AL139353.2	Accession	ALSFTD
AL139379.1	AL139379.1	Accession	Both
AL139383.1	AL139383.1	Accession	ALSFTD
AL139424.2	AL139424.2	Accession	ALSFTD
AL139424.3	AL139424.3	Accession	ALSFTD
AL157388.1	AL157388.1	Accession	ALSFTD
AL157392.3	AL157392.3	Accession	ALSFTD
AL157413.1	AL157413.1	Accession	ALSFTD
AL157829.1	AL157829.1	Accession	ALSFTD
AL157896.1	AL157896.1	Accession	ALSFTD
AL157938.2	AL157938.2	Accession	ALSFTD
AL158058.1	AL158058.1	Accession	ALS
AL158058.2	AL158058.2	Accession	Both
AL158068.2	AL158068.2	Accession	ALSFTD
AL158071.4	AL158071.4	Accession	ALSFTD
AL158152.1	AL158152.1	Accession	ALSFTD
AL158163.1	AL158163.1	Accession	ALSFTD
AL158801.2	AL158801.2	Accession	ALSFTD
AL160313.1	AL160313.1	Accession	ALSFTD
AL161430.1	AL161430.1	Accession	ALSFTD
AL161629.1	AL161629.1	Accession	ALSFTD
AL162231.1	AL162231.1	Accession	Both
AL162253.2	AL162253.2	Accession	Both
AL162493.1	AL162493.1	Accession	ALS
AL162511.1	AL162511.1	Accession	ALSFTD
AL163952.1	AL163952.1	Accession	ALSFTD
AL353586.1	AL353586.1	Accession	ALSFTD
AL353626.1	AL353626.1	Accession	ALSFTD
AL353693.1	AL353693.1	Accession	ALSFTD
AL353708.3	AL353708.3	Accession	ALSFTD
AL353709.1	AL353709.1	Accession	ALSFTD
AL353746.1	AL353746.1	Accession	ALS
AL354740.1	AL354740.1	Accession	ALSFTD
AL354794.1	AL354794.1	Accession	ALSFTD
AL355001.1	AL355001.1	Accession	ALSFTD
AL355347.1	AL355347.1	Accession	ALSFTD
AL355578.1	AL355578.1	Accession	ALSFTD
AL355999.1	AL355999.1	Accession	ALSFTD
AL356020.1	AL356020.1	Accession	ALSFTD
AL356022.1	AL356022.1	Accession	ALSFTD
AL356295.1	AL356295.1	Accession	ALSFTD
AL356489.2	AL356489.2	Accession	ALSFTD
AL356515.1	AL356515.1	Accession	ALSFTD
AL356580.1	AL356580.1	Accession	ALSFTD
AL356804.1	AL356804.1	Accession	ALSFTD
AL357497.1	AL357497.1	Accession	ALSFTD
AL357568.2	AL357568.2	Accession	ALSFTD
AL358232.2	AL358232.2	Accession	ALSFTD
AL359220.1	AL359220.1	Accession	ALSFTD
AL359764.1	AL359764.1	Accession	ALSFTD
AL359851.1	AL359851.1	Accession	ALSFTD
AL360178.1	AL360178.1	Accession	ALSFTD
AL360178.2	AL360178.2	Accession	ALSFTD
AL360267.2	AL360267.2	Accession	ALSFTD
AL365205.4	AL365205.4	Accession	ALSFTD
AL365361.1	AL365361.1	Accession	ALSFTD
AL390242.1	AL390242.1	Accession	ALSFTD
AL390783.1	AL390783.1	Accession	ALSFTD
AL391097.1	AL391097.1	Accession	ALSFTD
AL391097.2	AL391097.2	Accession	ALSFTD
AL391117.1	AL391117.1	Accession	ALSFTD
AL391121.1	AL391121.1	Accession	ALSFTD
AL391684.1	AL391684.1	Accession	ALSFTD
AL391832.4	AL391832.4	Accession	ALS
AL442067.3	AL442067.3	Accession	ALSFTD
AL445207.1	AL445207.1	Accession	ALSFTD
AL445213.2	AL445213.2	Accession	ALSFTD
AL445438.1	AL445438.1	Accession	ALSFTD
AL450306.1	AL450306.1	Accession	ALSFTD
AL450352.1	AL450352.1	Accession	Both
AL451080.1	AL451080.1	Accession	ALSFTD
AL512380.2	AL512380.2	Accession	ALSFTD
AL512625.2	AL512625.2	Accession	ALSFTD
AL512662.2	AL512662.2	Accession	ALSFTD
AL513210.1	AL513210.1	Accession	ALSFTD
AL513550.1	AL513550.1	Accession	ALS
AL583785.1	AL583785.1	Accession	ALSFTD
AL583827.1	AL583827.1	Accession	ALSFTD
AL589693.1	AL589693.1	Accession	ALSFTD
AL589787.1	AL589787.1	Accession	ALSFTD
AL590302.1	AL590302.1	Accession	ALSFTD
AL590302.2	AL590302.2	Accession	ALS
AL590550.1	AL590550.1	Accession	Both
AL590822.1	AL590822.1	Accession	ALSFTD
AL591222.1	AL591222.1	Accession	ALSFTD
AL591506.1	AL591506.1	Accession	ALSFTD
AL591519.1	AL591519.1	Accession	ALSFTD
AL591845.1	AL591845.1	Accession	ALSFTD
AL591895.1	AL591895.1	Accession	ALSFTD
AL596214.1	AL596214.1	Accession	ALSFTD
AL603839.3	AL603839.3	Accession	ALSFTD
AL606753.2	AL606753.2	Accession	ALSFTD
AL627171.2	AL627171.2	Accession	Both
AL645465.1	AL645465.1	Accession	ALSFTD
AL645933.3	AL645933.3	Accession	ALSFTD
AL683813.1	AL683813.1	Accession	ALSFTD
AL691403.1	AL691403.1	Accession	ALSFTD
AL691447.2	AL691447.2	Accession	ALSFTD
AL731569.1	AL731569.1	Accession	ALS
AL844892.2	AL844892.2	Accession	ALSFTD
AL845331.2	AL845331.2	Accession	ALSFTD
AL953883.1	AL953883.1	Accession	ALSFTD
ALCAM	ALCAM	protein-coding	ALSFTD
ALDH1A1	ALDH1A1	protein-coding	ALSFTD
ALDH3A2	ALDH3A2	protein-coding	ALSFTD
ALDH6A1	ALDH6A1	protein-coding	ALS
ALDH7A1	ALDH7A1	protein-coding	Both
ALDH8A1	ALDH8A1	protein-coding	ALSFTD
ALDOA	ALDOA	protein-coding	ALSFTD
ALG13	ALG13	protein-coding	ALSFTD
ALG2	ALG2	protein-coding	Both
ALK	ALK	protein-coding	ALS
ALKBH2	ALKBH2	protein-coding	ALSFTD
ALKBH5	ALKBH5	protein-coding	ALSFTD
ALKBH6	ALKBH6	protein-coding	ALSFTD
ALKBH7	ALKBH7	protein-coding	ALS
ALMS1	ALMS1	protein-coding	ALSFTD
ALPK3	ALPK3	protein-coding	Both
ALPL	ALPL	protein-coding	ALSFTD
ALS2	ALS2	protein-coding	ALSFTD
ALS2CL	ALS2CL	protein-coding	ALSFTD
AMDHD2	AMDHD2	protein-coding	ALSFTD
AMIGO1	AMIGO1	protein-coding	Both
AMIGO2	AMIGO2	protein-coding	ALSFTD
AMMECR1	AMMECR1	protein-coding	ALSFTD
AMOT	AMOT	protein-coding	ALSFTD
AMOTL1	AMOTL1	protein-coding	ALSFTD
AMPH	AMPH	protein-coding	ALSFTD
AMZ2	AMZ2	protein-coding	ALSFTD
ANAPC1	ANAPC1	protein-coding	ALSFTD
ANAPC10	ANAPC10	protein-coding	ALS
ANAPC11	ANAPC11	protein-coding	Both
ANAPC4	ANAPC4	protein-coding	ALS
ANGEL2	ANGEL2	protein-coding	Both
ANK1	ANK1	protein-coding	ALS
ANKDD1B	ANKDD1B	protein-coding	ALSFTD
ANKRD10	ANKRD10	protein-coding	ALSFTD
ANKRD12	ANKRD12	protein-coding	ALS
ANKRD13B	ANKRD13B	protein-coding	ALSFTD
ANKRD17	ANKRD17	protein-coding	ALS
ANKRD20A3	ANKRD20A3	pseudo	ALSFTD
ANKRD24	ANKRD24	protein-coding	ALSFTD
ANKRD26	ANKRD26	protein-coding	ALSFTD
ANKRD27	ANKRD27	protein-coding	ALSFTD
ANKRD30A	ANKRD30A	protein-coding	ALSFTD
ANKRD30BL	ANKRD30BL	protein-coding	ALSFTD
ANKRD31	ANKRD31	protein-coding	ALSFTD
ANKRD36	ANKRD36	protein-coding	ALSFTD
ANKRD36C	ANKRD36C	protein-coding	ALSFTD
ANKRD46	ANKRD46	protein-coding	ALSFTD
ANKRD49	ANKRD49	protein-coding	ALSFTD
ANKRD62P1-PARP4P3	ANKRD62P1-PARP4P3	pseudo	ALSFTD
ANKRD9	ANKRD9	protein-coding	ALS
ANKS1B	ANKS1B	protein-coding	ALSFTD
ANKS6	ANKS6	protein-coding	ALS
ANO2	ANO2	protein-coding	Both
ANO5	ANO5	protein-coding	ALSFTD
ANO6	ANO6	protein-coding	ALSFTD
ANO7	ANO7	protein-coding	ALSFTD
ANOS1	ANOS1	protein-coding	ALS
ANP32E	ANP32E	protein-coding	ALSFTD
ANTKMT	ANTKMT	protein-coding	ALS
ANTXR1	ANTXR1	protein-coding	ALSFTD
ANXA1	ANXA1	protein-coding	ALSFTD
ANXA4	ANXA4	protein-coding	Both
ANXA7	ANXA7	protein-coding	ALS
AOPEP	AOPEP	protein-coding	ALSFTD
AP000525.1	AP000525.1	Accession	ALSFTD
AP000820.2	AP000820.2	Accession	ALSFTD
AP000866.1	AP000866.1	Accession	ALSFTD
AP000866.2	AP000866.2	Accession	ALSFTD
AP000866.5	AP000866.5	Accession	ALSFTD
AP000892.1	AP000892.1	Accession	ALSFTD
AP000943.2	AP000943.2	Accession	Both
AP001011.1	AP001011.1	Accession	ALSFTD
AP001021.3	AP001021.3	Accession	ALSFTD
AP001172.1	AP001172.1	Accession	ALSFTD
AP001266.2	AP001266.2	Accession	ALSFTD
AP001347.1	AP001347.1	Accession	ALS
AP001407.1	AP001407.1	Accession	ALSFTD
AP001462.1	AP001462.1	Accession	ALSFTD
AP001781.1	AP001781.1	Accession	ALSFTD
AP001804.1	AP001804.1	Accession	ALSFTD
AP001816.1	AP001816.1	Accession	ALSFTD
AP001825.1	AP001825.1	Accession	ALS
AP001831.1	AP001831.1	Accession	ALSFTD
AP001972.3	AP001972.3	Accession	ALSFTD
AP001977.1	AP001977.1	Accession	ALSFTD
AP001993.1	AP001993.1	Accession	ALSFTD
AP002370.2	AP002370.2	Accession	ALSFTD
AP002381.2	AP002381.2	Accession	ALSFTD
AP002495.1	AP002495.1	Accession	ALSFTD
AP002518.2	AP002518.2	Accession	ALSFTD
AP002748.6	AP002748.6	Accession	ALSFTD
AP003049.2	AP003049.2	Accession	ALSFTD
AP003066.1	AP003066.1	Accession	ALSFTD
AP003086.1	AP003086.1	Accession	ALSFTD
AP005059.2	AP005059.2	Accession	ALSFTD
AP005131.3	AP005131.3	Accession	ALSFTD
AP005131.5	AP005131.5	Accession	ALSFTD
AP005230.1	AP005230.1	Accession	ALSFTD
AP005328.1	AP005328.1	Accession	ALSFTD
AP005899.1	AP005899.1	Accession	ALSFTD
AP006623.1	AP006623.1	Accession	ALSFTD
AP1S3	AP1S3	protein-coding	ALSFTD
AP2A2	AP2A2	protein-coding	ALSFTD
AP2B1	AP2B1	protein-coding	ALSFTD
AP2M1	AP2M1	protein-coding	ALS
AP2S1	AP2S1	protein-coding	ALSFTD
AP3M2	AP3M2	protein-coding	ALS
AP4E1	AP4E1	protein-coding	ALSFTD
AP5M1	AP5M1	protein-coding	ALSFTD
AP5Z1	AP5Z1	protein-coding	ALSFTD
APBA1	APBA1	protein-coding	ALS
APBA2	APBA2	protein-coding	Both
APBB1	APBB1	protein-coding	ALSFTD
APC2	APC2	protein-coding	ALSFTD
APH1A	APH1A	protein-coding	ALSFTD
API5	API5	protein-coding	ALS
APLP1	APLP1	protein-coding	ALSFTD
APLP2	APLP2	protein-coding	ALSFTD
APOD	APOD	protein-coding	Both
APOO	APOO	protein-coding	ALSFTD
APPL2	APPL2	protein-coding	ALSFTD
APTR	APTR	ncRNA	ALSFTD
AQP4	AQP4	protein-coding	ALS
AQP4-AS1	AQP4-AS1	ncRNA	ALSFTD
ARAF	ARAF	protein-coding	ALSFTD
ARAP2	ARAP2	protein-coding	ALSFTD
ARC	ARC	protein-coding	ALSFTD
ARCN1	ARCN1	protein-coding	ALSFTD
AREL1	AREL1	protein-coding	ALSFTD
ARF1	ARF1	protein-coding	ALS
ARF3	ARF3	protein-coding	ALSFTD
ARF5	ARF5	protein-coding	ALSFTD
ARF6	ARF6	protein-coding	ALSFTD
ARFGAP1	ARFGAP1	protein-coding	ALSFTD
ARFGAP2	ARFGAP2	protein-coding	ALS
ARFIP1	ARFIP1	protein-coding	ALS
ARG1	ARG1	protein-coding	ALSFTD
ARHGAP1	ARHGAP1	protein-coding	ALSFTD
ARHGAP10	ARHGAP10	protein-coding	ALSFTD
ARHGAP20	ARHGAP20	protein-coding	ALSFTD
ARHGAP22	ARHGAP22	protein-coding	Both
ARHGAP23	ARHGAP23	protein-coding	ALSFTD
ARHGAP24	ARHGAP24	protein-coding	ALSFTD
ARHGAP25	ARHGAP25	protein-coding	ALSFTD
ARHGAP26	ARHGAP26	protein-coding	ALSFTD
ARHGAP28	ARHGAP28	protein-coding	ALSFTD
ARHGAP29	ARHGAP29	protein-coding	ALSFTD
ARHGAP32	ARHGAP32	protein-coding	ALSFTD
ARHGAP33	ARHGAP33	protein-coding	ALSFTD
ARHGAP42	ARHGAP42	protein-coding	ALSFTD
ARHGAP5	ARHGAP5	protein-coding	ALSFTD
ARHGDIA	ARHGDIA	protein-coding	ALSFTD
ARHGDIG	ARHGDIG	protein-coding	ALSFTD
ARHGEF11	ARHGEF11	protein-coding	ALSFTD
ARHGEF12	ARHGEF12	protein-coding	ALSFTD
ARHGEF2	ARHGEF2	protein-coding	ALSFTD
ARHGEF25	ARHGEF25	protein-coding	ALSFTD
ARHGEF26	ARHGEF26	protein-coding	ALSFTD
ARHGEF26-AS1	ARHGEF26-AS1	ncRNA	ALS
ARHGEF33	ARHGEF33	protein-coding	ALSFTD
ARHGEF7	ARHGEF7	protein-coding	ALSFTD
ARID1B	ARID1B	protein-coding	ALSFTD
ARID2	ARID2	protein-coding	ALS
ARID3A	ARID3A	protein-coding	ALSFTD
ARID5B	ARID5B	protein-coding	ALSFTD
ARL1	ARL1	protein-coding	Both
ARL14EP	ARL14EP	protein-coding	Both
ARL15	ARL15	protein-coding	ALSFTD
ARL2	ARL2	protein-coding	ALSFTD
ARL2BP	ARL2BP	protein-coding	Both
ARL3	ARL3	protein-coding	ALSFTD
ARL4A	ARL4A	protein-coding	Both
ARL4D	ARL4D	protein-coding	ALSFTD
ARL5A	ARL5A	protein-coding	Both
ARL5B	ARL5B	protein-coding	ALSFTD
ARL5C	ARL5C	protein-coding	ALSFTD
ARL6IP1	ARL6IP1	protein-coding	Both
ARL6IP5	ARL6IP5	protein-coding	Both
ARL8A	ARL8A	protein-coding	ALS
ARMC3	ARMC3	protein-coding	ALSFTD
ARMC7	ARMC7	protein-coding	ALSFTD
ARMCX3	ARMCX3	protein-coding	ALSFTD
ARMCX5-GPRASP2	ARMCX5-GPRASP2	protein-coding	ALSFTD
ARMT1	ARMT1	protein-coding	ALSFTD
ARNTL	ARNTL	protein-coding	ALSFTD
ARPC1A	ARPC1A	protein-coding	ALSFTD
ARPC1B	ARPC1B	protein-coding	ALSFTD
ARPC3	ARPC3	protein-coding	Both
ARPC5L	ARPC5L	protein-coding	ALSFTD
ARPP19	ARPP19	protein-coding	ALS
ARPP21	ARPP21	protein-coding	ALSFTD
ARRDC1	ARRDC1	protein-coding	ALSFTD
ARRDC2	ARRDC2	protein-coding	ALSFTD
ARSA	ARSA	protein-coding	ALSFTD
ARSE	ARSE	protein-coding	ALSFTD
ARSF	ARSF	protein-coding	ALSFTD
ARSJ	ARSJ	protein-coding	ALSFTD
ARSK	ARSK	protein-coding	ALSFTD
ASAH1	ASAH1	protein-coding	ALSFTD
ASAP1-IT2	ASAP1-IT2	ncRNA	ALSFTD
ASAP2	ASAP2	protein-coding	ALS
ASB16-AS1	ASB16-AS1	ncRNA	ALSFTD
ASB3	ASB3	protein-coding	ALSFTD
ASCC3	ASCC3	protein-coding	ALS
ASF1A	ASF1A	protein-coding	ALSFTD
ASH1L	ASH1L	protein-coding	ALSFTD
ASH1L-AS1	ASH1L-AS1	ncRNA	ALSFTD
ASH2L	ASH2L	protein-coding	ALSFTD
ASL	ASL	protein-coding	ALSFTD
ASPHD1	ASPHD1	protein-coding	ALSFTD
ASPM	ASPM	protein-coding	ALSFTD
ASS1	ASS1	protein-coding	ALSFTD
ASTN1	ASTN1	protein-coding	ALSFTD
ASTN2	ASTN2	protein-coding	ALS
ATAD3C	ATAD3C	protein-coding	ALSFTD
ATAT1	ATAT1	protein-coding	ALSFTD
ATCAY	ATCAY	protein-coding	ALSFTD
ATE1	ATE1	protein-coding	ALSFTD
ATF2	ATF2	protein-coding	ALSFTD
ATF3	ATF3	protein-coding	ALSFTD
ATF4	ATF4	protein-coding	ALSFTD
ATF6	ATF6	protein-coding	ALSFTD
ATG10	ATG10	protein-coding	ALSFTD
ATG12	ATG12	protein-coding	ALSFTD
ATG2B	ATG2B	protein-coding	ALSFTD
ATG4A	ATG4A	protein-coding	ALSFTD
ATG4C	ATG4C	protein-coding	Both
ATG4D	ATG4D	protein-coding	ALSFTD
ATG9B	ATG9B	protein-coding	ALSFTD
ATIC	ATIC	protein-coding	ALSFTD
ATL2	ATL2	protein-coding	ALSFTD
ATM	ATM	protein-coding	ALSFTD
ATN1	ATN1	protein-coding	ALSFTD
ATOX1	ATOX1	protein-coding	ALSFTD
ATP10A	ATP10A	protein-coding	Both
ATP13A2	ATP13A2	protein-coding	ALS
ATP1A3	ATP1A3	protein-coding	ALSFTD
ATP1B2	ATP1B2	protein-coding	ALSFTD
ATP2A2	ATP2A2	protein-coding	ALSFTD
ATP2B4	ATP2B4	protein-coding	ALSFTD
ATP5F1A	ATP5F1A	protein-coding	ALSFTD
ATP5F1B	ATP5F1B	protein-coding	ALSFTD
ATP5F1D	ATP5F1D	protein-coding	Both
ATP5F1E	ATP5F1E	protein-coding	Both
ATP5IF1	ATP5IF1	protein-coding	ALS
ATP5MC1	ATP5MC1	protein-coding	ALS
ATP5MC2	ATP5MC2	protein-coding	ALSFTD
ATP5MC3	ATP5MC3	protein-coding	ALSFTD
ATP5MD	ATP5MD	protein-coding	Both
ATP5ME	ATP5ME	protein-coding	Both
ATP5MF	ATP5MF	protein-coding	Both
ATP5MG	ATP5MG	protein-coding	ALS
ATP5MPL	ATP5MPL	protein-coding	ALSFTD
ATP5PB	ATP5PB	protein-coding	ALSFTD
ATP5PD	ATP5PD	protein-coding	ALS
ATP5PO	ATP5PO	protein-coding	ALS
ATP6AP1	ATP6AP1	protein-coding	ALSFTD
ATP6AP1L	ATP6AP1L	pseudo	ALSFTD
ATP6AP2	ATP6AP2	protein-coding	ALS
ATP6V0B	ATP6V0B	protein-coding	Both
ATP6V0C	ATP6V0C	protein-coding	ALSFTD
ATP6V0E1	ATP6V0E1	protein-coding	ALSFTD
ATP6V0E2-AS1	ATP6V0E2-AS1	ncRNA	ALSFTD
ATP6V1A	ATP6V1A	protein-coding	ALSFTD
ATP6V1D	ATP6V1D	protein-coding	ALS
ATP6V1E1	ATP6V1E1	protein-coding	ALSFTD
ATP6V1F	ATP6V1F	protein-coding	ALSFTD
ATP6V1G1	ATP6V1G1	protein-coding	ALS
ATP8A1	ATP8A1	protein-coding	Both
ATP8A2	ATP8A2	protein-coding	ALSFTD
ATP9A	ATP9A	protein-coding	ALSFTD
ATP9B	ATP9B	protein-coding	ALSFTD
ATRAID	ATRAID	protein-coding	ALSFTD
ATRNL1	ATRNL1	protein-coding	ALS
ATXN1	ATXN1	protein-coding	ALS
ATXN2L	ATXN2L	protein-coding	ALSFTD
ATXN3	ATXN3	protein-coding	ALSFTD
ATXN7	ATXN7	protein-coding	ALSFTD
ATXN7L2	ATXN7L2	protein-coding	ALSFTD
ATXN7L3B	ATXN7L3B	protein-coding	ALS
AUH	AUH	protein-coding	ALSFTD
AUTS2	AUTS2	protein-coding	Both
AXIN1	AXIN1	protein-coding	ALSFTD
AZIN1-AS1	AZIN1-AS1	ncRNA	ALSFTD
AZIN2	AZIN2	protein-coding	Both
B2M	B2M	protein-coding	Both
B3GAT3	B3GAT3	protein-coding	ALSFTD
B3GNT9	B3GNT9	protein-coding	ALSFTD
B4GALNT1	B4GALNT1	protein-coding	ALSFTD
B4GALT1	B4GALT1	protein-coding	ALSFTD
B4GALT4-AS1	B4GALT4-AS1	ncRNA	ALSFTD
BAALC	BAALC	protein-coding	ALSFTD
BACH2	BACH2	protein-coding	Both
BAG4	BAG4	protein-coding	ALSFTD
BAG5	BAG5	protein-coding	ALS
BAHD1	BAHD1	protein-coding	ALSFTD
BAIAP2L2	BAIAP2L2	protein-coding	ALSFTD
BAIAP3	BAIAP3	protein-coding	ALSFTD
BARD1	BARD1	protein-coding	ALSFTD
BASP1	BASP1	protein-coding	ALSFTD
BATF3	BATF3	protein-coding	ALSFTD
BAZ2A	BAZ2A	protein-coding	ALSFTD
BBOF1	BBOF1	protein-coding	ALSFTD
BBOX1	BBOX1	protein-coding	ALS
BBS9	BBS9	protein-coding	ALSFTD
BBX	BBX	protein-coding	ALSFTD
BCAP31	BCAP31	protein-coding	ALSFTD
BCAS1	BCAS1	protein-coding	ALS
BCAS2	BCAS2	protein-coding	ALSFTD
BCAT1	BCAT1	protein-coding	ALSFTD
BCAT2	BCAT2	protein-coding	ALSFTD
BCL11B	BCL11B	protein-coding	Both
BCL2L11	BCL2L11	protein-coding	ALSFTD
BCL2L15	BCL2L15	protein-coding	ALSFTD
BCL7A	BCL7A	protein-coding	ALSFTD
BCL7C	BCL7C	protein-coding	Both
BCLAF3	BCLAF3	protein-coding	ALSFTD
BCR	BCR	protein-coding	Both
BDH2	BDH2	protein-coding	ALSFTD
BDKRB2	BDKRB2	protein-coding	ALSFTD
BET1	BET1	protein-coding	ALSFTD
BEX1	BEX1	protein-coding	ALSFTD
BEX2	BEX2	protein-coding	ALSFTD
BEX3	BEX3	protein-coding	ALSFTD
BEX4	BEX4	protein-coding	ALS
BEX5	BEX5	protein-coding	ALSFTD
BFAR	BFAR	protein-coding	ALSFTD
BHLHE40	BHLHE40	protein-coding	ALSFTD
BHLHE40-AS1	BHLHE40-AS1	ncRNA	ALS
BHLHE41	BHLHE41	protein-coding	ALSFTD
BICC1	BICC1	protein-coding	ALSFTD
BICD1	BICD1	protein-coding	ALSFTD
BICD2	BICD2	protein-coding	ALSFTD
BIRC2	BIRC2	protein-coding	ALSFTD
BIRC6	BIRC6	protein-coding	ALSFTD
BLCAP	BLCAP	protein-coding	ALS
BLM	BLM	protein-coding	ALSFTD
BLOC1S1	BLOC1S1	protein-coding	Both
BLOC1S2	BLOC1S2	protein-coding	ALS
BLZF1	BLZF1	protein-coding	ALSFTD
BMERB1	BMERB1	protein-coding	ALSFTD
BMI1	BMI1	protein-coding	ALSFTD
BMPER	BMPER	protein-coding	ALS
BMPR2	BMPR2	protein-coding	ALSFTD
BMS1	BMS1	protein-coding	ALSFTD
BMT2	BMT2	protein-coding	ALSFTD
BNIP3	BNIP3	protein-coding	ALSFTD
BOD1	BOD1	protein-coding	ALSFTD
BOLA3	BOLA3	protein-coding	ALSFTD
BORCS7	BORCS7	protein-coding	ALS
BRAF	BRAF	protein-coding	ALSFTD
BRD2	BRD2	protein-coding	ALSFTD
BRD3OS	BRD3OS	protein-coding	ALS
BRD8	BRD8	protein-coding	ALSFTD
BRD9	BRD9	protein-coding	ALSFTD
BRI3	BRI3	protein-coding	ALSFTD
BRI3BP	BRI3BP	protein-coding	Both
BRINP1	BRINP1	protein-coding	ALSFTD
BRIP1	BRIP1	protein-coding	ALSFTD
BRK1	BRK1	protein-coding	ALS
BRSK1	BRSK1	protein-coding	ALSFTD
BRSK2	BRSK2	protein-coding	ALSFTD
BRWD3	BRWD3	protein-coding	ALSFTD
BSCL2	BSCL2	protein-coding	ALSFTD
BSG	BSG	protein-coding	ALSFTD
BSPRY	BSPRY	protein-coding	ALSFTD
BTBD2	BTBD2	protein-coding	ALSFTD
BTD	BTD	protein-coding	ALSFTD
BTF3	BTF3	protein-coding	ALSFTD
BTF3L4	BTF3L4	protein-coding	ALS
BTNL8	BTNL8	protein-coding	ALSFTD
BTNL9	BTNL9	protein-coding	ALSFTD
BVES-AS1	BVES-AS1	ncRNA	ALSFTD
BX005019.1	BX005019.1	Accession	ALSFTD
BX255923.2	BX255923.2	Accession	ALSFTD
BX664727.3	BX664727.3	Accession	ALSFTD
C10orf142	C10orf142	ncRNA	ALSFTD
C11orf58	C11orf58	protein-coding	ALS
C11orf74	C11orf74	protein-coding	ALSFTD
C11orf87	C11orf87	protein-coding	ALSFTD
C11orf97	C11orf97	protein-coding	ALSFTD
C12orf4	C12orf4	protein-coding	ALSFTD
C12orf40	C12orf40	protein-coding	ALSFTD
C12orf43	C12orf43	protein-coding	ALS
C12orf57	C12orf57	protein-coding	ALS
C12orf65	C12orf65	protein-coding	ALS
C12orf73	C12orf73	protein-coding	ALS
C14orf132	C14orf132	protein-coding	ALSFTD
C14orf28	C14orf28	protein-coding	ALSFTD
C14orf93	C14orf93	protein-coding	ALSFTD
C15orf40	C15orf40	protein-coding	ALS
C15orf41	C15orf41	protein-coding	ALSFTD
C15orf61	C15orf61	protein-coding	ALSFTD
C16orf46	C16orf46	protein-coding	ALSFTD
C16orf72	C16orf72	protein-coding	ALSFTD
C19orf12	C19orf12	protein-coding	ALSFTD
C19orf53	C19orf53	protein-coding	ALSFTD
C1GALT1	C1GALT1	protein-coding	ALSFTD
C1orf105	C1orf105	protein-coding	ALSFTD
C1orf109	C1orf109	protein-coding	ALSFTD
C1orf115	C1orf115	protein-coding	ALS
C1orf159	C1orf159	protein-coding	ALSFTD
C1orf21	C1orf21	protein-coding	ALSFTD
C1orf216	C1orf216	protein-coding	ALS
C1orf220	C1orf220	ncRNA	ALSFTD
C1orf43	C1orf43	protein-coding	ALSFTD
C1orf50	C1orf50	protein-coding	ALSFTD
C1orf56	C1orf56	protein-coding	ALSFTD
C1orf61	C1orf61	ncRNA	ALS
C1QL1	C1QL1	protein-coding	ALS
C1QL2	C1QL2	protein-coding	ALSFTD
C1QTNF6	C1QTNF6	protein-coding	ALSFTD
C2	C2	protein-coding	ALSFTD
C20orf194	C20orf194	protein-coding	ALSFTD
C21orf91-OT1	C21orf91-OT1	ncRNA	ALSFTD
C22orf34	C22orf34	ncRNA	ALSFTD
C2CD2	C2CD2	protein-coding	ALSFTD
C2CD2L	C2CD2L	protein-coding	ALSFTD
C2CD3	C2CD3	protein-coding	ALSFTD
C2CD4D-AS1	C2CD4D-AS1	ncRNA	ALSFTD
C2orf68	C2orf68	protein-coding	ALSFTD
C2orf74	C2orf74	protein-coding	ALSFTD
C2orf88	C2orf88	protein-coding	ALSFTD
C4orf19	C4orf19	protein-coding	ALSFTD
C4orf3	C4orf3	protein-coding	Both
C4orf33	C4orf33	protein-coding	ALSFTD
C4orf48	C4orf48	protein-coding	Both
C4orf50	C4orf50	protein-coding	ALS
C5orf30	C5orf30	protein-coding	ALSFTD
C5orf47	C5orf47	protein-coding	ALSFTD
C6orf120	C6orf120	protein-coding	ALSFTD
C6orf141	C6orf141	protein-coding	ALSFTD
C6orf226	C6orf226	protein-coding	ALS
C6orf62	C6orf62	protein-coding	ALSFTD
C6orf99	C6orf99	ncRNA	ALSFTD
C8orf33	C8orf33	protein-coding	ALSFTD
C8orf34-AS1	C8orf34-AS1	ncRNA	ALSFTD
C8orf86	C8orf86	ncRNA	ALSFTD
C9orf16	C9orf16	protein-coding	ALSFTD
C9orf78	C9orf78	protein-coding	Both
CA10	CA10	protein-coding	Both
CA11	CA11	protein-coding	ALSFTD
CA3-AS1	CA3-AS1	ncRNA	ALSFTD
CAB39	CAB39	protein-coding	ALSFTD
CAB39L	CAB39L	protein-coding	ALSFTD
CABLES1	CABLES1	protein-coding	ALSFTD
CABLES2	CABLES2	protein-coding	ALSFTD
CACNA1C	CACNA1C	protein-coding	Both
CACNA1H	CACNA1H	protein-coding	ALSFTD
CACNA2D3	CACNA2D3	protein-coding	ALSFTD
CACNA2D4	CACNA2D4	protein-coding	ALSFTD
CACNB1	CACNB1	protein-coding	ALSFTD
CACNB2	CACNB2	protein-coding	ALSFTD
CACNB3	CACNB3	protein-coding	ALSFTD
CACNG3	CACNG3	protein-coding	ALSFTD
CACNG4	CACNG4	protein-coding	ALSFTD
CACNG7	CACNG7	protein-coding	ALSFTD
CACNG8	CACNG8	protein-coding	ALSFTD
CADM2	CADM2	protein-coding	ALS
CADM4	CADM4	protein-coding	ALSFTD
CADPS2	CADPS2	protein-coding	ALSFTD
CALCOCO2	CALCOCO2	protein-coding	ALS
CALM1	CALM1	protein-coding	Both
CALM2	CALM2	protein-coding	ALSFTD
CALM3	CALM3	protein-coding	Both
CALML3-AS1	CALML3-AS1	ncRNA	ALSFTD
CALR	CALR	protein-coding	ALSFTD
CALU	CALU	protein-coding	ALS
CAMK1D	CAMK1D	protein-coding	ALS
CAMK2A	CAMK2A	protein-coding	ALSFTD
CAMK2B	CAMK2B	protein-coding	Both
CAMK2N1	CAMK2N1	protein-coding	Both
CAMK2N2	CAMK2N2	protein-coding	ALS
CAMKMT	CAMKMT	protein-coding	ALS
CAMKV	CAMKV	protein-coding	ALS
CAMSAP3	CAMSAP3	protein-coding	ALSFTD
CAMTA2	CAMTA2	protein-coding	ALSFTD
CANX	CANX	protein-coding	Both
CAP1	CAP1	protein-coding	ALSFTD
CAPN15	CAPN15	protein-coding	ALSFTD
CAPN3	CAPN3	protein-coding	ALSFTD
CAPN7	CAPN7	protein-coding	ALSFTD
CAPN9	CAPN9	protein-coding	ALSFTD
CAPNS1	CAPNS1	protein-coding	ALSFTD
CAPZA1	CAPZA1	protein-coding	ALSFTD
CARM1	CARM1	protein-coding	ALSFTD
CARMIL1	CARMIL1	protein-coding	ALSFTD
CARMIL3	CARMIL3	protein-coding	ALSFTD
CARNMT1	CARNMT1	protein-coding	Both
CARNMT1-AS1	CARNMT1-AS1	ncRNA	ALSFTD
CASC15	CASC15	ncRNA	ALSFTD
CASC4	CASC4	protein-coding	ALSFTD
CASKIN1	CASKIN1	protein-coding	ALSFTD
CASP7	CASP7	protein-coding	ALSFTD
CASP8	CASP8	protein-coding	ALSFTD
CASS4	CASS4	protein-coding	ALSFTD
CASTOR2	CASTOR2	protein-coding	ALSFTD
CATSPERG	CATSPERG	protein-coding	ALSFTD
CAV1	CAV1	protein-coding	ALSFTD
CAVIN1	CAVIN1	protein-coding	ALSFTD
CBARP	CBARP	protein-coding	ALSFTD
CBL	CBL	protein-coding	ALSFTD
CBLN1	CBLN1	protein-coding	ALSFTD
CBLN2	CBLN2	protein-coding	ALSFTD
CBR3-AS1	CBR3-AS1	ncRNA	ALSFTD
CBS	CBS	protein-coding	ALSFTD
CBWD3	CBWD3	protein-coding	ALS
CBX1	CBX1	protein-coding	ALSFTD
CBY1	CBY1	protein-coding	ALSFTD
CCDC106	CCDC106	protein-coding	Both
CCDC113	CCDC113	protein-coding	ALS
CCDC115	CCDC115	protein-coding	Both
CCDC117	CCDC117	protein-coding	Both
CCDC124	CCDC124	protein-coding	ALSFTD
CCDC136	CCDC136	protein-coding	ALS
CCDC144A	CCDC144A	protein-coding	ALSFTD
CCDC146	CCDC146	protein-coding	ALSFTD
CCDC148	CCDC148	protein-coding	ALS
CCDC159	CCDC159	protein-coding	ALSFTD
CCDC168	CCDC168	protein-coding	ALSFTD
CCDC180	CCDC180	protein-coding	ALSFTD
CCDC181	CCDC181	protein-coding	ALSFTD
CCDC189	CCDC189	protein-coding	ALSFTD
CCDC192	CCDC192	protein-coding	ALSFTD
CCDC24	CCDC24	protein-coding	ALSFTD
CCDC3	CCDC3	protein-coding	ALSFTD
CCDC30	CCDC30	protein-coding	ALSFTD
CCDC40	CCDC40	protein-coding	Both
CCDC50	CCDC50	protein-coding	ALSFTD
CCDC59	CCDC59	protein-coding	Both
CCDC65	CCDC65	protein-coding	Both
CCDC68	CCDC68	protein-coding	ALSFTD
CCDC7	CCDC7	protein-coding	ALSFTD
CCDC85C	CCDC85C	protein-coding	ALSFTD
CCDC88C	CCDC88C	protein-coding	ALSFTD
CCDC92	CCDC92	protein-coding	ALSFTD
CCKBR	CCKBR	protein-coding	ALSFTD
CCL19	CCL19	protein-coding	ALS
CCL4L2	CCL4L2	protein-coding	ALSFTD
CCM2	CCM2	protein-coding	ALSFTD
CCND2	CCND2	protein-coding	ALSFTD
CCNG2	CCNG2	protein-coding	Both
CCNH	CCNH	protein-coding	ALSFTD
CCNI	CCNI	protein-coding	Both
CCNL1	CCNL1	protein-coding	ALSFTD
CCNL2	CCNL2	protein-coding	ALSFTD
CCP110	CCP110	protein-coding	ALSFTD
CCR6	CCR6	protein-coding	ALSFTD
CCS	CCS	protein-coding	ALSFTD
CCSAP	CCSAP	protein-coding	ALSFTD
CCSER1	CCSER1	protein-coding	ALS
CCT7	CCT7	protein-coding	ALSFTD
CCT8	CCT8	protein-coding	ALSFTD
CD200	CD200	protein-coding	ALS
CD47	CD47	protein-coding	Both
CD52	CD52	protein-coding	ALSFTD
CD58	CD58	protein-coding	ALSFTD
CD63	CD63	protein-coding	ALSFTD
CD81	CD81	protein-coding	ALSFTD
CD81-AS1	CD81-AS1	ncRNA	ALSFTD
CD82	CD82	protein-coding	ALSFTD
CD83	CD83	protein-coding	ALSFTD
CD9	CD9	protein-coding	ALS
CD99L2	CD99L2	protein-coding	ALSFTD
CDC14A	CDC14A	protein-coding	ALSFTD
CDC14B	CDC14B	protein-coding	ALSFTD
CDC25B	CDC25B	protein-coding	ALSFTD
CDC37	CDC37	protein-coding	ALSFTD
CDC40	CDC40	protein-coding	ALS
CDC42SE1	CDC42SE1	protein-coding	ALSFTD
CDC42SE2	CDC42SE2	protein-coding	ALSFTD
CDC5L	CDC5L	protein-coding	ALSFTD
CDC73	CDC73	protein-coding	ALSFTD
CDH11	CDH11	protein-coding	Both
CDH12	CDH12	protein-coding	ALSFTD
CDH2	CDH2	protein-coding	ALSFTD
CDH7	CDH7	protein-coding	ALSFTD
CDH9	CDH9	protein-coding	ALSFTD
CDHR3	CDHR3	protein-coding	ALSFTD
CDIPT	CDIPT	protein-coding	ALSFTD
CDK11B	CDK11B	protein-coding	Both
CDK14	CDK14	protein-coding	Both
CDK20	CDK20	protein-coding	ALSFTD
CDK2AP1	CDK2AP1	protein-coding	ALSFTD
CDK4	CDK4	protein-coding	ALSFTD
CDK5R1	CDK5R1	protein-coding	Both
CDK5R2	CDK5R2	protein-coding	ALSFTD
CDK5RAP2	CDK5RAP2	protein-coding	ALSFTD
CDK6	CDK6	protein-coding	Both
CDKL1	CDKL1	protein-coding	ALS
CDKL5	CDKL5	protein-coding	ALS
CDKN1B	CDKN1B	protein-coding	Both
CDKN1C	CDKN1C	protein-coding	ALSFTD
CDKN2A	CDKN2A	protein-coding	ALSFTD
CDKN2B-AS1	CDKN2B-AS1	ncRNA	ALSFTD
CDR1	CDR1	unknown	ALSFTD
CDR2	CDR2	protein-coding	ALSFTD
CDV3	CDV3	protein-coding	ALS
CEBPB	CEBPB	protein-coding	ALSFTD
CEBPZOS	CEBPZOS	protein-coding	ALS
CELF2-AS1	CELF2-AS1	ncRNA	ALSFTD
CELF3	CELF3	protein-coding	ALSFTD
CELF5	CELF5	protein-coding	ALSFTD
CELF6	CELF6	protein-coding	ALSFTD
CELSR2	CELSR2	protein-coding	ALSFTD
CELSR3	CELSR3	protein-coding	ALSFTD
CEND1	CEND1	protein-coding	ALS
CENPC	CENPC	protein-coding	ALSFTD
CENPJ	CENPJ	protein-coding	ALSFTD
CENPS	CENPS	protein-coding	ALSFTD
CEP112	CEP112	protein-coding	ALSFTD
CEP120	CEP120	protein-coding	ALSFTD
CEP128	CEP128	protein-coding	ALSFTD
CEP135	CEP135	protein-coding	ALSFTD
CEP152	CEP152	protein-coding	ALSFTD
CEP162	CEP162	protein-coding	ALSFTD
CEP192	CEP192	protein-coding	ALSFTD
CEP41	CEP41	protein-coding	ALSFTD
CEP44	CEP44	protein-coding	ALSFTD
CEP57L1	CEP57L1	protein-coding	ALSFTD
CEP63	CEP63	protein-coding	ALSFTD
CEP76	CEP76	protein-coding	ALSFTD
CEP83	CEP83	protein-coding	Both
CEP85L	CEP85L	protein-coding	ALSFTD
CERCAM	CERCAM	protein-coding	Both
CERK	CERK	protein-coding	ALS
CERS2	CERS2	protein-coding	ALSFTD
CERS4	CERS4	protein-coding	ALSFTD
CERS6	CERS6	protein-coding	ALSFTD
CES2	CES2	protein-coding	ALSFTD
CES3	CES3	protein-coding	ALSFTD
CES4A	CES4A	protein-coding	ALSFTD
CETN2	CETN2	protein-coding	ALSFTD
CFAP161	CFAP161	protein-coding	ALSFTD
CFAP299	CFAP299	protein-coding	ALSFTD
CFAP36	CFAP36	protein-coding	ALSFTD
CFAP44	CFAP44	protein-coding	ALSFTD
CFAP46	CFAP46	protein-coding	Both
CFAP74	CFAP74	protein-coding	ALSFTD
CFAP97D2	CFAP97D2	protein-coding	ALSFTD
CFAP99	CFAP99	protein-coding	ALSFTD
CFL1	CFL1	protein-coding	ALSFTD
CFLAR	CFLAR	protein-coding	ALSFTD
CGGBP1	CGGBP1	protein-coding	ALSFTD
CHCHD2	CHCHD2	protein-coding	ALSFTD
CHCHD3	CHCHD3	protein-coding	ALSFTD
CHCHD4	CHCHD4	protein-coding	ALS
CHCHD6	CHCHD6	protein-coding	ALS
CHD1	CHD1	protein-coding	ALSFTD
CHD1L	CHD1L	protein-coding	ALSFTD
CHD4	CHD4	protein-coding	ALSFTD
CHD5	CHD5	protein-coding	ALSFTD
CHD6	CHD6	protein-coding	ALSFTD
CHD7	CHD7	protein-coding	ALS
CHDH	CHDH	protein-coding	ALSFTD
CHGB	CHGB	protein-coding	ALSFTD
CHIC1	CHIC1	protein-coding	ALSFTD
CHIC2	CHIC2	protein-coding	ALSFTD
CHL1	CHL1	protein-coding	ALSFTD
CHL1-AS2	CHL1-AS2	ncRNA	ALSFTD
CHM	CHM	protein-coding	ALSFTD
CHML	CHML	protein-coding	ALSFTD
CHMP2A	CHMP2A	protein-coding	ALSFTD
CHMP3	CHMP3	protein-coding	ALS
CHN1	CHN1	protein-coding	ALS
CHODL	CHODL	protein-coding	ALSFTD
CHP1	CHP1	protein-coding	ALSFTD
CHRD	CHRD	protein-coding	ALSFTD
CHRDL1	CHRDL1	protein-coding	ALSFTD
CHRM1	CHRM1	protein-coding	ALSFTD
CHRM2	CHRM2	protein-coding	ALSFTD
CHRM3	CHRM3	protein-coding	ALS
CHRNA4	CHRNA4	protein-coding	ALSFTD
CHRNA6	CHRNA6	protein-coding	ALSFTD
CHST1	CHST1	protein-coding	ALS
CHST10	CHST10	protein-coding	ALSFTD
CHST11	CHST11	protein-coding	ALSFTD
CHST8	CHST8	protein-coding	ALS
CHTF18	CHTF18	protein-coding	ALSFTD
CIAO2B	CIAO2B	protein-coding	ALS
CIAO3	CIAO3	protein-coding	ALSFTD
CINP	CINP	protein-coding	ALSFTD
CIPC	CIPC	protein-coding	ALSFTD
CISD1	CISD1	protein-coding	ALS
CISD2	CISD2	protein-coding	ALSFTD
CIT	CIT	protein-coding	ALSFTD
CLASP1	CLASP1	protein-coding	ALSFTD
CLASRP	CLASRP	protein-coding	ALSFTD
CLCA4	CLCA4	protein-coding	ALS
CLCN4	CLCN4	protein-coding	ALSFTD
CLCN7	CLCN7	protein-coding	ALSFTD
CLEC2L	CLEC2L	protein-coding	Both
CLIC4	CLIC4	protein-coding	ALSFTD
CLIP2	CLIP2	protein-coding	ALSFTD
CLIP3	CLIP3	protein-coding	Both
CLK1	CLK1	protein-coding	ALSFTD
CLMAT3	CLMAT3	ncRNA	ALSFTD
CLN6	CLN6	protein-coding	ALSFTD
CLOCK	CLOCK	protein-coding	ALSFTD
CLP1	CLP1	protein-coding	ALSFTD
CLPB	CLPB	protein-coding	ALSFTD
CLPTM1	CLPTM1	protein-coding	ALSFTD
CLSTN1	CLSTN1	protein-coding	ALSFTD
CLSTN2	CLSTN2	protein-coding	ALS
CLSTN3	CLSTN3	protein-coding	ALSFTD
CLU	CLU	protein-coding	ALSFTD
CLVS1	CLVS1	protein-coding	ALSFTD
CLVS2	CLVS2	protein-coding	ALSFTD
CMAS	CMAS	protein-coding	ALS
CMTM3	CMTM3	protein-coding	ALSFTD
CMTM4	CMTM4	protein-coding	ALSFTD
CMTM5	CMTM5	protein-coding	ALSFTD
CNBD1	CNBD1	protein-coding	Both
CNDP1	CNDP1	protein-coding	ALS
CNDP2	CNDP2	protein-coding	ALS
CNGB1	CNGB1	protein-coding	ALSFTD
CNIH1	CNIH1	protein-coding	Both
CNIH2	CNIH2	protein-coding	ALSFTD
CNIH4	CNIH4	protein-coding	ALSFTD
CNKSR2	CNKSR2	protein-coding	ALSFTD
CNKSR3	CNKSR3	protein-coding	ALS
CNN3	CNN3	protein-coding	ALSFTD
CNNM2	CNNM2	protein-coding	ALS
CNOT1	CNOT1	protein-coding	ALSFTD
CNOT2	CNOT2	protein-coding	ALSFTD
CNOT6L	CNOT6L	protein-coding	ALS
CNP	CNP	protein-coding	ALSFTD
CNPY2	CNPY2	protein-coding	ALSFTD
CNPY4	CNPY4	protein-coding	ALSFTD
CNR1	CNR1	protein-coding	ALS
CNRIP1	CNRIP1	protein-coding	ALSFTD
CNST	CNST	protein-coding	ALSFTD
CNTLN	CNTLN	protein-coding	ALSFTD
CNTN2	CNTN2	protein-coding	Both
CNTN3	CNTN3	protein-coding	ALSFTD
CNTN4	CNTN4	protein-coding	Both
CNTN4-AS2	CNTN4-AS2	ncRNA	Both
CNTN5	CNTN5	protein-coding	ALSFTD
CNTN6	CNTN6	protein-coding	Both
CNTNAP1	CNTNAP1	protein-coding	ALSFTD
CNTNAP2	CNTNAP2	protein-coding	Both
CNTNAP3	CNTNAP3	protein-coding	ALSFTD
CNTNAP3B	CNTNAP3B	protein-coding	ALSFTD
CNTNAP3C	CNTNAP3C	protein-coding	ALSFTD
CNTNAP5	CNTNAP5	protein-coding	ALSFTD
CNTRL	CNTRL	protein-coding	ALSFTD
COA3	COA3	protein-coding	ALSFTD
COA4	COA4	protein-coding	ALSFTD
COA6	COA6	protein-coding	Both
COA7	COA7	protein-coding	ALS
COA8	COA8	protein-coding	ALSFTD
COG3	COG3	protein-coding	ALSFTD
COG6	COG6	protein-coding	ALSFTD
COL11A1	COL11A1	protein-coding	Both
COL12A1	COL12A1	protein-coding	ALSFTD
COL15A1	COL15A1	protein-coding	ALSFTD
COL16A1	COL16A1	protein-coding	ALSFTD
COL19A1	COL19A1	protein-coding	ALSFTD
COL21A1	COL21A1	protein-coding	ALSFTD
COL23A1	COL23A1	protein-coding	ALSFTD
COL24A1	COL24A1	protein-coding	ALSFTD
COL28A1	COL28A1	protein-coding	ALSFTD
COL3A1	COL3A1	protein-coding	ALS
COL4A1	COL4A1	protein-coding	ALS
COL4A2	COL4A2	protein-coding	ALSFTD
COL5A1	COL5A1	protein-coding	ALSFTD
COL9A3	COL9A3	protein-coding	ALSFTD
COLGALT1	COLGALT1	protein-coding	ALSFTD
COLGALT2	COLGALT2	protein-coding	ALS
COMMD1	COMMD1	protein-coding	ALSFTD
COMT	COMT	protein-coding	Both
COPS7B	COPS7B	protein-coding	ALSFTD
COPS9	COPS9	protein-coding	Both
COQ4	COQ4	protein-coding	ALSFTD
COQ7	COQ7	protein-coding	ALS
CORO2A	CORO2A	protein-coding	ALSFTD
COX10	COX10	protein-coding	ALSFTD
COX14	COX14	protein-coding	Both
COX17	COX17	protein-coding	ALS
COX18	COX18	protein-coding	ALSFTD
COX20	COX20	protein-coding	ALSFTD
COX4I1	COX4I1	protein-coding	Both
COX5A	COX5A	protein-coding	Both
COX5B	COX5B	protein-coding	Both
COX6A1	COX6A1	protein-coding	Both
COX6B1	COX6B1	protein-coding	Both
COX6C	COX6C	protein-coding	Both
COX7A1	COX7A1	protein-coding	ALSFTD
COX7A2	COX7A2	protein-coding	ALS
COX7A2L	COX7A2L	protein-coding	ALSFTD
COX7B	COX7B	protein-coding	ALS
COX7C	COX7C	protein-coding	Both
COX8A	COX8A	protein-coding	ALSFTD
CPA6	CPA6	protein-coding	ALSFTD
CPD	CPD	protein-coding	ALSFTD
CPE	CPE	protein-coding	ALS
CPEB4	CPEB4	protein-coding	ALSFTD
CPED1	CPED1	protein-coding	ALS
CPNE6	CPNE6	protein-coding	ALSFTD
CPNE7	CPNE7	protein-coding	ALSFTD
CPO	CPO	protein-coding	ALSFTD
CPQ	CPQ	protein-coding	ALSFTD
CPSF2	CPSF2	protein-coding	Both
CPT1A	CPT1A	protein-coding	ALSFTD
CRACR2A	CRACR2A	protein-coding	ALSFTD
CRB1	CRB1	protein-coding	ALSFTD
CRB2	CRB2	protein-coding	ALSFTD
CREG1	CREG1	protein-coding	ALSFTD
CREG2	CREG2	protein-coding	Both
CREM	CREM	protein-coding	ALSFTD
CRIP2	CRIP2	protein-coding	ALSFTD
CRIPT	CRIPT	protein-coding	ALSFTD
CRK	CRK	protein-coding	ALSFTD
CRLF1	CRLF1	protein-coding	ALSFTD
CRLF3	CRLF3	protein-coding	ALSFTD
CRLS1	CRLS1	protein-coding	ALSFTD
CRMP1	CRMP1	protein-coding	ALSFTD
CRTC1	CRTC1	protein-coding	ALSFTD
CRTC2	CRTC2	protein-coding	ALSFTD
CRYAB	CRYAB	protein-coding	ALSFTD
CRYBG3	CRYBG3	protein-coding	ALSFTD
CSDE1	CSDE1	protein-coding	ALS
CSGALNACT1	CSGALNACT1	protein-coding	ALSFTD
CSKMT	CSKMT	protein-coding	ALSFTD
CSMD2	CSMD2	protein-coding	ALSFTD
CSMD2-AS1	CSMD2-AS1	ncRNA	ALSFTD
CSMD3	CSMD3	protein-coding	ALS
CSNK1A1	CSNK1A1	protein-coding	ALS
CSNK1E	CSNK1E	protein-coding	ALSFTD
CSNK1G3	CSNK1G3	protein-coding	ALSFTD
CSNK2A1	CSNK2A1	protein-coding	ALS
CSPG5	CSPG5	protein-coding	ALSFTD
CST3	CST3	protein-coding	ALSFTD
CTBP1	CTBP1	protein-coding	ALSFTD
CTBP1-AS	CTBP1-AS	ncRNA	ALSFTD
CTCF	CTCF	protein-coding	ALSFTD
CTDNEP1	CTDNEP1	protein-coding	ALS
CTNNA2	CTNNA2	protein-coding	ALS
CTNNB1	CTNNB1	protein-coding	ALSFTD
CTNNBL1	CTNNBL1	protein-coding	ALSFTD
CTNND1	CTNND1	protein-coding	ALSFTD
CTNND2	CTNND2	protein-coding	ALS
CTSC	CTSC	protein-coding	ALSFTD
CTSD	CTSD	protein-coding	ALSFTD
CTTN	CTTN	protein-coding	ALSFTD
CTTNBP2	CTTNBP2	protein-coding	ALSFTD
CTTNBP2NL	CTTNBP2NL	protein-coding	ALSFTD
CTU1	CTU1	protein-coding	ALSFTD
CTXN1	CTXN1	protein-coding	ALSFTD
CTXN3	CTXN3	protein-coding	ALSFTD
CUL1	CUL1	protein-coding	ALSFTD
CUL4A	CUL4A	protein-coding	ALSFTD
CUL7	CUL7	protein-coding	ALSFTD
CUTA	CUTA	protein-coding	ALSFTD
CUX1	CUX1	protein-coding	ALSFTD
CWC27	CWC27	protein-coding	ALSFTD
CX3CL1	CX3CL1	protein-coding	ALSFTD
CXCL14	CXCL14	protein-coding	ALS
CXorf56	CXorf56	protein-coding	ALSFTD
CXXC5	CXXC5	protein-coding	ALS
CYB561D1	CYB561D1	protein-coding	ALSFTD
CYB5B	CYB5B	protein-coding	ALSFTD
CYB5D1	CYB5D1	protein-coding	ALSFTD
CYB5R1	CYB5R1	protein-coding	ALSFTD
CYB5R3	CYB5R3	protein-coding	ALSFTD
CYB5R4	CYB5R4	protein-coding	ALSFTD
CYC1	CYC1	protein-coding	ALSFTD
CYCS	CYCS	protein-coding	ALSFTD
CYFIP2	CYFIP2	protein-coding	ALS
CYGB	CYGB	protein-coding	ALS
CYP2C18	CYP2C18	protein-coding	ALSFTD
CYP39A1	CYP39A1	protein-coding	ALSFTD
CYP46A1	CYP46A1	protein-coding	ALS
CYP4V2	CYP4V2	protein-coding	ALSFTD
CYP51A1	CYP51A1	protein-coding	ALSFTD
CYTH2	CYTH2	protein-coding	ALSFTD
CYTOR	CYTOR	ncRNA	ALSFTD
DAB1	DAB1	protein-coding	ALSFTD
DAB2IP	DAB2IP	protein-coding	ALS
DACT3	DACT3	protein-coding	ALSFTD
DACT3-AS1	DACT3-AS1	ncRNA	ALSFTD
DAD1	DAD1	protein-coding	Both
DAG1	DAG1	protein-coding	ALSFTD
DAP3	DAP3	protein-coding	ALSFTD
DAPK1	DAPK1	protein-coding	ALSFTD
DAPK1-IT1	DAPK1-IT1	ncRNA	ALSFTD
DBF4B	DBF4B	protein-coding	ALSFTD
DBI	DBI	protein-coding	ALSFTD
DBNDD1	DBNDD1	protein-coding	ALSFTD
DBNDD2	DBNDD2	protein-coding	ALSFTD
DBP	DBP	protein-coding	ALS
DCAF10	DCAF10	protein-coding	ALSFTD
DCAF12	DCAF12	protein-coding	ALSFTD
DCAF7	DCAF7	protein-coding	ALSFTD
DCAKD	DCAKD	protein-coding	ALSFTD
DCDC2	DCDC2	protein-coding	ALSFTD
DCHS2	DCHS2	protein-coding	ALSFTD
DCK	DCK	protein-coding	ALSFTD
DCLK2	DCLK2	protein-coding	ALSFTD
DCLK3	DCLK3	protein-coding	ALSFTD
DCLRE1A	DCLRE1A	protein-coding	ALSFTD
DCP1B	DCP1B	protein-coding	ALSFTD
DCP2	DCP2	protein-coding	ALSFTD
DCTN1	DCTN1	protein-coding	Both
DCUN1D4	DCUN1D4	protein-coding	ALS
DCUN1D5	DCUN1D5	protein-coding	Both
DCXR	DCXR	protein-coding	ALS
DDA1	DDA1	protein-coding	ALSFTD
DDB2	DDB2	protein-coding	ALSFTD
DDHD1	DDHD1	protein-coding	ALS
DDHD2	DDHD2	protein-coding	ALSFTD
DDOST	DDOST	protein-coding	ALSFTD
DDR1	DDR1	protein-coding	ALSFTD
DDX10	DDX10	protein-coding	ALSFTD
DDX19A	DDX19A	protein-coding	ALSFTD
DDX24	DDX24	protein-coding	ALSFTD
DDX27	DDX27	protein-coding	ALSFTD
DDX42	DDX42	protein-coding	ALS
DDX50	DDX50	protein-coding	ALSFTD
DDX52	DDX52	protein-coding	ALSFTD
DDX6	DDX6	protein-coding	ALSFTD
DEGS1	DEGS1	protein-coding	ALSFTD
DEK	DEK	protein-coding	Both
DENND10	DENND10	protein-coding	ALSFTD
DENND11	DENND11	protein-coding	ALSFTD
DENND1A	DENND1A	protein-coding	ALSFTD
DENND1B	DENND1B	protein-coding	Both
DENND2A	DENND2A	protein-coding	ALSFTD
DENND4A	DENND4A	protein-coding	ALSFTD
DENND5A	DENND5A	protein-coding	ALSFTD
DENND6B	DENND6B	protein-coding	ALSFTD
DENR	DENR	protein-coding	ALS
DEPTOR	DEPTOR	protein-coding	ALSFTD
DESI2	DESI2	protein-coding	ALSFTD
DGKD	DGKD	protein-coding	ALSFTD
DGKE	DGKE	protein-coding	ALSFTD
DGKI	DGKI	protein-coding	ALSFTD
DGKZ	DGKZ	protein-coding	ALSFTD
DGLUCY	DGLUCY	protein-coding	ALSFTD
DHCR24	DHCR24	protein-coding	ALSFTD
DHDDS	DHDDS	protein-coding	ALSFTD
DHRS1	DHRS1	protein-coding	ALSFTD
DHRS7	DHRS7	protein-coding	ALS
DHRS7B	DHRS7B	protein-coding	ALSFTD
DHRS7C	DHRS7C	protein-coding	ALSFTD
DHX15	DHX15	protein-coding	ALSFTD
DHX30	DHX30	protein-coding	ALSFTD
DHX33	DHX33	protein-coding	ALSFTD
DHX8	DHX8	protein-coding	ALSFTD
DICER1	DICER1	protein-coding	ALSFTD
DIMT1	DIMT1	protein-coding	ALSFTD
DIO2	DIO2	protein-coding	ALS
DIP2A	DIP2A	protein-coding	ALSFTD
DIP2C	DIP2C	protein-coding	ALSFTD
DIPK1C	DIPK1C	protein-coding	ALSFTD
DIRAS3	DIRAS3	protein-coding	ALSFTD
DIS3	DIS3	protein-coding	ALSFTD
DIS3L2	DIS3L2	protein-coding	ALSFTD
DISP1	DISP1	protein-coding	ALSFTD
DLAT	DLAT	protein-coding	ALSFTD
DLC1	DLC1	protein-coding	Both
DLEU2L	DLEU2L	ncRNA	ALSFTD
DLEU7	DLEU7	protein-coding	ALSFTD
DLG1	DLG1	protein-coding	ALS
DLG2	DLG2	protein-coding	ALS
DLGAP1-AS5	DLGAP1-AS5	ncRNA	ALSFTD
DLGAP2	DLGAP2	protein-coding	ALS
DLGAP2-AS1	DLGAP2-AS1	ncRNA	ALSFTD
DLGAP3	DLGAP3	protein-coding	ALS
DLX6-AS1	DLX6-AS1	ncRNA	ALS
DMAC1	DMAC1	protein-coding	ALS
DMPK	DMPK	protein-coding	ALSFTD
DMRTC1	DMRTC1	protein-coding	ALSFTD
DMTF1	DMTF1	protein-coding	ALSFTD
DMXL1	DMXL1	protein-coding	ALSFTD
DNAAF5	DNAAF5	protein-coding	ALSFTD
DNAH14	DNAH14	protein-coding	Both
DNAH5	DNAH5	protein-coding	ALSFTD
DNAH6	DNAH6	protein-coding	ALSFTD
DNAJC13	DNAJC13	protein-coding	ALSFTD
DNAJC15	DNAJC15	protein-coding	ALSFTD
DNAJC17	DNAJC17	protein-coding	ALSFTD
DNAJC2	DNAJC2	protein-coding	ALSFTD
DNAJC21	DNAJC21	protein-coding	ALS
DNAJC5	DNAJC5	protein-coding	ALSFTD
DNAJC5G	DNAJC5G	protein-coding	ALSFTD
DNAJC7	DNAJC7	protein-coding	Both
DNAJC8	DNAJC8	protein-coding	Both
DNAL4	DNAL4	protein-coding	ALSFTD
DNASE1	DNASE1	protein-coding	ALSFTD
DNM2	DNM2	protein-coding	ALSFTD
DNMBP-AS1	DNMBP-AS1	ncRNA	ALSFTD
DOC2A	DOC2A	protein-coding	ALSFTD
DOHH	DOHH	protein-coding	ALSFTD
DOK3	DOK3	protein-coding	ALSFTD
DOK6	DOK6	protein-coding	Both
DOP1A	DOP1A	protein-coding	ALSFTD
DOP1B	DOP1B	protein-coding	ALSFTD
DPAGT1	DPAGT1	protein-coding	ALSFTD
DPF2	DPF2	protein-coding	ALSFTD
DPH5	DPH5	protein-coding	ALSFTD
DPM2	DPM2	protein-coding	ALSFTD
DPM3	DPM3	protein-coding	Both
DPP10	DPP10	protein-coding	ALSFTD
DPP4	DPP4	protein-coding	ALSFTD
DPP6	DPP6	protein-coding	ALS
DPP8	DPP8	protein-coding	ALSFTD
DPT	DPT	protein-coding	ALSFTD
DPY19L1	DPY19L1	protein-coding	ALS
DPY19L3	DPY19L3	protein-coding	ALSFTD
DPY30	DPY30	protein-coding	ALSFTD
DPYD	DPYD	protein-coding	ALS
DPYSL2	DPYSL2	protein-coding	ALSFTD
DPYSL5	DPYSL5	protein-coding	ALS
DRAP1	DRAP1	protein-coding	ALSFTD
DROSHA	DROSHA	protein-coding	ALSFTD
DSC2	DSC2	protein-coding	ALSFTD
DST	DST	protein-coding	ALS
DSTN	DSTN	protein-coding	ALSFTD
DTD2	DTD2	protein-coding	ALSFTD
DTNA	DTNA	protein-coding	Both
DUBR	DUBR	ncRNA	ALSFTD
DUSP18	DUSP18	protein-coding	ALSFTD
DUSP22	DUSP22	protein-coding	ALSFTD
DYM	DYM	protein-coding	ALSFTD
DYNC1H1	DYNC1H1	protein-coding	ALSFTD
DYNC1I1	DYNC1I1	protein-coding	ALSFTD
DYNC1LI1	DYNC1LI1	protein-coding	ALSFTD
DYNC2H1	DYNC2H1	protein-coding	ALSFTD
DYNLL1	DYNLL1	protein-coding	ALSFTD
DYNLRB1	DYNLRB1	protein-coding	ALSFTD
DYNLT3	DYNLT3	protein-coding	ALS
DYRK1A	DYRK1A	protein-coding	ALSFTD
DZANK1	DZANK1	protein-coding	ALSFTD
E2F3	E2F3	protein-coding	ALSFTD
E4F1	E4F1	protein-coding	ALSFTD
EAF1	EAF1	protein-coding	ALSFTD
EBAG9	EBAG9	protein-coding	ALS
EBF2	EBF2	protein-coding	ALSFTD
EBLN3P	EBLN3P	pseudo	ALS
EBP	EBP	protein-coding	ALSFTD
ECE1	ECE1	protein-coding	ALSFTD
ECE2	ECE2	protein-coding	ALSFTD
ECI1	ECI1	protein-coding	ALS
EDEM1	EDEM1	protein-coding	ALSFTD
EDF1	EDF1	protein-coding	ALSFTD
EDIL3	EDIL3	protein-coding	ALSFTD
EDNRB	EDNRB	protein-coding	ALSFTD
EEF1A1	EEF1A1	protein-coding	ALSFTD
EEF1B2	EEF1B2	protein-coding	ALS
EEF1G	EEF1G	protein-coding	Both
EEF2	EEF2	protein-coding	Both
EEF2K	EEF2K	protein-coding	ALS
EEFSEC	EEFSEC	protein-coding	ALSFTD
EFCAB6	EFCAB6	protein-coding	ALSFTD
EFHD2	EFHD2	protein-coding	Both
EFNA1	EFNA1	protein-coding	ALSFTD
EFNA5	EFNA5	protein-coding	ALSFTD
EFR3A	EFR3A	protein-coding	Both
EFR3B	EFR3B	protein-coding	Both
EGFL8	EGFL8	protein-coding	ALSFTD
EGFR	EGFR	protein-coding	ALSFTD
EGLN1	EGLN1	protein-coding	ALSFTD
EGR1	EGR1	protein-coding	ALSFTD
EGR3	EGR3	protein-coding	ALSFTD
EHMT1	EHMT1	protein-coding	ALSFTD
EI24	EI24	protein-coding	ALS
EID1	EID1	protein-coding	Both
EID2B	EID2B	protein-coding	ALS
EIF1	EIF1	protein-coding	Both
EIF1AX	EIF1AX	protein-coding	Both
EIF1B	EIF1B	protein-coding	Both
EIF1B-AS1	EIF1B-AS1	ncRNA	ALSFTD
EIF2AK1	EIF2AK1	protein-coding	ALS
EIF2B4	EIF2B4	protein-coding	ALSFTD
EIF2D	EIF2D	protein-coding	ALSFTD
EIF2S2	EIF2S2	protein-coding	ALSFTD
EIF3A	EIF3A	protein-coding	ALSFTD
EIF3E	EIF3E	protein-coding	ALSFTD
EIF3G	EIF3G	protein-coding	ALSFTD
EIF3H	EIF3H	protein-coding	ALSFTD
EIF3J	EIF3J	protein-coding	Both
EIF3K	EIF3K	protein-coding	ALS
EIF4A2	EIF4A2	protein-coding	Both
EIF4B	EIF4B	protein-coding	ALSFTD
EIF4G1	EIF4G1	protein-coding	ALSFTD
EIF5	EIF5	protein-coding	Both
EIF5A	EIF5A	protein-coding	ALSFTD
ELAVL2	ELAVL2	protein-coding	ALSFTD
ELAVL3	ELAVL3	protein-coding	ALSFTD
ELF2	ELF2	protein-coding	Both
ELF3-AS1	ELF3-AS1	ncRNA	ALSFTD
ELK1	ELK1	protein-coding	ALS
ELL2	ELL2	protein-coding	Both
ELMO1	ELMO1	protein-coding	ALS
ELMO1-AS1	ELMO1-AS1	ncRNA	ALS
ELMOD1	ELMOD1	protein-coding	ALSFTD
ELMOD2	ELMOD2	protein-coding	ALSFTD
ELOA-AS1	ELOA-AS1	ncRNA	ALSFTD
ELOB	ELOB	protein-coding	Both
ELOVL1	ELOVL1	protein-coding	ALSFTD
ELP3	ELP3	protein-coding	ALSFTD
EMB	EMB	protein-coding	Both
EMC2	EMC2	protein-coding	ALSFTD
EMC3	EMC3	protein-coding	ALSFTD
EMD	EMD	protein-coding	ALSFTD
EME2	EME2	protein-coding	Both
EMID1	EMID1	protein-coding	ALSFTD
EML1	EML1	protein-coding	ALSFTD
EML2	EML2	protein-coding	ALSFTD
EML4	EML4	protein-coding	ALSFTD
EMX1	EMX1	protein-coding	ALSFTD
ENAH	ENAH	protein-coding	Both
ENC1	ENC1	protein-coding	ALSFTD
ENDOD1	ENDOD1	protein-coding	Both
ENGASE	ENGASE	protein-coding	ALSFTD
ENKUR	ENKUR	protein-coding	ALSFTD
ENO1	ENO1	protein-coding	ALSFTD
ENO2	ENO2	protein-coding	Both
ENOPH1	ENOPH1	protein-coding	ALSFTD
ENOX1	ENOX1	protein-coding	Both
ENPP6	ENPP6	protein-coding	ALS
ENSA	ENSA	protein-coding	ALS
ENTPD3-AS1	ENTPD3-AS1	ncRNA	ALSFTD
ENTPD4	ENTPD4	protein-coding	ALSFTD
EP300	EP300	protein-coding	ALSFTD
EPB41L3	EPB41L3	protein-coding	Both
EPB41L4A	EPB41L4A	protein-coding	ALSFTD
EPB41L4A-AS1	EPB41L4A-AS1	ncRNA	ALSFTD
EPC1	EPC1	protein-coding	ALSFTD
EPCAM	EPCAM	protein-coding	ALSFTD
EPG5	EPG5	protein-coding	ALSFTD
EPHA10	EPHA10	protein-coding	Both
EPHA3	EPHA3	protein-coding	ALSFTD
EPHA4	EPHA4	protein-coding	ALSFTD
EPHA6	EPHA6	protein-coding	ALSFTD
EPHB1	EPHB1	protein-coding	ALSFTD
EPHB2	EPHB2	protein-coding	ALS
EPM2A	EPM2A	protein-coding	ALSFTD
EPM2AIP1	EPM2AIP1	protein-coding	Both
EPSTI1	EPSTI1	protein-coding	ALS
ERBB2	ERBB2	protein-coding	ALSFTD
ERBB3	ERBB3	protein-coding	Both
ERCC1	ERCC1	protein-coding	ALSFTD
ERCC2	ERCC2	protein-coding	ALSFTD
ERCC3	ERCC3	protein-coding	ALSFTD
ERCC5	ERCC5	protein-coding	ALSFTD
ERCC6	ERCC6	protein-coding	ALSFTD
ERCC6L2	ERCC6L2	protein-coding	ALSFTD
ERF	ERF	protein-coding	ALSFTD
ERGIC2	ERGIC2	protein-coding	ALS
ERI3	ERI3	protein-coding	ALSFTD
ERMN	ERMN	protein-coding	ALSFTD
ERMP1	ERMP1	protein-coding	ALSFTD
ERO1A	ERO1A	protein-coding	ALS
ERP29	ERP29	protein-coding	ALSFTD
ERP44	ERP44	protein-coding	ALSFTD
ERVK13-1	ERVK13-1	ncRNA	ALSFTD
ERVMER61-1	ERVMER61-1	other	ALSFTD
ESF1	ESF1	protein-coding	ALS
ESRRA	ESRRA	protein-coding	ALSFTD
ESRRG	ESRRG	protein-coding	ALSFTD
ESYT1	ESYT1	protein-coding	ALSFTD
ESYT2	ESYT2	protein-coding	ALSFTD
ETFB	ETFB	protein-coding	ALSFTD
ETFRF1	ETFRF1	protein-coding	ALS
ETNK2	ETNK2	protein-coding	ALSFTD
ETV5	ETV5	protein-coding	ALS
EVI5	EVI5	protein-coding	ALSFTD
EVL	EVL	protein-coding	ALSFTD
EWSR1	EWSR1	protein-coding	ALSFTD
EXD1	EXD1	protein-coding	ALSFTD
EXOSC1	EXOSC1	protein-coding	ALSFTD
EXOSC5	EXOSC5	protein-coding	ALSFTD
EXPH5	EXPH5	protein-coding	ALS
EXT1	EXT1	protein-coding	ALS
EXT2	EXT2	protein-coding	ALSFTD
EXTL1	EXTL1	protein-coding	ALSFTD
EYA4	EYA4	protein-coding	ALSFTD
EZH1	EZH1	protein-coding	ALSFTD
F11	F11	protein-coding	ALSFTD
F11-AS1	F11-AS1	ncRNA	ALSFTD
F8A1	F8A1	protein-coding	ALS
FA2H	FA2H	protein-coding	ALSFTD
FABP5	FABP5	protein-coding	ALS
FABP7	FABP7	protein-coding	Both
FADS2	FADS2	protein-coding	ALSFTD
FADS3	FADS3	protein-coding	ALSFTD
FAHD2B	FAHD2B	protein-coding	ALSFTD
FAIM2	FAIM2	protein-coding	Both
FALEC	FALEC	ncRNA	ALSFTD
FAM106A	FAM106A	ncRNA	ALSFTD
FAM106C	FAM106C	ncRNA	ALSFTD
FAM110C	FAM110C	protein-coding	ALSFTD
FAM114A1	FAM114A1	protein-coding	ALS
FAM114A2	FAM114A2	protein-coding	ALSFTD
FAM120B	FAM120B	protein-coding	ALSFTD
FAM122A	FAM122A	protein-coding	ALSFTD
FAM122C	FAM122C	protein-coding	ALSFTD
FAM131A	FAM131A	protein-coding	ALSFTD
FAM135B	FAM135B	protein-coding	Both
FAM13A-AS1	FAM13A-AS1	ncRNA	ALSFTD
FAM13B	FAM13B	protein-coding	ALSFTD
FAM13C	FAM13C	protein-coding	ALSFTD
FAM155A	FAM155A	protein-coding	ALS
FAM160B1	FAM160B1	protein-coding	ALSFTD
FAM163A	FAM163A	protein-coding	ALSFTD
FAM167A	FAM167A	protein-coding	ALSFTD
FAM168A	FAM168A	protein-coding	ALS
FAM169A	FAM169A	protein-coding	ALSFTD
FAM171A1	FAM171A1	protein-coding	ALS
FAM177A1	FAM177A1	protein-coding	ALSFTD
FAM185A	FAM185A	protein-coding	ALSFTD
FAM189A1	FAM189A1	protein-coding	ALS
FAM189A2	FAM189A2	protein-coding	ALS
FAM189B	FAM189B	protein-coding	ALSFTD
FAM198B-AS1	FAM198B-AS1	ncRNA	ALSFTD
FAM200B	FAM200B	protein-coding	Both
FAM204A	FAM204A	protein-coding	ALSFTD
FAM214A	FAM214A	protein-coding	ALSFTD
FAM214B	FAM214B	protein-coding	ALSFTD
FAM217B	FAM217B	protein-coding	ALS
FAM222B	FAM222B	protein-coding	ALSFTD
FAM234A	FAM234A	protein-coding	ALSFTD
FAM27C	FAM27C	ncRNA	ALSFTD
FAM43A	FAM43A	protein-coding	ALSFTD
FAM50A	FAM50A	protein-coding	ALSFTD
FAM50B	FAM50B	protein-coding	ALS
FAM53B	FAM53B	protein-coding	ALS
FAM71F2	FAM71F2	protein-coding	ALSFTD
FAM76A	FAM76A	protein-coding	ALSFTD
FAM78A	FAM78A	protein-coding	ALSFTD
FAM87A	FAM87A	ncRNA	ALSFTD
FAM8A1	FAM8A1	protein-coding	ALSFTD
FAM90A1	FAM90A1	protein-coding	ALSFTD
FAM91A1	FAM91A1	protein-coding	ALSFTD
FAM98A	FAM98A	protein-coding	ALS
FAM98C	FAM98C	protein-coding	ALSFTD
FANCC	FANCC	protein-coding	ALSFTD
FANCL	FANCL	protein-coding	ALSFTD
FANK1	FANK1	protein-coding	ALSFTD
FARSB	FARSB	protein-coding	ALSFTD
FAT1	FAT1	protein-coding	ALSFTD
FAT3	FAT3	protein-coding	ALSFTD
FAU	FAU	protein-coding	ALSFTD
FAXC	FAXC	protein-coding	ALSFTD
FBL	FBL	protein-coding	ALSFTD
FBLIM1	FBLIM1	protein-coding	ALSFTD
FBLL1	FBLL1	protein-coding	ALSFTD
FBLN2	FBLN2	protein-coding	ALSFTD
FBN1	FBN1	protein-coding	ALSFTD
FBRS	FBRS	protein-coding	ALSFTD
FBXL12	FBXL12	protein-coding	ALSFTD
FBXL18	FBXL18	protein-coding	ALSFTD
FBXL19	FBXL19	protein-coding	ALSFTD
FBXL2	FBXL2	protein-coding	ALSFTD
FBXL6	FBXL6	protein-coding	ALSFTD
FBXL8	FBXL8	protein-coding	ALSFTD
FBXO15	FBXO15	protein-coding	ALSFTD
FBXO16	FBXO16	protein-coding	ALSFTD
FBXO17	FBXO17	protein-coding	ALSFTD
FBXO2	FBXO2	protein-coding	ALSFTD
FBXO25	FBXO25	protein-coding	ALSFTD
FBXO27	FBXO27	protein-coding	ALSFTD
FBXO28	FBXO28	protein-coding	ALSFTD
FBXO30	FBXO30	protein-coding	ALSFTD
FBXO32	FBXO32	protein-coding	ALSFTD
FBXO4	FBXO4	protein-coding	ALSFTD
FBXO44	FBXO44	protein-coding	ALSFTD
FBXO9	FBXO9	protein-coding	ALSFTD
FBXW2	FBXW2	protein-coding	ALSFTD
FBXW4	FBXW4	protein-coding	ALSFTD
FBXW5	FBXW5	protein-coding	ALSFTD
FBXW7	FBXW7	protein-coding	Both
FCF1	FCF1	protein-coding	ALSFTD
FCHO1	FCHO1	protein-coding	ALSFTD
FCHO2	FCHO2	protein-coding	ALSFTD
FDPS	FDPS	protein-coding	ALSFTD
FDX1	FDX1	protein-coding	ALSFTD
FDX2	FDX2	protein-coding	ALSFTD
FEM1B	FEM1B	protein-coding	ALS
FEM1C	FEM1C	protein-coding	ALSFTD
FER	FER	protein-coding	ALSFTD
FER1L6-AS2	FER1L6-AS2	ncRNA	ALSFTD
[truncated: 3,473 more rows]
