# Supplementary material for: Multi-modal dissection of cell-type specific TDP-43 pathology in the motor cortex
Source: Nat Commun. 2026 Mar 9;17:2406. doi: 10.1038/s41467-026-69944-6 (PMC12982666; doi:10.1038/s41467-026-69944-6)
Supplement: Supplementary file 3 — Supplementary Data 1-25 [file 41467_2026_69944_MOESM3_ESM.zip › Supplementary_Data_11.csv]

# Supplementary Data 11: ALS/ALS-FTD DGE signature. 510 genes significant in at least one major cell type in ALS and at least one major cell type in ALS-FTD. 'Gene': Gene Symbol; 'ID_10X': Gene Id in 10X Genomics GRCh38 2020 A Reference; 'GENETYPE': gene classification; 'Signif_In': Significant in ALS vs. Ctrl. only ('ALS'), ALS-FTD vs. Ctrl. only ('ALSFTD') or ALS vs. Ctrl. & ALS-FTD vs. Ctrl. (…
Gene	ID_10X	GENETYPE	Signif_In
ABCD4	ABCD4	protein-coding	Both
ABCE1	ABCE1	protein-coding	Both
ABHD13	ABHD13	protein-coding	Both
AC005100.1	AC005100.1	Accession	Both
AC006058.1	AC006058.1	Accession	Both
AC006230.1	AC006230.1	Accession	Both
AC006460.2	AC006460.2	Accession	Both
AC007389.1	AC007389.1	Accession	Both
AC011995.2	AC011995.2	Accession	Both
AC018953.2	AC018953.2	Accession	Both
AC020911.2	AC020911.2	Accession	Both
AC021851.1	AC021851.1	Accession	Both
AC068587.4	AC068587.4	Accession	Both
AC091946.1	AC091946.1	Accession	Both
AC092329.4	AC092329.4	Accession	Both
AC092902.4	AC092902.4	Accession	Both
AC111006.1	AC111006.1	Accession	Both
ADK	ADK	protein-coding	Both
ADRA1B	ADRA1B	protein-coding	Both
AFAP1	AFAP1	protein-coding	Both
AHNAK	AHNAK	protein-coding	Both
AL138701.2	AL138701.2	Accession	Both
AL139379.1	AL139379.1	Accession	Both
AL158058.2	AL158058.2	Accession	Both
AL162231.1	AL162231.1	Accession	Both
AL162253.2	AL162253.2	Accession	Both
AL450352.1	AL450352.1	Accession	Both
AL590550.1	AL590550.1	Accession	Both
AL627171.2	AL627171.2	Accession	Both
ALDH7A1	ALDH7A1	protein-coding	Both
ALG2	ALG2	protein-coding	Both
ALPK3	ALPK3	protein-coding	Both
AMIGO1	AMIGO1	protein-coding	Both
ANAPC11	ANAPC11	protein-coding	Both
ANGEL2	ANGEL2	protein-coding	Both
ANO2	ANO2	protein-coding	Both
ANXA4	ANXA4	protein-coding	Both
AP000943.2	AP000943.2	Accession	Both
APBA2	APBA2	protein-coding	Both
APOD	APOD	protein-coding	Both
ARHGAP22	ARHGAP22	protein-coding	Both
ARL1	ARL1	protein-coding	Both
ARL14EP	ARL14EP	protein-coding	Both
ARL2BP	ARL2BP	protein-coding	Both
ARL4A	ARL4A	protein-coding	Both
ARL5A	ARL5A	protein-coding	Both
ARL6IP1	ARL6IP1	protein-coding	Both
ARL6IP5	ARL6IP5	protein-coding	Both
ARPC3	ARPC3	protein-coding	Both
ATG4C	ATG4C	protein-coding	Both
ATP10A	ATP10A	protein-coding	Both
ATP5F1D	ATP5F1D	protein-coding	Both
ATP5F1E	ATP5F1E	protein-coding	Both
ATP5MD	ATP5MD	protein-coding	Both
ATP5ME	ATP5ME	protein-coding	Both
ATP5MF	ATP5MF	protein-coding	Both
ATP6V0B	ATP6V0B	protein-coding	Both
ATP8A1	ATP8A1	protein-coding	Both
AUTS2	AUTS2	protein-coding	Both
AZIN2	AZIN2	protein-coding	Both
B2M	B2M	protein-coding	Both
BACH2	BACH2	protein-coding	Both
BCL11B	BCL11B	protein-coding	Both
BCL7C	BCL7C	protein-coding	Both
BCR	BCR	protein-coding	Both
BLOC1S1	BLOC1S1	protein-coding	Both
BRI3BP	BRI3BP	protein-coding	Both
C4orf3	C4orf3	protein-coding	Both
C4orf48	C4orf48	protein-coding	Both
C9orf78	C9orf78	protein-coding	Both
CA10	CA10	protein-coding	Both
CACNA1C	CACNA1C	protein-coding	Both
CALM1	CALM1	protein-coding	Both
CALM3	CALM3	protein-coding	Both
CAMK2B	CAMK2B	protein-coding	Both
CAMK2N1	CAMK2N1	protein-coding	Both
CANX	CANX	protein-coding	Both
CARNMT1	CARNMT1	protein-coding	Both
CCDC106	CCDC106	protein-coding	Both
CCDC115	CCDC115	protein-coding	Both
CCDC117	CCDC117	protein-coding	Both
CCDC40	CCDC40	protein-coding	Both
CCDC59	CCDC59	protein-coding	Both
CCDC65	CCDC65	protein-coding	Both
CCNG2	CCNG2	protein-coding	Both
CCNI	CCNI	protein-coding	Both
CD47	CD47	protein-coding	Both
CDH11	CDH11	protein-coding	Both
CDK11B	CDK11B	protein-coding	Both
CDK14	CDK14	protein-coding	Both
CDK5R1	CDK5R1	protein-coding	Both
CDK6	CDK6	protein-coding	Both
CDKN1B	CDKN1B	protein-coding	Both
CEP83	CEP83	protein-coding	Both
CERCAM	CERCAM	protein-coding	Both
CFAP46	CFAP46	protein-coding	Both
CLEC2L	CLEC2L	protein-coding	Both
CLIP3	CLIP3	protein-coding	Both
CNBD1	CNBD1	protein-coding	Both
CNIH1	CNIH1	protein-coding	Both
CNTN2	CNTN2	protein-coding	Both
CNTN4	CNTN4	protein-coding	Both
CNTN4-AS2	CNTN4-AS2	ncRNA	Both
CNTN6	CNTN6	protein-coding	Both
CNTNAP2	CNTNAP2	protein-coding	Both
COA6	COA6	protein-coding	Both
COL11A1	COL11A1	protein-coding	Both
COMT	COMT	protein-coding	Both
COPS9	COPS9	protein-coding	Both
COX14	COX14	protein-coding	Both
COX4I1	COX4I1	protein-coding	Both
COX5A	COX5A	protein-coding	Both
COX5B	COX5B	protein-coding	Both
COX6A1	COX6A1	protein-coding	Both
COX6B1	COX6B1	protein-coding	Both
COX6C	COX6C	protein-coding	Both
COX7C	COX7C	protein-coding	Both
CPSF2	CPSF2	protein-coding	Both
CREG2	CREG2	protein-coding	Both
DAD1	DAD1	protein-coding	Both
DCTN1	DCTN1	protein-coding	Both
DCUN1D5	DCUN1D5	protein-coding	Both
DEK	DEK	protein-coding	Both
DENND1B	DENND1B	protein-coding	Both
DLC1	DLC1	protein-coding	Both
DNAH14	DNAH14	protein-coding	Both
DNAJC7	DNAJC7	protein-coding	Both
DNAJC8	DNAJC8	protein-coding	Both
DOK6	DOK6	protein-coding	Both
DPM3	DPM3	protein-coding	Both
DTNA	DTNA	protein-coding	Both
EEF1G	EEF1G	protein-coding	Both
EEF2	EEF2	protein-coding	Both
EFHD2	EFHD2	protein-coding	Both
EFR3A	EFR3A	protein-coding	Both
EFR3B	EFR3B	protein-coding	Both
EID1	EID1	protein-coding	Both
EIF1	EIF1	protein-coding	Both
EIF1AX	EIF1AX	protein-coding	Both
EIF1B	EIF1B	protein-coding	Both
EIF3J	EIF3J	protein-coding	Both
EIF4A2	EIF4A2	protein-coding	Both
EIF5	EIF5	protein-coding	Both
ELF2	ELF2	protein-coding	Both
ELL2	ELL2	protein-coding	Both
ELOB	ELOB	protein-coding	Both
EMB	EMB	protein-coding	Both
EME2	EME2	protein-coding	Both
ENAH	ENAH	protein-coding	Both
ENDOD1	ENDOD1	protein-coding	Both
ENO2	ENO2	protein-coding	Both
ENOX1	ENOX1	protein-coding	Both
EPB41L3	EPB41L3	protein-coding	Both
EPHA10	EPHA10	protein-coding	Both
EPM2AIP1	EPM2AIP1	protein-coding	Both
ERBB3	ERBB3	protein-coding	Both
FABP7	FABP7	protein-coding	Both
FAIM2	FAIM2	protein-coding	Both
FAM135B	FAM135B	protein-coding	Both
FAM200B	FAM200B	protein-coding	Both
FBXW7	FBXW7	protein-coding	Both
FGD5-AS1	FGD5-AS1	ncRNA	Both
FGFR1	FGFR1	protein-coding	Both
FIS1	FIS1	protein-coding	Both
FKBP11	FKBP11	protein-coding	Both
FKBP4	FKBP4	protein-coding	Both
FLNA	FLNA	protein-coding	Both
FLRT1	FLRT1	protein-coding	Both
FLRT3	FLRT3	protein-coding	Both
FSTL4	FSTL4	protein-coding	Both
GAB2	GAB2	protein-coding	Both
GABARAPL1	GABARAPL1	protein-coding	Both
GABRA3	GABRA3	protein-coding	Both
GADD45GIP1	GADD45GIP1	protein-coding	Both
GALNTL6	GALNTL6	protein-coding	Both
GAP43	GAP43	protein-coding	Both
GATAD2B	GATAD2B	protein-coding	Both
GBF1	GBF1	protein-coding	Both
GDF7	GDF7	protein-coding	Both
GFRA2	GFRA2	protein-coding	Both
GK	GK	protein-coding	Both
GLCE	GLCE	protein-coding	Both
GNAS	GNAS	protein-coding	Both
GOLGA2	GOLGA2	protein-coding	Both
GPR176	GPR176	protein-coding	Both
GPR37	GPR37	protein-coding	Both
GPRC5B	GPRC5B	protein-coding	Both
GREM2	GREM2	protein-coding	Both
GRID2	GRID2	protein-coding	Both
GRIK4	GRIK4	protein-coding	Both
GRIP1	GRIP1	protein-coding	Both
GSTO1	GSTO1	protein-coding	Both
GTF2F1	GTF2F1	protein-coding	Both
H2AFV	H2AFV	protein-coding	Both
H3F3B	H3F3B	protein-coding	Both
HAGHL	HAGHL	protein-coding	Both
HCFC1R1	HCFC1R1	protein-coding	Both
HCG11	HCG11	ncRNA	Both
HDAC5	HDAC5	protein-coding	Both
HEXB	HEXB	protein-coding	Both
HIGD1A	HIGD1A	protein-coding	Both
HLA-B	HLA-B	protein-coding	Both
HLF	HLF	protein-coding	Both
HMGXB4	HMGXB4	protein-coding	Both
HNRNPA0	HNRNPA0	protein-coding	Both
HOMER1	HOMER1	protein-coding	Both
HRH1	HRH1	protein-coding	Both
HSP90AB1	HSP90AB1	protein-coding	Both
HSPA13	HSPA13	protein-coding	Both
HTR5A-AS1	HTR5A-AS1	ncRNA	Both
IL1RAP	IL1RAP	protein-coding	Both
IL6ST	IL6ST	protein-coding	Both
INSIG2	INSIG2	protein-coding	Both
ITGA7	ITGA7	protein-coding	Both
ITPKB	ITPKB	protein-coding	Both
JAK1	JAK1	protein-coding	Both
JCAD	JCAD	protein-coding	Both
KBTBD12	KBTBD12	protein-coding	Both
KCNC2	KCNC2	protein-coding	Both
KCNMA1	KCNMA1	protein-coding	Both
KCNN2	KCNN2	protein-coding	Both
KDELR1	KDELR1	protein-coding	Both
KIF26B	KIF26B	protein-coding	Both
KIF5C	KIF5C	protein-coding	Both
KLC2	KLC2	protein-coding	Both
KLHL29	KLHL29	protein-coding	Both
KPNA6	KPNA6	protein-coding	Both
KPNB1	KPNB1	protein-coding	Both
LAMTOR4	LAMTOR4	protein-coding	Both
LARP1B	LARP1B	protein-coding	Both
LDLR	LDLR	protein-coding	Both
LDLRAD4	LDLRAD4	protein-coding	Both
LGALS1	LGALS1	protein-coding	Both
LIN7C	LIN7C	protein-coding	Both
LINC00278	LINC00278	ncRNA	Both
LINC00343	LINC00343	ncRNA	Both
LINC00407	LINC00407	ncRNA	Both
LINC00472	LINC00472	ncRNA	Both
LINC00507	LINC00507	ncRNA	Both
LINC01090	LINC01090	ncRNA	Both
LINC01250	LINC01250	ncRNA	Both
LINC01278	LINC01278	ncRNA	Both
LINC01515	LINC01515	ncRNA	Both
LINC02073	LINC02073	ncRNA	Both
LINC02197	LINC02197	ncRNA	Both
LINC02306	LINC02306	ncRNA	Both
LINC02359	LINC02359	ncRNA	Both
LPIN2	LPIN2	protein-coding	Both
LRP8	LRP8	protein-coding	Both
LRRN3	LRRN3	protein-coding	Both
LSM14B	LSM14B	protein-coding	Both
LSM8	LSM8	protein-coding	Both
MAIP1	MAIP1	protein-coding	Both
MAL2	MAL2	protein-coding	Both
MAP1A	MAP1A	protein-coding	Both
MAP3K4	MAP3K4	protein-coding	Both
MAPK6	MAPK6	protein-coding	Both
MARCH11	MARCH11	protein-coding	Both
MARCKS	MARCKS	protein-coding	Both
MCF2	MCF2	protein-coding	Both
ME1	ME1	protein-coding	Both
MICOS13	MICOS13	protein-coding	Both
MIDN	MIDN	protein-coding	Both
MIF	MIF	protein-coding	Both
MIR3976HG	MIR3976HG	ncRNA	Both
MIR4500HG	MIR4500HG	ncRNA	Both
MRFAP1	MRFAP1	protein-coding	Both
MRFAP1L1	MRFAP1L1	protein-coding	Both
MROH1	MROH1	protein-coding	Both
MRPL20	MRPL20	protein-coding	Both
MRPL35	MRPL35	protein-coding	Both
MRPL54	MRPL54	protein-coding	Both
MRPL55	MRPL55	protein-coding	Both
MS4A8	MS4A8	protein-coding	Both
MT3	MT3	protein-coding	Both
MTHFD2L	MTHFD2L	protein-coding	Both
MTPN	MTPN	protein-coding	Both
MTX3	MTX3	protein-coding	Both
MYL6	MYL6	protein-coding	Both
MYO1D	MYO1D	protein-coding	Both
MZT2B	MZT2B	protein-coding	Both
NAA38	NAA38	protein-coding	Both
NAE1	NAE1	protein-coding	Both
NANOS3	NANOS3	protein-coding	Both
NAP1L4	NAP1L4	protein-coding	Both
NCOR1	NCOR1	protein-coding	Both
NDFIP1	NDFIP1	protein-coding	Both
NDST3	NDST3	protein-coding	Both
NDUFA1	NDUFA1	protein-coding	Both
NDUFA11	NDUFA11	protein-coding	Both
NDUFA13	NDUFA13	protein-coding	Both
NDUFA2	NDUFA2	protein-coding	Both
NDUFA3	NDUFA3	protein-coding	Both
NDUFB10	NDUFB10	protein-coding	Both
NDUFB11	NDUFB11	protein-coding	Both
NDUFB2	NDUFB2	protein-coding	Both
NDUFB3	NDUFB3	protein-coding	Both
NDUFB7	NDUFB7	protein-coding	Both
NDUFC2	NDUFC2	protein-coding	Both
NDUFS5	NDUFS5	protein-coding	Both
NEFL	NEFL	protein-coding	Both
NENF	NENF	protein-coding	Both
NFE2L1	NFE2L1	protein-coding	Both
NFKBIA	NFKBIA	protein-coding	Both
NKAIN2	NKAIN2	protein-coding	Both
NME1	NME1	protein-coding	Both
NME2	NME2	protein-coding	Both
NORAD	NORAD	ncRNA	Both
NOSIP	NOSIP	protein-coding	Both
NPDC1	NPDC1	protein-coding	Both
NPTX2	NPTX2	protein-coding	Both
NR2F1	NR2F1	protein-coding	Both
NUCB1	NUCB1	protein-coding	Both
NUCKS1	NUCKS1	protein-coding	Both
NUDT14	NUDT14	protein-coding	Both
NUMB	NUMB	protein-coding	Both
NUP93	NUP93	protein-coding	Both
NWD1	NWD1	protein-coding	Both
OGFRL1	OGFRL1	protein-coding	Both
OIP5-AS1	OIP5-AS1	ncRNA	Both
PAFAH1B2	PAFAH1B2	protein-coding	Both
PBX4	PBX4	protein-coding	Both
PCBP2	PCBP2	protein-coding	Both
PCDH17	PCDH17	protein-coding	Both
PCMTD2	PCMTD2	protein-coding	Both
PCSK1N	PCSK1N	protein-coding	Both
PDP1	PDP1	protein-coding	Both
PEBP1	PEBP1	protein-coding	Both
PEG3	PEG3	protein-coding	Both
PER3	PER3	protein-coding	Both
PET100	PET100	protein-coding	Both
PGM2L1	PGM2L1	protein-coding	Both
PGRMC1	PGRMC1	protein-coding	Both
PHLDB1	PHLDB1	protein-coding	Both
PHPT1	PHPT1	protein-coding	Both
PIGU	PIGU	protein-coding	Both
PIK3R1	PIK3R1	protein-coding	Both
PLAAT3	PLAAT3	protein-coding	Both
PLCL1	PLCL1	protein-coding	Both
PLD3	PLD3	protein-coding	Both
PLEKHA3	PLEKHA3	protein-coding	Both
PLXNA1	PLXNA1	protein-coding	Both
PNISR	PNISR	protein-coding	Both
PNMA1	PNMA1	protein-coding	Both
PNMA8B	PNMA8B	protein-coding	Both
POLE3	POLE3	protein-coding	Both
POLR2L	POLR2L	protein-coding	Both
PPIA	PPIA	protein-coding	Both
PPIB	PPIB	protein-coding	Both
PPM1K	PPM1K	protein-coding	Both
PPP2R1A	PPP2R1A	protein-coding	Both
PPP4R3B	PPP4R3B	protein-coding	Both
PRELID1	PRELID1	protein-coding	Both
PRKCE	PRKCE	protein-coding	Both
PRKD1	PRKD1	protein-coding	Both
PRNP	PRNP	protein-coding	Both
PROX1	PROX1	protein-coding	Both
PSAP	PSAP	protein-coding	Both
PSD2	PSD2	protein-coding	Both
PSMC3	PSMC3	protein-coding	Both
PTEN	PTEN	protein-coding	Both
PTGDS	PTGDS	protein-coding	Both
PTPRE	PTPRE	protein-coding	Both
PTPRS	PTPRS	protein-coding	Both
PURB	PURB	protein-coding	Both
PUS7L	PUS7L	protein-coding	Both
RAB11FIP2	RAB11FIP2	protein-coding	Both
RAB14	RAB14	protein-coding	Both
RAB8A	RAB8A	protein-coding	Both
RAC1	RAC1	protein-coding	Both
RALBP1	RALBP1	protein-coding	Both
RAPH1	RAPH1	protein-coding	Both
RASAL2	RASAL2	protein-coding	Both
RASGRF2	RASGRF2	protein-coding	Both
REPS2	REPS2	protein-coding	Both
REXO4	REXO4	protein-coding	Both
RFC1	RFC1	protein-coding	Both
RGS9	RGS9	protein-coding	Both
RHOA	RHOA	protein-coding	Both
RNF144A	RNF144A	protein-coding	Both
RNF150	RNF150	protein-coding	Both
RNF187	RNF187	protein-coding	Both
RNF6	RNF6	protein-coding	Both
RNPC3	RNPC3	protein-coding	Both
ROBO1	ROBO1	protein-coding	Both
RPL12	RPL12	protein-coding	Both
RPL27A	RPL27A	protein-coding	Both
RPL35	RPL35	protein-coding	Both
RPL36	RPL36	protein-coding	Both
RPS15	RPS15	protein-coding	Both
RPS20	RPS20	protein-coding	Both
RRAS2	RRAS2	protein-coding	Both
RREB1	RREB1	protein-coding	Both
RSBN1	RSBN1	protein-coding	Both
RSBN1L	RSBN1L	protein-coding	Both
RSL24D1	RSL24D1	protein-coding	Both
RTN3	RTN3	protein-coding	Both
SBDS	SBDS	protein-coding	Both
SCARA3	SCARA3	protein-coding	Both
SCD	SCD	protein-coding	Both
SCRG1	SCRG1	protein-coding	Both
SDK1	SDK1	protein-coding	Both
SEC11C	SEC11C	protein-coding	Both
SEC62	SEC62	protein-coding	Both
SEPTIN5	SEPTIN5	protein-coding	Both
SEPTIN9	SEPTIN9	protein-coding	Both
SERBP1	SERBP1	protein-coding	Both
SERF2	SERF2	protein-coding	Both
SET	SET	protein-coding	Both
SETBP1	SETBP1	protein-coding	Both
SF3B2	SF3B2	protein-coding	Both
SGK3	SGK3	protein-coding	Both
SHANK2	SHANK2	protein-coding	Both
SHANK3	SHANK3	protein-coding	Both
SLC1A2	SLC1A2	protein-coding	Both
SLC20A1	SLC20A1	protein-coding	Both
SLC25A17	SLC25A17	protein-coding	Both
SLC35F3	SLC35F3	protein-coding	Both
SLC66A3	SLC66A3	protein-coding	Both
SMAP2	SMAP2	protein-coding	Both
SMCHD1	SMCHD1	protein-coding	Both
SNHG5	SNHG5	ncRNA	Both
SNRNP27	SNRNP27	protein-coding	Both
SNRPD2	SNRPD2	protein-coding	Both
SORCS1	SORCS1	protein-coding	Both
SOX2-OT	SOX2-OT	ncRNA	Both
SPOCK2	SPOCK2	protein-coding	Both
SRGAP2	SRGAP2	protein-coding	Both
SRRD	SRRD	protein-coding	Both
ST3GAL2	ST3GAL2	protein-coding	Both
STK10	STK10	protein-coding	Both
STK40	STK40	protein-coding	Both
SULF2	SULF2	protein-coding	Both
SUMO2	SUMO2	protein-coding	Both
SUPT16H	SUPT16H	protein-coding	Both
SV2A	SV2A	protein-coding	Both
SYNDIG1	SYNDIG1	protein-coding	Both
SYT12	SYT12	protein-coding	Both
TALDO1	TALDO1	protein-coding	Both
TCEAL5	TCEAL5	protein-coding	Both
TCEAL6	TCEAL6	protein-coding	Both
TCEAL8	TCEAL8	protein-coding	Both
TCERG1	TCERG1	protein-coding	Both
TCERG1L	TCERG1L	protein-coding	Both
TCF25	TCF25	protein-coding	Both
TDP1	TDP1	protein-coding	Both
TET3	TET3	protein-coding	Both
TGFBR3L	TGFBR3L	protein-coding	Both
TGOLN2	TGOLN2	protein-coding	Both
THOC1	THOC1	protein-coding	Both
TIAM2	TIAM2	protein-coding	Both
TIMMDC1	TIMMDC1	protein-coding	Both
TLE5	TLE5	protein-coding	Both
TMED7	TMED7	protein-coding	Both
TMEFF2	TMEFF2	protein-coding	Both
TMEM131L	TMEM131L	protein-coding	Both
TMEM132B	TMEM132B	protein-coding	Both
TMEM161B-AS1	TMEM161B-AS1	ncRNA	Both
TMEM185A	TMEM185A	protein-coding	Both
TMEM25	TMEM25	protein-coding	Both
TMEM30A	TMEM30A	protein-coding	Both
TMEM50A	TMEM50A	protein-coding	Both
TMOD2	TMOD2	protein-coding	Both
TMSB10	TMSB10	protein-coding	Both
TNS1	TNS1	protein-coding	Both
TOMM20	TOMM20	protein-coding	Both
TPM1	TPM1	protein-coding	Both
TSC22D3	TSC22D3	protein-coding	Both
TSPYL1	TSPYL1	protein-coding	Both
TUT4	TUT4	protein-coding	Both
UBAP1L	UBAP1L	protein-coding	Both
UBASH3B	UBASH3B	protein-coding	Both
UBE2B	UBE2B	protein-coding	Both
UBL5	UBL5	protein-coding	Both
UBTD2	UBTD2	protein-coding	Both
UBTF	UBTF	protein-coding	Both
UCHL5	UCHL5	protein-coding	Both
UGP2	UGP2	protein-coding	Both
UNC5C	UNC5C	protein-coding	Both
UQCR11	UQCR11	protein-coding	Both
UQCRQ	UQCRQ	protein-coding	Both
USH2A	USH2A	protein-coding	Both
USP11	USP11	protein-coding	Both
VAPB	VAPB	protein-coding	Both
VTI1A	VTI1A	protein-coding	Both
VWC2L	VWC2L	protein-coding	Both
WAPL	WAPL	protein-coding	Both
WBP11	WBP11	protein-coding	Both
WDR75	WDR75	protein-coding	Both
WDR78	WDR78	protein-coding	Both
XYLT1	XYLT1	protein-coding	Both
YOD1	YOD1	protein-coding	Both
YPEL5	YPEL5	protein-coding	Both
YWHAB	YWHAB	protein-coding	Both
ZBED5	ZBED5	protein-coding	Both
ZBTB18	ZBTB18	protein-coding	Both
ZC3H15	ZC3H15	protein-coding	Both
ZDHHC9	ZDHHC9	protein-coding	Both
ZFP64	ZFP64	protein-coding	Both
ZMAT2	ZMAT2	protein-coding	Both
ZMYND8	ZMYND8	protein-coding	Both
ZNF12	ZNF12	protein-coding	Both
ZNF134	ZNF134	protein-coding	Both
ZNF382	ZNF382	protein-coding	Both
ZNF483	ZNF483	protein-coding	Both
ZNF638	ZNF638	protein-coding	Both
ZNF655	ZNF655	protein-coding	Both
ZNF706	ZNF706	protein-coding	Both
ZNF804B	ZNF804B	protein-coding	Both
ZNRF1	ZNRF1	protein-coding	Both
