# Supplementary material for: Multi-modal dissection of cell-type specific TDP-43 pathology in the motor cortex
Source: Nat Commun. 2026 Mar 9;17:2406. doi: 10.1038/s41467-026-69944-6 (PMC12982666; doi:10.1038/s41467-026-69944-6)
Supplement: Supplementary file 3 — Supplementary Data 1-25 [file 41467_2026_69944_MOESM3_ESM.zip › Supplementary_Data_12.csv]

# Supplementary Data 12. DGE results in pooled all nuclei pseudo-bulk per donor, TDP-43 High vs. TPD-43 Low. 'baseMean': average expression estimate as assessed by DESeq2; 'log2FoldChange': Log2 estimate of the expression fold change, negative values: decreased in TDP-43 Low, positive values: increased in TDP-43 Low; 'lfcSE': standard error estimate for the log2 fold change; 'stat': Wald's statis…
	baseMean	log2FoldChange	lfcSE	pvalue	padj	Gene
ENSG00000272420	15.36902753	0.643715421	0.375037843	0.003710179	0.04698745	ENSG00000272420
PLCH2	29.51427334	-0.959211853	0.245843905	5.63743895195964e-06	0.000261065	PLCH2
ENSG00000236948	14.12007507	-0.924578622	0.550740047	0.003792801	0.047693332	ENSG00000236948
CAMTA1	2059.171393	-0.237811998	0.070826364	0.000370178	0.008084323	CAMTA1
SPSB1	21.87126343	0.841864211	0.430322843	0.001983712	0.029250877	SPSB1
CTNNBIP1	74.01130943	-0.622525909	0.178129882	5.55964571086823e-05	0.001770611	CTNNBIP1
KIF1B	1707.662858	0.309112778	0.066952538	1.37305341137381e-06	8.26771743423048e-05	KIF1B
MASP2	13.94103575	-1.592627765	0.540505389	0.000202599	0.004939048	MASP2
LRRC38	6.299671589	-5.315179811	1.078777868	8.58864976959498e-10	1.1932014517253e-07	LRRC38
PDPN	5.781659899	-1.677525046	0.73964852	0.001010787	0.017740307	PDPN
KAZN	6156.362007	-0.533507226	0.118864604	7.76446105549092e-07	5.0440563623023e-05	KAZN
TMEM51-AS1	10.50576161	-1.07207782	0.43724919	0.000621727	0.012161384	TMEM51-AS1
TMEM51	11.60968928	-1.81785987	0.515092892	1.50667613019294e-05	0.000594982	TMEM51
DNAJC16	168.9937629	0.318501322	0.109141098	0.00100265	0.017624326	DNAJC16
IGSF21	779.9497548	0.937234379	0.139181466	1.78948219070727e-12	5.22392889646722e-10	IGSF21
PLA2G5	2.004471862	1.715599303	1.098282556	0.0031329	0.041537322	PLA2G5
HP1BP3	882.5866628	1.105453952	0.211921486	1.77772333855587e-08	1.83846886250114e-06	HP1BP3
ECE1	138.9552124	-0.46722544	0.195582331	0.001763833	0.026920162	ECE1
EPHB2	213.9331087	-0.513507232	0.132042739	1.50297051874497e-05	0.000594982	EPHB2
SRSF10	208.4323953	0.329480461	0.117474506	0.001330876	0.021938998	SRSF10
CLIC4	17.77283958	1.605677996	0.385292295	9.45440600133451e-07	5.99004151655979e-05	CLIC4
SESN2	46.75130263	1.316099173	0.2581491	3.03406032176324e-08	2.99023500600444e-06	SESN2
ZCCHC17	308.5997445	0.404344643	0.10333155	1.61797485972495e-05	0.00063351	ZCCHC17
SPOCD1	3.631994921	1.66345871	0.703349131	0.000617649	0.01211802	SPOCD1
ENSG00000269967	41.03195516	1.017978019	0.520340938	0.001781523	0.027119124	ENSG00000269967
YARS1	181.873821	0.431436025	0.131662648	0.000178019	0.004447959	YARS1
FNDC5	24.3941053	-1.410233048	0.258002608	2.95956791344486e-09	3.81304777764611e-07	FNDC5
THRAP3	390.8995463	0.294953284	0.080842347	8.96216654164649e-05	0.002622912	THRAP3
GRIK3	257.0159249	-0.881623621	0.14245231	9.91810239224484e-11	1.77192752022185e-08	GRIK3
ENSG00000223944	91.60226069	0.57425444	0.172544757	7.67106478947598e-05	0.002309531	ENSG00000223944
SMAP2	478.2499682	0.479334818	0.148166367	0.000195086	0.00478625	SMAP2
HIVEP3	1136.921047	-0.30632642	0.111559441	0.001972918	0.029166301	HIVEP3
RIMKLA	140.836541	-0.519243456	0.144889845	4.59214084094954e-05	0.001523798	RIMKLA
KDM4A	167.5622408	0.424444258	0.116393074	5.11950463114564e-05	0.001654639	KDM4A
CCDC24	33.32388081	-0.576726115	0.284117164	0.003634008	0.046328079	CCDC24
ARMH1	88.57273187	0.698502969	0.233550605	0.000219205	0.005276935	ARMH1
NASP	154.082814	-0.571771633	0.130316132	1.31947304214813e-06	8.00781244684742e-05	NASP
RAB3B	28.91708563	-1.457463831	0.261066881	2.2510907464638e-09	2.93303134434735e-07	RAB3B
LRP8	149.8797279	-1.29404983	0.202074603	9.95350453179419e-12	2.49508392948084e-09	LRP8
GLIS1	312.6659224	-0.352810784	0.131396621	0.001815778	0.02745932	GLIS1
ACOT11	77.63964858	-1.060760417	0.294752257	1.23176297093485e-05	0.000501889	ACOT11
MROH7	90.69053551	-0.998875356	0.432242153	0.000652464	0.012665927	MROH7
MYSM1	563.7037339	0.359753413	0.138278144	0.002045341	0.029932812	MYSM1
JUN	80.70582955	0.900040898	0.261719249	7.05966537427375e-05	0.002156424	JUN
PGM1	72.88234703	-0.440379911	0.186596039	0.00250883	0.034708245	PGM1
ROR1	94.06145422	-1.521314688	0.365829182	3.86450016764789e-06	0.000191573	ROR1
ROR1-AS1	7.020304241	-1.880864604	0.4888353	7.87019455718426e-06	0.000345719	ROR1-AS1
CACHD1	159.4584088	0.554393409	0.232503153	0.002066176	0.030139241	CACHD1
DYNLT5	36.45036312	-0.794714465	0.433987336	0.003805281	0.047824186	DYNLT5
GNG12	12.68855835	-1.826309747	0.524576485	1.77460946561768e-05	0.000677584	GNG12
GNG12-AS1	107.9706627	-2.6814735	0.426024997	3.66185854937097e-11	7.47343202350384e-09	GNG12-AS1
DIRAS3	4.122990101	-1.618980328	0.844886907	0.002457734	0.034165321	DIRAS3
WLS	126.7238624	-2.316617346	0.246712083	9.63230775980394e-22	1.48093521037732e-18	WLS
SRSF11	1065.277981	0.256652289	0.093144193	0.002318542	0.032723515	SRSF11
SLC44A5	959.6063545	-1.578809669	0.307401852	1.41932662713269e-09	1.94836373065084e-07	SLC44A5
ST6GALNAC5	2742.70993	0.561211607	0.116896327	4.2497152089172e-07	2.99715388831953e-05	ST6GALNAC5
ENSG00000288543	53.5922166	0.651418059	0.206486149	0.000155873	0.00403904	ENSG00000288543
AK5	2684.504829	1.277364505	0.139014913	2.11312102624433e-20	2.70737761706926e-17	AK5
ENSG00000233099	26.06613264	1.202770183	0.301477019	4.00132265539732e-06	0.000197176	ENSG00000233099
ENSG00000287647	34.19725632	0.736685498	0.268765731	0.000299379	0.006788864	ENSG00000287647
MIGA1	448.4385972	0.206104109	0.073733178	0.002858979	0.038670831	MIGA1
SSX2IP	634.2872544	0.539143576	0.110273107	1.4167626714009e-07	1.15518573351541e-05	SSX2IP
PKN2-AS1	1512.1173	1.099790919	0.337130739	0.000242963	0.005729245	PKN2-AS1
GLMN	387.2158748	0.463981384	0.144176069	0.000182943	0.004556186	GLMN
RPAP2	600.6646935	0.216069248	0.081527863	0.003761181	0.047373215	RPAP2
CCDC18-AS1	194.10679	-0.799928523	0.128426144	4.95533116843327e-11	9.76750832533401e-09	CCDC18-AS1
FNBP1L	180.8706803	-1.185072398	0.295264274	3.06877431802677e-06	0.00016158	FNBP1L
BCAR3	57.06328858	-0.91541166	0.341164574	0.000263742	0.006119134	BCAR3
SLC44A3	8.567455796	-1.597034748	0.455824613	2.93694835556095e-05	0.001048481	SLC44A3
CNN3	64.36691745	-0.765647121	0.31966028	0.001343704	0.02207159	CNN3
TLCD4	154.9496341	-0.47607183	0.191479101	0.001694791	0.026164968	TLCD4
RWDD3-DT	66.76394776	-0.91322287	0.399901566	0.001140771	0.019473332	RWDD3-DT
DPYD	1221.285454	0.320728386	0.113958282	0.001731398	0.026548863	DPYD
COL11A1	217.8647678	-0.614723006	0.278982373	0.001905398	0.028386495	COL11A1
NTNG1	537.7598015	-0.67403406	0.221155809	0.000183365	0.004561763	NTNG1
PRPF38B	134.4240898	0.364409679	0.127066201	0.001010469	0.017740307	PRPF38B
CFAP276	40.39277071	3.404410997	0.47934212	2.35465006972161e-15	1.24975791222019e-12	CFAP276
ELAPOR1	361.5935407	0.696225114	0.113988558	1.059610971504e-10	1.86540062784926e-08	ELAPOR1
SARS1	137.840561	0.333999706	0.104429624	0.00037474	0.008162231	SARS1
SORT1	892.9248644	0.373473505	0.147245517	0.00253382	0.035011954	SORT1
KCNA2	202.2426057	-0.504935512	0.17124224	0.000435631	0.009225447	KCNA2
LINC01750	40.19869362	1.201523664	0.286075387	1.13475913317229e-06	7.03063740265054e-05	LINC01750
LINC02884	23.16634142	3.232519403	0.682255129	2.59783002631146e-08	2.58237741667219e-06	LINC02884
CAPZA1	201.7429689	0.241695807	0.092550062	0.003900067	0.048749784	CAPZA1
SYT6	14.67221252	-0.950073794	0.35823793	0.000551097	0.011138826	SYT6
NGF-AS1	5.543039039	-2.311839383	0.613214339	1.10591926031356e-05	0.000458718	NGF-AS1
NGF	15.51424428	-1.156953826	0.364768236	0.000101496	0.002893216	NGF
SLC22A15	226.1426697	0.559906601	0.098101226	1.47845931259874e-09	1.99393150100305e-07	SLC22A15
PHGDH	6.597132173	1.439297783	0.542993237	0.000207483	0.005031509	PHGDH
LINC01145	52.71070186	-0.522182455	0.193849974	0.000867846	0.015796569	LINC01145
RNF115	528.0892356	0.349234712	0.11059855	0.000384774	0.008308663	RNF115
POLR3C	57.95615149	0.552586611	0.239754759	0.002115229	0.030641586	POLR3C
LINC01138	251.370888	-0.483193972	0.147326286	0.000115653	0.003171451	LINC01138
NOTCH2NLC	29.83633701	-0.737297428	0.358728869	0.002060713	0.03009764	NOTCH2NLC
LINC00869	100.3494554	-0.44492621	0.17875109	0.001999759	0.029459802	LINC00869
ENSG00000290792	30.41997249	0.96001884	0.260923066	1.4501438083079e-05	0.000578602	ENSG00000290792
ANP32E	35.96068368	-0.520556003	0.222965436	0.00192932	0.028652883	ANP32E
PRPF3	109.6398468	0.306955166	0.114345225	0.002317232	0.032723515	PRPF3
SEMA6C	29.52391288	-1.084523887	0.258802066	1.56454164414825e-06	9.13454668287265e-05	SEMA6C
RFX5	6.685325188	-1.632609182	0.45957829	2.28415064149957e-05	0.000845539	RFX5
CGN	9.279430465	-1.942571574	0.4923887	4.84672161330778e-06	0.000231899	CGN
CHTOP	83.42781101	0.481091234	0.147085099	0.000148384	0.00388867	CHTOP
IL6R	39.4136122	0.712026282	0.225173279	0.000104793	0.002954434	IL6R
GBAP1	14.50957207	-0.808620788	0.351010533	0.001591205	0.024987266	GBAP1
ASH1L-AS1	5.796709764	-1.283670814	0.546865083	0.000695413	0.013254228	ASH1L-AS1
MSTO1	100.8450354	-0.63888704	0.238023752	0.000760893	0.014278046	MSTO1
DAP3	178.9848607	-0.327819374	0.12665147	0.002780474	0.037786262	DAP3
LMNA	62.7000151	-0.569432319	0.161161897	5.40498087176875e-05	0.001731245	LMNA
MEF2D	167.7031809	0.364903801	0.141355445	0.002041829	0.02991656	MEF2D
ARHGEF11	495.2628292	-0.415359443	0.093665509	1.85536494626954e-06	0.000105131	ARHGEF11
KIRREL1	15.87148193	-3.288923174	0.433169047	2.95560892606409e-15	1.51471673450867e-12	KIRREL1
CADM3	225.3019219	0.300184889	0.113637497	0.002210467	0.031619893	CADM3
CADM3-AS1	54.2877689	0.636973393	0.262497537	0.000948704	0.016855218	CADM3-AS1
ACKR1	26.26273198	1.885827189	0.473753601	3.40995988618738e-06	0.000172836	ACKR1
PIGM	33.47065258	0.494659493	0.237256384	0.003446833	0.044550327	PIGM
PEA15	134.5806933	0.429663329	0.188026602	0.003304479	0.043217807	PEA15
PCP4L1	20.71265139	-1.856111061	0.310953229	1.56385994301272e-10	2.63253562085834e-08	PCP4L1
OLFML2B	7.951319053	-2.026042742	0.521269733	5.33981717320652e-06	0.000251834	OLFML2B
RGS5	49.05486018	-0.80103836	0.393540301	0.002407065	0.033623095	RGS5
RGS5-AS1	12.90653751	-1.081227854	0.4195595	0.000546438	0.011073766	RGS5-AS1
RXRG	3.22152382	-2.709637738	1.199075084	0.000763014	0.014294573	RXRG
GPR161	52.19240734	-1.157539671	0.223155178	1.2774262701048e-08	1.3513763596861e-06	GPR161
SFT2D2	34.03749628	1.04195201	0.37764056	0.000369137	0.008069234	SFT2D2
ENSG00000285622	185.8019168	-0.728227039	0.232401307	0.00012299	0.003336936	ENSG00000285622
NME7	669.4213247	0.408379523	0.113853143	7.72535530468511e-05	0.002318307	NME7
BLZF1	153.6311392	0.503919132	0.178081464	0.000551938	0.011146049	BLZF1
GORAB	50.39759823	0.484402332	0.199247452	0.001801244	0.027329138	GORAB
SUCO	200.8278749	0.44098124	0.128233764	0.000107246	0.002997955	SUCO
ASTN1	1441.214661	0.200687865	0.068697959	0.001981815	0.029241591	ASTN1
ENSG00000227579	33.80716096	-2.293563931	0.40198654	6.08720920143414e-10	8.74309621870688e-08	ENSG00000227579
QSOX1	89.11186831	-0.368380409	0.130843301	0.001121801	0.019228307	QSOX1
LHX4	37.49957109	-0.59382665	0.261812868	0.002213822	0.031632694	LHX4
CACNA1E	1324.110603	0.288550164	0.085611809	0.000305503	0.006900591	CACNA1E
LINC01344	14.61256188	-0.945324443	0.382582402	0.000748551	0.014069345	LINC01344
RNASEL	11.69466165	-0.87632398	0.427516852	0.001891877	0.028276396	RNASEL
RGS16	2.937544219	-2.792865788	1.098844563	0.000445864	0.009364766	RGS16
RGS8	9.594573054	-3.748777993	0.628484507	7.44842694483646e-11	1.38528727582112e-08	RGS8
NIBAN1	19.19480584	3.352103595	0.35721189	5.27264494997976e-22	9.35367214126409e-19	NIBAN1
PTGS2	25.99743875	0.82413033	0.33117301	0.000539501	0.010952442	PTGS2
ENSG00000285638	32.71443532	-1.979319859	0.509670377	5.84573877013069e-06	0.000268555	ENSG00000285638
LINC01680	10.45886871	-1.712979841	0.539131973	6.02970045653174e-05	0.001890215	LINC01680
B3GALT2	80.75311071	-0.4442159	0.170363509	0.001374977	0.022489158	B3GALT2
ENSG00000227240	155.9233667	-0.936779912	0.25968706	2.6726184763493e-05	0.000975252	ENSG00000227240
ASPM	18.02097273	-0.984714087	0.361759276	0.000362219	0.007963283	ASPM
CRB1	113.8086986	-0.956162748	0.235342926	4.83820767281536e-06	0.000231899	CRB1
KIF21B	59.19684382	-0.793740683	0.219905075	2.08011814887435e-05	0.000776241	KIF21B
SOX13	11.61878473	-2.040309804	0.496195455	2.70856755439798e-06	0.000145606	SOX13
CDK18	37.07985314	-1.445054851	0.330428909	4.82029489043427e-07	3.3584785729062e-05	CDK18
MFSD4A	196.965397	0.374743411	0.149353147	0.002037863	0.029896435	MFSD4A
ELK4	128.9119262	0.570630804	0.1148716	7.75391742110938e-08	6.85137331669059e-06	ELK4
RAB7B	13.4352229	0.898136099	0.519783433	0.002758353	0.037574215	RAB7B
DYRK3	37.67956568	0.852790145	0.266303105	8.65981629045488e-05	0.002547356	DYRK3
LINC02942	51.4696839	-0.8448737	0.315168414	0.000415715	0.008885283	LINC02942
HHAT	428.3147461	1.114610073	0.186188494	3.62791645983088e-10	5.50440851293551e-08	HHAT
KCNH1	3018.891922	0.304554353	0.103996524	0.000935687	0.016686902	KCNH1
TRAF5	70.94782174	-0.712808041	0.205246885	2.69497235741781e-05	0.000980307	TRAF5
LPGAT1	376.9189581	-0.28592744	0.11287663	0.003833162	0.048061998	LPGAT1
ATF3	6.073271444	1.706584647	0.519551746	3.66125950121975e-05	0.001269714	ATF3
PROX1-AS1	28.11145199	-1.847450274	0.46955685	1.50874073126131e-06	8.85358237769676e-05	PROX1-AS1
PROX1	51.25651117	-1.917721127	0.440583367	1.82359558967545e-07	1.44521517144657e-05	PROX1
SMYD2	197.7362976	-0.581609509	0.152024378	1.50539140865444e-05	0.000594982	SMYD2
KCNK2	78.53259164	-0.963183771	0.33639498	0.000128617	0.003469204	KCNK2
TGFB2	45.76201202	-0.436639585	0.195052509	0.00391432	0.048834365	TGFB2
C1orf115	85.2553073	0.540158369	0.166196352	0.000111476	0.00308627	C1orf115
DUSP10	17.07925286	-1.771154285	0.541063917	7.7504751750487e-05	0.002318307	DUSP10
SUSD4	433.6860564	-0.31162186	0.084637892	8.67483228991303e-05	0.002548522	SUSD4
CNIH3	225.2502273	-0.343317597	0.113576463	0.000670708	0.012943831	CNIH3
ACBD3	159.9014272	0.295380678	0.103491131	0.00139827	0.02278933	ACBD3
COG2	135.7897221	0.599027837	0.131651883	6.87067345734228e-07	4.54015677000652e-05	COG2
AGT	11.78417354	0.856508496	0.427286127	0.002420778	0.033753315	AGT
TRIM67	18.00036792	-1.687797411	0.502410347	6.52349134419392e-05	0.002022107	TRIM67
KCNK1	602.8677312	0.41678598	0.124539162	0.000171201	0.004333955	KCNK1
ENSG00000286263	14.91502439	-2.862978961	0.980240564	1.99611879225382e-05	0.000754664	ENSG00000286263
GNG4	34.73696616	-1.032112562	0.314623467	7.38595961486635e-05	0.002247164	GNG4
ENSG00000286496	6.893568876	-1.216213232	0.666118456	0.002785763	0.037835844	ENSG00000286496
ENSG00000287738	20.97737169	0.846972694	0.361926043	0.000882637	0.015989328	ENSG00000287738
FH	62.80711549	0.558337228	0.241181351	0.001808655	0.027387525	FH
OPN3	173.0523763	0.565987045	0.229667294	0.001250783	0.020902571	OPN3
WDR64	66.7195769	1.902349726	0.477752571	3.85517405447669e-06	0.000191573	WDR64
ENSG00000288723	36.65607459	1.309534198	0.671973919	0.001328887	0.021921879	ENSG00000288723
PLD5	284.1422753	-2.289537681	0.244430784	4.54854832233976e-22	8.74155178414996e-19	PLD5
ENSG00000272865	37.55590683	-2.924842819	0.399857969	6.31806850499183e-15	2.91414591724243e-12	ENSG00000272865
EFCAB2	327.5251758	0.287845765	0.108704649	0.002765258	0.037646033	EFCAB2
KIF26B	392.3152635	-0.674758746	0.185371911	2.98719503555791e-05	0.001063128	KIF26B
ENSG00000235096	42.13334144	-0.749366534	0.415108554	0.003181951	0.041908718	ENSG00000235096
ENSG00000290683	22.90974672	-1.167033607	0.285438676	2.86573596594335e-06	0.000153373	ENSG00000290683
ENSG00000290612	36.09993406	-0.655229082	0.280799503	0.001646121	0.025581427	ENSG00000290612
OR2T6	2.905785327	-2.128252552	0.920515912	0.000999565	0.017596917	OR2T6
RNASEH1-DT	13.05682501	-0.699368879	0.377772769	0.003552086	0.045586088	RNASEH1-DT
SOX11	3.430714145	-3.029967562	0.959133249	8.48072748318974e-05	0.002501055	SOX11
SILC1	72.11604243	-0.736461821	0.311377133	0.00132443	0.021863994	SILC1
NRIR	21.05219935	-0.747305584	0.339779547	0.001784039	0.027139517	NRIR
RNF144A	1343.358445	0.580325071	0.109478888	8.54649812997002e-09	9.52170724025936e-07	RNF144A
ENSG00000223884	233.5645105	2.049761901	0.601006385	5.20689801618537e-06	0.000246574	ENSG00000223884
LINC02973	7.886654029	3.057637383	0.540758543	7.17006588552997e-10	1.00215793607329e-07	LINC02973
ENSG00000229727	82.04603149	1.74828369	0.712966727	0.000235507	0.005593474	ENSG00000229727
LINC00298	36.08945267	-1.082038744	0.338646407	7.49467756227715e-05	0.00227424	LINC00298
MBOAT2	530.5660638	-0.380383079	0.162852182	0.003737821	0.047156249	MBOAT2
ADAM17	400.5523983	0.517158029	0.134501329	1.66619857380695e-05	0.000645813	ADAM17
ENSG00000145063	85.74625851	-0.578048013	0.171626928	7.72718859563825e-05	0.002318307	ENSG00000145063
MIR3681HG	40.80729237	-1.34090965	0.419805677	6.69277255411867e-05	0.002066248	MIR3681HG
TRIB2	21.67024244	-1.164617496	0.411549634	0.000260347	0.006058659	TRIB2
ENSG00000285876	5.798619856	-1.907213654	0.676205989	0.000227487	0.005459213	ENSG00000285876
LRATD1	176.6503101	0.828574237	0.169849129	2.1452602344962e-07	1.66020105798494e-05	LRATD1
ENSG00000287881	15.91022825	-1.848302394	0.569895861	4.50401428526882e-05	0.001498868	ENSG00000287881
OTOF	4.660133614	-1.909758875	0.686488589	0.000251447	0.005887188	OTOF
WDR43	192.810334	0.33603095	0.100700643	0.000238303	0.005642446	WDR43
ALK	164.4931731	-2.247938943	0.216167766	2.70630240203863e-26	1.2482549199163e-22	ALK
ENSG00000286963	2.836777785	-2.022284618	0.929524982	0.001353759	0.022205113	ENSG00000286963
LBH	10.07693657	-1.866562616	0.54741846	2.82707688396793e-05	0.001013967	LBH
LINC00486	500.2074834	-1.559094212	0.886846582	0.000553121	0.011153972	LINC00486
RASGRP3	33.0405932	-0.732951455	0.247449213	0.000234579	0.005582942	RASGRP3
ENSG00000286415	34.40127925	-0.798008698	0.386169819	0.001970118	0.029152394	ENSG00000286415
LINC01320	45.7757007	-1.552113391	0.493293102	6.7875078986185e-05	0.002092694	LINC01320
HNRNPLL	417.5997599	0.599094342	0.189140725	0.000232491	0.005538952	HNRNPLL
ENSG00000289003	17.53255804	0.674607093	0.316967951	0.0017241	0.026489802	ENSG00000289003
ENSG00000287255	43.00657129	1.191021731	0.382134471	0.000331741	0.007391901	ENSG00000287255
KCNG3	109.2742835	0.74850033	0.211492442	3.28225437420488e-05	0.001152136	KCNG3
RHOQ	105.5178494	0.652933694	0.235498278	0.000573303	0.011457119	RHOQ
SOCS5	51.43121175	-0.442032745	0.192547723	0.003172666	0.041810295	SOCS5
FOXN2	138.0640513	0.414449178	0.156235115	0.001191301	0.020174556	FOXN2
ENSG00000231918	83.192981	-0.646623415	0.338061477	0.003726192	0.047054979	ENSG00000231918
ASB3	1177.601557	0.419112701	0.104694996	2.04172419369629e-05	0.000768128	ASB3
ERLEC1	182.8493343	0.287990613	0.09702698	0.001002095	0.017624326	ERLEC1
PSME4	529.0329176	0.390577647	0.131957364	0.000673514	0.012965427	PSME4
ACYP2	1159.473944	0.328719838	0.058556828	6.44580979541435e-09	7.4700133418013e-07	ACYP2
EFEMP1	6.246938015	-1.828655984	0.757467085	0.00064377	0.012549274	EFEMP1
CCDC85A	892.4080219	-0.855161158	0.232119107	7.93024066683103e-06	0.000347694	CCDC85A
LINC01793	51.49702251	0.555479364	0.207750551	0.000735402	0.013885492	LINC01793
SERTAD2	149.7755517	0.52980723	0.160221763	8.83747483361377e-05	0.002589706	SERTAD2
MEIS1	45.21684755	0.488293837	0.228718089	0.00328772	0.043055881	MEIS1
GFPT1	342.2217969	0.661550928	0.131263393	5.81801061881879e-08	5.34561597176091e-06	GFPT1
DYSF	167.3875242	-0.538653355	0.250835345	0.002958863	0.039764291	DYSF
TET3	493.9476643	0.332798444	0.086863662	3.80356924162912e-05	0.001309223	TET3
MTHFD2	17.72890781	1.028149922	0.363879894	0.000252671	0.005909834	MTHFD2
TACR1	74.49338012	-1.402498025	0.201208213	4.26898702177503e-13	1.38663913656585e-10	TACR1
ENSG00000270571	24.14316169	-1.213664512	0.425655345	0.000273415	0.006299202	ENSG00000270571
ENSG00000228272	4.581848801	1.709599078	0.565956109	6.89054564030938e-05	0.002115976	ENSG00000228272
CHMP3	147.4738441	0.356610683	0.126257068	0.001122249	0.019228307	CHMP3
RNF103	149.7970496	0.414405025	0.12894256	0.00023575	0.005593489	RNF103
CYTOR	121.5273687	1.146169688	0.177853278	5.97990975759771e-12	1.55539561187692e-09	CYTOR
EIF2AK3	227.2079367	0.868574114	0.168628343	4.26408384295528e-08	4.04684368667633e-06	EIF2AK3
LINC00342	293.7468954	-0.302785881	0.113938714	0.002532059	0.035008603	LINC00342
ARID5A	14.70166759	1.17003744	0.322310887	1.65298764343911e-05	0.000642853	ARID5A
FER1L5	26.36072291	-0.721238451	0.237266842	0.000228013	0.005466097	FER1L5
C2orf92	49.11686362	0.957431105	0.244670539	4.91150420928143e-06	0.000234512	C2orf92
CRACDL	1108.324365	0.463740232	0.09279588	1.0357567425171e-07	8.71774525398884e-06	CRACDL
CREG2	545.2555003	0.355772423	0.13091148	0.001418501	0.023021442	CREG2
LINC01965	29.27758887	0.847807517	0.430892773	0.002502683	0.034643977	LINC01965
LINC01102	215.6149465	0.291792653	0.111975578	0.003342686	0.04362707	LINC01102
ENSG00000288565	86.55512163	0.482771361	0.217286572	0.003345494	0.043639019	ENSG00000288565
UXS1	228.9414628	-0.314102905	0.091648863	0.000195774	0.004798032	UXS1
ST6GAL2	239.730049	-0.827801523	0.296998428	0.000193766	0.004760863	ST6GAL2
LINC01885	14.12729172	-1.221191323	0.598992065	0.000930051	0.016614117	LINC01885
SH3RF3	694.5183226	-0.347377996	0.117273698	0.000884675	0.015989328	SH3RF3
SEPTIN10	8.384883673	-1.544500038	0.453978314	4.70602295915379e-05	0.001550433	SEPTIN10
MIR4435-2HG	316.312701	1.105617733	0.121941101	1.75701259922873e-20	2.38354262137724e-17	MIR4435-2HG
ENSG00000229118	11.66143793	0.982331238	0.409567927	0.000824775	0.015265621	ENSG00000229118
MERTK	25.80553377	-1.685050462	0.394638514	3.50938730741403e-07	2.55310694269976e-05	MERTK
TTL	207.9579235	0.269962879	0.101966637	0.002993476	0.040160295	TTL
DPP10	9513.577566	-0.872608246	0.134655832	6.00252404201915e-12	1.55539561187692e-09	DPP10
DPP10-AS3	102.1069861	-1.667219574	0.223527618	4.17698785492875e-15	2.09412378066015e-12	DPP10-AS3
ENSG00000286776	95.01575476	-1.602973676	0.29721175	2.70876027733618e-09	3.50951851213073e-07	ENSG00000286776
DPP10-AS1	133.5413839	-0.856660606	0.204742084	1.61871092973701e-06	9.3795757441193e-05	DPP10-AS1
SCTR	8.104913299	-1.750859932	0.845865591	0.001247675	0.020896065	SCTR
CNTNAP5-DT	17.66248042	-1.363141522	0.398794507	2.32965208237212e-05	0.000859623	CNTNAP5-DT
BIN1	151.3625434	-0.628181073	0.186699122	7.74635967960676e-05	0.002318307	BIN1
ENSG00000235615	9.935204562	-1.233617099	0.897067996	0.003646994	0.04644228	ENSG00000235615
R3HDM1	4835.902255	0.648621658	0.135135563	1.41755945965164e-07	1.15518573351541e-05	R3HDM1
UBXN4	404.4276694	0.387568377	0.0879536	2.21768797618878e-06	0.000122063	UBXN4
THSD7B	139.0638314	-1.601516426	0.974833798	0.000883396	0.015989328	THSD7B
SPOPL-DT	12.63288423	-1.441539884	0.420764065	4.88189423754659e-05	0.00159245	SPOPL-DT
NXPH2	75.71126541	-1.982146391	0.46936906	5.34707596348791e-07	3.6700674366059e-05	NXPH2
ENSG00000286778	14.89757286	-2.073144714	0.508983641	1.79443904040774e-06	0.000102515	ENSG00000286778
ENSG00000226939	2.385636863	-2.699766856	1.160546347	0.001084429	0.018749718	ENSG00000226939
ENSG00000286225	9.396607135	-1.414337401	0.58450541	0.00057148	0.011440512	ENSG00000286225
LYPD6B	78.3321267	-1.398750911	0.319421043	7.9753175449642e-07	5.13763411114268e-05	LYPD6B
ENSG00000286335	6.660322141	-1.570358768	0.827553195	0.001072848	0.018589053	ENSG00000286335
LYPD6	40.88227177	-4.554729942	0.449603928	7.3115173675199e-25	2.81030355882907e-21	LYPD6
RND3	12.49793927	-1.85235927	0.459993121	4.13497977269893e-06	0.000202896	RND3
RIF1	414.2999266	0.299411694	0.111607647	0.002056692	0.030077005	RIF1
CACNB4	1961.677219	-0.422756101	0.095124391	1.60407945966092e-06	9.31820667473557e-05	CACNB4
ENSG00000227400	18.92147408	0.919414778	0.369710456	0.000883742	0.015989328	ENSG00000227400
ACVR1C	194.5857198	1.363530803	0.194892997	5.91906021634033e-13	1.86993653026357e-10	ACVR1C
ACVR1	213.2650733	0.658679369	0.160476075	5.73228725382981e-06	0.000263868	ACVR1
UPP2	583.1061003	0.742484372	0.162884316	6.47130476191886e-07	4.33840786102828e-05	UPP2
RBMS1	516.4118263	-0.445845499	0.133953913	0.000155199	0.004026087	RBMS1
ENSG00000237844	12.62983771	-1.346693858	0.5521212	0.000507011	0.010421285	ENSG00000237844
COBLL1	105.2439935	-1.253491708	0.461285956	0.000147703	0.003879645	COBLL1
SCN7A	59.61999125	-0.973346337	0.409969776	0.000833273	0.015381741	SCN7A
MYO3B	12.47019137	-2.089357289	0.458220643	3.94839238369007e-07	2.82788276871616e-05	MYO3B
ERICH2-DT	38.92794724	-0.71435902	0.255367826	0.000479593	0.009955322	ERICH2-DT
GAD1	156.2815853	-2.762644646	0.403758275	2.12106166347882e-13	7.4115036489619e-11	GAD1
GORASP2	92.66650645	0.370961758	0.120873228	0.000459058	0.009580808	GORASP2
METAP1D	106.9739468	-0.775971747	0.30380486	0.000428966	0.009109411	METAP1D
DLX1	17.05321448	-3.066907478	0.523980501	2.66808374348734e-10	4.19133622488081e-08	DLX1
ENSG00000289413	7.170207478	-4.709380344	0.88198782	2.11529610169045e-10	3.50956537389822e-08	ENSG00000289413
DLX2	3.606015398	-3.283667263	0.988836599	3.36993720211936e-05	0.001179325	DLX2
CDCA7	2.652106982	-4.052970461	1.192767584	2.78100533064226e-05	0.001003686	CDCA7
SP3	304.9858247	0.483359559	0.153148795	0.000301159	0.006815831	SP3
SP9	3.267247647	-4.459377928	1.34618386	6.15024495540375e-06	0.000280126	SP9
GPR155	388.8629728	-0.439542031	0.144110817	0.000477075	0.009911978	GPR155
TTN	363.703173	-0.503416915	0.219216739	0.002078537	0.030281248	TTN
ZNF385B	2151.031667	-0.359523584	0.149093895	0.003715207	0.046999506	ZNF385B
SCHLAP1	153.7231826	0.631531638	0.294322709	0.001740586	0.026633397	SCHLAP1
NCKAP1	1369.817589	0.463981406	0.15279278	0.000451912	0.009474533	NCKAP1
DUSP19	77.30027346	0.547646403	0.227606873	0.001708238	0.026316226	DUSP19
FAM171B	807.3059127	0.663013629	0.126210609	3.05191352375197e-08	2.99503105041566e-06	FAM171B
CALCRL	83.49095586	0.980489489	0.334698475	0.000142163	0.003746933	CALCRL
COL5A2	450.531355	-0.641655296	0.21814069	0.000250296	0.005872142	COL5A2
SLC40A1	5.325357189	-1.777004008	0.899198346	0.00172636	0.026506875	SLC40A1
CAVIN2-AS1	210.1067666	-0.619869709	0.32847916	0.003543055	0.045495514	CAVIN2-AS1
TMEFF2	1358.798071	-0.454739138	0.153443646	0.000355017	0.007812415	TMEFF2
LINC01821	72.35733171	-1.156558593	0.297329675	6.05303444351642e-06	0.000276974	LINC01821
ANKRD44	175.1347204	-0.583919415	0.153159434	1.3538036870071e-05	0.000544876	ANKRD44
LINC01923	58.88797299	0.624941689	0.271526675	0.001177179	0.019991237	LINC01923
SATB2	1823.09601	0.472408138	0.090819657	4.42065690448218e-08	4.17824547258886e-06	SATB2
TRAK2	481.5022504	0.326769023	0.119414569	0.001640471	0.025510812	TRAK2
RAPH1	854.7192391	0.433022288	0.113438833	2.79894050108172e-05	0.001005467	RAPH1
PARD3B	51.29878795	-0.925417932	0.362926386	0.00085446	0.015626919	PARD3B
NRP2	25.04100017	-0.596836671	0.300684662	0.003577196	0.045857303	NRP2
ADAM23	2203.948058	0.37735295	0.095645155	2.76557463681152e-05	0.00100231	ADAM23
PIKFYVE	467.5057257	0.363320237	0.135721332	0.001871572	0.02804561	PIKFYVE
ENSG00000279317	26.02048882	-1.237076765	0.417517735	0.00013451	0.003607051	ENSG00000279317
ACADL	14.1487099	-2.184157698	0.391745628	2.05642530227415e-09	2.69461820005946e-07	ACADL
LANCL1-AS1	163.0540953	-0.590145455	0.31822131	0.003832443	0.048061998	LANCL1-AS1
LANCL1	312.4185462	-0.345813723	0.139289684	0.003274173	0.04290283	LANCL1
ERBB4	3857.932225	-2.977046013	0.817133158	1.13712069689908e-06	7.03063740265054e-05	ERBB4
SPAG16	896.1406499	-0.447521057	0.15378786	0.000588333	0.011696672	SPAG16
ENSG00000197585	283.0082254	-1.79189767	0.354040338	1.25684557137754e-08	1.33573145470547e-06	ENSG00000197585
VWC2L	199.697787	-1.817327235	0.215528272	8.75619841104875e-19	9.1788839888912e-16	VWC2L
BARD1	24.61999525	-0.653654946	0.353958802	0.003720418	0.047013857	BARD1
FN1	79.71429689	-0.513328161	0.241969125	0.00320224	0.04213893	FN1
ENSG00000237525	7.101205692	1.138358902	0.557055997	0.001523075	0.024240969	ENSG00000237525
LINC00607	12.29522676	1.224918612	0.41698859	0.000199647	0.004882565	LINC00607
XRCC5	444.232609	0.221907374	0.072790795	0.001176267	0.019990478	XRCC5
MARCHF4	193.5936294	-0.494240473	0.136872484	4.10601942225065e-05	0.001396652	MARCHF4
IGFBP5	57.26281273	1.019806981	0.207716164	4.96123304959389e-08	4.63222496314714e-06	IGFBP5
ASIC4	6.614698502	-2.418108722	0.660511951	6.80765133528391e-06	0.00030134	ASIC4
SLC4A3	35.00069036	-0.605193624	0.283888816	0.00225731	0.032154469	SLC4A3
EPHA4	1415.671443	0.473408559	0.076042465	9.17895038955147e-11	1.68003931653838e-08	EPHA4
SERPINE2	376.5900234	1.107984938	0.256185837	1.89348038201068e-06	0.000106506	SERPINE2
DOCK10	207.937168	-0.883557218	0.46782319	0.001389675	0.022665257	DOCK10
NYAP2	497.9972574	-0.788368797	0.157932911	4.54440505919157e-08	4.27767630510515e-06	NYAP2
SPHKAP	165.8480927	-1.022429482	0.255609345	6.15414231456928e-06	0.000280126	SPHKAP
PID1	460.5357154	-0.541508261	0.151618108	4.00281550301738e-05	0.001367599	PID1
DNER	355.9618873	-1.457765199	0.19683769	5.50590413970793e-15	2.59137063816213e-12	DNER
ARMC9	718.5337834	0.258029011	0.101810984	0.004030492	0.049920088	ARMC9
NPPC	6.085575212	-3.911874627	0.886219675	9.29807025505957e-08	7.91262347683335e-06	NPPC
DGKD	176.1574823	-0.62260089	0.191329661	0.000158737	0.004097413	DGKD
ARL4C	108.2129112	-1.168036959	0.245366445	9.88518485175931e-08	8.35062758429572e-06	ARL4C
SNED1	472.4055773	0.4954068	0.193013902	0.001472923	0.023556547	SNED1
LINC01237	28.10455903	-1.645435245	0.361346325	2.35264084208771e-07	1.79657626159692e-05	LINC01237
ENSG00000291147	165.8616754	-0.367207636	0.15588573	0.003862045	0.048326898	ENSG00000291147
CNTN4-AS1	56.11588562	0.743413779	0.361297446	0.001411552	0.022973328	CNTN4-AS1
ITPR1	1712.696642	0.299558468	0.105260765	0.001665835	0.025818198	ITPR1
ENSG00000226022	13.5059019	-1.363896262	0.548747107	0.000501283	0.010321963	ENSG00000226022
SETD5	1007.844312	0.361742718	0.127157641	0.000950856	0.016855218	SETD5
SLC6A11	61.07239495	-0.764749665	0.183341868	3.13681945302241e-06	0.000164039	SLC6A11
SLC6A1	180.3745745	-3.162379747	0.343892349	8.9586148801536e-22	1.47573983118645e-18	SLC6A1
SLC6A1-AS1	16.59509767	-3.171444374	0.447012064	4.77630495820797e-14	1.93247622712618e-11	SLC6A1-AS1
VGLL4	751.6915263	0.436161441	0.092422346	4.15485319724054e-07	2.95125537712181e-05	VGLL4
GRIP2	60.78935878	-2.171563296	0.256817645	5.44681711986883e-18	5.0245798567366e-15	GRIP2
ANKRD28	712.0264191	0.274973742	0.091805937	0.000950227	0.016855218	ANKRD28
SATB1	225.1262374	-0.581591836	0.18466431	0.000166526	0.004234214	SATB1
SATB1-AS1	424.5601973	-0.792743351	0.208805267	1.76303702299102e-05	0.000675642	SATB1-AS1
SGO1-AS1	148.9020402	-1.336922736	0.307361827	8.98162271452164e-07	5.73778900394178e-05	SGO1-AS1
ZNF385D	1228.018493	-2.129189156	0.267388333	2.94998211706528e-17	2.42973169941998e-14	ZNF385D
ZNF385D-AS1	21.88006138	-1.602592674	0.500503487	6.17550464516882e-05	0.00192199	ZNF385D-AS1
ZNF385D-AS2	30.94841594	-3.362125341	0.413845104	2.07931906664351e-17	1.84435601211279e-14	ZNF385D-AS2
RARB	401.1968885	-0.918664492	0.249232188	5.0023067507847e-06	0.000238354	RARB
LRRC3B	68.70583224	-2.241852028	0.334196208	1.50040047247682e-12	4.43618406362313e-10	LRRC3B
RBMS3	1135.487628	-1.212640321	0.23790718	5.94101563859076e-08	5.43697232766588e-06	RBMS3
RBMS3-AS3	107.5438125	-1.816749047	0.314393119	6.50460293161702e-10	9.20301550975164e-08	RBMS3-AS3
RBMS3-AS2	34.46292031	-2.486968026	0.355342621	3.50974058670832e-13	1.17306720885025e-10	RBMS3-AS2
OSBPL10	363.4983117	-1.003189348	0.183756022	3.55459849041807e-09	4.40731991322696e-07	OSBPL10
CMTM8	23.18247003	-2.005076045	0.565297459	6.41851889687082e-06	0.000287425	CMTM8
SUSD5	48.96255321	-0.81888742	0.266915426	9.17779978816536e-05	0.002675833	SUSD5
LINC01811	277.8177148	-0.560662756	0.186572845	0.00025111	0.005885266	LINC01811
GOLGA4	821.0750264	0.240015138	0.081057608	0.001389662	0.022665257	GOLGA4
ITGA9-AS1	369.3082337	-0.306296452	0.121969244	0.003490688	0.044994218	ITGA9-AS1
CTDSPL	1231.769568	0.949010266	0.101373164	3.15709576936398e-22	6.61899478482474e-19	CTDSPL
RPSA	74.3227225	-0.407755484	0.160771376	0.001931715	0.028667441	RPSA
MYRIP	1317.27936	-0.693294543	0.157679711	5.26832463843281e-07	3.62680903915037e-05	MYRIP
EIF1B-AS1	429.8337606	-0.708545752	0.282170223	0.000519375	0.010609242	EIF1B-AS1
ENTPD3-AS1	103.1266347	-0.831736587	0.326954918	0.000565813	0.011356635	ENTPD3-AS1
ENTPD3	102.4726881	-0.912939354	0.265514611	3.9425069503805e-05	0.001348993	ENTPD3
HHATL	21.05755088	-1.060166526	0.369920382	0.000167277	0.00424862	HHATL
LZTFL1	133.2643735	0.632287147	0.236639331	0.000570124	0.011423293	LZTFL1
SETD2	780.6036593	0.199017468	0.070621044	0.002771242	0.037689399	SETD2
KIF9-AS1	425.9313983	-0.216118897	0.066576879	0.000635686	0.012413361	KIF9-AS1
BSN	522.5650841	0.338389218	0.079713242	6.43906038833371e-06	0.000287786	BSN
SEMA3F-AS1	7.472636507	1.030589825	0.552065699	0.001718973	0.026446264	SEMA3F-AS1
CACNA2D2	63.5049731	-0.676491933	0.273995659	0.001235296	0.020749019	CACNA2D2
ERC2	4716.192069	0.28742191	0.102533377	0.001830321	0.027572261	ERC2
TASOR	374.5245266	0.263125342	0.101578889	0.003540702	0.045490624	TASOR
ARHGEF3	760.4081921	0.298883484	0.108232705	0.002037037	0.029896435	ARHGEF3
DNAH12	25.38169755	0.73435773	0.377942889	0.003136552	0.041537322	DNAH12
ARF4	158.8313184	0.502249195	0.110592029	7.96068202119566e-07	5.13763411114268e-05	ARF4
FLNB	222.7179282	-0.403906765	0.141338445	0.000735759	0.013885492	FLNB
ABHD6	194.3493101	0.285496827	0.111550277	0.003371497	0.043885288	ABHD6
FHIT	1462.57857	-0.383908294	0.160603553	0.003422209	0.044388634	FHIT
SYNPR	616.0527686	-1.315386763	0.249425438	6.74284845229308e-09	7.69819658449421e-07	SYNPR
SYNPR-AS1	98.41609412	-1.259235926	0.39100412	5.80411355002439e-05	0.001833623	SYNPR-AS1
ADAMTS9-AS2	390.6608678	-1.074163708	0.60788387	0.001531323	0.024355431	ADAMTS9-AS2
MAGI1	2111.010073	-0.421052424	0.150628312	0.000783204	0.014625306	MAGI1
MAGI1-AS1	81.16199372	-0.744084645	0.298349752	0.000839564	0.015440207	MAGI1-AS1
TAFA4	43.04748542	-1.373601107	0.283791531	5.80970739479839e-08	5.34561597176091e-06	TAFA4
LMOD3	3.909542853	-1.834154699	0.953103588	0.00211038	0.030609807	LMOD3
FRMD4B	69.69882886	-0.821770072	0.364872082	0.000943971	0.016810701	FRMD4B
MITF	147.0413976	-0.838093423	0.293833927	0.00026842	0.006209896	MITF
CNTN3	1748.937317	0.583305442	0.164967056	5.74622965460165e-05	0.001817826	CNTN3
ROBO2	9808.489571	-0.477028775	0.195326555	0.001855826	0.027863972	ROBO2
ROBO1	2357.840316	-0.456734688	0.216473589	0.003146675	0.041610442	ROBO1
ENSG00000288105	46.02638573	-1.53812894	0.492080388	0.000181699	0.004530099	ENSG00000288105
LINC02008	45.69735314	-0.798018549	0.442966424	0.002725516	0.037261407	LINC02008
ENSG00000288004	7.189908353	-3.063448787	1.074819248	7.02784603149047e-05	0.002149552	ENSG00000288004
ENSG00000285780	13.81129756	-0.961034268	0.658355808	0.003666061	0.046556556	ENSG00000285780
LINC00882	2282.945263	-0.425231548	0.146085701	0.000548807	0.011112009	LINC00882
NECTIN3	927.1781621	0.841283596	0.164077839	3.66046182064404e-08	3.51739877115387e-06	NECTIN3
CD96	24.95811339	1.315185938	0.250497787	5.59008386663763e-09	6.57747521083659e-07	CD96
PLCXD2	39.12074865	-0.815465148	0.260319687	0.000140876	0.00372649	PLCXD2
PHLDB2	68.95242167	-1.952826522	0.433375151	7.62585580813064e-08	6.76413410181188e-06	PHLDB2
ENSG00000243276	19.12336621	-1.472068127	0.308005093	1.62571700424095e-07	1.31091907523793e-05	ENSG00000243276
IGSF11	655.0627238	0.406545337	0.130807998	0.000420363	0.008951432	IGSF11
FBXO40	26.12668445	0.566448319	0.292659138	0.003618216	0.046177805	FBXO40
GOLGB1	454.609833	0.312412309	0.104919627	0.000851481	0.015588627	GOLGB1
KALRN	6004.018631	0.20110145	0.061379517	0.000607674	0.011998443	KALRN
ITGB5	17.41243055	-1.00492819	0.289245771	3.41503641729713e-05	0.001191491	ITGB5
HEG1	11.3201867	-1.044500032	0.529337818	0.002351833	0.033031651	HEG1
ALDH1L1	6.890288584	-1.715203142	0.6050154	0.000263094	0.006110235	ALDH1L1
ZXDC	239.5501586	0.288472437	0.113545272	0.003638424	0.046358742	ZXDC
PODXL2	94.36978299	-0.561963934	0.190634881	0.000350458	0.007749047	PODXL2
MGLL	280.5099146	-0.833927637	0.107288992	8.35390344874871e-16	5.20696544148764e-13	MGLL
RAB7A	371.6805534	0.207084758	0.068998311	0.001439692	0.023206638	RAB7A
CNBP	167.4776775	0.484635889	0.14259621	0.000112695	0.00310141	CNBP
H1-10-AS1	9.247010916	-0.931337304	0.474005981	0.002460938	0.034189251	H1-10-AS1
IFT122	198.0270145	0.315314295	0.12924903	0.003836707	0.048061998	IFT122
COL6A6	87.63435213	-0.489708279	0.226733817	0.003591041	0.045983669	COL6A6
ENSG00000285631	2.480368091	0.153454421	0.299909362	0.002771712	0.037689399	ENSG00000285631
CPNE4	716.2957672	-1.17870258	0.2072307	2.67160881561651e-10	4.19133622488081e-08	CPNE4
MSL2	222.598994	0.320584825	0.128879053	0.003589992	0.045983669	MSL2
COPB2	155.5252443	0.380455616	0.112599197	0.000153067	0.003992034	COPB2
SLC9A9	277.3770806	-0.705321498	0.163198085	1.60152265840275e-06	9.31820667473557e-05	SLC9A9
ENSG00000243415	31.94541283	-0.805048866	0.382820878	0.001599846	0.02508202	ENSG00000243415
CLRN1	12.38119934	1.445104208	0.514713266	0.000308377	0.006945113	CLRN1
ENSG00000287706	2.193095992	0.104479838	0.251063041	0.003037513	0.040585817	ENSG00000287706
RAP2B	72.35731091	0.986771101	0.157799318	1.78728892693391e-11	4.15323431496149e-09	RAP2B
ARHGEF26-AS1	38.87465061	-1.030035069	0.481528919	0.001100297	0.018950738	ARHGEF26-AS1
GPR149	29.48459965	-0.176325359	0.337755674	0.000297581	0.006754747	GPR149
PLCH1	326.278366	-2.164591324	0.287542901	2.18369137231256e-15	1.19905453400648e-12	PLCH1
KCNAB1	45.77036538	-1.139369189	0.240264724	8.23487150877296e-08	7.19365934603493e-06	KCNAB1
KCNAB1-AS1	2.773093017	-2.77388606	0.869978851	0.00010194	0.002898808	KCNAB1-AS1
LINC00886	11.3471389	-1.223008153	0.505188897	0.000767516	0.014355608	LINC00886
CCNL1	156.3292748	0.340205853	0.137573141	0.003305707	0.043217807	CCNL1
SCHIP1	623.9684981	0.476542729	0.101904192	5.75876525517838e-07	3.91765912433404e-05	SCHIP1
IL12A-AS1	221.600197	0.524663531	0.216950806	0.00186224	0.02794208	IL12A-AS1
ENSG00000241168	5.924657641	-0.205458332	0.375078236	0.002620421	0.036057371	ENSG00000241168
SERPINI2	15.73150858	0.975679357	0.488942072	0.001145605	0.019526934	SERPINI2
PDCD10	271.8821183	0.291450864	0.102894364	0.001463726	0.023458271	PDCD10
GOLIM4	91.23563721	-1.563163652	0.246817521	1.24266809156653e-11	3.04876718379866e-09	GOLIM4
LINC02082	24.42650445	-2.675226752	0.4126092	8.27637222758533e-12	2.09746919024805e-09	LINC02082
PRKCI	396.1471411	0.427467878	0.105487389	1.06612218221123e-05	0.000444868	PRKCI
EIF5A2	29.16854856	-0.578498187	0.249740752	0.001900875	0.028337411	EIF5A2
ENSG00000287899	4.572318681	-2.801095016	0.848607774	3.91035968425881e-05	0.001339981	ENSG00000287899
NLGN1	5541.476495	-0.555614536	0.142797633	8.18336779924965e-06	0.000356085	NLGN1
USP13	212.7844689	-0.421249352	0.132675006	0.000275983	0.006345691	USP13
SOX2-OT	511.4816902	-0.987472234	0.24647259	2.0281979776763e-06	0.000112981	SOX2-OT
ENSG00000241231	30.34031014	-1.707754158	0.383203209	4.93772770736925e-07	3.42993603576354e-05	ENSG00000241231
ENSG00000239381	68.38812422	-1.371841822	0.407211433	1.79172378658761e-05	0.000682987	ENSG00000239381
SOX2	8.093806177	-1.453346422	0.566821093	0.000382447	0.008289466	SOX2
LAMP3	8.143076555	1.170247182	0.573973993	0.001249695	0.020902571	LAMP3
MCF2L2	815.2592518	-0.318314456	0.077079926	1.03524339734154e-05	0.000436468	MCF2L2
VWA5B2	53.56382502	-1.138446565	0.332786951	3.74782678089797e-05	0.001293898	VWA5B2
VPS8	850.8114066	0.618909236	0.154489021	6.25222629383694e-06	0.000282723	VPS8
ST6GAL1	161.389192	-0.83067105	0.17227976	8.89319785417859e-08	7.67071978171876e-06	ST6GAL1
SST	12.54331555	-1.862782464	1.055470388	0.002160502	0.031199429	SST
IL1RAP	188.9072942	-0.794387704	0.207056485	6.35466048584208e-06	0.000285119	IL1RAP
FGF12	5643.423237	-0.330606115	0.116495099	0.001118855	0.019212978	FGF12
FGF12-AS1	224.4236792	-0.729711562	0.358063242	0.001605462	0.025101804	FGF12-AS1
MB21D2	172.9138851	-0.413892644	0.158673454	0.001740783	0.026633397	MB21D2
CPLX1	211.6034204	-0.354888754	0.125765145	0.001060901	0.01846528	CPLX1
FAM193A	700.5786126	0.243549543	0.071889496	0.000337791	0.00751758	FAM193A
SORCS2	172.0620182	-0.624643013	0.198045412	0.00017252	0.004357779	SORCS2
AFAP1	192.011031	-0.588523195	0.151535536	1.0818129943718e-05	0.000449527	AFAP1
ABLIM2	551.5417887	-0.276494274	0.107045386	0.003393428	0.044114558	ABLIM2
TAPT1-AS1	497.3629569	0.542829341	0.127790075	2.00577971710238e-06	0.000112003	TAPT1-AS1
LDB2	4491.522747	0.231852125	0.081662125	0.002211555	0.031619893	LDB2
LAP3	72.39482474	1.063744689	0.199140816	3.8406956920136e-09	4.73658417375495e-07	LAP3
MED28	165.6014188	0.433697944	0.11635763	2.99383762258935e-05	0.00106385	MED28
KCNIP4	47593.47699	0.528022332	0.085152926	9.98831747588417e-11	1.77192752022185e-08	KCNIP4
ENSG00000286318	103.8410451	0.728079158	0.125193498	5.04618062650547e-10	7.45993702618391e-08	ENSG00000286318
KCNIP4-IT1	684.5935123	0.652792613	0.141379617	6.43645584457433e-07	4.32762520955024e-05	KCNIP4-IT1
ENSG00000248837	80.65876134	1.122432985	0.541562053	0.000268462	0.006209896	ENSG00000248837
ENSG00000249547	39.50950747	1.243030625	0.605245364	0.000447754	0.009395908	ENSG00000249547
ENSG00000250137	259.5612025	1.335882735	0.345473231	2.59308208767873e-06	0.000140051	ENSG00000250137
LGI2	17.11371699	-1.501992125	0.404611257	1.2902789334387e-05	0.000523881	LGI2
ANAPC4	167.0795731	-0.366599368	0.099944709	6.03242603786625e-05	0.001890215	ANAPC4
ENSG00000288321	14.35434178	0.987084072	0.697929392	0.001430389	0.02314921	ENSG00000288321
KLF3-AS1	117.5592483	-1.078945128	0.177693153	6.14257164571960e-11	1.19042006129063e-08	KLF3-AS1
KLF3	37.32282547	-0.6211277	0.198908316	0.00020619	0.005010693	KLF3
KLHL5	131.3145189	-1.264025194	0.175699925	1.1174797700522e-13	4.15666426724902e-11	KLHL5
ENSG00000249207	73.21475296	-1.326997594	0.313187412	1.21275657434895e-06	7.45829123136943e-05	ENSG00000249207
BEND4	14.36737794	-2.295506314	0.574684117	4.33670596348809e-06	0.000210112	BEND4
ENSG00000285454	48.2085776	-2.178138441	0.406460811	3.05462874649792e-09	3.89203580948812e-07	ENSG00000285454
ENSG00000286891	87.43872659	1.003570849	0.296748037	4.73579103536952e-05	0.001556691	ENSG00000286891
GABRG1	28.49801762	-2.139597318	0.666459651	2.07056570821418e-05	0.000773928	GABRG1
GABRA4	768.1371787	0.469554734	0.179166082	0.001439931	0.023206638	GABRA4
ENSG00000260918	147.8215394	0.470035379	0.144184657	0.000174242	0.004382085	ENSG00000260918
SLC10A4	6.656437724	-1.681865379	0.631984131	0.000380579	0.008259741	SLC10A4
LNX1	745.9812831	0.387991112	0.087191558	1.87373623205238e-06	0.000105759	LNX1
KIT	58.44581864	-4.997601246	0.470913352	5.15355567259481e-28	3.96171003071272e-24	KIT
CRACD	227.7510064	-2.274677405	0.211814695	8.23005613651801e-27	4.74503886550946e-23	CRACD
HOPX	231.5591196	0.558690529	0.22465629	0.001429724	0.02314921	HOPX
LINC02232	137.3923925	-0.939476496	0.320600372	0.00019356	0.004760863	LINC02232
EPHA5	695.0569124	-0.512290487	0.191159658	0.00090602	0.016298474	EPHA5
UBA6-DT	884.7962722	-0.399189463	0.16041472	0.002169382	0.031308064	UBA6-DT
RUFY3	1059.285891	0.389213532	0.089671783	3.25938394149383e-06	0.000168538	RUFY3
SLC4A4	290.8908037	-0.704677977	0.231576061	0.000156879	0.004058804	SLC4A4
MTHFD2L	225.3130784	0.558191315	0.164650141	6.8747997002764e-05	0.002113955	MTHFD2L
PARM1	211.547244	-0.642217813	0.253579053	0.000640955	0.012505667	PARM1
ART3	138.129886	1.225823732	0.205700623	1.43223360185471e-10	2.46493815865473e-08	ART3
NUP54	200.6701831	0.381880738	0.109241771	0.000103141	0.002922147	NUP54
CCDC158	61.19022126	0.987591816	0.213567868	2.33848394299798e-07	1.79169822901725e-05	CCDC158
CCNG2	101.9014801	-0.451046983	0.176166526	0.001388793	0.022665257	CCNG2
SCD5	430.5107634	-0.48072884	0.133078063	4.17666563037971e-05	0.001414687	SCD5
SEC31A	336.9211465	0.275708144	0.096577944	0.001561579	0.024632783	SEC31A
MEPE	6.058936062	-3.572420632	0.997894833	2.02689464784866e-05	0.000764886	MEPE
GPRIN3	66.11528739	-1.05166535	0.340625836	0.000111267	0.003084179	GPRIN3
BMPR1B	254.9236372	0.778211635	0.34973146	0.002324289	0.032784552	BMPR1B
TSPAN5	1825.252749	0.220430175	0.078330627	0.002686997	0.036819675	TSPAN5
CENPE	7.241333546	-1.473291581	0.742963841	0.00163604	0.025459084	CENPE
ENSG00000286291	3.109717226	2.290262552	0.885588711	0.000444502	0.009353195	ENSG00000286291
LINC02503	5.375728149	0.999219365	0.660368802	0.002858889	0.038670831	LINC02503
NPNT	14.59486366	-1.362288271	0.525283144	0.00045328	0.009494585	NPNT
COL25A1	164.1411699	-1.295591813	0.248656562	1.52005176756222e-08	1.58621872685611e-06	COL25A1
ARSJ	40.01191844	-1.489229012	0.408559558	1.43998659606102e-05	0.000575545	ARSJ
NDST4	24.6884366	-2.289891036	0.722168779	4.31228937294058e-05	0.001447599	NDST4
LINC01378	1212.754678	0.715898527	0.189073891	2.04712405443125e-05	0.000768591	LINC01378
NDST3	1189.106427	0.557450133	0.17243439	0.000210565	0.005090191	NDST3
PRSS12	39.90307642	-1.292295643	0.458367827	0.000148338	0.00388867	PRSS12
SEC24D	237.1882303	0.366889569	0.130278988	0.001191766	0.020174556	SEC24D
SYNPO2	528.0298415	-0.411292716	0.149984943	0.001210624	0.020438808	SYNPO2
USP53	213.798789	0.835006506	0.14290316	4.05856429393967e-10	6.07783180174264e-08	USP53
ENSG00000291203	1075.330072	0.341360583	0.099044835	0.000168545	0.004276112	ENSG00000291203
NDNF	4.494003796	-3.164363994	0.981474549	5.87339511706104e-05	0.00185044	NDNF
ANXA5	76.68239468	1.051284069	0.206273036	1.13630761474772e-08	1.23610972694868e-06	ANXA5
SPRY1	37.47008747	1.145778416	0.335106673	3.30751198657567e-05	0.001159238	SPRY1
ENSG00000286251	6.084683372	-2.127612121	0.787313339	0.000320108	0.007181253	ENSG00000286251
PCDH10-DT	206.2693409	-0.413077965	0.153417729	0.001235239	0.020749019	PCDH10-DT
SLC7A11-AS1	8.113086028	1.562442147	0.545300605	0.000234886	0.00558448	SLC7A11-AS1
SLC7A11	130.7790817	2.695254491	0.493532655	7.42827159472675e-08	6.61431658369067e-06	SLC7A11
LINC00499	35.3513368	1.537046886	0.348768973	5.98789461014037e-07	4.04964297651194e-05	LINC00499
ENSG00000250501	6.017279916	1.155091048	0.724530952	0.00351248	0.045203578	ENSG00000250501
ENSG00000250195	86.32457828	1.644820869	0.19831556	3.07152380569123e-17	2.44260282782246e-14	ENSG00000250195
NAA15	405.0294591	0.260998878	0.072001536	0.000116939	0.003195306	NAA15
TTC29	18.60124567	-1.300168736	0.397653918	5.56626871017093e-05	0.001770611	TTC29
EDNRA	18.84696928	-1.077133304	0.54156264	0.002478513	0.034412679	EDNRA
FHIP1A	73.92668242	0.45994299	0.200146374	0.002333377	0.032813488	FHIP1A
GASK1B	36.44199354	-0.671231313	0.376006634	0.003812665	0.047890899	GASK1B
GASK1B-AS1	36.75141763	-0.844280952	0.349753114	0.000851409	0.015588627	GASK1B-AS1
RXFP1	265.4151142	-0.758250198	0.231393108	6.15597478161129e-05	0.001919304	RXFP1
FNIP2	810.4267184	0.740512087	0.130795696	3.2418537498788e-09	4.10789182306071e-07	FNIP2
FSTL5	673.8446655	-1.313238119	0.331342899	3.01638535776477e-06	0.000159185	FSTL5
ENSG00000249419	8.58674537	-1.600763627	0.519025582	0.00010848	0.003028782	ENSG00000249419
KLHL2	801.4529878	0.536839015	0.105667048	6.44823862580557e-08	5.80895621829407e-06	KLHL2
TLL1	72.71964079	-1.769526615	0.339407599	1.02936892026058e-08	1.13044314471664e-06	TLL1
GALNT7	305.0084145	-0.514933816	0.16097638	0.000197056	0.004824317	GALNT7
HPGD	4.787402847	-1.332294439	0.969757997	0.003918737	0.048850769	HPGD
ENSG00000248551	10.96100346	1.53666986	0.466614843	2.9608224628071e-05	0.001055371	ENSG00000248551
ENSG00000287083	29.56002049	-0.935187524	0.555025463	0.004013277	0.049733577	ENSG00000287083
ENSG00000249883	9.513925313	-2.601354363	0.718333019	8.57352669633478e-06	0.000370267	ENSG00000249883
LINC00290	32.79279876	-1.74932684	0.428738928	4.32042286501069e-06	0.000209763	LINC00290
TENM3-AS1	70.1656667	-2.371263675	0.470156883	1.54107180389075e-08	1.60090981717696e-06	TENM3-AS1
TENM3	998.0104624	-0.660743122	0.164136025	5.40939992020659e-06	0.000253785	TENM3
ENSG00000249679	15.63924641	0.854401796	0.468445922	0.002435649	0.033940141	ENSG00000249679
FAT1	30.22775168	-3.071882891	0.558554477	3.93130099215246e-10	5.92572963928235e-08	FAT1
AHRR	62.31230063	0.680789812	0.362827026	0.002483907	0.03446682	AHRR
ENSG00000261037	9.693957522	0.995097117	0.486523389	0.00154461	0.024482328	ENSG00000261037
MTRR	164.3518214	0.546947417	0.144586105	2.23418712583718e-05	0.000829707	MTRR
ANKRD33B	488.4622442	0.288726528	0.110605041	0.003144493	0.041605446	ANKRD33B
ENSG00000251423	16.47892474	1.021018849	0.59726399	0.003101593	0.041227053	ENSG00000251423
FBXL7	169.0126583	-2.356777471	0.442695664	2.60246454672985e-10	4.13917499149543e-08	FBXL7
LINC02217	217.8421627	-0.574297233	0.185003474	0.000134782	0.003610161	LINC02217
CDH18	5702.929004	0.592203275	0.164486759	5.3223408979087e-05	0.001709914	CDH18
CDH9	1744.882393	0.888030058	0.185667734	3.14426275085116e-07	2.33160731704597e-05	CDH9
PDZD2	2393.524159	0.342098863	0.099482702	0.000193845	0.004760863	PDZD2
ZFR	649.5571759	0.299074178	0.094097113	0.000564477	0.011339691	ZFR
ADAMTS12	6.231911197	-1.26334295	0.638820968	0.001827173	0.027572261	ADAMTS12
PRLR	12.30338706	-1.410455862	0.498992206	0.000153194	0.003992034	PRLR
GDNF-AS1	10.62275961	-1.2605584	0.556780758	0.002189731	0.031463904	GDNF-AS1
DAB2	33.11220746	0.565140559	0.227790955	0.001183049	0.020061378	DAB2
PLCXD3	203.1894453	-1.433644237	0.41439996	1.36967958155032e-05	0.000549349	PLCXD3
GHR	221.8920614	-1.512304334	0.192459784	3.20410973277672e-16	2.17332878403814e-13	GHR
EMB	162.7732165	-0.645434163	0.172465193	1.69219707817177e-05	0.00065151	EMB
PELO-AS1	21.83848555	-2.348177054	0.335144038	4.52957577526372e-13	1.45084828512683e-10	PELO-AS1
ITGA1	18.28724679	-1.091758147	0.36274685	0.000200691	0.004902894	ITGA1
MTREX	407.8768942	0.437293441	0.118354466	3.38789728511941e-05	0.001183813	MTREX
ANKRD55	28.25414279	-3.304046713	0.634386306	4.19576126500164e-09	5.07234394266844e-07	ANKRD55
LINC01948	6.048844703	-1.832562459	0.654010057	0.000180953	0.004516376	LINC01948
MAP3K1	76.06361865	-0.668214829	0.199403937	7.80673829602214e-05	0.002329094	MAP3K1
RAB3C	780.531223	-0.69070175	0.188108724	2.73426351627869e-05	0.000993033	RAB3C
ENSG00000248475	102.408299	-0.937680306	0.320097233	0.000177189	0.004432036	ENSG00000248475
ELOVL7	170.9384434	0.384303072	0.139687105	0.001151681	0.019616008	ELOVL7
ADAMTS6	68.8369933	-2.023328631	0.725892686	9.03750313178064e-05	0.002638265	ADAMTS6
ENSG00000286062	82.37876634	1.119661187	0.339087458	0.000119835	0.003259014	ENSG00000286062
MAST4	2330.126418	-0.3463938	0.131386628	0.001603548	0.025098068	MAST4
GTF2H2C	45.32690069	-0.426176659	0.1799452	0.002749797	0.037502381	GTF2H2C
TNPO1	916.361851	0.519906293	0.133247702	1.41986773670624e-05	0.000568489	TNPO1
ENC1	1194.24492	0.450314271	0.113536332	1.20519158669892e-05	0.000491931	ENC1
CRHBP	11.86664969	-2.029545384	0.504671464	4.19755322595254e-06	0.000205093	CRHBP
PDE8B	1233.42909	0.451493897	0.126593834	7.61008224327528e-05	0.002297169	PDE8B
DMGDH	143.4423767	0.83165205	0.18562051	7.370836940038e-07	4.81547426377213e-05	DMGDH
HOMER1	1224.110335	0.40222172	0.141098469	0.000908158	0.016311487	HOMER1
SERINC5	150.147149	-0.44546466	0.161900874	0.000791154	0.01471419	SERINC5
ENSG00000251675	26.84592704	-0.780803439	0.344633334	0.001548317	0.024490599	ENSG00000251675
VCAN	20.6990607	-1.739087381	0.58810783	7.39756817741959e-05	0.00224773	VCAN
VCAN-AS1	3.470025661	-2.099295612	1.019758624	0.001578336	0.024863111	VCAN-AS1
HAPLN1	9.518624579	-4.441530287	0.7835723	6.60200311026117e-11	1.25830905561027e-08	HAPLN1
LINC02488	7.401205283	-1.350496006	0.70644421	0.00142819	0.023146115	LINC02488
LINC02144	11.1986847	-2.055559146	0.578081172	1.17498751763693e-05	0.000483022	LINC02144
ENSG00000287783	5.087880201	-1.793273823	0.60961982	0.000153845	0.003999975	ENSG00000287783
POLR3G	87.76467938	-0.400687053	0.158159552	0.001952657	0.0289596	POLR3G
ADGRV1	274.0330859	0.528020524	0.161945462	0.000160539	0.004122892	ADGRV1
LUCAT1	52.92822665	1.489426823	0.300471551	5.59101653842275e-08	5.17831419313677e-06	LUCAT1
ENSG00000250049	131.1737777	-0.73254436	0.277466421	0.000392468	0.008458962	ENSG00000250049
SKIC3	865.2409278	0.321540155	0.10778257	0.00086556	0.01579237	SKIC3
RHOBTB3	176.8006373	-0.65315836	0.236155694	0.000442122	0.009320128	RHOBTB3
ELL2	755.9038357	0.419227083	0.123798884	0.000135336	0.003620787	ELL2
RGMB	117.8286665	0.347285746	0.139204623	0.002586287	0.035630204	RGMB
CHD1	289.2308075	0.356639291	0.126979525	0.001083326	0.018749718	CHD1
ST8SIA4	70.42546164	-2.142728073	0.299497677	3.01872965761971e-14	1.26578078843683e-11	ST8SIA4
SLCO4C1	30.85158204	-0.911927016	0.332225859	0.000442728	0.00932437	SLCO4C1
ENSG00000251574	23.47366376	2.695204072	0.364862963	1.15858529483478e-13	4.21049293687095e-11	ENSG00000251574
LINC01950	93.7247	0.512211156	0.178854515	0.000438733	0.00926563	LINC01950
NREP	241.3218946	-0.404979205	0.148128555	0.000884229	0.015989328	NREP
MCC	163.5961276	-1.414278236	0.177346653	5.93689093985922e-16	3.80323830152871e-13	MCC
ENSG00000232633	13.61920986	-1.114200224	0.417940452	0.000424505	0.009031294	ENSG00000232633
ENSG00000246316	114.5403272	0.541324668	0.247393383	0.003136046	0.041537322	ENSG00000246316
FEM1C	131.3667995	0.557562509	0.212160067	0.001067465	0.018511393	FEM1C
ENSG00000251293	275.9273465	0.6800839	0.314865928	0.002290343	0.03248456	ENSG00000251293
SNCAIP	74.62957562	-1.58982941	0.274623944	2.41609642735005e-10	3.95177417074801e-08	SNCAIP
ENSG00000289054	1.710954318	-3.107953334	1.517858949	0.002725696	0.037261407	ENSG00000289054
MGC32805	11.8412446	-1.279953163	0.51263221	0.000475696	0.009892256	MGC32805
FBN2	33.62568896	-3.150707245	0.366580298	2.1012001337369e-18	2.10686423844523e-15	FBN2
SLC27A6	31.74773692	-2.212040804	0.335285925	1.31500314867227e-12	3.93851982008829e-10	SLC27A6
FNIP1	1013.124639	0.504902824	0.129810611	1.65974182905042e-05	0.000644393	FNIP1
ACSL6	379.66706	-0.381474558	0.138786958	0.001218217	0.020521922	ACSL6
SOWAHA	24.58242878	0.77681429	0.309906454	0.000674975	0.012971896	SOWAHA
FSTL4	1571.959387	0.47067032	0.181113723	0.001279542	0.021244637	FSTL4
SEC24A	176.4531292	0.397753746	0.101836843	1.76659601115376e-05	0.000675642	SEC24A
SLC25A48	37.9427995	-1.967001827	0.610085124	3.01346155743891e-05	0.001067534	SLC25A48
CXCL14	38.08751876	-4.705912866	0.528629383	1.76349943592709e-21	2.54186399945941e-18	CXCL14
TGFBI	4.628816855	2.532481402	0.767324366	0.000133058	0.003576438	TGFBI
TRPC7	12.57030995	-1.596133134	0.64375979	0.000492406	0.010166399	TRPC7
NME5	231.1719706	-0.421104299	0.103909887	1.07526753061225e-05	0.000447614	NME5
BRD8	165.2844972	0.406643784	0.109938065	3.61615602693942e-05	0.001257401	BRD8
NRG2	508.6674388	-0.368478192	0.11585526	0.000348111	0.007711941	NRG2
ZMAT2	66.62962273	0.353288439	0.143296252	0.003151544	0.041627099	ZMAT2
KCTD16	4533.669275	0.513874876	0.14158826	7.83546015683294e-05	0.002334643	KCTD16
SH3RF2	99.27136529	1.323513233	0.317822826	6.80357156114369e-07	4.51807153996956e-05	SH3RF2
LARS1	434.5883431	0.301813401	0.110070728	0.002182924	0.03138887	LARS1
FBXO38-DT	221.8521467	-0.650982481	0.175485464	2.62565670596376e-05	0.000961157	FBXO38-DT
SLC36A1	220.2990699	-0.644144471	0.137028416	2.51469101178565e-07	1.89522235666016e-05	SLC36A1
FAM114A2	76.62124951	0.424969627	0.166737612	0.001587729	0.02496191	FAM114A2
RNF145	502.3248262	0.370367439	0.104425038	9.74398648688572e-05	0.002815988	RNF145
CCNJL	20.80607177	-1.695774937	0.306137111	2.9774454670485e-09	3.81476929783736e-07	CCNJL
LINC03000	767.8745973	-1.72484877	0.608228234	2.77284697508535e-05	0.00100231	LINC03000
LINC02143	17.10021915	-1.618300225	0.551549459	0.000101618	0.002893216	LINC02143
ENSG00000285549	8.872632953	-1.930739555	0.631323859	0.000103392	0.002925677	ENSG00000285549
LINC01938	4.661251359	-1.808416216	0.802518766	0.000833789	0.015381741	LINC01938
ENSG00000253693	324.4740223	-2.077158458	0.414821471	3.52843136667125e-09	4.39852346909039e-07	ENSG00000253693
SLIT3	961.8951321	0.512114147	0.147525973	5.53717755497359e-05	0.001766229	SLIT3
INSYN2B	165.1878466	0.425822377	0.176246159	0.002749828	0.037502381	INSYN2B
KCNIP1	163.1584947	-2.33702928	0.391046654	7.23222947166212e-11	1.35601362662985e-08	KCNIP1
KCNIP1-AS1	14.202879	-1.641645708	0.514048557	8.14926541437183e-05	0.00241566	KCNIP1-AS1
NEURL1B	27.26945762	-0.753052364	0.330108855	0.001683891	0.026061208	NEURL1B
LINC01484	30.90319845	1.192204872	0.282970073	1.46542566015149e-06	8.71873563463499e-05	LINC01484
CPEB4	1056.701448	0.39556471	0.123028774	0.00025623	0.005980947	CPEB4
DRD1	31.20978371	0.587704596	0.216498986	0.000553297	0.011153972	DRD1
SFXN1	290.4189958	0.265502325	0.097115972	0.002296464	0.032551355	SFXN1
RAB24	13.41361562	-0.758088465	0.405095942	0.003417382	0.04435097	RAB24
DBN1	113.7699442	0.454996793	0.207810016	0.003932468	0.048916166	DBN1
DOK3	11.4846422	-0.994986072	0.495684212	0.001780512	0.027119124	DOK3
MAPK9	320.8343317	-0.271794627	0.098110381	0.002064277	0.030130612	MAPK9
BTNL9	12.45379942	-1.448582459	0.735998438	0.001799741	0.027324315	BTNL9
WRNIP1	133.3073849	0.481933505	0.128466694	3.00006227679107e-05	0.001064422	WRNIP1
TUBB2A	82.61532394	-0.805892597	0.200547625	3.78982346611905e-06	0.00018959	TUBB2A
LY86-AS1	635.6939799	0.507158643	0.182424751	0.00069983	0.013316393	LY86-AS1
SSR1	197.3208359	0.282296459	0.09300987	0.00089022	0.016064369	SSR1
DSP	2.801485257	1.418767041	1.243255551	0.003994759	0.049584037	DSP
BMP6	21.51644595	-2.267590854	0.374844673	1.41230948043472e-10	2.46493815865473e-08	BMP6
GCNT2	8.465976273	-2.432103098	0.517282257	1.69898231981632e-07	1.36048368956958e-05	GCNT2
HIVEP1	291.4368056	-0.476118744	0.171856983	0.000668755	0.012916938	HIVEP1
GFOD1	997.414186	0.405083376	0.097640034	8.22555314674074e-06	0.000357246	GFOD1
RNF182	24.39402378	-0.883423604	0.36204789	0.000867638	0.015796569	RNF182
ENSG00000287347	17.46035395	-1.180062491	0.370617845	0.000102512	0.002911491	ENSG00000287347
KIF13A	890.8729548	0.581419024	0.168600817	9.22075654814252e-05	0.002684963	KIF13A
KDM1B	180.2736846	0.902751187	0.134490476	2.13066106393225e-12	6.14216318205069e-10	KDM1B
RNF144B	21.82145992	-3.455453477	0.469714727	2.5128834656199e-14	1.07318737933567e-11	RNF144B
CASC15	459.5543666	-0.625977567	0.316646381	0.001554493	0.024554596	CASC15
ENSG00000286954	13.40861883	-1.373255905	0.534655442	0.000320857	0.007188482	ENSG00000286954
RIPOR2	227.2972743	-0.682121598	0.169583252	6.29694462588949e-06	0.000283843	RIPOR2
H2BC6	20.18086203	1.198608667	0.285416168	1.80031076491584e-06	0.000102515	H2BC6
BTN3A1	8.6395534	-1.172331066	0.557230271	0.001596368	0.025044516	BTN3A1
H2BC15	11.29483633	1.182871976	0.479699518	0.000533296	0.010850385	H2BC15
GRM4	55.59667968	-1.538801471	0.283470092	3.9930380653727e-09	4.89826829061836e-07	GRM4
ANKS1A	527.004247	-0.396814604	0.089424279	2.07345924872659e-06	0.000114947	ANKS1A
ENSG00000289456	2.246743902	0.197301867	0.375496051	0.001416336	0.023021442	ENSG00000289456
STK38	192.0458081	-0.54022456	0.129063346	4.26242940940199e-06	0.000207384	STK38
CDKN1A	4.475966536	1.898924721	0.650473441	9.95611530929762e-05	0.002862942	CDKN1A
PIM1	21.16160075	0.902303377	0.298495044	0.000117927	0.003210894	PIM1
ZFAND3	1906.183589	0.3415432	0.125255784	0.001908108	0.028408513	ZFAND3
BTBD9	2189.773156	0.412802431	0.10413542	1.67439540424535e-05	0.000647901	BTBD9
GLP1R	5.704619461	2.812800198	0.607359334	3.52553662996448e-08	3.4019215799264e-06	GLP1R
ADCY10P1	30.35129392	-0.945554075	0.280846931	6.44667925897801e-05	0.002003684	ADCY10P1
PTK7	25.79540459	-1.122146483	0.317320083	2.79037550675588e-05	0.001005467	PTK7
RUNX2	250.6440603	-1.09374924	0.183628856	1.42644136573901e-10	2.46493815865473e-08	RUNX2
ENSG00000271857	2.640716232	-2.31086624	0.952254792	0.000876943	0.015924465	ENSG00000271857
PTCHD4	523.7930908	-1.849934735	0.261112225	2.18788387394683e-14	9.52018450961542e-12	PTCHD4
TINAG	18.66533416	1.403166179	0.307693644	1.74451058555138e-07	1.39210737453238e-05	TINAG
HCRTR2	29.07655095	-0.955556942	0.50175745	0.002036981	0.029896435	HCRTR2
COL21A1	118.3964049	-1.355206974	0.372078324	1.17371055350485e-05	0.000483022	COL21A1
ENSG00000287598	29.16043613	2.849531435	0.459796102	3.11236491633516e-12	8.64787466271343e-10	ENSG00000287598
ADGRB3-DT	186.3216668	-0.528739979	0.237205684	0.002180377	0.031388176	ADGRB3-DT
LINC00472	160.7423262	-1.118201551	0.293165054	9.71710493639599e-06	0.000413461	LINC00472
COL12A1	124.0127022	-1.600003649	0.220248359	1.0388321597068e-14	4.69755828767807e-12	COL12A1
ENSG00000231533	778.9640357	0.744224632	0.117727787	1.81890844597654e-11	4.15323431496149e-09	ENSG00000231533
LCA5	292.3829998	0.429541782	0.164472593	0.001118799	0.019212978	LCA5
SH3BGRL2	661.0811791	0.33785568	0.125427683	0.001880386	0.028141114	SH3BGRL2
BCKDHB	358.2998707	-0.381868706	0.12987139	0.000718293	0.013611556	BCKDHB
TENT5A	7.117120065	-1.615617102	0.623848969	0.000321835	0.007192014	TENT5A
IBTK	501.1506886	0.303958008	0.104604179	0.001272621	0.021144953	IBTK
MRAP2	103.8475483	-1.477550068	0.253448666	1.49863307695008e-10	2.55612376614167e-08	MRAP2
HTR1E	681.0883629	0.795236394	0.236121482	0.00010969	0.003051464	HTR1E
CASC6	6.041269249	-1.272324679	0.720933856	0.002328639	0.032785759	CASC6
PRDM1	39.48233513	-0.923207883	0.497736051	0.003760574	0.047373215	PRDM1
SEC63	326.3938518	0.407768891	0.084632738	3.32040134127621e-07	2.43869731632204e-05	SEC63
OSTM1-AS1	4.177211491	-3.55723273	1.150463727	4.5498419010956e-05	0.001511937	OSTM1-AS1
NR2E1	6.021320381	-2.743265209	0.700928369	3.10859980935096e-06	0.000162933	NR2E1
AFG1L	281.0037638	-0.582181305	0.131965486	1.19424511565552e-06	7.36408579070793e-05	AFG1L
SESN1	899.7239221	0.398782225	0.158426062	0.002326132	0.032785759	SESN1
MICAL1	44.94987624	-0.738847348	0.335992133	0.001601686	0.025093813	MICAL1
ENSG00000286691	3.329989625	1.185349633	0.752873187	0.003827347	0.048049146	ENSG00000286691
WASF1	1152.190001	0.633859057	0.106062653	3.32122762308567e-10	5.10627676290678e-08	WASF1
CDC40	547.4722377	0.552573414	0.135830255	5.44724816269556e-06	0.000254816	CDC40
CDK19	577.3749963	0.382376923	0.12404227	0.000346462	0.007690188	CDK19
HDAC2-AS2	403.6660117	-0.579756302	0.222609305	0.000696954	0.013272626	HDAC2-AS2
HS3ST5	512.873691	-0.669729443	0.16139003	2.13208682019248e-06	0.000117914	HS3ST5
SLC35F1	1361.516919	-1.111127139	0.156245948	3.18367212817248e-14	1.31110440392703e-11	SLC35F1
MAN1A1	610.020993	0.632720681	0.228347046	0.000856117	0.015644825	MAN1A1
NCOA7	727.9917336	0.37427646	0.112629142	0.000228248	0.005466097	NCOA7
TRMT11	1369.979058	0.239678421	0.087678739	0.003012396	0.040320299	TRMT11
SAMD3	48.06199561	-0.97596268	0.264379628	1.35687330644624e-05	0.00054516	SAMD3
EPB41L2	1796.527751	0.66716005	0.103785893	1.54411717385495e-11	3.70941981910862e-09	EPB41L2
AKAP7	231.1295411	-0.599590517	0.119292482	6.63303695612766e-08	5.95218281253759e-06	AKAP7
LINC01013	96.60716232	-0.798698063	0.257873815	9.50513075614959e-05	0.002755002	LINC01013
MOXD1	299.8598154	1.473138153	0.302453106	3.68616327342381e-07	2.64829586952336e-05	MOXD1
EYA4	118.9432006	-1.126308696	0.478705601	0.000835051	0.015381741	EYA4
ALDH8A1	102.978044	0.468877213	0.192857732	0.002216024	0.03164455	ALDH8A1
BCLAF1	485.2884311	0.371063293	0.100200168	4.96999933625376e-05	0.0016189	BCLAF1
MAP7	1863.931164	0.482635717	0.11868929	1.01878777554216e-05	0.000430317	MAP7
ARFGEF3	948.4577549	0.466285224	0.098399285	3.53748021906403e-07	2.55740968062867e-05	ARFGEF3
AIG1	752.857901	-0.49637718	0.105290557	3.30412563603015e-07	2.43449665872611e-05	AIG1
PLAGL1	161.1738148	-0.381420047	0.144349649	0.001707665	0.026316226	PLAGL1
UTRN	281.8340945	-1.744815554	0.341721267	4.26108554058563e-09	5.09166604854849e-07	UTRN
GRM1	1581.866676	0.718958386	0.234169755	0.000280585	0.006425878	GRM1
SAMD5	160.7978789	-1.27444106	0.232533149	1.66824233895788e-09	2.2368026058748e-07	SAMD5
ENSG00000227681	126.3734597	-1.418563001	0.26054793	1.69707707777464e-09	2.2623116513086e-07	ENSG00000227681
ENSG00000287976	21.2145649	-1.21168459	0.360570898	5.25727554356694e-05	0.00169571	ENSG00000287976
ENSG00000224658	21.91767474	-1.485427933	0.359084029	2.28553630746916e-06	0.000124903	ENSG00000224658
UST	87.23580311	-1.10649568	0.43682451	0.000408033	0.008753542	UST
GINM1	102.7426997	0.349933302	0.109836375	0.000348867	0.007721274	GINM1
VIP	15.01535288	-2.550804137	0.871641464	2.67948435312184e-05	0.000976213	VIP
RGS17	232.9510051	-0.509257749	0.132115358	1.48435265592291e-05	0.000590209	RGS17
ENSG00000287092	90.52109993	-1.577561597	0.43482625	3.80720516055514e-06	0.000190047	ENSG00000287092
SNX9	519.1781139	0.27526064	0.087856096	0.000617585	0.01211802	SNX9
SYNJ2	401.0579983	0.469983811	0.188961491	0.001813839	0.027447996	SYNJ2
TAGAP-AS1	220.0366056	-0.393049355	0.109627635	6.15854912084838e-05	0.001919304	TAGAP-AS1
ENSG00000286533	64.30888391	-0.732825654	0.247209028	0.000229163	0.005482316	ENSG00000286533
SLC22A3	10.24402497	-2.86467567	0.628332151	1.14026255979533e-07	9.52780259202893e-06	SLC22A3
ENSG00000287550	5.849438164	-2.134388452	0.792067395	0.000174884	0.004388645	ENSG00000287550
CCR6	4.480767981	-1.646589758	0.868422743	0.001417431	0.023021442	CCR6
SMOC2	8.563541103	-1.488440624	0.584011463	0.000418283	0.008915374	SMOC2
FAM20C	67.36811782	-0.508505769	0.207577116	0.001557838	0.024590595	FAM20C
INTS1	68.75333381	-0.526589423	0.21663715	0.001772691	0.027020357	INTS1
ELFN1	19.96774744	-1.801219542	0.417810734	7.0706432484152e-07	4.64567448988465e-05	ELFN1
CYTH3	380.6255883	-0.420399668	0.138685956	0.000400967	0.00862603	CYTH3
NXPH1	847.7791831	-3.081733062	0.980257182	6.17461996864819e-06	0.000280313	NXPH1
ENSG00000278254	5.153877779	-2.055982898	0.71795022	0.00016092	0.004128071	ENSG00000278254
ETV1	105.2654276	-1.511056167	0.409585771	3.62895587486501e-06	0.000183533	ETV1
DGKB	4530.777625	0.459626791	0.09932544	6.94605860008513e-07	4.57685724100466e-05	DGKB
LINC02888	12.72274316	-0.81068605	0.386146631	0.002139866	0.030940187	LINC02888
TWIST1	31.92107935	-1.265540339	0.418730167	0.000140854	0.00372649	TWIST1
ENSG00000243004	70.58315448	0.635814048	0.309679361	0.002942754	0.039618095	ENSG00000243004
ITGB8	243.9389178	0.50795368	0.160729902	0.000248099	0.005826539	ITGB8
SP8	2.35469732	-4.155757827	1.395861127	4.73851887997809e-05	0.001556691	SP8
GPNMB	2.948772117	1.194091072	0.916482525	0.00308489	0.041052363	GPNMB
IGF2BP3	19.30728062	-0.725767946	0.307793993	0.001334976	0.021959494	IGF2BP3
NPY	31.68191527	-3.520323824	0.946422682	9.41072359618011e-06	0.000401908	NPY
OSBPL3	610.2030531	-0.476013702	0.168596377	0.000672438	0.012955529	OSBPL3
LINC02981	82.43906175	-0.976521392	0.277865782	2.79901920228184e-05	0.001005467	LINC02981
CREB5	146.9020028	1.920525455	0.232236732	3.72263162173531e-17	2.86171101534866e-14	CREB5
CHN2	295.8604013	-0.834113181	0.201044506	1.69525012584628e-06	9.77396460056675e-05	CHN2
PLEKHA8	202.3529852	0.408264679	0.14130759	0.00066316	0.012841145	PLEKHA8
GARS1	280.705953	0.780751616	0.176913878	1.49003847749814e-06	8.7661396347097e-05	GARS1
ADCYAP1R1	102.9300993	-0.627719479	0.218622452	0.000384393	0.008308212	ADCYAP1R1
PDE1C	386.5493726	-0.688440535	0.162285791	1.79318747329993e-06	0.000102515	PDE1C
LSM5	43.73237927	-0.449895259	0.197986498	0.002920889	0.039392714	LSM5
DPY19L1	411.5191234	-0.920238325	0.109256846	4.24640402142267e-18	4.0804403975854e-15	DPY19L1
EPDR1	128.4846505	-0.655417666	0.200479471	0.000115527	0.003171451	EPDR1
AMPH	1729.719884	0.391396897	0.133293859	0.000788931	0.014684681	AMPH
POU6F2	1181.627339	-0.521357232	0.196126146	0.000529014	0.010779093	POU6F2
LINC00265	23.07481284	-0.917626995	0.374273508	0.000574563	0.011462435	LINC00265
INHBA	38.03587805	1.918105521	0.339063659	5.39791806250106e-10	7.92909467244582e-08	INHBA
UPP1	105.6714552	-1.026116768	0.255602821	3.84735938484178e-06	0.000191573	UPP1
ABCA13	2.310707313	4.077822571	1.090136865	2.65469742685705e-05	0.000970248	ABCA13
VWC2	308.6400568	-1.650376689	0.186629768	3.68947892476251e-20	4.47825068225647e-17	VWC2
ZPBP	73.07165128	-1.650116328	0.340530862	6.01915481156157e-08	5.46510819937925e-06	ZPBP
ENSG00000287953	2.831109812	-4.671420557	1.583462817	7.89847330025718e-05	0.002350382	ENSG00000287953
EGFR	105.9934906	-2.53265163	0.735626955	8.0781865432143e-06	0.000352839	EGFR
VOPP1	227.7560758	-0.609304832	0.198232725	0.000152031	0.003975224	VOPP1
ZNF138	227.4015389	-0.579876131	0.138664638	3.8710004469727e-06	0.000191573	ZNF138
ENSG00000287580	24.13346508	-1.618414981	0.328910883	6.01746498194275e-08	5.46510819937925e-06	ENSG00000287580
CALN1	1046.412612	0.343429842	0.133932105	0.002984919	0.040068799	CALN1
TYW1B	305.0493316	0.447524989	0.088976945	9.11081540276505e-08	7.81091542076459e-06	TYW1B
BAZ1B	260.4980857	0.243098884	0.083455435	0.001523007	0.024240969	BAZ1B
ENSG00000290729	7.097033549	2.62653169	0.600180111	2.46338683132106e-07	1.86264351160414e-05	ENSG00000290729
SPDYE18	35.4635837	-0.458299114	0.20578706	0.00349231	0.044994218	SPDYE18
PHTF2	593.8429084	0.351924787	0.110872926	0.000375529	0.008170241	PHTF2
SEMA3C	239.881349	0.97909478	0.317561574	0.000244357	0.005750379	SEMA3C
HGF	14.79214875	-4.50541509	0.645580594	7.50405973921703e-14	2.88431042843039e-11	HGF
SEMA3E	164.466572	-1.268581567	0.287544444	3.20575903086658e-06	0.000166888	SEMA3E
SEMA3D	30.80210949	0.885348404	0.454990693	0.003156305	0.041666114	SEMA3D
GRM3	637.7818629	-0.826062235	0.176615583	2.26600326448314e-07	1.74195224285034e-05	GRM3
GRM3-AS1	103.0214367	-0.823086319	0.224437184	2.26490776317805e-05	0.000839764	GRM3-AS1
ENSG00000228113	93.17323346	0.483801277	0.198718798	0.002183147	0.03138887	ENSG00000228113
ENSG00000233420	126.2787504	0.873552393	0.214990113	8.17260876186587e-06	0.000356085	ENSG00000233420
STEAP1	24.74840928	0.7174977	0.316333241	0.001470331	0.023547764	STEAP1
CFAP69	223.558675	0.357785355	0.104432783	0.000139418	0.00370422	CFAP69
PEX1	178.8311361	0.445704134	0.173866136	0.001621684	0.025303969	PEX1
FAM133B	292.8978412	0.509960738	0.152310674	0.000105331	0.002965995	FAM133B
DLX6-AS1	151.1624914	-0.229716909	0.464339884	0.000175685	0.004399186	DLX6-AS1
DLX6	3.73788775	-4.049178252	1.053795318	1.46826433777277e-06	8.71873563463499e-05	DLX6
DLX5	2.980907602	-2.288068524	0.892493717	0.000603572	0.011958391	DLX5
TAC1	24.43330259	-3.135353529	0.518020524	3.49426546721459e-11	7.2598874058471e-09	TAC1
TRRAP	402.1661548	0.237775645	0.082905701	0.002020453	0.029721775	TRRAP
SERPINE1	6.0384455	1.184106298	0.693818376	0.002130543	0.030840597	SERPINE1
VGF	83.2120987	1.063607251	0.514107769	0.001040005	0.01817015	VGF
DNAJC2	159.4636488	0.307417089	0.10119222	0.000701421	0.013324683	DNAJC2
PSMC2	128.280615	0.34563661	0.116937305	0.000687381	0.013166429	PSMC2
SLC26A5-AS1	10.05223931	-3.840334057	0.783242603	4.12522668020706e-08	3.93123874788988e-06	SLC26A5-AS1
RELN	178.2631018	-3.027447163	0.917699399	1.00589703108271e-05	0.000426434	RELN
LHFPL3	170.025943	-1.382474684	0.193549174	1.16846564894519e-13	4.21049293687095e-11	LHFPL3
LHFPL3-AS1	11.62371223	-1.563122042	0.487661075	6.95271988579781e-05	0.002129397	LHFPL3-AS1
ATXN7L1	543.1395616	-0.35986504	0.097553949	5.45388709640456e-05	0.001744487	ATXN7L1
CDHR3	323.6665932	-0.699821485	0.151989503	4.01344072248839e-07	2.86557182483057e-05	CDHR3
PRKAR2B	940.5123475	0.480309665	0.145418858	0.000120257	0.003266624	PRKAR2B
IMMP2L	1700.316832	-0.488537591	0.119208991	5.6642494443775e-06	0.000261781	IMMP2L
GPR85	62.49509181	0.541661912	0.165336166	0.000106989	0.002994406	GPR85
FOXP2	480.3754721	-1.249242936	0.197197617	5.26049791322044e-12	1.41066980086849e-09	FOXP2
ANKRD7	209.2010484	-0.62031009	0.182907948	7.17498832976978e-05	0.002188751	ANKRD7
CPED1	30.09864274	-1.528911341	0.348275889	1.0754265676959e-06	6.70310473086562e-05	CPED1
WNT16	2.831687776	-3.625981193	1.168074613	8.97995398347451e-05	0.002624787	WNT16
PTPRZ1	140.0075114	-0.882622805	0.229123792	6.89428966707889e-06	0.00030459	PTPRZ1
LMOD2	5.270470934	1.817713914	0.568863751	5.98492906340386e-05	0.001880442	LMOD2
WASL	475.9748386	0.48522796	0.146200767	0.000132597	0.003568213	WASL
TSPAN33	10.18662361	-0.861502347	0.474019479	0.003415982	0.04435097	TSPAN33
ENSG00000234352	120.5718522	-1.321491126	0.395368662	2.20144811378811e-05	0.000818868	ENSG00000234352
CHRM2	195.6612519	-0.835458895	0.421135725	0.001897746	0.028309072	CHRM2
CREB3L2	36.87455334	-0.529497884	0.250492275	0.00315926	0.041681263	CREB3L2
CLEC2L	153.511431	-0.545481762	0.143487942	2.05295364682898e-05	0.000768591	CLEC2L
TCAF1	354.1111347	0.43118534	0.127800894	0.000158873	0.004097413	TCAF1
CNTNAP2	13877.67965	-0.544950811	0.1688776	0.000127247	0.003440301	CNTNAP2
ZNF746	108.1914734	0.48162888	0.152065916	0.000230866	0.005511617	ZNF746
SMARCD3	104.9246086	-0.485620339	0.226865539	0.003928434	0.048892358	SMARCD3
ENSG00000270114	4.836031583	-1.510727598	0.923347236	0.00296051	0.039764291	ENSG00000270114
RBM33	618.231787	0.284877141	0.087340991	0.00042564	0.009047112	RBM33
VIPR2	35.94447305	-2.088240338	0.34026277	1.81290471846973e-11	4.15323431496149e-09	VIPR2
KBTBD11	149.3068152	0.455146541	0.159233741	0.000587816	0.01169647	KBTBD11
ENSG00000289473	134.8038772	1.037351649	0.239792787	1.74134819346008e-06	0.000100147	ENSG00000289473
MSRA	2904.721979	0.264088038	0.062285359	8.9171635269733e-06	0.000382956	MSRA
TRMT9B	284.2773351	-1.087507751	0.146980883	5.39979824072529e-15	2.59137063816213e-12	TRMT9B
DLC1	508.6685436	-0.948789095	0.168042638	3.39482284632744e-09	4.27821882415319e-07	DLC1
ENSG00000287134	89.73606919	-1.026893975	0.333470497	0.000138436	0.003682365	ENSG00000287134
SGCZ	2438.035676	-1.427008463	0.302321497	1.83266354074809e-08	1.87843940341033e-06	SGCZ
SLC7A2	15.54076327	-3.102045038	0.500196127	4.37316440914001e-11	8.84683487750763e-09	SLC7A2
MTUS1	102.9226328	-1.204924322	0.286570166	9.95379863940425e-07	6.2477003471856e-05	MTUS1
PSD3	1382.578109	0.387940346	0.089642129	2.94065107705777e-06	0.000155544	PSD3
TNFRSF10B	17.02205642	1.697397918	0.333874276	1.35294386823334e-08	1.42473020498618e-06	TNFRSF10B
ADAM7	60.35609722	-0.617389508	0.208145654	0.000353773	0.007800217	ADAM7
PPP2R2A	578.506206	0.377663702	0.121829697	0.000457731	0.00956176	PPP2R2A
ADRA1A	131.8130301	-1.191539828	0.282875608	2.25211632627149e-06	0.000123511	ADRA1A
STMN4	160.6268913	0.56723432	0.161493824	5.01318296373983e-05	0.001628367	STMN4
PTK2B	840.1026737	0.392767952	0.101814337	2.83845996533657e-05	0.001016468	PTK2B
CHRNA2	5.590525223	-1.219808937	0.649194264	0.002131641	0.030840597	CHRNA2
PNOC	6.313985413	-2.042586665	0.546802576	1.19624614480506e-05	0.000489677	PNOC
DUSP26	46.8145477	0.686191789	0.212717048	0.000111743	0.003089953	DUSP26
ENSG00000253642	52.46306883	-1.227039165	0.319549534	6.18881901212049e-06	0.000280406	ENSG00000253642
UNC5D	2912.89939	-0.663197053	0.269787917	0.000437972	0.009258033	UNC5D
ENSG00000286693	68.60452446	-0.79179389	0.348891844	0.000871079	0.015842926	ENSG00000286693
LINC01605	43.03459903	0.994769883	0.23359198	1.43883814869426e-06	8.59649880445262e-05	LINC01605
ENSG00000286677	15.83620032	0.923271388	0.357673466	0.000415671	0.008885283	ENSG00000286677
PLEKHA2	175.0508281	0.390419724	0.138279018	0.001064365	0.018483717	PLEKHA2
ADAM9	338.5173426	0.416981419	0.129695671	0.000279395	0.006404976	ADAM9
SFRP1	7.55000794	-2.538871723	0.613371484	9.95433592910114e-07	6.2477003471856e-05	SFRP1
ANK1	184.669484	-1.408988277	0.267275198	1.03430984122068e-08	1.13048595062708e-06	ANK1
CHRNA6	4.598888243	-2.738817662	0.783247907	2.02979016803897e-05	0.000764886	CHRNA6
SNAI2	5.19690321	1.281630126	0.798354007	0.002410558	0.033651511	SNAI2
ATP6V1H	1183.307509	0.467836018	0.144145768	0.000217297	0.005236461	ATP6V1H
TCEA1	164.2674068	0.408080287	0.125492524	0.000209897	0.005081775	TCEA1
LYPLA1	157.2428277	-0.35756638	0.13329875	0.001742761	0.026634556	LYPLA1
XKR4	1491.094733	-0.347399657	0.143224442	0.00306796	0.040874236	XKR4
PENK	3.713354403	-1.585331893	0.90396664	0.002179729	0.031388176	PENK
LINC01606	7.325503614	-1.244598427	0.679001481	0.002298424	0.032559128	LINC01606
ENSG00000253116	53.18226183	-0.674125845	0.303703631	0.001981787	0.029241591	ENSG00000253116
ENSG00000288041	2.402054437	-4.788310726	2.377659616	0.000474349	0.009873143	ENSG00000288041
TOX	713.0190743	-0.565623201	0.163589542	5.73521850544762e-05	0.001816835	TOX
CA8	35.01842067	-2.360617584	0.504065573	2.85419788152349e-07	2.13021072956941e-05	CA8
GGH	33.30806876	-0.555172266	0.234481905	0.00176495	0.026920162	GGH
LINC01414	477.8091507	-0.421974335	0.178921154	0.002195023	0.031500699	LINC01414
CRH	5.438167873	-4.026623159	1.22076668	3.7754127111464e-05	0.001301473	CRH
VCPIP1	124.2645775	0.371678735	0.152852617	0.003220386	0.042342384	VCPIP1
C8orf44	194.3868825	0.344604899	0.101214986	0.000171778	0.0043438	C8orf44
PPP1R42	36.21234665	0.947581926	0.226281918	1.67199996735957e-06	9.66407600181612e-05	PPP1R42
PREX2	66.62316761	-2.810931566	0.466486163	1.58517197362608e-11	3.7303302097719e-09	PREX2
C8orf34-AS1	7.819214075	-2.751302064	0.569746051	8.91402697728137e-08	7.67071978171876e-06	C8orf34-AS1
C8orf34	339.9409701	-2.015971682	0.234826689	1.32995026908139e-19	1.53356565527775e-16	C8orf34
ENSG00000254337	2.533485452	-2.265892107	0.943260314	0.000964025	0.017049351	ENSG00000254337
SULF1	55.05458569	-2.503512313	0.441540098	6.64156821629376e-09	7.62029085592869e-07	SULF1
SLCO5A1	54.54980431	-0.831938665	0.276568162	0.000175459	0.004398298	SLCO5A1
TRAM1	159.3677493	0.448071267	0.128666512	8.27057413105709e-05	0.002448472	TRAM1
XKR9	271.6213135	0.843874122	0.268298058	8.82520753871201e-05	0.002589401	XKR9
KCNB2	888.8092279	-0.609580977	0.243910618	0.000923106	0.016502837	KCNB2
STMN2	540.439356	-0.417450164	0.138833428	0.000433704	0.0091931	STMN2
ZBTB10	83.66450782	0.51550452	0.155739975	0.000136471	0.003642706	ZBTB10
ZNF704	456.5673376	-0.598917267	0.124608956	1.83128023402283e-07	1.44633509441899e-05	ZNF704
ENSG00000253503	229.8533474	0.550779967	0.276815012	0.004037061	0.049974616	ENSG00000253503
CA3-AS1	3.284836576	-1.775652005	0.934041663	0.00154273	0.02446936	CA3-AS1
WWP1	403.1963116	-0.45331213	0.142736054	0.00027199	0.00627891	WWP1
RMDN1	119.8534727	-0.418928193	0.146125188	0.000750521	0.014094891	RMDN1
ENSG00000253553	933.9402596	-0.328303139	0.129383754	0.002839749	0.03845584	ENSG00000253553
RIPK2	70.27021117	0.613294382	0.214730334	0.000388161	0.008373961	RIPK2
NBN	243.0175532	0.339484118	0.105481527	0.000383099	0.008289635	NBN
DECR1	146.0067814	-0.532188936	0.21222378	0.001247149	0.020896065	DECR1
ENSG00000254057	7.752505063	2.384610106	0.524162011	3.43559778367011e-07	2.50733405338608e-05	ENSG00000254057
CFAP418-AS1	52.00146247	-0.777034961	0.348371552	0.001257405	0.020967654	CFAP418-AS1
SDC2	36.96567832	-0.840806808	0.339399197	0.000996136	0.017549946	SDC2
ENSG00000253824	4.781073542	2.304748417	0.622294319	1.13629503061099e-05	0.000468788	ENSG00000253824
GRHL2	4.669120906	-1.499147004	0.679762733	0.001036461	0.018121967	GRHL2
NCALD	1090.430507	-0.810347782	0.286734251	0.000131362	0.003539103	NCALD
DPYS	50.34820305	-0.697522124	0.230440856	0.000229421	0.005482807	DPYS
LRP12	472.309357	0.318470685	0.117611746	0.002039187	0.029896844	LRP12
ANGPT1	34.40492886	-1.891464929	0.270936871	3.68243234087033e-13	1.21320363778788e-10	ANGPT1
ENSG00000253796	14.82148715	-0.81513739	0.448629168	0.003661373	0.046556556	ENSG00000253796
ENSG00000286937	30.94851208	2.196188539	0.491348455	9.24749051718236e-08	7.89872690026888e-06	ENSG00000286937
ENSG00000253207	6.041420698	2.341938265	0.63549028	4.57124374095531e-06	0.000219629	ENSG00000253207
TRPS1	804.8541392	0.787895555	0.206696996	3.18662559783889e-05	0.001121984	TRPS1
ENSG00000286282	134.9480299	0.64142073	0.159165612	5.16929011167078e-06	0.000245297	ENSG00000286282
CCN3	19.72499824	0.902888694	0.365554359	0.000437172	0.009249597	CCN3
LINC01151	3.053346552	-2.342240033	1.235789291	0.003060253	0.040795113	LINC01151
FBXO32	299.7384345	0.440396952	0.127900771	0.000106713	0.002993938	FBXO32
MTSS1	312.6855881	-1.035193361	0.170267598	9.36148414669791e-11	1.69995706607202e-08	MTSS1
LINC00964	4.684849901	-1.411441269	0.744613953	0.001651167	0.025642561	LINC00964
PVT1	606.38085	0.38743188	0.160461177	0.003519276	0.045265776	PVT1
CCDC26	26.68448771	1.126665703	0.37327704	0.000111005	0.003084179	CCDC26
ADCY8	253.197469	-0.876230311	0.18688483	2.65440745555559e-07	1.98753067337737e-05	ADCY8
ENSG00000253992	15.32699439	-1.530547257	0.460317842	4.67208553491068e-05	0.001541454	ENSG00000253992
ZFAT	208.5664868	0.353277148	0.133875059	0.001822848	0.027548186	ZFAT
LINC01591	12.67760032	-1.331766751	0.469811198	0.000290586	0.006608976	LINC01591
ENSG00000254361	29.41912023	-1.069398537	0.539751155	0.001891842	0.028276396	ENSG00000254361
KCNK9	60.36843006	-0.668487064	0.177836917	1.53944501159247e-05	0.000604816	KCNK9
PTK2	3417.144558	0.396439856	0.09827816	1.49672051490763e-05	0.000594103	PTK2
SLC45A4	196.6123784	-0.342656266	0.12968897	0.002255535	0.032149039	SLC45A4
LYNX1	59.42979504	-0.610341446	0.209861111	0.000354409	0.007806469	LYNX1
SPATA6L	251.5533528	0.330519959	0.127701562	0.002636489	0.036235225	SPATA6L
CDC37L1	128.5490463	0.480895212	0.139390579	8.42515064505552e-05	0.002487847	CDC37L1
JAK2	844.3797925	0.546207834	0.127855836	3.27697802700371e-06	0.000169069	JAK2
KIAA2026	541.8732313	0.326685156	0.117575619	0.001546956	0.024485863	KIAA2026
MLANA	31.48357672	0.474318692	0.221981327	0.003468843	0.0447669	MLANA
IL33	3.970423248	1.778353934	0.90367394	0.001204601	0.020352014	IL33
GLDC	121.3618497	-0.452871927	0.206715633	0.00371988	0.047013857	GLDC
ENSG00000285784	7.680608106	-1.428935449	0.954052334	0.002836799	0.03845584	ENSG00000285784
ENSG00000226197	36.27021183	0.72319708	0.303816832	0.000922638	0.016502837	ENSG00000226197
FREM1	112.0376201	-0.837857318	0.253371658	0.000105651	0.00296776	FREM1
ADAMTSL1	695.2116317	-0.697772922	0.345559947	0.001970713	0.029152394	ADAMTSL1
MIR31HG	299.6731517	0.363991277	0.149966899	0.003601472	0.0460484	MIR31HG
LINC01239	13.67163799	-1.42233068	0.452226692	6.85312482100951e-05	0.002110104	LINC01239
ENSG00000284418	59.71645884	-1.072217054	0.245053252	5.55282498027796e-07	3.78873519808196e-05	ENSG00000284418
ENSG00000283982	304.515701	-0.684050669	0.16962539	5.49640989683579e-06	0.000256077	ENSG00000283982
ELAVL2	631.4157175	-0.926789121	0.147295007	3.05854860385937e-11	6.59217270114063e-09	ELAVL2
ENSG00000231460	8.738380337	-1.144981619	0.534863656	0.001635608	0.025459084	ENSG00000231460
LINC00032	8.764312423	-1.204272635	0.486522724	0.000701204	0.013324683	LINC00032
MOB3B	254.4436612	-0.490621301	0.170923361	0.000566353	0.011357598	MOB3B
SPAAR	9.295431228	-0.968342129	0.48188023	0.001720976	0.026459439	SPAAR
ZCCHC7	1588.086159	0.323342089	0.119476851	0.002278279	0.03235324	ZCCHC7
FRMPD1	25.32554156	-1.1959377	0.406532818	0.000226304	0.005436492	FRMPD1
SHB	32.61069448	-0.921641152	0.294514678	9.45855083504417e-05	0.002747268	SHB
ANKRD18A	132.8127506	-0.707120161	0.313482983	0.001546453	0.024485863	ANKRD18A
CNTNAP3	127.8967319	-1.468051188	0.246061246	5.86335506893906e-10	8.50444620124984e-08	CNTNAP3
CNTNAP3B	156.9768888	-1.495259584	0.185650686	5.21079798039158e-17	3.6415582734482e-14	CNTNAP3B
CNTNAP3C	10.83338901	-1.855633963	0.500717343	1.05490527790854e-05	0.000442331	CNTNAP3C
TRPM3	1158.001391	-0.865486683	0.199578464	7.46944387144437e-07	4.86611058088277e-05	TRPM3
RORB-AS1	26.6743448	-0.867368137	0.373207722	0.001011649	0.017741946	RORB-AS1
PCSK5	149.6610494	-0.784118303	0.233969907	9.83555721771763e-05	0.002838894	PCSK5
PSAT1	44.80494113	0.971364049	0.416971523	0.001263061	0.021046113	PSAT1
ENSG00000280366	2.094133882	-4.972508144	2.4156008	0.00037369	0.008153307	ENSG00000280366
FRMD3	152.4878966	-1.127013184	0.196478375	4.35105208893413e-10	6.47380408225799e-08	FRMD3
TUT7	287.8403569	0.683182373	0.143147386	2.90071972334676e-07	2.15794833096203e-05	TUT7
ENSG00000237626	6.927493554	-1.433884014	0.913147802	0.003054953	0.040748021	ENSG00000237626
ROR2	19.23307776	-1.856137269	0.349127965	7.94815367613836e-09	8.89807379024771e-07	ROR2
IARS1	349.4920768	0.75283427	0.123866532	1.8105689739171e-10	3.02574939684609e-08	IARS1
WNK2	650.3955442	-0.215519153	0.075140732	0.002096629	0.030487051	WNK2
ENSG00000290685	74.53585975	-0.37562007	0.146586846	0.002112751	0.030624929	ENSG00000290685
ERCC6L2	533.0329805	0.319413844	0.106932575	0.000907111	0.016305377	ERCC6L2
HSD17B3	3.613905141	1.184129796	1.070034565	0.002954985	0.039736365	HSD17B3
ENSG00000224848	385.1976077	0.378929815	0.105838312	8.40073297896986e-05	0.002483817	ENSG00000224848
TMOD1	270.4466995	0.541951641	0.148147718	2.92363730322097e-05	0.001045348	TMOD1
ANP32B	51.22313351	0.495745279	0.220593678	0.002398023	0.0335171	ANP32B
CORO2A	38.59053185	-0.586702286	0.260057665	0.002265707	0.032214387	CORO2A
ANKS6	227.1373499	-0.48899347	0.116359604	4.2548038898349e-06	0.000207384	ANKS6
CAVIN4	29.27724303	-0.620968111	0.250640504	0.001156849	0.019689484	CAVIN4
PLPPR1	102.862117	-0.713034897	0.33086736	0.00166413	0.02580912	PLPPR1
GRIN3A	166.6030076	-1.754082393	0.286552433	9.60576118083185e-11	1.73068800275269e-08	GRIN3A
PPP3R2	2.784617554	-2.252405274	1.038460724	0.001460344	0.02342894	PPP3R2
SLC44A1	1170.076852	0.801153865	0.103802073	1.20611203511662e-15	7.31983046154195e-13	SLC44A1
LINC01505	269.6371497	0.505057091	0.139132136	4.82502208869733e-05	0.001578364	LINC01505
ZNF462	131.6100694	-1.178022913	0.195987669	1.50738371431475e-10	2.55612376614167e-08	ZNF462
ENSG00000230782	15.24985045	-0.985576629	0.530477907	0.003400779	0.044185218	ENSG00000230782
ELP1	333.3784346	0.235429487	0.081774543	0.001922391	0.028594489	ELP1
PALM2AKAP2	600.3117723	-0.325572315	0.11262066	0.000946159	0.016836658	PALM2AKAP2
SHOC1	319.582168	0.548365768	0.169600206	0.000140268	0.003722517	SHOC1
KIAA1958	287.3756886	-0.579131868	0.18216333	0.000151572	0.00396772	KIAA1958
PAPPA	92.00690655	-0.944739739	0.345433477	0.000491787	0.010162721	PAPPA
ASTN2	1674.703733	-0.8369756	0.144203782	6.16005982548647e-10	8.76933948736845e-08	ASTN2
ASTN2-AS1	76.41321614	-1.005993577	0.378343223	0.000413276	0.00885778	ASTN2-AS1
ENSG00000285820	88.74982722	-0.837203294	0.265754087	0.000128008	0.003456819	ENSG00000285820
TRAF1	6.596395328	-1.152689065	0.483215303	0.000909911	0.016330255	TRAF1
DAB2IP	192.0169942	-0.43002219	0.190518974	0.003571847	0.045814198	DAB2IP
LHX6	20.31905503	-2.443639398	0.521683026	3.25517562675977e-07	2.4061173174466e-05	LHX6
NEK6	41.99010771	-0.556660175	0.210175512	0.00095595	0.016919505	NEK6
NR6A1	517.3275496	-0.295752034	0.117269776	0.003755526	0.047353709	NR6A1
RALGPS1	616.0301567	-0.433418295	0.117733822	3.16768613102344e-05	0.001117021	RALGPS1
NIBAN2	23.14503322	1.015395433	0.261529574	5.41419502282958e-06	0.000253785	NIBAN2
GPR107	207.7834157	0.373031415	0.121264165	0.00043075	0.009138882	GPR107
HMCN2	5.302992742	-1.514345655	0.617963051	0.000803884	0.014914862	HMCN2
LAMC3	5.774825949	-1.511943402	0.569302182	0.000352968	0.007797071	LAMC3
NUP214	235.1987016	0.281323183	0.086946944	0.000417834	0.008914046	NUP214
SURF4	125.5052102	0.346251857	0.126634312	0.001604135	0.025098068	SURF4
SLC2A6	43.64020019	-0.547984218	0.23886596	0.001835534	0.027625627	SLC2A6
ADAMTSL2	18.83811351	-1.51084101	0.415996267	1.64331321935094e-05	0.00064017	ADAMTSL2
VAV2	63.67466606	-2.145633067	0.295654289	6.07226568951177e-14	2.41445847123311e-11	VAV2
WDR5	81.93475667	-0.421315731	0.14287614	0.000592426	0.011767891	WDR5
ENSG00000223795	16.94817628	1.415316329	0.382603322	9.54908251922257e-06	0.000407063	ENSG00000223795
NACC2	39.99978554	-1.116303546	0.26286283	2.50577241800195e-06	0.000135653	NACC2
DIPK1B	27.54470753	-0.686980828	0.251850698	0.000617196	0.01211802	DIPK1B
TUBB4B	48.21990487	-0.700737293	0.224087119	0.000136247	0.003640929	TUBB4B
ENSG00000205740	18.20323856	-0.705119428	0.310361696	0.001421046	0.02304653	ENSG00000205740
LINC00200	67.66828861	-3.025574788	0.509796774	4.52875799259661e-11	9.00363938148819e-09	LINC00200
ADARB2	1201.753609	-3.293777816	0.664586355	6.1037138635496e-10	8.74309621870688e-08	ADARB2
ADARB2-AS1	45.41224397	-3.737620833	0.562787134	1.06876714982143e-12	3.28638773455759e-10	ADARB2-AS1
ENSG00000289427	13.72547633	-4.459742416	0.745023632	5.84183512511466e-12	1.5485563408666e-09	ENSG00000289427
PFKFB3	194.6617461	-0.36125688	0.143974292	0.002660813	0.036525997	PFKFB3
ENSG00000287277	14.65560829	0.860859327	0.368168326	0.001111641	0.01911758	ENSG00000287277
CELF2	8196.911668	0.319697198	0.104735667	0.000764534	0.014311431	CELF2
USP6NL	68.93195412	-0.592183642	0.147733796	6.74210988861028e-06	0.000299013	USP6NL
UPF2	269.8984847	0.273658592	0.092299754	0.001067564	0.018511393	UPF2
CCDC3	732.5077735	0.49055379	0.116632651	5.5681794784158e-06	0.000258695	CCDC3
BEND7	56.26856066	0.535460206	0.19907072	0.000805119	0.014925759	BEND7
OLAH	3.790804156	4.0003683	1.009520198	1.22337354184505e-06	7.50357463351877e-05	OLAH
PTER	23.78814979	0.741428717	0.411038715	0.002660045	0.036525997	PTER
VIM-AS1	3.009530879	2.551054462	0.787087206	4.22442949977516e-05	0.001424324	VIM-AS1
CACNB2	2482.224835	0.377532322	0.104163548	7.59820218325739e-05	0.002296589	CACNB2
ARMC3	88.30814915	0.914533728	0.31692447	0.000245775	0.005777836	ARMC3
C10orf67	45.08569389	0.89484738	0.22677239	5.57503502424025e-06	0.000258695	C10orf67
OTUD1	32.26874333	0.594502195	0.261492447	0.001923079	0.028594489	OTUD1
GAD2	138.098314	-3.42210696	0.636799715	1.45501189527231e-09	1.97853751367725e-07	GAD2
ABI1	696.4562926	0.451691753	0.122505114	4.44822177715827e-05	0.001482441	ABI1
FAM238C	76.60193487	-0.484790419	0.213242928	0.002668153	0.03660497	FAM238C
MPP7	545.1332347	0.442478685	0.153780051	0.000609951	0.012021603	MPP7
ZNF438	271.40128	-0.311878538	0.103252266	0.000873517	0.015874735	ZNF438
ARHGAP12	210.4119559	-0.73539299	0.174589261	2.17243688719308e-06	0.000119858	ARHGAP12
ITGB1	215.8807538	-0.379201217	0.153099152	0.002816219	0.038226979	ITGB1
LINC02634	13.28630801	2.000344625	0.432545154	1.88441336317519e-07	1.48321982872172e-05	LINC02634
CCNY	1370.848766	0.269589862	0.075574402	0.000154342	0.00400838	CCNY
CCNY-AS1	196.2346377	0.483395675	0.124275448	1.51178693539639e-05	0.00059598	CCNY-AS1
ENSG00000291065	427.1225932	0.828803802	0.306788968	0.000617237	0.01211802	ENSG00000291065
CXCL12	3.662689353	-1.802183583	0.884158293	0.001385144	0.022639395	CXCL12
TMEM72-AS1	152.8402179	-1.004663328	0.303573151	4.17744238115945e-05	0.001414687	TMEM72-AS1
RASSF4	55.71493385	-1.17323154	0.275984438	1.09631507707427e-06	6.814883640832e-05	RASSF4
ZFAND4	31.54864301	-0.833535507	0.352558151	0.001120478	0.019226528	ZFAND4
ASAH2B	37.35934662	0.501449229	0.202919257	0.001472899	0.023556547	ASAH2B
PRKG1-AS1	34.24593902	-0.797566062	0.256109168	0.000164273	0.004200069	PRKG1-AS1
PCDH15	359.539658	-1.059348042	0.340749286	0.00029018	0.006608976	PCDH15
CCDC6	648.7042321	0.732316544	0.139834997	2.2958045849504e-08	2.29202793671542e-06	CCDC6
RHOBTB1	196.1018213	-0.448613793	0.165198651	0.000936296	0.016686902	RHOBTB1
TET1	64.91557149	-0.56018928	0.174723693	0.000165122	0.004212434	TET1
LRRC20	52.20902659	-0.470395447	0.215527323	0.00383608	0.048061998	LRRC20
CAMK2G	393.9036502	-0.387189701	0.148161771	0.001824634	0.027557111	CAMK2G
KCNMA1	5427.296684	0.195123447	0.066042436	0.002088467	0.030387531	KCNMA1
ENSG00000228748	18.57101913	0.744458634	1.879129125	0.003450129	0.044550327	ENSG00000228748
ZMIZ1	204.0631187	0.415012443	0.134827268	0.000321054	0.007188482	ZMIZ1
GRID1	1874.198617	-0.291650705	0.097188462	0.001054329	0.01839253	GRID1
SNCG	26.23667865	-1.120755367	0.4332108	0.000579984	0.01155059	SNCG
PAPSS2	51.12843696	-1.217683113	0.299467044	2.25470979147247e-06	0.000123511	PAPSS2
HTR7	31.19136509	-0.862282457	0.273835389	0.00015955	0.004103956	HTR7
HECTD2	465.9068008	0.393439058	0.164264382	0.003603142	0.0460484	HECTD2
SLC35G1	17.47462225	-0.908777376	0.318693896	0.000274379	0.006315087	SLC35G1
PLCE1	68.33934602	-1.964617099	0.25485893	1.69023746605123e-15	9.50737962001794e-13	PLCE1
CRTAC1	141.1538729	-0.977433996	0.152042466	1.52852059488011e-11	3.70941981910862e-09	CRTAC1
SEC31B	134.1486559	-0.58182375	0.167505861	5.85180080759579e-05	0.001846159	SEC31B
NDUFB8	121.5812492	-0.39230013	0.158714977	0.002494502	0.034572243	NDUFB8
SLF2	271.2534191	0.301998026	0.092791398	0.000367394	0.008042269	SLF2
GBF1	383.8094098	0.214268041	0.07110933	0.001436798	0.023206638	GBF1
SORCS1	2576.504537	0.379988787	0.151901647	0.003429413	0.044407143	SORCS1
RBM20	56.81470417	-1.187806525	0.255069381	3.41877881890441e-07	2.5029802260817e-05	RBM20
NHLRC2	252.0881007	0.326716212	0.127733215	0.002545622	0.035132929	NHLRC2
ADRB1	41.07562092	0.542009018	0.205288288	0.000674408	0.012971803	ADRB1
VAX1	5.353540883	-1.397175019	0.769450001	0.002172599	0.031334888	VAX1
PRLHR	3.403910505	-2.518871047	1.024920284	0.00052694	0.010754236	PRLHR
PLPP4	18.19383991	-1.179496808	0.591900914	0.001541207	0.024462879	PLPP4
ARMS2	3.179627244	-1.91486907	0.908325913	0.002045534	0.029932812	ARMS2
HTRA1	38.96794496	-1.159865224	0.273480423	1.96915109992305e-06	0.000110493	HTRA1
LINC02641	37.22786929	-1.346428833	0.385868028	4.0442226686269e-05	0.001379702	LINC02641
LINC02666	51.61860531	-0.716774786	0.225286859	0.000106915	0.002994406	LINC02666
GLRX3	211.628382	0.26993739	0.098295493	0.002273483	0.032305029	GLRX3
PPP2R2D	338.8704752	0.440468952	0.111502366	1.46257478003735e-05	0.000582554	PPP2R2D
LINC01166	16.9047955	1.692716101	0.359556684	1.78633823709362e-07	1.42057008358114e-05	LINC01166
ADGRA1	80.92037708	-0.847405876	0.199637668	1.30317201208659e-06	7.92975011681821e-05	ADGRA1
KNDC1	316.2267239	0.587327452	0.156405161	1.56502759562635e-05	0.000613821	KNDC1
CALY	181.2783358	-0.546094788	0.183081743	0.000338034	0.00751758	CALY
B4GALNT4	115.5187723	-0.429842179	0.165451583	0.001436781	0.023206638	B4GALNT4
SLC25A22	62.99526095	0.860646985	0.180783518	1.27449071555516e-07	1.05727715403357e-05	SLC25A22
IFITM10	33.19740749	-1.198577825	0.378512154	9.50906898138962e-05	0.002755002	IFITM10
NAP1L4	242.6103495	-0.413581694	0.114285051	6.08294867062764e-05	0.001903459	NAP1L4
CARS1	158.8767071	0.532262257	0.206058917	0.001135178	0.019392204	CARS1
PGAP2	59.05892655	-0.591099234	0.243836323	0.001303215	0.02157487	PGAP2
TRIM22	19.82993012	-0.711340911	0.365858474	0.003170172	0.041801317	TRIM22
DCHS1	10.34026708	-0.913901377	0.462086959	0.002152089	0.031097414	DCHS1
ENSG00000283415	176.4531235	-0.602279939	0.191762277	0.000153464	0.00399456	ENSG00000283415
TRIM66	51.24458744	-0.924980082	0.213264753	9.36957225467154e-07	5.9526467035051e-05	TRIM66
NRIP3	88.37114343	-1.045054844	0.145627494	6.28687260234918e-14	2.45742128737927e-11	NRIP3
NRIP3-DT	59.83634787	-0.900601962	0.242109261	1.74505376777007e-05	0.00067074	NRIP3-DT
SCUBE2	66.447048	-0.713041567	0.288554206	0.000867439	0.015796569	SCUBE2
DENND5A	292.774924	-0.353418805	0.106645759	0.0002364	0.005603136	DENND5A
SWAP70	52.13025205	-0.597421537	0.295062177	0.003255657	0.042708734	SWAP70
USP47	791.2392803	0.378418333	0.125107783	0.00060851	0.012004674	USP47
PARVA	92.03869597	-0.656326847	0.134233531	1.35742049769418e-07	1.12203697196499e-05	PARVA
BTBD10	649.3591241	0.343524323	0.135023091	0.003008342	0.040312838	BTBD10
RRAS2	206.4353477	0.445656931	0.146312714	0.000417415	0.00891336	RRAS2
COPB1	198.2183241	0.341565329	0.116059427	0.00084288	0.015488839	COPB1
PDE3B	546.6132263	-0.594027081	0.143114032	3.91638439028732e-06	0.000193404	PDE3B
INSC	5.366892735	2.42693013	0.556863821	4.50136167468107e-07	3.16495130919192e-05	INSC
SOX6	431.7253701	-2.320969477	0.780156675	1.67995439104689e-05	0.000648963	SOX6
KCNC1	346.420945	-0.276050159	0.093658609	0.001227659	0.020650816	KCNC1
SERGEF	588.0842548	-0.273486601	0.085857919	0.00049054	0.0101542	SERGEF
NAV2	1948.024405	-0.316761798	0.103501792	0.000661815	0.012825854	NAV2
LINC02726	14.29499018	-1.216422276	0.36762791	7.74709246387663e-05	0.002318307	LINC02726
LUZP2	412.6694386	-1.608488452	0.204290788	1.25963379648078e-15	7.44863451652303e-13	LUZP2
BDNF	59.75048904	1.521747734	0.537342325	0.000113496	0.00311972	BDNF
LINC01616	14.3999896	0.848245628	0.378723947	0.00113022	0.019336144	LINC01616
KCNA4	58.1660942	0.396918571	0.161818734	0.002386279	0.033373177	KCNA4
CSTF3	483.8596301	0.431883706	0.176382133	0.002353433	0.033034003	CSTF3
CAT	57.64789993	0.848914486	0.254998459	5.323554480859e-05	0.001709914	CAT
PAMR1	68.99932394	1.875350727	0.288636958	3.16938833658415e-11	6.70572787323888e-09	PAMR1
LDLRAD3	289.1441049	0.66699491	0.169333481	6.1583397997201e-06	0.000280126	LDLRAD3
LRRC4C	4190.635631	-0.330967281	0.138443869	0.003426794	0.044398154	LRRC4C
CHST1	122.1304928	0.433031143	0.149564393	0.000665508	0.012875803	CHST1
CELF1	1003.822818	0.598545412	0.108401043	4.03183420426562e-09	4.91969102744835e-07	CELF1
LRRC55	4.770463614	-1.746094373	0.633281255	0.000206543	0.005013985	LRRC55
SSRP1	60.73446792	0.495743017	0.168743442	0.000454202	0.00950526	SSRP1
ZFP91	255.8693288	0.690099236	0.157434232	1.48257263331937e-06	8.7445243144786e-05	ZFP91
CBLIF	10.88865746	-1.645355661	0.613776863	0.00017348	0.004372463	CBLIF
TCN1	4.309803211	-1.697873805	0.923832195	0.002059179	0.03009429	TCN1
CPSF7	129.5729786	0.463875813	0.138280698	0.000116816	0.003195306	CPSF7
SYT7	405.3887985	0.355038695	0.119144244	0.000651296	0.012664585	SYT7
FTH1	381.084009	0.668859005	0.107520991	4.45483773334569e-11	8.93369285273202e-09	FTH1
PLAAT3	30.64404457	0.792046327	0.323275469	0.000745473	0.014045838	PLAAT3
RASGRP2	35.31380585	-1.046985446	0.311008349	3.70896870973442e-05	0.001284328	RASGRP2
FRMD8	58.32480183	0.423279272	0.166688989	0.001836358	0.027625627	FRMD8
ENSG00000291174	22.99539008	0.959786679	0.437293273	0.000933672	0.016665902	ENSG00000291174
MALAT1	98047.55337	0.657360751	0.092411327	1.11486344667014e-13	4.15666426724902e-11	MALAT1
TPCN2	106.5814024	-0.464951152	0.149652524	0.000290554	0.006608976	TPCN2
ANO1	25.51466872	-4.486469932	0.46579899	1.63879154608549e-23	4.72422632947795e-20	ANO1
ENSG00000254605	2.791332474	-2.180076097	0.97594731	0.001475785	0.023573915	ENSG00000254605
LINC02753	4.20683791	-4.532761489	1.070249754	5.39536284445901e-07	3.69222130323186e-05	LINC02753
ATG16L2	54.79635951	-0.513757726	0.179243004	0.000518229	0.010595216	ATG16L2
FCHSD2	415.8917054	-0.772268721	0.211809652	1.32664610380298e-05	0.000536756	FCHSD2
ARRB1	205.7868543	-0.349298831	0.11685852	0.000579971	0.01155059	ARRB1
ACER3	248.888654	-0.32367863	0.117692703	0.001629796	0.025396186	ACER3
ME3	630.8077881	-0.269800383	0.071515867	6.91336213676157e-05	0.002120159	ME3
NOX4	110.0776988	1.782740477	0.278572095	6.24614349608281e-11	1.20040467755551e-08	NOX4
ENSG00000255429	32.54073326	1.127959206	0.284087228	3.23668381040017e-06	0.000167966	ENSG00000255429
ANKRD49	45.53819111	0.490278376	0.181073991	0.000786718	0.014655331	ANKRD49
PIWIL4-AS1	232.4299164	-0.682176724	0.281098438	0.000955228	0.016919505	PIWIL4-AS1
LINC02700	6.036847427	-1.693586961	0.752059254	0.000573097	0.011457119	LINC02700
AMOTL1	126.928386	-0.521030508	0.197943759	0.00109589	0.018903076	AMOTL1
MTMR2	450.0492669	0.62637975	0.117905449	1.86986819090098e-08	1.9080929300247e-06	MTMR2
CNTN5	4053.708855	-0.549737442	0.187897291	0.000188106	0.004646043	CNTN5
ARHGAP42	35.16869086	-2.147210825	0.413506549	1.79122069599559e-08	1.84415766477903e-06	ARHGAP42
LINC02552	181.6138436	1.131494233	0.337689956	7.65923841758901e-05	0.002308985	LINC02552
GUCY1A2	1879.444919	0.670831047	0.172067853	1.81779860008966e-05	0.000691783	GUCY1A2
C11orf87	223.3190852	0.382962969	0.143480157	0.00146088	0.02342894	C11orf87
ARHGAP20	352.6267746	-0.560081618	0.178610955	0.000184229	0.004578334	ARHGAP20
SIK2	810.6350828	0.401375855	0.153810624	0.001829378	0.027572261	SIK2
DIXDC1	211.0007306	-0.694010485	0.141957724	7.88811576203964e-08	6.94334830931901e-06	DIXDC1
NCAM1	2331.591718	0.346838291	0.087597015	2.46457084022511e-05	0.000906506	NCAM1
CEP164	157.7595706	-0.420566289	0.170463735	0.002020802	0.029721775	CEP164
DSCAML1	1047.585985	-0.3638248	0.12142258	0.000606211	0.011990083	DSCAML1
SCN2B	84.13204762	-0.789301345	0.167674071	2.44066688704731e-07	1.85153486016727e-05	SCN2B
KMT2A	866.3400873	0.259989146	0.087344539	0.001304109	0.02157487	KMT2A
ARCN1	79.45990941	0.32139466	0.132027953	0.003841574	0.048096839	ARCN1
MIR100HG	1024.058515	0.357656831	0.128171965	0.001502422	0.023961865	MIR100HG
CLMP	76.04426052	-1.681204677	0.242379377	2.44547417901923e-13	8.41754112187187e-11	CLMP
VWA5A	23.25940053	-0.833214771	0.314331976	0.000489858	0.010150149	VWA5A
ADAMTS15	2.049977289	-2.185417367	1.141537363	0.00335058	0.04368066	ADAMTS15
ENSG00000287251	3.541201611	2.738805327	1.066823881	0.001057639	0.01842241	ENSG00000287251
IQSEC3	222.6267888	-0.348326573	0.136694898	0.003137543	0.041537322	IQSEC3
B4GALNT3	128.0360031	-0.427690913	0.14308538	0.000484657	0.010051406	B4GALNT3
TSPAN9	127.4001413	-1.373956587	0.181780594	5.4909654273629e-15	2.59137063816213e-12	TSPAN9
ENSG00000291189	82.85656714	-1.244907664	0.2267337	1.90599369677237e-09	2.51177295056939e-07	ENSG00000291189
PRMT8	258.401571	-0.556438537	0.204976098	0.000573839	0.011457902	PRMT8
GALNT8	136.4774756	-0.558396731	0.217313182	0.000977863	0.017254375	GALNT8
C1RL-AS1	17.14061458	0.927288796	0.328157539	0.00024003	0.005677003	C1RL-AS1
CD163L1	40.44528096	0.818071782	0.226852098	1.98202439735337e-05	0.000751044	CD163L1
LINC00937	325.74888	-0.457054899	0.217219548	0.003915304	0.048834365	LINC00937
PHC1	127.2288614	-0.404073815	0.174352409	0.003447284	0.044550327	PHC1
PZP	49.76279978	-1.067027668	0.363511481	0.000163135	0.004180251	PZP
A2MP1	8.922051211	-1.177935696	0.600362969	0.002104191	0.030577727	A2MP1
ETV6	346.3731638	-0.421550935	0.174447769	0.002209879	0.031619893	ETV6
DUSP16	200.2446971	0.5139455	0.193212422	0.001320075	0.021808942	DUSP16
APOLD1	41.81449184	0.96885309	0.350037701	0.00032554	0.007267763	APOLD1
GPRC5A	5.153975645	3.276149044	0.843121037	1.2549656122353e-06	7.65661824057422e-05	GPRC5A
ATF7IP	387.6511894	0.343548904	0.103237558	0.000209996	0.005081775	ATF7IP
PTPRO	1267.174897	0.928176208	0.158853961	1.17643440764468e-09	1.62460660533542e-07	PTPRO
PLEKHA5	3319.429699	0.342510183	0.129527114	0.002449537	0.034092467	PLEKHA5
PDE3A	61.3834632	-1.682225638	0.343831901	1.15648730034255e-07	9.62848740812269e-06	PDE3A
SLCO1A2	12.20720052	0.192872131	0.351337598	0.002382191	0.033362813	SLCO1A2
ABCC9	32.41739628	-1.11273582	0.299020456	1.12490239711884e-05	0.000464919	ABCC9
ST8SIA1	625.41274	-0.44434348	0.155625248	0.000702956	0.013342848	ST8SIA1
SOX5	2715.406639	-0.499964237	0.149837707	0.000117404	0.003202166	SOX5
SOX5-AS1	46.27805393	-0.804669948	0.448345115	0.003037492	0.040585817	SOX5-AS1
IRAG2	66.74071185	-0.944897212	0.206271754	2.62399345705032e-07	1.97115756047213e-05	IRAG2
RASSF8	107.6329137	-0.952071083	0.22872597	3.37840766075666e-06	0.000171614	RASSF8
PPFIBP1	954.5472866	0.355895187	0.132263875	0.001459261	0.02342894	PPFIBP1
PTHLH	6.064926315	-2.584349795	0.792788766	4.36312607132293e-05	0.001458894	PTHLH
ERGIC2	223.5688774	0.315356627	0.130011061	0.003907797	0.048819942	ERGIC2
OVCH1-AS1	125.7465969	0.49003681	0.204858446	0.002370582	0.033244843	OVCH1-AS1
TMTC1	1072.583629	0.701577753	0.14921243	6.60202606027637e-07	4.40046026017611e-05	TMTC1
BICD1	1137.353201	-0.365920427	0.104607702	0.000103967	0.002934748	BICD1
PKP2	28.23529991	-2.932364623	0.423235567	2.00038009712148e-13	7.09734858458701e-11	PKP2
LINC02406	5.971441217	-1.32062567	0.917306931	0.002907708	0.039283862	LINC02406
TMEM117	850.2086814	-0.440399928	0.134201199	0.000143309	0.003772821	TMEM117
NELL2	3534.789345	0.323406305	0.119896209	0.002000436	0.029459802	NELL2
DBX2-AS1	36.87573686	-1.4600469	0.28678454	2.13957982206978e-08	2.15471571426084e-06	DBX2-AS1
SLC38A1	625.8083162	0.54836137	0.169805275	0.00016919	0.004287755	SLC38A1
SLC38A2	306.7432207	0.606277654	0.228932228	0.000950805	0.016855218	SLC38A2
SLC38A4-AS1	141.0027596	-0.697155995	0.228786466	0.000186273	0.004614215	SLC38A4-AS1
CCDC184	15.38701564	-1.719494703	0.400093273	8.39886090475282e-07	5.38040361626138e-05	CCDC184
ZNF641	49.03977953	-0.79400231	0.196582157	5.36450319216762e-06	0.000252482	ZNF641
DDN	31.08300025	0.668603584	0.208833573	0.000105651	0.00296776	DDN
TMBIM6	251.9192468	0.337617315	0.115968369	0.0007927	0.01473106	TMBIM6
SLC4A8	811.7303426	0.432952492	0.127853664	0.000152208	0.003975334	SLC4A8
ENSG00000286069	16.00757669	-1.434223786	0.483415491	0.000216264	0.005217028	ENSG00000286069
ZNF385A	31.13096325	-0.64795341	0.277011325	0.001695016	0.026164968	ZNF385A
ITGA5	23.73918772	-0.974338172	0.273059834	2.58647222388646e-05	0.000949828	ITGA5
PDE1B	80.68669136	-0.368823494	0.146221158	0.002701006	0.036967711	PDE1B
TESPA1	720.0826419	0.478641773	0.159560519	0.000383174	0.008289635	TESPA1
SARNP	236.9765506	0.263797886	0.084470586	0.000690955	0.013212947	SARNP
TAC3	6.099885192	-2.641602775	0.739982208	8.36178678633121e-06	0.00036248	TAC3
PIP4K2C	128.3586121	0.403016937	0.118996585	0.000138101	0.003677696	PIP4K2C
AGAP2	113.227958	0.403116982	0.158121147	0.001787016	0.02716689	AGAP2
XPOT	142.93132	0.492024315	0.13371205	3.06215013706245e-05	0.001083118	XPOT
RASSF3	44.05147939	-0.824082299	0.322140212	0.000513182	0.010510663	RASSF3
WIF1	18.76633339	-1.964351143	0.430339223	3.52637145672383e-07	2.55739555141399e-05	WIF1
GRIP1	2294.198105	-1.247635879	0.196855217	2.36563455801259e-11	5.19583468351298e-09	GRIP1
IFNG-AS1	26.70184254	-2.814563376	0.893169343	6.50880542078622e-05	0.00202027	IFNG-AS1
RAP1B	253.3730969	0.47418495	0.097430887	1.98050695832396e-07	1.54305579300227e-05	RAP1B
RAB3IP	166.0896242	-0.78116289	0.241827498	9.59639943178277e-05	0.002776815	RAB3IP
MYRFL	68.55306867	-1.494026374	0.331339605	4.21882033758061e-07	2.98449185967129e-05	MYRFL
TRHDE-AS1	134.6200806	-0.484218487	0.175628438	0.000731017	0.013841309	TRHDE-AS1
LINC02444	5.431880079	-2.084871354	0.829997788	0.000365244	0.008022153	LINC02444
CAPS2	440.7210884	-0.505285149	0.183699767	0.000784574	0.014636962	CAPS2
LNCOG	2.588199272	1.846253646	1.057479024	0.002622461	0.036063915	LNCOG
E2F7	3.091188567	1.330013003	0.780066451	0.002947213	0.039654977	E2F7
ENSG00000286476	9.190223574	2.202689525	0.611132425	5.05291165243557e-05	0.001638963	ENSG00000286476
LINC02464	15.5834964	1.712758715	0.359991348	1.37582789435792e-07	1.1331908178458e-05	LINC02464
PAWR	58.38757089	-0.961419701	0.298856529	9.32840201834027e-05	0.002712883	PAWR
PPFIA2	3841.675724	0.350999998	0.131648676	0.001667952	0.025833651	PPFIA2
CCDC59	178.9832371	0.525285533	0.202507338	0.001224424	0.020611441	CCDC59
TMTC2	489.6423756	-1.003330876	0.237641204	7.1935318975029e-07	4.7129895630742e-05	TMTC2
ATP2B1	3099.248664	0.383076501	0.126113018	0.000747951	0.014069345	ATP2B1
BTG1	74.61120897	0.839501907	0.175994225	1.95762358503076e-07	1.53039712264337e-05	BTG1
FGD6	90.05678207	-0.722851789	0.276226007	0.000511903	0.010503112	FGD6
ENSG00000289510	16.52206318	-2.04121084	0.390708695	1.25238427553165e-08	1.33573145470547e-06	ENSG00000289510
USP44	13.15808612	-1.541204845	0.425375197	1.01514253224455e-05	0.000429564	USP44
NTN4	106.5098321	-0.620303898	0.205710551	0.00022254	0.005351645	NTN4
ENSG00000258131	12.35559368	-1.221725982	0.448383184	0.000374807	0.008162231	ENSG00000258131
RMST	335.5241201	-1.035097326	0.252026289	9.91962614984505e-07	6.2477003471856e-05	RMST
BLTP3B	500.4778177	0.369035242	0.101897822	7.54451276553248e-05	0.002283354	BLTP3B
SLC17A8	4.382831972	-1.460747512	0.636394337	0.001053031	0.018383796	SLC17A8
ANO4	713.0702727	-0.485155931	0.129827371	3.15654558691991e-05	0.001114797	ANO4
MYBPC1	16.54749961	-1.594339481	0.387010394	1.79848287613002e-06	0.000102515	MYBPC1
HELLPAR	15.81838352	-0.935161026	0.487591378	0.002535838	0.035018856	HELLPAR
LINC02456	13.12283641	-3.040883598	0.599717745	1.14868657339028e-08	1.24370937819374e-06	LINC02456
IGF1	39.31100235	-3.153210486	0.503316901	2.24070040112226e-11	5.01699346123122e-09	IGF1
PAH	10.68231763	-3.256609176	0.711804573	9.3527075512981e-08	7.92985814514841e-06	PAH
ASCL1	3.149365032	-3.441603289	1.099321763	5.30354538376808e-05	0.001708245	ASCL1
C12orf42	14.18551879	-1.446069943	0.476582531	0.000140903	0.00372649	C12orf42
ABTB3	207.9660126	-2.301707692	0.28905524	4.32066071089006e-17	3.11384616607958e-14	ABTB3
WSCD2	172.0934613	-0.559998806	0.137020192	6.34712668678945e-06	0.000285119	WSCD2
ENSG00000257221	13.25275887	-0.832707786	0.430729079	0.003604083	0.0460484	ENSG00000257221
FAM222A-AS1	17.38807647	-1.178745653	0.343530207	4.11209653191811e-05	0.001396659	FAM222A-AS1
RPH3A	420.1128611	-1.270849079	0.221826737	3.30109601749944e-10	5.10627676290678e-08	RPH3A
RASAL1	68.08977533	0.709643146	0.334386939	0.002383049	0.033362813	RASAL1
SLC8B1	38.62068431	-1.201383032	0.217844848	1.80616906232472e-09	2.39390062731797e-07	SLC8B1
PLBD2	80.08384406	-0.567763786	0.179951584	0.000174669	0.004388044	PLBD2
FBXO21	330.8979684	0.308014411	0.105563614	0.001104996	0.019017472	FBXO21
TMEM233	56.58153758	1.632096334	0.254819875	2.17783150570585e-11	4.92403433182237e-09	TMEM233
P2RX7	311.8649583	0.739969393	0.11952016	3.61297810728806e-11	7.43950902770332e-09	P2RX7
ENSG00000286248	32.89034238	0.630750501	0.237832147	0.000562364	0.011307091	ENSG00000286248
KDM2B	190.1662998	-0.319615152	0.122744977	0.002499452	0.034620032	KDM2B
CLIP1	891.0665197	0.477906476	0.132690517	7.30917161713771e-05	0.002226739	CLIP1
HIP1R	56.03517128	-0.487620225	0.192150175	0.001438306	0.023206638	HIP1R
TMEM132C	273.2922217	-1.540886473	0.408568069	4.35560247716436e-06	0.000210144	TMEM132C
STX2	206.3037856	0.3769358	0.112363547	0.000166331	0.004234214	STX2
LINC01257	3.143061701	-1.701781975	0.756213167	0.001144803	0.019526934	LINC01257
EP400	500.9794535	0.501090143	0.080328789	5.27261522816377e-11	1.03048349484672e-08	EP400
ENSG00000291171	150.4353796	0.370470955	0.112354252	0.000232059	0.005534387	ENSG00000291171
GOLGA3	316.0191049	0.467247661	0.127644557	4.07812888356107e-05	0.001389214	GOLGA3
PSPC1	1159.54175	0.252827659	0.092952074	0.002838317	0.03845584	PSPC1
AMER2	127.1871673	0.865757318	0.2394841	2.29596310021511e-05	0.00084855	AMER2
WASF3	225.3014625	-0.597318401	0.151905845	8.73691762938849e-06	0.000376618	WASF3
WASF3-AS1	24.87122631	-0.980347052	0.420124444	0.001194705	0.020199629	WASF3-AS1
FLT3	41.36367351	-1.03818151	0.453379216	0.001477236	0.023576484	FLT3
SLC7A1	204.7363991	0.675833843	0.162527207	4.44729038244625e-06	0.00021412	SLC7A1
N4BP2L2	1632.78148	0.323027183	0.09707886	0.000301084	0.006815831	N4BP2L2
STARD13	454.2330926	-0.866604116	0.105842695	4.18378276260134e-17	3.11246445390684e-14	STARD13
STARD13-AS	83.99608605	-1.282135751	0.329055525	4.3534329382227e-06	0.000210144	STARD13-AS
ENSG00000285621	14.8764976	-1.601878118	0.506232798	0.000108709	0.003031491	ENSG00000285621
POSTN	27.62094865	-1.4552455	0.526224797	0.000379692	0.008253021	POSTN
TRPC4	222.8192145	-0.584688123	0.225483665	0.001096893	0.018906234	TRPC4
LINC02334	27.74270936	1.023848443	0.484057832	0.001402429	0.022840968	LINC02334
LINC00571	84.69197911	0.80980538	0.186431209	1.34189680899049e-06	8.1225260390915e-05	LINC00571
FREM2	5.621747529	-2.910333814	0.736730992	2.65957812955016e-06	0.000143307	FREM2
COG6	649.6588461	0.37334085	0.103859792	7.52313393070775e-05	0.002279875	COG6
FOXO1	33.96787028	-1.395139748	0.345944604	3.24103204458871e-06	0.000167966	FOXO1
RGCC	10.67684674	0.814206297	0.84525986	0.004007593	0.04968984	RGCC
COG3	229.4646828	0.456095451	0.114204599	9.04564916181708e-06	0.000387752	COG3
WDFY2	254.370436	0.343804773	0.105849483	0.000295076	0.006704486	WDFY2
ENSG00000287722	162.6781024	0.796646237	0.343240644	0.001730918	0.026548863	ENSG00000287722
DACH1	265.226683	-0.938097748	0.231112439	2.88035837527532e-06	0.000153766	DACH1
KLF12	1136.700177	-0.768682175	0.238712293	4.99707658710326e-05	0.001625424	KLF12
ENSG00000289644	13.91288834	-0.873860808	0.471794952	0.003231093	0.042410623	ENSG00000289644
TBC1D4	414.3056661	-0.697563656	0.134796433	1.97432082966847e-08	2.00580559356009e-06	TBC1D4
ENSG00000285572	88.83072173	2.203387539	0.336406662	2.35885969324174e-11	5.19583468351298e-09	ENSG00000285572
OBI1-AS1	13.13738753	-1.136226233	0.477125229	0.000610411	0.012021603	OBI1-AS1
RBM26	1478.087645	0.32671849	0.110756071	0.001014536	0.017765544	RBM26
NDFIP2	909.4284001	0.535475696	0.16056685	0.000166354	0.004234214	NDFIP2
LINC00377	3.911275091	0.170964655	0.322797166	0.002911811	0.039293266	LINC00377
LINC00440	26.17639762	0.849330691	0.387231175	0.001272294	0.021144953	LINC00440
GPC5	602.5547805	-0.678685077	0.240287484	0.000283253	0.006474118	GPC5
HS6ST3	7271.980327	0.389804473	0.122644035	0.000306042	0.006906018	HS6ST3
RAP2A	407.0980052	0.360788694	0.125055506	0.000862112	0.015741903	RAP2A
FARP1	482.1345371	-0.668186336	0.154690089	1.84423364454129e-06	0.000104758	FARP1
CCDC168	26.26157309	-2.067219482	0.677950352	2.59852230398362e-05	0.000952736	CCDC168
MYO16	365.3433067	-1.85599885	0.299443968	8.27781194794525e-11	1.52722319314811e-08	MYO16
MYO16-AS1	19.86050091	-1.197700893	0.361277548	5.12276650134705e-05	0.001654639	MYO16-AS1
IRS2	304.4205953	0.483802235	0.149054801	0.00019316	0.004759258	IRS2
ENSG00000275741	32.49162981	0.477896832	0.217763484	0.003135314	0.041537322	ENSG00000275741
COL4A2	110.1701422	-0.631885834	0.243082787	0.000915461	0.016404325	COL4A2
LINC00354	20.19757693	-1.258305613	0.299482603	2.0418016034875e-06	0.000113465	LINC00354
SOX1-OT	28.08978738	-2.989542374	0.314784746	3.03115506275723e-22	6.61899478482474e-19	SOX1-OT
SOX1	8.217026193	-2.614022339	0.712137284	6.62535941138438e-06	0.000294401	SOX1
MCF2L	391.1430464	-0.33147635	0.111541205	0.000795467	0.014770579	MCF2L
TMCO3	222.9529531	0.297509764	0.110671642	0.002106773	0.030595971	TMCO3
GAS6	103.2360842	-0.722409002	0.181317651	5.12377855857972e-06	0.000243638	GAS6
CCNB1IP1	75.99449538	-0.418072177	0.161419773	0.001737928	0.0266313	CCNB1IP1
HNRNPC	691.5992513	0.291750782	0.107617752	0.002418492	0.033741845	HNRNPC
JPH4	649.449366	0.513035486	0.113288721	9.96944639564782e-07	6.2477003471856e-05	JPH4
CARMIL3	14.77886277	-1.108804011	0.435710169	0.000558853	0.011246316	CARMIL3
ENSG00000262119	39.79548986	0.585186651	0.28261735	0.003229402	0.042410623	ENSG00000262119
ENSG00000257904	2.305883503	2.095620569	0.970479049	0.00064624	0.012576874	ENSG00000257904
AP4S1	250.9185696	0.258235237	0.082520123	0.000692122	0.013224283	AP4S1
NPAS3	1697.695212	-1.088924552	0.265033441	6.81766063615213e-07	4.51807153996956e-05	NPAS3
MIA2	455.1587404	0.321356976	0.093473384	0.000188163	0.004646043	MIA2
ENSG00000258526	1835.420729	0.75077092	0.109972944	1.1984601773865e-12	3.6366958698536e-10	ENSG00000258526
MGAT2	11.69554207	0.872165557	0.423706385	0.00217864	0.031388176	MGAT2
GNG2	372.4215975	0.583511643	0.153954101	2.45390919976469e-05	0.000904026	GNG2
SAMD4A	283.0257135	-0.9051854	0.168956636	6.91277815339129e-09	7.85332461938472e-07	SAMD4A
FBXO34	864.8287836	0.341320753	0.130242722	0.002690038	0.036839466	FBXO34
LINC00520	11.96142758	-1.015652868	0.356718948	0.000243596	0.005738309	LINC00520
SLC35F4	146.4208471	-2.441923413	0.353402048	2.94989382942705e-13	1.00044781609186e-10	SLC35F4
ENSG00000259039	7.757822937	-1.102519225	0.471729245	0.001132697	0.01936417	ENSG00000259039
KCNH5	640.9726512	-0.884204862	0.210145316	1.35479589018891e-06	8.17913686375308e-05	KCNH5
ZFP36L1	9.922036412	1.138312611	0.48236526	0.000497365	0.01025959	ZFP36L1
GALNT16	167.80701	-0.470629057	0.19470274	0.002263257	0.032199407	GALNT16
SLC8A3	286.4417746	-0.945673852	0.147074413	4.86974679630434e-12	1.32124824254554e-09	SLC8A3
SIPA1L1	4251.535196	0.515434225	0.120796449	3.30132637411073e-06	0.000169566	SIPA1L1
ENSG00000258603	254.9955165	-0.590902727	0.140782865	3.66714927997189e-06	0.000185059	ENSG00000258603
ACOT6	57.01089232	-0.627729556	0.312528891	0.003084886	0.041052363	ACOT6
SYNDIG1L	3.495988143	-2.136440593	0.874256123	0.000635678	0.012413361	SYNDIG1L
JDP2	130.6430934	-0.438359002	0.195625904	0.003524294	0.045305049	JDP2
NRXN3	13723.93149	-0.364425103	0.106430698	0.000133543	0.003585296	NRXN3
SEL1L	220.3109054	0.337879571	0.123580961	0.001707412	0.026316226	SEL1L
LINC02328	73.5032491	0.656358496	0.21090779	0.00016421	0.004200069	LINC02328
LINC02330	7.111145418	1.81300037	0.716615418	0.000156988	0.004058804	LINC02330
KCNK10	231.7048941	-0.389928344	0.172379899	0.003972824	0.049391519	KCNK10
ZC3H14	462.8152617	0.286335321	0.108624866	0.002825458	0.038329827	ZC3H14
EML5	530.9433335	0.393573511	0.167774648	0.003383024	0.044004115	EML5
FOXN3	571.780731	-0.548911908	0.107629633	4.88075699226751e-08	4.5756104778729e-06	FOXN3
RPS6KA5	824.4760663	0.851997732	0.210925479	3.37363452953031e-06	0.000171614	RPS6KA5
CHGA	183.8934936	-0.624627105	0.307927134	0.002445586	0.034058041	CHGA
ITPK1	236.083066	-0.524316634	0.146250654	4.19301783379764e-05	0.001417879	ITPK1
PPP4R4	384.7738695	0.474888557	0.154482877	0.000319208	0.007168042	PPP4R4
EML1	291.6509094	0.294569213	0.091188317	0.000414919	0.008884736	EML1
EVL	633.6413216	-0.346521989	0.076153793	1.43595494370748e-06	8.59649880445262e-05	EVL
YY1	202.2785265	0.293182974	0.112918966	0.003369546	0.043885288	YY1
WARS1	97.67596556	0.507770927	0.15059491	0.000108932	0.003034034	WARS1
PWRN4	82.06682789	-2.362014911	0.370259569	6.81623433482342e-12	1.74662218032997e-09	PWRN4
PWRN1	408.3072261	-1.902745158	0.251897286	2.38441367347535e-15	1.24975791222019e-12	PWRN1
NPAP1	3.580282834	-1.911616467	0.884826606	0.001215714	0.02050806	NPAP1
SNRPN	994.9274513	-0.602079542	0.11314036	1.51304852996888e-08	1.58608750900647e-06	SNRPN
GABRG3	1551.862766	-1.016448577	0.247799808	7.97534043790252e-07	5.13763411114268e-05	GABRG3
GABRG3-AS1	476.3568423	-1.485276963	0.334664278	5.41638263022726e-08	5.03679904106053e-06	GABRG3-AS1
ENSG00000259168	36.08584027	-0.734539653	0.335830811	0.001549665	0.024495114	ENSG00000259168
OCA2	117.9590728	-1.049547259	0.287209588	1.05475840390057e-05	0.000442331	OCA2
ENTREP2	719.3053115	-0.462706822	0.158900266	0.000445316	0.009361785	ENTREP2
RYR3	392.6914997	-0.897571678	0.164805565	5.96814847629974e-09	6.95138586668812e-07	RYR3
GJD2	2.786983214	-1.920399184	0.859854977	0.001216504	0.02050806	GJD2
GJD2-DT	46.92205625	-1.975352981	0.301025051	1.05392222124891e-11	2.61350045875725e-09	GJD2-DT
ENSG00000259336	75.83064356	-0.57331503	0.274875459	0.002612681	0.035972329	ENSG00000259336
DPH6-DT	314.5645751	-0.770005373	0.316837241	0.001063974	0.018483717	DPH6-DT
LINC02853	45.88179557	-1.748819641	0.409051725	8.0867998559784e-07	5.1949241860327e-05	LINC02853
ENSG00000259639	42.40870023	-1.685778826	0.340974697	2.73409595861584e-08	2.70616828315874e-06	ENSG00000259639
MEIS2	708.0781486	0.836490001	0.159096689	3.19552475740288e-08	3.10950177026267e-06	MEIS2
ENSG00000259460	22.81359458	0.638290663	0.331376337	0.003341553	0.04362707	ENSG00000259460
ENSG00000288808	9.019206387	0.802124394	0.40533892	0.002194835	0.031500699	ENSG00000288808
ENSG00000259345	310.9854034	0.511466133	0.148131688	6.6675267221002e-05	0.002061213	ENSG00000259345
TYRO3	161.1407527	0.395116383	0.15161568	0.001808628	0.027387525	TYRO3
PPIP5K1	197.5164282	0.408798631	0.133326716	0.000353787	0.007800217	PPIP5K1
CKMT1B	110.66617	-0.672776287	0.214584853	0.000174006	0.004380913	CKMT1B
CKMT1A	34.97442221	-0.584893004	0.279895956	0.003107701	0.041284449	CKMT1A
FRMD5	3148.838253	0.32750694	0.109498335	0.000654506	0.012694881	FRMD5
BLOC1S6	202.2706727	0.450742378	0.105443496	2.92512115277224e-06	0.000155078	BLOC1S6
LINC01491	6.980779694	1.81621543	0.672354098	0.000264172	0.006122946	LINC01491
ENSG00000259754	25.80864524	2.765376088	0.430500709	2.59463816811497e-12	7.29726163817897e-10	ENSG00000259754
ENSG00000287439	5.518234194	2.491789294	0.567204755	4.70094277908368e-07	3.29523229091878e-05	ENSG00000287439
ENSG00000259385	8.687798074	-1.147946683	0.626266919	0.002311602	0.032665542	ENSG00000259385
MAPK6	236.9434123	0.466164104	0.09645227	2.25591375747785e-07	1.73999608946335e-05	MAPK6
ARPP19	479.341264	0.549099179	0.144593881	1.33677438215455e-05	0.000539907	ARPP19
PYGO1	34.11473081	-1.121901987	0.359610826	0.000100575	0.002877738	PYGO1
FAM81A	623.4466863	0.760970172	0.158945436	8.84159838578579e-08	7.66559932229292e-06	FAM81A
RORA-AS1	162.0750718	-0.589654556	0.25255114	0.001442376	0.02322911	RORA-AS1
RORA	3312.309436	-0.633314199	0.13177096	1.68807034328312e-07	1.35645568839008e-05	RORA
ENSG00000259481	216.6784801	-0.791515304	0.235017837	7.76687224202404e-05	0.002320202	ENSG00000259481
ENSG00000259575	8.483810732	-0.99982614	0.527781929	0.002564794	0.035355213	ENSG00000259575
LACTB	75.47484959	0.375826413	0.14421537	0.001854563	0.027863145	LACTB
ZNF609	871.4555646	0.193591977	0.070772196	0.003986256	0.049505136	ZNF609
GLCE	306.3370775	0.445092755	0.154197787	0.000644278	0.012549274	GLCE
LARP6	55.58706303	0.755701086	0.189097943	3.33345550720958e-06	0.00017008	LARP6
THSD4-AS1	32.01947186	0.857203	0.403340096	0.001362722	0.022304534	THSD4-AS1
CELF6	114.2892416	0.561167352	0.209574193	0.000604984	0.011976089	CELF6
CPLX3	3.972338489	-4.534824394	1.322451169	2.41750412733405e-06	0.000131321	CPLX3
TMEM266	130.9016778	-0.676328215	0.157668319	1.97655295181337e-06	0.000110639	TMEM266
ENSG00000259422	13.69013057	-1.064839362	0.495346415	0.001356435	0.022225243	ENSG00000259422
PEAK1	913.7332016	0.511896199	0.10937302	5.16604133917431e-07	3.56704327437239e-05	PEAK1
ANKRD34C-AS1	370.203913	-0.280928126	0.107656489	0.003511006	0.045203578	ANKRD34C-AS1
CTXND1	23.95902011	-5.006411915	0.671295099	4.042551676398e-16	2.66369505031688e-13	CTXND1
LINC01583	8.206702034	3.496476531	0.730018011	3.10018782064313e-08	3.02951404744372e-06	LINC01583
CPEB1	358.0105876	0.232492992	0.088044955	0.004001581	0.049641987	CPEB1
SH3GL3	1156.268957	-0.318212849	0.118648224	0.001976905	0.029206526	SH3GL3
ENSG00000285667	98.43427977	-0.411879955	0.153376551	0.001356914	0.022225243	ENSG00000285667
AKAP13	308.7475002	0.54505495	0.133231639	5.92776834886296e-06	0.000271782	AKAP13
IQGAP1	266.7711432	0.443618142	0.145824354	0.000367164	0.008042269	IQGAP1
CRAT37	69.96998238	1.84102528	0.297646626	2.16718448844266e-10	3.5699720480332e-08	CRAT37
MCTP2	35.8727595	-1.123615313	0.397986198	0.000312979	0.007035014	MCTP2
ENSG00000275016	2.286281782	0.249252383	0.51527124	0.001263935	0.021046113	ENSG00000275016
ADAMTS17	206.5282847	-1.639466184	0.199689091	2.5022337692401e-17	2.13727834023019e-14	ADAMTS17
RGS11	48.01157431	-2.099263045	0.381772455	7.11378578526218e-10	1.0003544376812e-07	RGS11
PGP	101.7526925	-0.495541077	0.232020144	0.003227903	0.042410623	PGP
SEC14L5	389.9742085	0.275544872	0.099350644	0.001805058	0.027368998	SEC14L5
ABAT	225.9422412	-0.515946378	0.14244473	4.39019643701868e-05	0.00146522	ABAT
PMM2	193.9270573	0.304907202	0.123550894	0.003776608	0.047515617	PMM2
SNN	65.42442614	0.572668465	0.187355843	0.000262649	0.006106069	SNN
GSPT1	329.3734274	0.331806708	0.128600404	0.002740644	0.037443561	GSPT1
GPRC5B	45.20655619	-0.818070599	0.408712689	0.001577326	0.024863111	GPRC5B
USP31	421.6939129	0.520949813	0.1418359	4.60626424633335e-05	0.001526288	USP31
PRKCB	3680.002694	0.304671006	0.072695458	1.19754570394606e-05	0.000489677	PRKCB
HS3ST4	483.1801036	-1.169377378	0.180089319	2.42257861436104e-11	5.27070830230134e-09	HS3ST4
QPRT	9.979518284	-1.351652169	0.428533236	0.000100789	0.002880286	QPRT
PAGR1	37.20831213	-1.289467197	0.262462387	3.84011337504311e-08	3.67471762054956e-06	PAGR1
MVP	60.12660863	2.984020551	0.193539497	1.98602018702655e-56	4.58015975532063e-52	MVP
SEZ6L2	179.9300274	-0.378625916	0.13644046	0.001257355	0.020967654	SEZ6L2
SRCAP	85.88463209	0.468878216	0.139033453	0.000111178	0.003084179	SRCAP
ITGAX	4.521402926	4.872465089	0.896022046	5.67825340828355e-10	8.28809367733134e-08	ITGAX
NETO2	272.9694134	-0.582143431	0.227000321	0.001179016	0.020007701	NETO2
PHKB	454.0563911	-0.252449107	0.08508893	0.001334394	0.021959494	PHKB
LINC02133	7.93716359	-0.990748321	0.496104728	0.002547964	0.035144223	LINC02133
SIAH1	142.0204837	0.38229538	0.131759194	0.00076233	0.014293374	SIAH1
ZNF423	47.30267875	-1.338407803	0.274758798	1.07998035572705e-07	9.05691162319174e-06	ZNF423
ENSG00000285367	22.75908242	-1.931641224	0.545834795	9.20125805853916e-06	0.000393691	ENSG00000285367
TOX3	104.4446788	-1.598891971	0.456973883	1.85526183673237e-05	0.000704877	TOX3
CRNDE	3.089900878	2.094893306	0.959641416	0.000307045	0.006921864	CRNDE
HERPUD1	114.6473939	0.486416352	0.211699859	0.002751873	0.037508091	HERPUD1
ENSG00000285979	21.30834372	-0.848134618	0.413794261	0.001606831	0.025106194	ENSG00000285979
NDRG4	514.3367964	0.288002554	0.111553345	0.003371986	0.043885288	NDRG4
ENSG00000245768	429.5034111	0.455838125	0.133723115	0.000112238	0.003094923	ENSG00000245768
LINC02141	18.32194715	0.68769763	0.346604997	0.003203085	0.04213893	LINC02141
ENSG00000260658	231.6722345	0.831030853	0.338771265	0.001864267	0.027954309	ENSG00000260658
CES4A	88.40472484	-0.545790542	0.272242292	0.003927737	0.048892358	CES4A
RIPOR1	208.4598801	-0.383225637	0.161053237	0.003445306	0.044550327	RIPOR1
SNTB2	487.7848002	0.596516094	0.128313097	4.15904083585374e-07	2.95125537712181e-05	SNTB2
AP1G1	324.432982	0.267948028	0.099639865	0.002371337	0.033244843	AP1G1
ENSG00000260664	174.3903353	0.808246756	0.304619952	0.000327811	0.007311379	ENSG00000260664
ZFHX3	172.9375669	-0.545485521	0.223604088	0.001830419	0.027572261	ZFHX3
CNTNAP4	490.6411256	-0.581629396	0.155142604	1.35060784840946e-05	0.000544541	CNTNAP4
ENSG00000259995	46.78796445	-0.8952985	0.328419946	0.000441785	0.009320128	ENSG00000259995
NUDT7	13.14372316	-1.254632746	0.445596555	0.000312376	0.007028311	NUDT7
WWOX	1444.697914	-0.286073106	0.110387892	0.003150271	0.041627099	WWOX
ENSG00000261472	4.537649223	-1.359202853	0.815455934	0.003652559	0.046487475	ENSG00000261472
MAF	56.12304555	-1.613736491	0.480331725	3.89285365730788e-05	0.001335967	MAF
USP10	271.3869503	0.285407454	0.091458074	0.000617934	0.01211802	USP10
KIAA0513	331.2953094	0.258410918	0.084077407	0.000887845	0.016034042	KIAA0513
GSE1	339.8667786	-0.295141883	0.106164699	0.00176395	0.026920162	GSE1
ANKRD11	697.3458939	0.248159875	0.060211357	1.52364779632493e-05	0.000599631	ANKRD11
CPNE7	23.56867706	-0.842100956	0.436656642	0.001798029	0.027316305	CPNE7
MC1R	42.02890775	1.396630202	0.422912392	4.35091929397353e-05	0.001458443	MC1R
ENSG00000259006	2.751799064	2.240275447	0.879841677	0.000278327	0.006386847	ENSG00000259006
RPH3AL	36.83692653	-1.203297747	0.236684207	2.22715091265109e-08	2.23315453685041e-06	RPH3AL
SLC43A2	110.1739637	-0.45555862	0.139790743	0.000202334	0.004937807	SLC43A2
RAP1GAP2	611.8107463	-0.339684857	0.119395299	0.000897896	0.016177567	RAP1GAP2
ATP1B2	17.24191343	-1.988866368	0.380729458	7.12277636147733e-09	8.05222884550933e-07	ATP1B2
KCNAB3	39.89074254	-0.733931484	0.376307645	0.003686088	0.04675938	KCNAB3
STX8	463.1214404	0.212451062	0.079409814	0.003699987	0.046909897	STX8
GLP2R	38.82897103	1.895396132	0.418047094	1.51546800194536e-07	1.22630607231102e-05	GLP2R
SHISA6	394.5498742	-0.672904723	0.203671092	8.5997471262131e-05	0.002532917	SHISA6
NCOR1	843.1037198	0.232947974	0.084683456	0.002671903	0.036634619	NCOR1
ALKBH5	111.8466927	0.336993955	0.121703081	0.001300086	0.021539216	ALKBH5
LINC01563	11.37808177	-2.440868634	0.502771562	6.8008336441935e-08	6.07910176365855e-06	LINC01563
DHRS7B	100.5458046	-0.504844702	0.155116574	0.000159014	0.004097413	DHRS7B
ENSG00000291022	7.526025292	0.927410857	0.661711741	0.003977381	0.049421531	ENSG00000291022
LINC02002	2.79805166	1.592482373	0.948896337	0.001537667	0.024439479	LINC02002
NLK	1827.656092	0.450061684	0.14676325	0.000367555	0.008042269	NLK
ALDOC	47.85654675	-0.771624883	0.401243942	0.002454042	0.034134569	ALDOC
CORO6	107.1052696	-1.078362747	0.281231826	7.67942863184148e-06	0.000337983	CORO6
GOSR1	235.423558	0.449828673	0.112137825	1.06105705561831e-05	0.000444103	GOSR1
CDK5R1	240.3954551	0.355089096	0.12573285	0.001013515	0.01776116	CDK5R1
MYO1D	700.3447844	0.294652267	0.104220666	0.001242059	0.02083226	MYO1D
AP2B1	610.310496	0.248024327	0.088558182	0.002208354	0.031619893	AP2B1
DUSP14	59.67953091	0.748519141	0.194581972	6.30159461881032e-06	0.000283843	DUSP14
SOCS7	238.2990239	0.236791905	0.083613413	0.002109567	0.030609807	SOCS7
EIF1	243.3413629	0.382952895	0.126070734	0.000504263	0.010374049	EIF1
P3H4	38.41976724	0.691144002	0.284458603	0.000891087	0.016067439	P3H4
TUBG2	81.90348607	-0.467158869	0.170231657	0.000905173	0.016295935	TUBG2
MPP2	151.5378052	0.520609542	0.135657068	1.62685825973077e-05	0.000635909	MPP2
ADAM11	112.6008204	-0.505543252	0.199805642	0.001443436	0.023229948	ADAM11
C1QL1	4.818943047	-4.166122103	0.91400782	6.35372300493473e-08	5.74625725254136e-06	C1QL1
PLEKHM1	98.74876474	0.380541665	0.145309172	0.001896315	0.028306028	PLEKHM1
WNT3	67.90220539	0.495098315	0.164330717	0.000282383	0.006460632	WNT3
GOSR2	122.1886268	-0.421492271	0.122374189	0.000102873	0.002918161	GOSR2
PNPO	18.57045931	-0.823456354	0.304562152	0.000550573	0.011137998	PNPO
ATP5MC1	40.69464456	-0.476807247	0.219002172	0.003632823	0.046328079	ATP5MC1
NXPH3	3.865127375	-2.474315723	0.773880387	5.60264258811229e-05	0.001779726	NXPH3
TAC4	46.57196519	-0.83556875	0.342819086	0.000818567	0.015162878	TAC4
CACNA1G	59.87919229	-0.741502684	0.253844128	0.000188414	0.00464727	CACNA1G
STXBP4	154.9760414	0.322998814	0.116369975	0.001439975	0.023206638	STXBP4
ANKFN1	84.9249128	-0.872623683	0.430918964	0.001967621	0.029144038	ANKFN1
MSI2	619.0227055	-0.351545181	0.098062961	9.99515692112727e-05	0.002870589	MSI2
VMP1	413.6700081	0.26457216	0.094262022	0.002087234	0.030387531	VMP1
BCAS3	1362.889158	-0.249072622	0.073063438	0.000287546	0.00656572	BCAS3
TANC2	3090.623553	0.430877248	0.136072777	0.000340908	0.007574209	TANC2
RGS9	13.29761565	-0.890843452	0.479221989	0.00332865	0.043493108	RGS9
CACNG5	5.371243234	-2.586919249	0.698928813	5.69331734949225e-06	0.000262599	CACNG5
CACNG4	20.70836089	-1.748211059	0.29388232	2.46742143625581e-10	4.007300926967e-08	CACNG4
PITPNC1	410.5623008	-1.063881883	0.22280384	1.90151447170188e-07	1.49158934511526e-05	PITPNC1
MAP2K6	171.1573649	-0.499892046	0.123696475	8.80700086466618e-06	0.000378931	MAP2K6
ENSG00000267109	4.677457213	-2.727633023	1.144181207	0.000599968	0.01189722	ENSG00000267109
SOX9	16.5461204	0.833672483	0.314456471	0.000542139	0.010996314	SOX9
RAB37	102.6334969	-0.581559918	0.218310345	0.00101986	0.017845231	RAB37
GRB2	237.430137	0.33984654	0.104010135	0.000304915	0.006894077	GRB2
RNF157	377.5214268	-0.385933108	0.133991627	0.000912375	0.01636174	RNF157
PRPSAP1	148.0918645	-0.400473191	0.161974641	0.002880519	0.038939342	PRPSAP1
SPHK1	4.129552735	-1.382793619	0.662640076	0.001460675	0.02342894	SPHK1
CYGB	16.31824823	-0.751602381	0.33276526	0.001591635	0.024987266	CYGB
TIMP2	74.00697567	-1.631177721	0.296966908	5.08109281764021e-09	6.04021456497003e-07	TIMP2
NPTX1	304.6633613	0.479037961	0.163911971	0.000597455	0.011857576	NPTX1
PVALEF	27.07919744	-0.675249273	0.264202311	0.000785098	0.014636962	PVALEF
ENSG00000235296	40.86190696	-0.71465104	0.204542111	4.62362761259401e-05	0.001529844	ENSG00000235296
ENSG00000260011	7.208993495	-0.987618121	0.4577824	0.001456855	0.02342894	ENSG00000260011
LINC00470	66.60875696	-0.677765309	0.337376869	0.002237584	0.031912905	LINC00470
LPIN2	186.876967	-0.368331999	0.100041132	6.54272494625887e-05	0.002025347	LPIN2
AKAIN1	8.830786577	-1.717616921	0.673311852	0.000347516	0.007706173	AKAIN1
TMEM200C	20.93008831	-1.040744858	0.334713574	9.95303609474459e-05	0.002862942	TMEM200C
ENSG00000266846	61.06487795	-1.425852104	0.477159389	8.00193575463222e-05	0.002378101	ENSG00000266846
L3MBTL4	259.6262054	-1.269018557	0.334678033	2.42006817841517e-06	0.000131321	L3MBTL4
ARHGAP28	55.25408147	-0.713917741	0.268519838	0.000687203	0.013166429	ARHGAP28
PTPRM	691.5227064	-1.21735626	0.16396336	2.08982865934207e-14	9.26839010418208e-12	PTPRM
GNAL	498.3952287	0.388982442	0.158470352	0.003011057	0.040320299	GNAL
CHMP1B	78.4810085	0.629070312	0.149241543	2.92505825456885e-06	0.000155078	CHMP1B
LDLRAD4	1389.549075	-0.436138293	0.13246276	0.000117467	0.003202166	LDLRAD4
ANKRD30B	212.8884494	0.762415883	0.211684181	3.22757645001504e-05	0.00113467	ANKRD30B
ENSG00000286293	17.78387876	-0.785429133	0.34769792	0.001320149	0.021808942	ENSG00000286293
ENSG00000287611	14.40234695	1.255224068	0.50000562	0.000258602	0.006024111	ENSG00000287611
ENSG00000266573	26.07074956	-0.894005711	0.46450041	0.001687384	0.026082073	ENSG00000266573
ENSG00000286465	3.681516998	1.143549668	0.735834344	0.003708816	0.04698745	ENSG00000286465
ENSG00000285940	411.3643768	-0.401519513	0.139508152	0.000620329	0.012144327	ENSG00000285940
LINC01902	61.34261711	-1.017831017	0.236077611	1.8756094983509e-06	0.000105759	LINC01902
RIT2	933.0605599	0.296841945	0.11556378	0.00371482	0.046999506	RIT2
SETBP1	1719.78182	-0.338901512	0.095773134	0.000112228	0.003094923	SETBP1
RNF165	177.3633017	-0.413493456	0.168973153	0.002259747	0.032169319	RNF165
KATNAL2	154.9591721	-0.700955162	0.23896386	0.000240255	0.005677003	KATNAL2
MYO5B	94.94840242	-1.741974203	0.274604223	1.58216323423499e-11	3.7303302097719e-09	MYO5B
SMAD4	220.0366936	0.482191542	0.119536411	9.80285820227648e-06	0.000416342	SMAD4
DCC	1507.320279	-1.076027486	0.284284424	1.52109775705966e-06	8.90344072926648e-05	DCC
RAB27B	386.57791	-0.542749469	0.21555689	0.001340344	0.022032088	RAB27B
CCDC68	11.0160449	-1.791934535	0.543105676	5.52119447294313e-05	0.00176357	CCDC68
TCF4-AS1	42.28845379	-0.993338566	0.361661683	0.000471255	0.009817609	TCF4-AS1
LINC03069	3.813748615	-2.294082846	1.064080545	0.000984118	0.017351481	LINC03069
TXNL1	288.3731976	0.309036964	0.106871834	0.001055894	0.018405917	TXNL1
ALPK2	9.882997333	3.481113311	0.503430836	2.17029506244936e-12	6.17917836175397e-10	ALPK2
ENSG00000285681	5.786401807	-1.530455122	0.701347118	0.001089242	0.018802474	ENSG00000285681
CDH20	628.6089606	0.571178145	0.212372079	0.00085169	0.015588627	CDH20
PHLPP1	445.7066109	0.436419745	0.129018312	0.000112325	0.003094923	PHLPP1
CDH7	162.6283034	-1.014015523	0.200642865	3.24830200073306e-08	3.14757734205487e-06	CDH7
CCDC102B	272.5398346	0.414921573	0.142234007	0.000558312	0.011245227	CCDC102B
ENSG00000265643	119.2023168	-0.622109198	0.273207855	0.00158208	0.024905073	ENSG00000265643
CBLN2	2418.542445	0.973625516	0.226062873	3.19019007788871e-06	0.000166453	CBLN2
ENSG00000263655	73.35212353	1.955636226	0.198743341	3.25599360376979e-24	1.07271034985913e-20	ENSG00000263655
LINC00683	46.80005624	1.776815076	0.395657628	9.02919635954921e-07	5.75224658684873e-05	LINC00683
LINC01927	7.178281953	1.336121197	0.584907641	0.000677184	0.013003517	LINC01927
ENSG00000264015	5.995039933	-1.374149341	0.661812778	0.001237814	0.020776183	ENSG00000264015
PARD6G	46.3343104	-0.511565996	0.192455167	0.000949191	0.016855218	PARD6G
ARID3A	55.44643859	0.496812435	0.190779164	0.001061774	0.018466539	ARID3A
BTBD2	148.8550739	0.850542179	0.237507587	2.05068299463286e-05	0.000768591	BTBD2
GNG7	175.0392275	-0.482350186	0.168024132	0.000499862	0.010301902	GNG7
NFIC	262.0328689	-0.297370908	0.110059693	0.002279784	0.032354693	NFIC
MATK	43.93129389	-0.53403982	0.257255907	0.00342437	0.044391695	MATK
SEMA6B	138.5735903	-0.328911733	0.120312908	0.001658651	0.02574146	SEMA6B
ENSG00000267571	18.09691953	-1.016070095	0.537320326	0.002028879	0.029821551	ENSG00000267571
KHSRP	76.85956127	0.618839506	0.179398766	4.84246887393258e-05	0.001581827	KHSRP
CERS4	238.9056955	-0.38776458	0.140122183	0.00108456	0.018749718	CERS4
MYO1F	31.84227294	-0.550894359	0.266284397	0.003097122	0.041191368	MYO1F
ADAMTS10	81.10573547	-0.616688249	0.189347074	0.000101149	0.002887008	ADAMTS10
ICAM5	60.79723884	0.892229916	0.26505203	6.15763362038592e-05	0.001919304	ICAM5
PDE4A	177.0104766	-0.5000254	0.160867217	0.000186039	0.004613379	PDE4A
DOCK6	38.37748155	-1.821406168	0.445755886	3.74096873677371e-06	0.000188173	DOCK6
ZNF700	54.44556372	-0.460953302	0.163578636	0.000735436	0.013885492	ZNF700
CACNA1A	1736.022617	-0.466044986	0.093617261	8.70530181328404e-08	7.57591209124364e-06	CACNA1A
SAMD1	25.71868683	1.017866208	0.240200041	1.04045520660157e-06	6.50270405816946e-05	SAMD1
AP1M1	173.7713542	0.443227025	0.144342023	0.000380717	0.008259741	AP1M1
MYO9B	237.7147525	0.429131025	0.117971855	4.26022436881813e-05	0.001434296	MYO9B
JUND	294.9122593	0.594236837	0.176267427	5.71375207250804e-05	0.001812525	JUND
REX1BD	47.1222377	-0.757685054	0.374861423	0.002205498	0.031619893	REX1BD
HAPLN4	44.62697188	-0.482852471	0.192133727	0.001716	0.026418154	HAPLN4
GATAD2A	79.47273012	-0.397908918	0.145161932	0.001252397	0.020914395	GATAD2A
ENSG00000268119	113.2312682	-1.162371265	0.264419253	5.15602448879165e-07	3.56704327437239e-05	ENSG00000268119
ZNF681	29.42411106	-1.243583393	0.234075208	7.6874664654964e-09	8.64821227450136e-07	ZNF681
LINC00662	235.1299561	0.347066626	0.132259077	0.002232712	0.031863118	LINC00662
ENSG00000267223	4.044464985	-2.72669566	0.940930925	0.000116524	0.00319155	ENSG00000267223
ZNF536	405.8696773	-3.018906275	0.678464551	1.24086009308595e-08	1.33101002170922e-06	ZNF536
ENSG00000289187	2.411148376	-2.703003594	1.074320736	0.0006672	0.012897712	ENSG00000289187
ENSG00000267760	1.807857831	-5.400025722	2.496831446	0.000273363	0.006299202	ENSG00000267760
TSHZ3	176.8925623	-0.931626492	0.179706177	1.19215588625725e-08	1.28474294620864e-06	TSHZ3
TSHZ3-AS1	94.86281793	-1.148573468	0.341967857	3.62030284998076e-05	0.001257401	TSHZ3-AS1
ENSG00000267636	4.571773905	-1.966535014	0.945612664	0.00083024	0.015342148	ENSG00000267636
DPY19L3	157.9378441	0.41799062	0.141878613	0.000537543	0.010922309	DPY19L3
CEBPG	57.14974581	0.5896672	0.173003298	5.93478321899722e-05	0.00186723	CEBPG
FXYD7	108.1123694	-0.498956284	0.158052603	0.000215601	0.005206489	FXYD7
ZNF566	142.8061343	0.304815735	0.117733744	0.002997793	0.040194829	ZNF566
ZNF546	135.9893897	0.550613834	0.13069402	3.31800470504364e-06	0.000169873	ZNF546
HIPK4	105.0949347	-0.819534539	0.268114511	0.00012699	0.003437378	HIPK4
LTBP4	34.11889227	-0.822403301	0.267335524	0.000103762	0.002932554	LTBP4
GRIK5	235.257645	0.381755685	0.141533223	0.001541261	0.024462879	GRIK5
TMEM145	72.15463512	-0.565187738	0.211665559	0.000774248	0.014469782	TMEM145
LIPE-AS1	193.919267	-0.387005315	0.169154045	0.00366434	0.046556556	LIPE-AS1
MARK4	184.9926868	-0.304288474	0.120421319	0.003602796	0.0460484	MARK4
HIF3A	4.531810072	-1.872502729	0.776582366	0.000618781	0.01212432	HIF3A
PNMA8B	48.37912269	-0.561929852	0.247697435	0.002333454	0.032813488	PNMA8B
GNG8	3.959021013	3.232504986	1.14342101	0.000145748	0.003832664	GNG8
SLC1A5	2.442311467	2.238718388	0.950057709	0.000652339	0.012665927	SLC1A5
TMEM160	23.7070476	-1.208168037	0.328686153	1.1097349348368e-05	0.000459474	TMEM160
C5AR1	37.31403657	0.871541292	0.442274856	0.002747806	0.037502381	C5AR1
ENSG00000287896	46.71753797	0.705897085	0.255249093	0.000367251	0.008042269	ENSG00000287896
GRIN2D	39.78727893	-1.77049286	0.266495183	1.06819090983721e-12	3.28638773455759e-10	GRIN2D
PPP1R15A	27.08481324	1.323754733	0.229331791	2.9440839490629e-10	4.58759892116815e-08	PPP1R15A
GYS1	95.41449017	-0.371828536	0.149864943	0.002924074	0.039412619	GYS1
SNRNP70	398.8860511	-0.544352717	0.175920766	0.000204847	0.004988575	SNRNP70
SIGLEC11	2.247130807	3.39221526	1.149463715	1.76475899649826e-05	0.000675642	SIGLEC11
MYH14	56.51668189	-0.829083846	0.168155046	8.1845969981138e-08	7.1769268429848e-06	MYH14
IGLON5	20.03297405	-1.333525053	0.364531692	2.19264692344716e-05	0.000816912	IGLON5
ZNF432	68.6491209	0.375805398	0.155057326	0.003024316	0.040456364	ZNF432
ZNF578	12.5062038	-0.780512328	0.342799385	0.001626315	0.025359083	ZNF578
SMIM17	81.36888145	-0.797309455	0.215994348	1.63370098097155e-05	0.000637503	SMIM17
ENSG00000288899	108.6685723	0.470315951	0.169282539	0.000748173	0.014069345	ENSG00000288899
ZNF586	308.1217758	0.240710957	0.077348073	0.00084788	0.015555933	ZNF586
ZSCAN22	20.14105046	0.505571924	0.246968243	0.00389618	0.048727605	ZSCAN22
TMEM74B	27.87963071	-0.683973703	0.354955168	0.003478037	0.044860455	TMEM74B
SDCBP2	51.8197766	0.691159614	0.23273635	0.000205808	0.005006685	SDCBP2
FKBP1A	235.119578	0.600052915	0.124240418	1.40784772767665e-07	1.15518573351541e-05	FKBP1A
SIRPA	410.9841526	0.295272161	0.077299305	4.36491682428194e-05	0.001458894	SIRPA
ADAM33	5.376998201	-2.806925406	0.732552466	5.49198644510998e-06	0.000256077	ADAM33
CDC25B	105.7562997	-0.470468701	0.137347587	0.000100493	0.002877738	CDC25B
RNF24	557.2904815	0.277691058	0.107869954	0.003670174	0.046583133	RNF24
PROKR2	4.313262364	-1.680089055	0.640046942	0.000405417	0.008705516	PROKR2
GPCPD1	175.1499975	-0.395177769	0.172111618	0.00391301	0.048834365	GPCPD1
CRLS1	215.2311366	0.556859432	0.128174743	1.47063921683853e-06	8.71873563463499e-05	CRLS1
TMX4-AS1	9.745495915	1.10206647	0.469664665	0.000692936	0.013228888	TMX4-AS1
PAK5	859.5995003	-0.388579394	0.113137448	0.000123389	0.003343835	PAK5
ENSG00000286470	10.38545224	-0.968820055	0.486167848	0.001929491	0.028652883	ENSG00000286470
SLC24A3	175.8306103	-1.348221773	0.373318127	1.25347616149933e-05	0.000509835	SLC24A3
RIN2	66.9027558	-0.979206828	0.296253516	4.66737206978301e-05	0.001541454	RIN2
NINL	51.7939721	-1.095189728	0.241845733	4.77674899490759e-07	3.33822379759269e-05	NINL
ASXL1	385.7767813	0.321756111	0.096621744	0.00025795	0.006015014	ASXL1
EIF2S2	138.1304048	0.592203853	0.178918326	9.87682442973094e-05	0.002847242	EIF2S2
GGT7	235.4471242	-0.351037653	0.113273142	0.000405096	0.008705516	GGT7
RBM39	805.2929721	0.315514542	0.074201329	6.56187937395505e-06	0.000292143	RBM39
BLCAP	194.866166	0.300584342	0.119242245	0.003727753	0.047054979	BLCAP
NNAT	75.71002556	0.689975391	0.283817576	0.001164639	0.019807458	NNAT
SLC32A1	7.155538376	-4.566980675	0.766898923	3.46052556276877e-11	7.25514913896122e-09	SLC32A1
PTPRT	2041.08399	-1.105316497	0.183300929	3.10385869393339e-11	6.62788788884184e-09	PTPRT
PTPRT-DT	12.06237473	-0.791135735	0.375758639	0.002311149	0.032665542	PTPRT-DT
SGK2	13.2468769	1.468828187	0.360132982	3.32203291732696e-06	0.000169873	SGK2
TOX2	116.8341381	-1.160439208	0.212554537	8.60269411594152e-09	9.53823710105016e-07	TOX2
LINC01620	3.553401099	2.699466423	0.758868217	3.73040528626708e-05	0.001289814	LINC01620
SERINC3	377.7850204	0.49804589	0.122885055	8.03840900386293e-06	0.000351768	SERINC3
PKIG	444.5230715	0.405356862	0.127657826	0.000269427	0.006225985	PKIG
STK4	364.7226501	0.409052509	0.143547686	0.000834908	0.015381741	STK4
PTGIS	8.252006303	-0.988355438	0.524040128	0.002305436	0.032618388	PTGIS
RNF114	99.37165172	-0.34078165	0.129760547	0.002304521	0.032618388	RNF114
BCAS4	70.75718042	-0.526593311	0.181528181	0.000529093	0.010779093	BCAS4
TSHZ2	479.9909245	-0.997256245	0.274695902	6.52065158698038e-06	0.000290869	TSHZ2
ENSG00000271774	128.4278502	-1.18821886	0.323443016	4.15958606136168e-06	0.00020367	ENSG00000271774
CBLN4	114.421664	0.755164791	0.168447945	6.40970396950864e-07	4.32223955978972e-05	CBLN4
PMEPA1	67.74703387	-1.367087221	0.222313233	6.9205908199705e-11	1.30821856959147e-08	PMEPA1
ZNF831	180.5438972	0.567410571	0.25501225	0.002351651	0.033031651	ZNF831
PHACTR3	1110.949267	0.525506994	0.198829668	0.000688531	0.013177521	PHACTR3
FAM217B	143.9441443	-0.358110534	0.129682066	0.001192348	0.020174556	FAM217B
ENSG00000225106	16.41117396	2.351687004	0.428873749	3.34659233447105e-10	5.1111994978524e-08	ENSG00000225106
HRH3	18.77612899	-1.807955804	0.428017704	1.47637877052004e-06	8.73031979634185e-05	HRH3
HAR1B	7.030518832	-1.269533387	0.511231945	0.000606765	0.011990761	HAR1B
ZGPAT	103.5074661	0.537704274	0.128812215	4.02743951680471e-06	0.00019804	ZGPAT
ENSG00000231201	32.81134262	-0.561608978	0.264266247	0.002928319	0.03944678	ENSG00000231201
ENSG00000229425	1330.639788	1.131747574	0.210189172	3.44324042551068e-09	4.31565275506127e-07	ENSG00000229425
USP25	934.2585841	0.497271441	0.135331965	3.85462567301967e-05	0.001324819	USP25
CXADR	214.4918184	0.392745785	0.122426245	0.000255974	0.005980947	CXADR
BTG3	29.28848344	1.176948782	0.287223266	1.23602972413278e-06	7.56109217452256e-05	BTG3
ENSG00000286222	2.832159665	0.147750976	0.29225527	0.00330322	0.043217807	ENSG00000286222
ENSG00000230379	6.575254183	1.471803908	0.678861625	0.00083741	0.015412881	ENSG00000230379
ENSG00000224541	120.9999682	-0.571567606	0.219330034	0.000917317	0.01642481	ENSG00000224541
ENSG00000289899	68.42392023	-0.462666166	0.204467721	0.003045307	0.040657878	ENSG00000289899
ADAMTS5	11.32970897	-1.319005122	0.468877862	0.000288963	0.006591559	ADAMTS5
BACH1	203.1826023	-1.937095289	0.358137353	5.42580943014024e-09	6.41692395271253e-07	BACH1
GRIK1	829.4070637	-1.986093652	0.876319941	0.000164885	0.004211049	GRIK1
GRIK1-AS1	8.565258509	-2.239905979	0.843643257	0.000672367	0.012955529	GRIK1-AS1
IFNGR2	258.6930239	-0.458386986	0.211420784	0.003663811	0.046556556	IFNGR2
ENSG00000286153	20.17598342	1.538959731	0.42245222	1.30980553637071e-05	0.000530874	ENSG00000286153
DOP1B	231.4814266	-0.605216876	0.172367071	4.75463399753404e-05	0.001559763	DOP1B
TTC3	2414.46918	0.417503425	0.129161541	0.000276554	0.006352477	TTC3
DYRK1A	1106.544761	0.2842153	0.106264746	0.002489537	0.034524171	DYRK1A
ETS2	236.8844023	1.307644054	0.13838289	4.00305865298325e-23	1.02576154061222e-19	ETS2
BRWD1	1182.11941	0.297405749	0.108746326	0.00220947	0.031619893	BRWD1
B3GALT5	52.67556841	-0.70362359	0.360051596	0.003927784	0.048892358	B3GALT5
PCP4	98.51421577	-0.588098843	0.237950989	0.001352156	0.022194613	PCP4
PDE9A	26.31581965	-1.409358402	0.370841666	5.33100514358983e-06	0.000251834	PDE9A
ENSG00000225218	15.06584038	1.471648722	0.37458853	3.10202016717131e-06	0.000162933	ENSG00000225218
PDXK	296.7591708	-0.495870739	0.146169849	0.000100475	0.002877738	PDXK
AGPAT3	210.8842671	-0.258845645	0.096347668	0.002910452	0.039293266	AGPAT3
TRPM2	311.1643919	-0.375169308	0.101460887	5.37890233172035e-05	0.001725289	TRPM2
PCBP3	86.29803748	-0.546390572	0.265768278	0.003122956	0.041463223	PCBP3
ENSG00000286886	4.254177632	-1.680302499	0.785210996	0.001267146	0.021084361	ENSG00000286886
DIP2A	282.8991299	-0.421632095	0.111415183	3.43092289838979e-05	0.001195226	DIP2A
DUXAP8	70.6760931	0.904550909	0.345214557	0.000847244	0.015555933	DUXAP8
BCL2L13	296.6189198	0.510466811	0.094905084	8.93130844967359e-09	9.8552074385824e-07	BCL2L13
GP1BB	22.2186209	-0.885499583	0.358416625	0.000737348	0.013904097	GP1BB
PI4KA	1226.959629	0.275226166	0.077496648	0.000141816	0.003742059	PI4KA
CRKL	138.2659039	0.382792261	0.153939432	0.002328155	0.032785759	CRKL
AIFM3	21.91368794	-0.911354679	0.342315185	0.000513666	0.01051124	AIFM3
P2RX6	23.88604537	-0.789853505	0.387987127	0.002384091	0.033362813	P2RX6
ADORA2A-AS1	10.10477092	1.178842875	0.462998874	0.000533533	0.010850385	ADORA2A-AS1
UPB1	6.314408141	2.961248072	0.627363002	1.44929089347742e-07	1.17688544314705e-05	UPB1
SGSM1	744.7755397	0.410563581	0.104823803	1.69096902452905e-05	0.00065151	SGSM1
MIAT	1543.506911	-0.548676862	0.164128648	8.06274056239149e-05	0.002393088	MIAT
TTC28	1457.516938	0.342081018	0.106576234	0.00040042	0.00862231	TTC28
LIMK2	42.85851898	-0.53538391	0.229221939	0.002067965	0.030146281	LIMK2
DEPDC5	237.4920306	0.349078097	0.112748006	0.000465175	0.009699693	DEPDC5
YWHAH-AS1	35.22667692	0.915606439	0.242574777	1.05355160297386e-05	0.000442331	YWHAH-AS1
SYN3	3062.244609	0.468898074	0.109318351	3.28474194138825e-06	0.000169091	SYN3
PVALB	13.36789482	-3.000629573	0.556958606	4.22292098253551e-09	5.07234394266844e-07	PVALB
DDX17	1109.331471	0.297834846	0.105258403	0.001333095	0.021959494	DDX17
NPTXR	371.6818746	0.938392116	0.147057456	4.77751879156556e-12	1.31165640917958e-09	NPTXR
PDGFB	42.98632919	0.650409952	0.282619872	0.00112792	0.019311134	PDGFB
SHISA8	6.423013898	-2.414282394	0.735447693	2.76938272787494e-05	0.00100231	SHISA8
MPPED1	383.7563258	-0.278950364	0.107629729	0.003775965	0.047515617	MPPED1
SULT4A1	267.0099443	-0.313432016	0.098809617	0.000490935	0.0101542	SULT4A1
SHISAL1	33.29784508	-1.385404674	0.307109598	3.64839932930708e-07	2.62935579164e-05	SHISAL1
PRR5	14.98686532	-0.812639893	0.430897124	0.003606375	0.046052169	PRR5
ENSG00000280383	74.35409406	0.465819108	0.205691881	0.003046432	0.040657878	ENSG00000280383
ASMTL	93.50726376	0.557941494	0.17433154	0.000136946	0.003651156	ASMTL
PRKX	12.41512021	-1.186445874	0.473876006	0.000733862	0.013883786	PRKX
ANOS1	37.78462605	-1.045022361	0.236642786	6.52862513004207e-07	4.36414935504436e-05	ANOS1
MID1	49.06676706	-1.325811286	0.254955204	1.98423610199995e-08	2.00703741159311e-06	MID1
ARHGAP6	62.57960043	-0.897862295	0.226899514	8.39955658553022e-06	0.000363434	ARHGAP6
TMSB4X	447.0501658	0.524610705	0.208053667	0.001476053	0.023573915	TMSB4X
GPM6B	1691.112551	0.226296898	0.074539191	0.001286258	0.021325442	GPM6B
GLRA2	86.11997386	-1.035648985	0.219437584	2.10081419196581e-07	1.63127868333722e-05	GLRA2
AP1S2	111.1435478	-0.635591547	0.207058828	0.000185781	0.004611916	AP1S2
GRPR	3.950178009	-3.480982502	0.915934213	3.74808014132765e-06	0.000188173	GRPR
ENSG00000238178	3.047475735	-2.852564694	0.996560037	0.000240642	0.005680335	ENSG00000238178
NHS	374.8625581	-0.595251562	0.164589605	4.20015855936682e-05	0.001418215	NHS
LINC01456	43.27295967	3.592595558	0.298382009	3.10738919219447e-34	3.58313047751945e-30	LINC01456
BEND2	3.43325583	3.034303878	0.760906349	3.75334833284433e-06	0.000188173	BEND2
RPS6KA3	537.1664709	0.332280036	0.124188623	0.00183774	0.027628396	RPS6KA3
CNKSR2	2946.970819	0.425834386	0.163742203	0.001512381	0.024104026	CNKSR2
PTCHD1	128.8851606	0.767089213	0.207144713	1.98328838846489e-05	0.000751044	PTCHD1
ENSG00000233785	8.020535225	1.396762654	0.427288771	4.29707678432367e-05	0.001444595	ENSG00000233785
EIF2S3	108.1164951	0.401530659	0.153504773	0.001418054	0.023021442	EIF2S3
ARX	19.22615344	-3.703915152	0.489295673	1.4795330742558e-15	8.53024793962184e-13	ARX
GK	176.9677308	0.381158219	0.149244184	0.00174153	0.026633397	GK
ENSG00000287700	54.97525977	0.649833878	0.193854575	5.07118952326857e-05	0.001642581	ENSG00000287700
ENSG00000259977	13.29302065	-2.218011573	0.565461384	2.86634865140648e-06	0.000153373	ENSG00000259977
SYTL5	35.58516187	-2.032423529	0.566797125	1.1814734102398e-05	0.000484825	SYTL5
NDP	5.924173682	-1.410882668	0.587473045	0.0008294	0.015338905	NDP
MIR222HG	326.185429	0.414028925	0.153346285	0.001281462	0.021261214	MIR222HG
KRBOX4	131.365613	0.362664437	0.129963223	0.001250063	0.020902571	KRBOX4
CFP	16.6464979	2.39193466	0.443144761	1.45846577627757e-09	1.97853751367725e-07	CFP
NUDT11	42.98210339	0.623146013	0.219971858	0.000454727	0.009507627	NUDT11
ENSG00000287215	12.76105597	1.450382969	0.371857238	2.90666231482384e-06	0.000154812	ENSG00000287215
GPR173	127.9481437	1.086839584	0.191036311	2.59872694300219e-10	4.13917499149543e-08	GPR173
HUWE1	602.6092542	0.474766319	0.084872983	4.21861748762331e-09	5.07234394266844e-07	HUWE1
FAM120C	110.1739523	0.349296943	0.116881278	0.000682111	0.013087227	FAM120C
TAF1	288.7991725	0.39522634	0.107762986	4.80802759005662e-05	0.001575039	TAF1
OGT	748.6408831	0.544120697	0.168632094	0.000321481	0.007191078	OGT
NHSL2	111.2066256	0.527859688	0.218256154	0.001684904	0.026061208	NHSL2
MIR325HG	141.3810264	-1.674450389	0.324582172	6.58163044853393e-09	7.58927807020448e-07	MIR325HG
RPS6KA6	448.5707736	0.384736893	0.125465648	0.00050949	0.010462928	RPS6KA6
KLHL4	195.442503	0.791097566	0.174379881	5.89120971564535e-07	3.99597289594744e-05	KLHL4
ENSG00000286523	37.40802752	-1.099622147	0.377721193	0.000187231	0.004632968	ENSG00000286523
PCDH19	142.6910246	-0.528313405	0.220906508	0.001608484	0.025115008	PCDH19
GPRASP1	176.4751455	-0.417562306	0.125003944	0.000159624	0.004103956	GPRASP1
LINC00630	236.3041554	0.428450772	0.104744954	7.50134545435286e-06	0.000330776	LINC00630
IL1RAPL2	445.1960133	-1.042711313	0.300238561	1.06674160475663e-05	0.000444868	IL1RAPL2
FRMPD3	45.21978757	-1.48263132	0.273398126	5.85403877460746e-09	6.85308843756332e-07	FRMPD3
TSC22D3	102.5150412	0.63499805	0.28691675	0.001587855	0.02496191	TSC22D3
DCX	208.3728207	-0.510033016	0.195244924	0.000884522	0.015989328	DCX
TRPC5	245.2945227	-0.454547306	0.198722667	0.003273174	0.04290283	TRPC5
TRPC5OS	18.78981282	-0.978707735	0.482668336	0.001873837	0.028061313	TRPC5OS
RTL4	18.43887069	-1.42964779	0.358728415	2.35569802613004e-06	0.000128433	RTL4
HTR2C	76.83657859	-2.379875937	0.27985684	6.32793723769193e-19	6.94928040836435e-16	HTR2C
PLS3	71.67044133	-0.930848374	0.316188589	0.000141263	0.003731735	PLS3
KLHL13	53.69513898	-0.963808658	0.385737053	0.000693608	0.013230764	KLHL13
DOCK11	91.76478322	-1.153099931	0.250555839	2.40823414685564e-07	1.83296026055396e-05	DOCK11
TMEM255A	3.96090266	-1.865024741	0.786047884	0.000967455	0.017096896	TMEM255A
LAMP2	204.1948223	0.307606353	0.113963088	0.001894611	0.028298912	LAMP2
TENM1	579.8117371	-1.047280132	0.236531215	1.39152032984842e-06	8.35709423098031e-05	TENM1
HS6ST2	229.0606041	-0.400722365	0.145066761	0.001085437	0.01875083	HS6ST2
FGF13	489.4150862	-0.637513461	0.205731453	0.000173461	0.004372463	FGF13
ATP11C	31.76104165	-1.992006372	0.339689312	2.51777191363408e-10	4.06047943162442e-08	ATP11C
ENSG00000288098	16.89833154	0.876858662	0.367447754	0.00097223	0.017168127	ENSG00000288098
SLITRK4	251.1402187	0.368935676	0.121182479	0.000512465	0.010505315	SLITRK4
MAMLD1	156.9307812	-0.380939312	0.16188028	0.003449772	0.044550327	MAMLD1
HAUS7	9.503476009	-1.286436314	0.755612493	0.001956914	0.02900408	HAUS7
ENSG00000260197	9.029809043	0.975105958	0.442622504	0.000716238	0.01358378	ENSG00000260197
