# Supplementary material for: Multi-modal dissection of cell-type specific TDP-43 pathology in the motor cortex
Source: Nat Commun. 2026 Mar 9;17:2406. doi: 10.1038/s41467-026-69944-6 (PMC12982666; doi:10.1038/s41467-026-69944-6)
Supplement: Supplementary file 3 — Supplementary Data 1-25 [file 41467_2026_69944_MOESM3_ESM.zip › Supplementary_Data_13.csv]

# Supplementary Data 13. DGE results in Exc L5-6 NP, ETC & CTH FEZF2 nuclei TDP-43 High vs. TPD-43 Low. 'baseMean': average expression estimate as assessed by DESeq2; 'log2FoldChange': Log2 estimate of the expression fold change, negative values: decreased in TDP-43 Low, positive values: increased in TDP-43 Low; 'lfcSE': standard error estimate for the log2 fold change; 'stat': Wald's statistic; …
	baseMean	log2FoldChange	lfcSE	pvalue	padj	Gene
CTNNBIP1	7.953591558	-1.150326315	0.423780029	0.000384177	0.01517945	CTNNBIP1
HP1BP3	53.71784402	0.970347187	0.194218227	4.55667323636793e-08	1.49841054746886e-05	HP1BP3
SESN2	4.346289673	1.593232212	0.499973452	4.0255155411476e-05	0.002995336	SESN2
YARS1	12.80750668	0.63997444	0.299236695	0.001521757	0.041772558	YARS1
MIR3659HG	6.29299802	1.533420657	0.83539604	0.001142593	0.033272427	MIR3659HG
ARMH1	10.68036733	1.290189439	0.381844464	2.92234524272989e-05	0.002383864	ARMH1
ACOT11	11.90580733	-0.900220309	0.380197108	0.000909799	0.02810453	ACOT11
CACHD1	9.568816148	0.979891117	0.356963409	0.000254199	0.011365358	CACHD1
WLS	17.04718103	-0.848861393	0.297975279	0.000268889	0.011866027	WLS
ST6GALNAC5	67.23083488	0.873517248	0.390038109	0.000682494	0.022674656	ST6GALNAC5
AK5	168.0614227	0.427887402	0.13373726	0.000190387	0.009198108	AK5
PKN2-AS1	153.7751649	2.013529868	0.790961657	0.000561213	0.0197276	PKN2-AS1
EVI5	58.49666209	0.440923875	0.126783399	5.64683242280672e-05	0.003762341	EVI5
DPYD	83.68403401	-0.603253016	0.184100877	9.0848889903544e-05	0.005479962	DPYD
DPYD-AS1	8.843850055	-1.361058852	0.521360423	0.000370301	0.0147455	DPYD-AS1
LRRC39	8.907728917	0.840192256	0.339913172	0.000535639	0.019188468	LRRC39
OLFM3	236.8018507	-0.398303525	0.151140703	0.001161672	0.033642275	OLFM3
NTNG1	36.45698505	2.541603028	0.519623412	1.56631731815736e-07	4.20185230034107e-05	NTNG1
VAV3	6.484604103	2.16668898	0.962118434	0.000163827	0.008186555	VAV3
CFAP276	3.224021873	2.953530274	0.894653505	7.00520116142902e-06	0.000881618	CFAP276
ELAPOR1	28.80687116	0.606055637	0.229910081	0.000477687	0.017592808	ELAPOR1
SLC16A1-AS1	38.14191782	-0.483244233	0.172888949	0.000530826	0.019121007	SLC16A1-AS1
SLC22A15	17.45359268	0.601360899	0.254877212	0.001041961	0.031057743	SLC22A15
ILDR2	37.26276155	-0.793185729	0.205079677	8.23408201191621e-06	0.001011304	ILDR2
ENSG00000285622	17.77928707	-0.733791427	0.321169355	0.001254517	0.035722199	ENSG00000285622
NME7	44.25409322	0.494518167	0.147629154	7.65143716864009e-05	0.004756021	NME7
RALGPS2	46.35411388	-0.544950846	0.177962152	0.000181029	0.008829703	RALGPS2
CACNA1E	90.15521402	-0.426927628	0.168988899	0.001586799	0.042727052	CACNA1E
PLXNA2	43.67807283	-0.622651854	0.224901262	0.000398289	0.015437856	PLXNA2
DNAH14	28.70351541	0.695774939	0.194564131	1.86702924973912e-05	0.001795519	DNAH14
PCNX2	100.9466622	0.280342306	0.106291261	0.001952508	0.048283571	PCNX2
CHRM3	185.2195168	-0.566307331	0.158335039	2.55265702335696e-05	0.002168482	CHRM3
EFCAB2	22.02314033	0.889180063	0.253720728	2.04570249384495e-05	0.001913201	EFCAB2
SNTG2	13.0263718	-1.326537674	0.494115985	0.000308834	0.013015507	SNTG2
MYT1L	267.5041696	-0.564326978	0.132676294	1.68987040552727e-06	0.000277847	MYT1L
LINC01250	45.26358095	-0.76589996	0.214577358	1.67742217291076e-05	0.001727237	LINC01250
RNF144A	58.64856677	0.509087949	0.174070343	0.000306568	0.013015507	RNF144A
ENSG00000223884	10.6788553	2.285675255	0.523371351	4.55713610610816e-07	0.000109791	ENSG00000223884
ENSG00000229727	4.400950025	2.278519488	0.774376092	9.18371367487744e-05	0.005506987	ENSG00000229727
ADAM17	25.56447764	0.746979228	0.258267909	0.000256587	0.011372362	ADAM17
ENSG00000145063	6.659562429	-1.007365588	0.479663451	0.001728427	0.045062868	ENSG00000145063
CAMKMT	34.83264675	0.613363073	0.192686048	9.97052263398731e-05	0.005875116	CAMKMT
RHOQ	11.95465579	1.799544929	0.517147048	3.52551318451671e-05	0.002702187	RHOQ
RHOQ-AS1	3.649255139	1.629975326	0.808578652	0.000570579	0.019987895	RHOQ-AS1
ACYP2	91.92001634	0.365207885	0.128081118	0.000646256	0.022107148	ACYP2
FANCL	20.28833761	-1.012303803	0.281690873	2.07987311540628e-05	0.001927475	FANCL
LINC01122	123.9382478	-0.663610944	0.214956479	0.0001219	0.006609838	LINC01122
BCL11A	60.46548564	-0.729574629	0.223203697	6.55550931717353e-05	0.004283773	BCL11A
GFPT1	27.62588872	0.807344792	0.18615345	7.12474797447293e-07	0.000145259	GFPT1
ENSG00000287172	29.67220325	1.589721103	0.76247956	0.001914152	0.048283571	ENSG00000287172
LRRTM4	754.5282367	-0.333950018	0.115414216	0.001017212	0.030588386	LRRTM4
EIF2AK3	23.68473878	1.018998766	0.365873671	0.000286838	0.012337658	EIF2AK3
MGAT4A	25.10560465	-0.818478704	0.238655978	4.14278832020936e-05	0.00306026	MGAT4A
AFF3	251.2211329	-0.344705985	0.13488842	0.001930045	0.048283571	AFF3
NPAS2	41.52838848	0.466227189	0.209950019	0.001967029	0.048283571	NPAS2
MAP4K4	59.37142301	0.371186668	0.150972603	0.001714575	0.04493155	MAP4K4
MIR4435-2HG	26.66197202	1.163936825	0.260536364	5.77206327483639e-07	0.000130756	MIR4435-2HG
DPP10	1324.735946	-0.506985795	0.219828876	0.001697014	0.044701198	DPP10
PTPN4	99.59320629	0.317217261	0.117725061	0.001367099	0.038391767	PTPN4
R3HDM1	186.8940259	0.341934347	0.131697922	0.001524885	0.041772558	R3HDM1
ACVR2A	30.47291361	-0.661579909	0.22725875	0.000242891	0.011053726	ACVR2A
BAZ2B	49.54933047	-0.672598651	0.248506433	0.000433733	0.016478013	BAZ2B
SCN1A	114.4858939	0.583015593	0.228349926	0.000609454	0.021199431	SCN1A
LINC01090	5.489951436	1.298014784	0.867899777	0.001965929	0.048283571	LINC01090
GULP1	24.55850149	1.856071512	0.634006952	9.84670570084073e-05	0.005835891	GULP1
TMEFF2	226.7828467	-0.501231058	0.137575858	2.23371090627183e-05	0.002015084	TMEFF2
HECW2	143.0470797	-0.391382538	0.119787503	0.000159283	0.008038257	HECW2
ERBB4	38.9204244	-1.266915288	0.467023761	0.000308981	0.013015507	ERBB4
ENSG00000197585	40.36470306	-1.01946091	0.319374853	5.69019171060004e-05	0.003766611	ENSG00000197585
VWC2L	31.49645998	-1.646592283	0.269388271	7.25872736685787e-11	1.05707809682499e-07	VWC2L
DIRC3-AS1	36.73773287	-1.422404555	0.277051965	2.46086738087563e-08	9.64849310794082e-06	DIRC3-AS1
MFF	28.46809304	0.46191542	0.163730469	0.000441244	0.016659427	MFF
DGKD	18.5576824	0.535257918	0.252661649	0.001975108	0.048283571	DGKD
LRRFIP1	69.41951673	0.761017269	0.168269941	4.1446972663585e-07	0.000103051	LRRFIP1
RAMP1	8.589932311	1.324581037	0.530882933	0.000353422	0.014411133	RAMP1
CNTN4-AS1	3.633216433	2.293625281	0.626661592	7.45755083408484e-06	0.000927101	CNTN4-AS1
SETD5	69.95793391	0.482589778	0.120747352	6.71133868324132e-06	0.000855192	SETD5
SATB1	19.79532618	-0.742493036	0.241846734	0.000155346	0.007918	SATB1
SATB1-AS1	44.80073226	-0.620060488	0.231197066	0.000469328	0.017397574	SATB1-AS1
ZNF385D	196.9532268	-0.871474448	0.269599398	5.17345300272797e-05	0.003610848	ZNF385D
ZNF385D-AS2	6.953485421	-1.667130193	0.699303848	0.000603345	0.021063359	ZNF385D-AS2
RARB	17.30164835	-1.002003105	0.397174922	0.000495751	0.018048864	RARB
LRRC3B	15.08972619	-1.314671353	0.379670759	2.9123689349823e-05	0.002383864	LRRC3B
OSBPL10	40.38835781	-0.555940097	0.176624906	0.00014559	0.007572163	OSBPL10
CTDSPL	66.09319137	0.536089756	0.175225266	0.000219078	0.010178568	CTDSPL
MYRIP	92.22551474	-0.744137538	0.168166294	7.6242418989399e-07	0.000149464	MYRIP
ARHGEF3	62.12909383	0.483408559	0.191543612	0.000987353	0.029955594	ARHGEF3
ARF4	11.55321695	0.686469436	0.313699759	0.001135035	0.033248697	ARF4
SYNPR	34.26621774	-1.108342926	0.293889699	8.84568794814473e-06	0.001048523	SYNPR
ADAMTS9-AS2	10.3565477	-1.333623863	0.684398402	0.001429588	0.039817535	ADAMTS9-AS2
CNTN3	108.1716276	0.975186413	0.19484601	1.84649474074006e-08	7.8429864112934e-06	CNTN3
ENSG00000288004	4.328851054	-4.261849047	1.404973552	2.43230969181106e-05	0.002119228	ENSG00000288004
EPHA3	17.08112286	-1.862282051	0.468544752	2.31155340867688e-06	0.000346529	EPHA3
EPHA6	70.23845011	1.452406352	0.428430482	2.92312176537716e-05	0.002383864	EPHA6
TBC1D23	23.0792358	0.518070417	0.1885826	0.000461314	0.017289115	TBC1D23
SEMA5B	16.27896809	-1.448397131	0.419067221	1.96767901018153e-05	0.00185727	SEMA5B
ENSG00000284624	28.89965539	-0.548818085	0.205811673	0.000654748	0.022248347	ENSG00000284624
MGLL	27.98868215	-0.699204037	0.183078939	1.14502014568768e-05	0.001244284	MGLL
CPNE4	46.35105243	-1.38241619	0.373846767	9.32516644999377e-06	0.001091832	CPNE4
CLSTN2	275.9624235	-0.433916515	0.184468246	0.002006939	0.048711268	CLSTN2
SERPINI1	36.82466103	-0.496594742	0.200850273	0.001145637	0.033272427	SERPINI1
NAALADL2	44.41812829	0.571673782	0.267194443	0.001602684	0.042896295	NAALADL2
NAALADL2-AS2	3.159101309	0.081821835	0.203792607	0.000379221	0.015041959	NAALADL2-AS2
KCNMB2	17.53804244	-2.47293134	0.469234555	8.60330771386334e-09	4.61590099132226e-06	KCNMB2
KCNMB2-AS1	15.22999035	-1.521128571	0.40172871	1.10182872243016e-05	0.001220874	KCNMB2-AS1
VPS8	73.69338533	0.727998201	0.172937199	1.51542161482232e-06	0.00025747	VPS8
LPP	36.86967086	1.190450157	0.324952997	6.55945068828936e-06	0.000846418	LPP
CPLX1	19.10552762	0.630552146	0.221988753	0.000234499	0.010719652	CPLX1
CPEB2	21.84923126	-0.633270546	0.247195602	0.000764809	0.024517167	CPEB2
TAPT1-AS1	33.51255043	0.475109935	0.213719326	0.002079489	0.049528756	TAPT1-AS1
LAP3	5.505202682	1.533094746	0.406788126	5.52382049445003e-06	0.000731296	LAP3
KCNIP4	1940.048452	0.646383119	0.231601065	0.00034182	0.014107343	KCNIP4
PPARGC1A	32.99782008	0.730075259	0.234293952	0.000110286	0.00606507	PPARGC1A
PCDH7	338.6242675	-0.374051522	0.149589089	0.00174777	0.045450929	PCDH7
KLHL5	22.76946667	-0.599278341	0.245002142	0.001095783	0.032191399	KLHL5
LIMCH1	115.0538541	-0.530523461	0.148312765	3.43425596624808e-05	0.002672428	LIMCH1
KCTD8	70.57787806	-0.644357778	0.222149776	0.000244716	0.011087272	KCTD8
LINC02232	32.66362709	-0.96072057	0.330338215	0.00017426	0.00854041	LINC02232
EPHA5	110.6502828	-0.670898678	0.192164905	3.17302088701295e-05	0.002527014	EPHA5
ENSG00000250075	25.6924961	-0.652477733	0.311847435	0.001909384	0.048283571	ENSG00000250075
FRAS1	196.6325924	1.085809059	0.170371243	1.10661655394815e-11	2.82021228773685e-08	FRAS1
CFAP299	40.56951447	0.740464055	0.338775333	0.001140943	0.033272427	CFAP299
SEC31A	27.39793433	0.585123734	0.181778492	8.98616851728174e-05	0.005452679	SEC31A
MAPK10	370.7094089	-0.334479692	0.117570999	0.000807078	0.025630387	MAPK10
FAM13A	44.31279597	-0.586195058	0.215436271	0.000536464	0.019188468	FAM13A
SNCA	66.43346799	-0.51855929	0.237819394	0.001770117	0.045682462	SNCA
GRID2	115.3580918	-0.658883547	0.201938446	5.84826721080192e-05	0.003846273	GRID2
PPP3CA	237.2185643	-0.547481252	0.148922314	2.11059060260149e-05	0.001938321	PPP3CA
USP53	16.23459058	0.694233057	0.288484076	0.000670731	0.022491563	USP53
SLC7A11	4.907371056	4.791271431	0.951640843	4.4594219322319e-08	1.49841054746886e-05	SLC7A11
ENSG00000251600	68.63874678	-0.944359258	0.233376248	3.80180164028286e-06	0.000516741	ENSG00000251600
ENSG00000287292	25.84180182	0.865691726	0.4159872	0.00126052	0.035793142	ENSG00000287292
GASK1B-AS1	6.524626284	-1.425004092	0.472079933	0.000154597	0.007918	GASK1B-AS1
RXFP1	37.24657581	-1.041222189	0.314239052	5.21186737505725e-05	0.003610848	RXFP1
FNIP2	44.8576085	0.988995254	0.148162334	1.55520847025291e-12	5.38587246430467e-09	FNIP2
NPY1R	11.60691556	-1.039130956	0.402962083	0.000510436	0.018517368	NPY1R
SPOCK3	49.63325971	1.144498636	0.425942764	0.000144095	0.007532848	SPOCK3
GALNTL6	20.93559979	-1.662830757	0.400054431	2.04205334473164e-06	0.000315404	GALNTL6
GPM6A	274.5026147	-0.383338379	0.135293717	0.000611402	0.021199431	GPM6A
ENPP6	3.206861934	0.128904958	0.249718945	0.001701435	0.044702134	ENPP6
ENSG00000249679	3.101548159	2.377304296	0.763665512	4.67170570220842e-05	0.003377544	ENSG00000249679
LINC02217	27.643205	-1.084880416	0.327558868	5.24235290830068e-05	0.003610848	LINC02217
CDH12	112.7509341	-0.859376023	0.24979383	2.43095171328372e-05	0.002119228	CDH12
CDH9	37.78735158	-1.270529065	0.419001758	0.000109052	0.00606507	CDH9
GHR	55.59206819	-1.116838835	0.194353466	6.10616160220696e-10	5.18718428107482e-07	GHR
PELO-AS1	5.820702441	-2.483925364	0.799902016	7.95574029534337e-05	0.004915201	PELO-AS1
ARL15	187.8863388	0.373127406	0.141169994	0.001218967	0.035003229	ARL15
MAP1B	217.1369235	0.306292953	0.077328989	1.78929353537039e-05	0.001753852	MAP1B
SV2C	11.28346957	1.353165581	0.522484471	0.000346289	0.014183953	SV2C
DMGDH	12.32773444	0.889238568	0.330431509	0.000280046	0.012148045	DMGDH
HOMER1	143.5123655	0.817490972	0.21653125	9.4825573250284e-06	0.001091832	HOMER1
ENSG00000287862	4.375301568	1.582330727	0.484740762	3.39612284707912e-05	0.002663083	ENSG00000287862
ADGRV1	18.03101803	0.712188541	0.366612134	0.002055665	0.049191192	ADGRV1
LUCAT1	4.966938431	2.079619908	0.499146907	1.56564264065425e-06	0.000261642	LUCAT1
ENSG00000250049	7.23946489	-1.472635144	0.472321061	0.000110663	0.00606507	ENSG00000250049
ENSG00000249776	13.51380103	-0.946294865	0.382450638	0.000705606	0.023278155	ENSG00000249776
NR2F1-AS1	62.61679421	-0.619264595	0.229047629	0.00040221	0.015483357	NR2F1-AS1
CAMK4	47.65485866	-1.167589128	0.282142824	1.96861524571102e-06	0.000308739	CAMK4
FNIP1	70.00652602	0.412715005	0.136760515	0.000311349	0.0130613	FNIP1
FAM53C	10.21486339	0.835577051	0.359434442	0.000779751	0.024917818	FAM53C
SGCD	58.37454199	-1.005320237	0.19245136	1.84153207588977e-08	7.8429864112934e-06	SGCD
DUSP1	3.203721551	1.513624561	0.75754572	0.000829183	0.02598914	DUSP1
CPEB4	57.47986454	0.389342579	0.131587045	0.000417344	0.015993984	CPEB4
CAP2	60.69088835	-0.44290355	0.193151151	0.00206185	0.049223657	CAP2
RIPOR2	10.68109727	-0.993936106	0.46032788	0.001340355	0.037849247	RIPOR2
CPNE5	12.61382966	-0.950278542	0.41103242	0.00107339	0.031624678	CPNE5
MLIP	59.46915389	-0.477794433	0.203166491	0.001603246	0.042896295	MLIP
EYS	24.5610734	0.899492795	0.559943265	0.001828861	0.046678283	EYS
RIMS1	177.0178657	-0.591886886	0.172350933	4.84043892381922e-05	0.003455117	RIMS1
MRAP2	11.97822409	-1.791716011	0.418298687	1.00492732394214e-06	0.000182933	MRAP2
EPHA7	63.75938402	-0.538513571	0.155850013	5.58445724667157e-05	0.00374526	EPHA7
ENSG00000271860	23.077868	-0.883449642	0.323185471	0.000388653	0.015297004	ENSG00000271860
GRIK2	467.9723969	0.851597659	0.247479078	3.02990154861833e-05	0.002451335	GRIK2
SLC35F1	225.5716423	-0.433048536	0.135266667	0.000151508	0.007806069	SLC35F1
SGK1	21.930354	-0.922413302	0.288890694	7.59544026342209e-05	0.004750179	SGK1
SAMD5	11.05190079	-1.330503221	0.418549555	6.91071588641226e-05	0.004430682	SAMD5
UST	14.23281642	-1.75091045	0.44119529	3.1857637190442e-06	0.000451051	UST
AKAP12	33.6780187	0.6767935	0.16439469	2.38743517628694e-06	0.000352718	AKAP12
RGS17	20.00622906	-0.693562618	0.263879895	0.000467825	0.017397574	RGS17
PDE10A	85.34689214	-0.882734353	0.229262482	9.53237438860905e-06	0.001091832	PDE10A
RPS6KA2	117.9574742	-0.832537343	0.216917759	1.00780119904883e-05	0.001141503	RPS6KA2
ENSG00000229618	30.80819573	-1.420314926	0.482149782	9.45316593910084e-05	0.005635414	ENSG00000229618
HDAC9	169.9808499	0.412571321	0.153168339	0.000660764	0.022304076	HDAC9
HYCC1	7.044710299	1.647119375	0.375225813	6.59925929847607e-07	0.000138832	HYCC1
CREB5	14.36627628	2.407911006	0.395896158	9.51595168795848e-11	1.21257014383811e-07	CREB5
CHN2	51.42160151	-0.787379999	0.255267915	0.000109991	0.00606507	CHN2
MTURN	18.96281419	-0.714852464	0.247499236	0.000283599	0.012250036	MTURN
GARS1	26.1357388	0.860097581	0.243664864	2.29421320116958e-05	0.00205151	GARS1
NPSR1-AS1	24.06613942	-1.632601867	0.400599569	1.87848304577904e-06	0.000299207	NPSR1-AS1
DPY19L1	77.79216261	-0.72999419	0.293332819	0.00085269	0.026582027	DPY19L1
POU6F2	63.4288355	-1.050575737	0.31033405	3.13693817206563e-05	0.002517949	POU6F2
ADCY1	61.21561277	-0.409150724	0.136928129	0.000391964	0.01532899	ADCY1
CALN1	62.10447361	-0.555034593	0.192259359	0.000356381	0.014473896	CALN1
CACNA2D1	152.6826464	-0.307004309	0.117665977	0.002051997	0.049191192	CACNA2D1
PCLO	283.7009246	-0.322432843	0.123439055	0.001531948	0.041772558	PCLO
SEMA3E	107.5308024	-0.66457769	0.30348739	0.001999283	0.048679813	SEMA3E
GRM3	97.69261541	-0.735802113	0.219883404	5.33204419956517e-05	0.003647977	GRM3
ENSG00000233420	9.623875846	1.373477564	0.328859817	8.68149976367443e-07	0.000163887	ENSG00000233420
LRRD1	3.617882821	1.946849927	0.656532651	0.00010868	0.00606507	LRRD1
COG5	56.44255055	0.705133032	0.143222506	5.79453116438267e-08	1.84592033405365e-05	COG5
SLC26A4	16.9446459	2.363955383	0.557789584	9.56460415711899e-07	0.000177276	SLC26A4
FOXP2	137.1158992	-0.951532217	0.269496735	2.39855032474083e-05	0.002119228	FOXP2
CADPS2	246.0469143	-0.507573098	0.195837227	0.001012717	0.030543315	CADPS2
WASL	39.61543334	0.451614398	0.192842598	0.001950803	0.048283571	WASL
CHRM2	18.76034401	-1.135016293	0.429183539	0.000270655	0.011892501	CHRM2
TPK1	29.43858235	0.953297911	0.267453436	1.82519982051611e-05	0.001772008	TPK1
RHEB	29.64192164	0.6462138	0.206329478	0.000105795	0.00606507	RHEB
DPP6	197.3966657	0.716409994	0.196376656	1.3899490358172e-05	0.001460736	DPP6
ESYT2	56.49504096	0.40755783	0.148925452	0.000742149	0.024220932	ESYT2
ENSG00000253853	5.022605935	2.668742302	0.841388437	0.000151619	0.007806069	ENSG00000253853
DLC1	178.0690386	-0.565236163	0.174795124	0.000129846	0.007003416	DLC1
ENSG00000254092	37.66528862	-0.772804201	0.378893283	0.002000867	0.048679813	ENSG00000254092
XPO7	27.16526572	0.606052319	0.181586984	5.44895129927069e-05	0.003689494	XPO7
FGFR1	13.57038793	-1.032316426	0.355783422	0.000203508	0.009694216	FGFR1
SPIDR	75.02863723	-0.389554477	0.155392724	0.00175223	0.045450962	SPIDR
C8orf34	45.07350621	-0.798240447	0.333821996	0.000964514	0.029437878	C8orf34
XKR9	13.41000083	0.782153971	0.378592065	0.001581705	0.042727052	XKR9
KCNB2	59.95542807	-1.263409002	0.347015846	1.08616973845203e-05	0.001216749	KCNB2
ZNF704	61.74340563	-0.541699321	0.168032171	0.000108246	0.00606507	ZNF704
ENSG00000253553	122.3761177	-0.982256469	0.292440789	4.01701713200945e-05	0.002995336	ENSG00000253553
RIPK2-DT	71.84196087	0.469165639	0.178612981	0.000826287	0.02598914	RIPK2-DT
RUNX1T1	44.42900207	-0.867824597	0.264636352	6.67301058722213e-05	0.004332782	RUNX1T1
ENSG00000286937	3.321582044	0.1848122	0.362272596	0.000761406	0.02451493	ENSG00000286937
ENSG00000286282	8.146875576	1.207254456	0.46432953	0.000252547	0.01134125	ENSG00000286282
LINC02964	14.02772793	1.494804406	0.680953115	0.000547498	0.019446689	LINC02964
PCAT1	7.746725103	2.257450111	0.548213247	3.48238037481583e-06	0.000486293	PCAT1
CCDC26	5.973529025	1.808609524	0.566237711	2.68182480068893e-05	0.002240862	CCDC26
CYRIB	100.6544752	0.352877987	0.123846583	0.000742357	0.024220932	CYRIB
PHF20L1	45.60354269	0.470852207	0.143488636	0.000102071	0.005979978	PHF20L1
FAM135B	124.8131953	0.594248233	0.118325889	4.43916115225344e-08	1.49841054746886e-05	FAM135B
VLDLR-AS1	19.19567658	0.852861247	0.229877105	8.82094826356572e-06	0.001048523	VLDLR-AS1
LURAP1L-AS1	8.121224826	1.156856215	0.490401015	0.00042175	0.016102304	LURAP1L-AS1
CCDC171	49.90534267	0.383223189	0.159797365	0.00208673	0.049585375	CCDC171
SLC24A2	233.5953912	-0.452215582	0.148557205	0.000320672	0.013342593	SLC24A2
ZCCHC7	139.5378593	0.54571124	0.152011841	3.32011125223942e-05	0.00262366	ZCCHC7
CNTNAP3	24.32678708	-0.763809381	0.244904679	0.000131741	0.007051929	CNTNAP3
TRPM3	230.5156163	-0.891186671	0.203577888	1.39073545891995e-06	0.000240291	TRPM3
PRUNE2	38.41487825	0.779669224	0.24111761	4.90078345178723e-05	0.003469346	PRUNE2
PCA3	11.05953864	1.611683045	0.496132801	1.72110285771489e-05	0.001753852	PCA3
TLE4	159.0569863	-0.507248257	0.223509268	0.001838939	0.046678283	TLE4
TLE1	6.557234792	1.243426185	0.705239478	0.001588538	0.042727052	TLE1
FRMD3	33.98356143	-0.694692056	0.319602556	0.001389017	0.038793524	FRMD3
DIRAS2	49.5041813	-0.513127985	0.159827392	0.000132129	0.007051929	DIRAS2
IARS1	29.68070678	1.00475172	0.190479313	5.59672559060104e-09	3.35606003944629e-06	IARS1
SLC44A1	46.8601159	0.403087993	0.157503522	0.001233652	0.035325412	SLC44A1
LINC01505	23.86505269	1.064432238	0.319755346	3.47345451408132e-05	0.002682454	LINC01505
EPB41L4B	27.62693485	-0.67802799	0.205672579	7.43698975305314e-05	0.004708862	EPB41L4B
PALM2AKAP2	33.43600464	-0.638984417	0.209520122	0.000160291	0.008049272	PALM2AKAP2
GARNL3	85.23174063	-0.442228655	0.165278055	0.000743688	0.024220932	GARNL3
ABO	4.170315096	-2.273015847	0.757889462	0.0001667	0.008249228	ABO
GRIN1	24.78116871	-0.592327868	0.23655182	0.000937162	0.028862312	GRIN1
PNPLA7	17.76118362	-0.646616546	0.284029659	0.001451258	0.040310977	PNPLA7
CELF2	661.0767953	-0.235810769	0.084720013	0.001952427	0.048283571	CELF2
CAMK1D	110.0181732	-0.486492773	0.177577338	0.000682864	0.022674656	CAMK1D
TRDMT1	11.7703583	0.828771603	0.3752564	0.00087173	0.027092725	TRDMT1
PLXDC2	59.70566837	-1.059918165	0.304494107	2.49316771204391e-05	0.002135744	PLXDC2
NEBL	128.7177859	0.397899388	0.14165822	0.0006248	0.021517607	NEBL
ABI1	36.08624672	0.481662716	0.204087758	0.001477615	0.04093155	ABI1
LINC02664	10.80363622	1.655806242	0.47247358	8.65439081662619e-06	0.001048523	LINC02664
ZEB1-AS1	27.13791032	1.631823666	0.507614853	3.94124332379812e-05	0.002976077	ZEB1-AS1
ZEB1	124.1032803	0.495452871	0.209195343	0.001539993	0.041772558	ZEB1
ENSG00000291065	35.08551748	1.060942103	0.29703949	2.47812936281778e-05	0.002135744	ENSG00000291065
BMS1	20.38345829	1.086185356	0.26050883	2.15194186013532e-06	0.000327416	BMS1
PRKG1	86.46394453	-1.342820986	0.256684283	7.28101570361385e-09	4.12348189347998e-06	PRKG1
CCDC6	45.24295016	0.394978187	0.165596555	0.001945779	0.048283571	CCDC6
ENSG00000228566	51.09545067	-1.231915881	0.31521175	5.87423257844289e-06	0.000767717	ENSG00000228566
ADK	129.6037962	0.32660442	0.129025399	0.002046951	0.049191192	ADK
NRG3	1121.109688	-0.400560022	0.081174288	1.51816633634289e-07	4.18275341423768e-05	NRG3
GOLGA7B	13.51109628	0.72245062	0.30825585	0.000762334	0.02451493	GOLGA7B
GBF1	33.6552061	0.478366814	0.162162832	0.00028832	0.012349302	GBF1
SORCS1	190.806862	0.510768178	0.227611179	0.001972198	0.048283571	SORCS1
ADD3	43.24789803	-1.124646753	0.258694277	6.47104333732392e-07	0.000138832	ADD3
NRIP3	9.266313358	0.822192391	0.37095042	0.000890608	0.027595323	NRIP3
DKK3	36.52705924	-0.500667418	0.207870403	0.001531263	0.041772558	DKK3
PDE3B	40.77758411	-0.586674552	0.212066317	0.000393718	0.01532899	PDE3B
NAV2	149.206536	-0.312070154	0.103148578	0.000492364	0.017989804	NAV2
LINC02726	4.701263119	-1.714631454	0.731145639	0.001059686	0.031311432	LINC02726
KIAA1549L	97.1779732	-0.483553879	0.127379364	1.76623633992187e-05	0.001753852	KIAA1549L
LDLRAD3	8.569568156	0.971882347	0.401599608	0.000483477	0.017728646	LDLRAD3
SYT13	6.1295817	-1.582602426	0.499507021	0.00010937	0.00606507	SYT13
CELF1	60.94107654	0.36290164	0.128906244	0.000691263	0.022879014	CELF1
FTH1	25.70988414	1.155868885	0.218092334	4.71390098057321e-09	3.00334416224771e-06	FTH1
NEAT1	31.24333984	2.634322035	0.410002522	3.04440811763616e-13	3.1034696351183e-09	NEAT1
ALG1L9P	19.70458947	-0.683123083	0.317801152	0.001687349	0.044561756	ALG1L9P
PDE2A	19.68290202	-0.514234773	0.226336431	0.002097815	0.049732842	PDE2A
NOX4	12.71199553	4.018476347	0.72921809	5.39243490137643e-10	4.99731648951194e-07	NOX4
ENSG00000255429	3.895936041	4.669507818	0.991016772	2.64662676329821e-08	9.99248637965259e-06	ENSG00000255429
ENSG00000254587	4.200592598	1.944001694	0.908490808	0.000755521	0.02451493	ENSG00000254587
TRPC6	15.40019267	-0.989371256	0.400208097	0.000546388	0.019446689	TRPC6
GRIA4	70.7047917	-0.824633462	0.327596845	0.000318083	0.013289075	GRIA4
ZC3H12C	14.97520871	0.776718077	0.294391306	0.000362967	0.014510141	ZC3H12C
SCN3B	17.08611187	-0.743327661	0.352625025	0.001929915	0.048283571	SCN3B
APLP2	29.96507326	0.531066024	0.180089456	0.000249928	0.011273279	APLP2
OPCML	614.5855299	-0.515280557	0.115987416	7.3346720693307e-07	0.000146607	OPCML
ENSG00000256654	57.30853558	0.969500559	0.284821762	4.20676164665672e-05	0.00308516	ENSG00000256654
PTPRO	41.52266144	1.086054186	0.24737426	4.63117488435538e-07	0.000109791	PTPRO
EPS8	4.286034312	1.292681358	0.575090951	0.000434823	0.016478013	EPS8
PDE3A	3.62199552	1.372627879	0.87209202	0.001768599	0.045682462	PDE3A
SOX5	228.8143378	-0.371778173	0.15064978	0.001794239	0.046071727	SOX5
ITPR2	71.041145	-0.676656159	0.288093006	0.001050126	0.031209864	ITPR2
PPFIBP1	9.772242508	-1.143514897	0.422184279	0.000362426	0.014510141	PPFIBP1
OVCH1	9.520413942	0.937044695	0.458653821	0.001334893	0.037799725	OVCH1
TMTC1	69.70558376	0.943441369	0.342561168	0.000159073	0.008038257	TMTC1
SLC38A1	55.15312282	0.925998753	0.178544206	1.65335090116322e-08	7.66102685748083e-06	SLC38A1
SLC38A2	20.12398187	0.64053264	0.258571263	0.000650359	0.022173118	SLC38A2
SLC4A8	68.65707754	0.465064734	0.14864453	0.000191727	0.009219188	SLC4A8
ITGA7	12.01462931	1.807542735	0.300430653	4.39694396273919e-11	8.17577333111282e-08	ITGA7
CD63	3.120852787	1.89105485	0.611563837	4.84678951075608e-05	0.003455117	CD63
TAFA2	81.54890763	-0.910118183	0.36113504	0.000468434	0.017397574	TAFA2
GRIP1	205.9168845	-0.548047921	0.183382678	0.000256557	0.011372362	GRIP1
IFNG-AS1	18.82505016	-2.5818893	0.718125177	5.25446392570459e-06	0.00070479	IFNG-AS1
KCNMB4	34.2337442	-0.64199137	0.244227374	0.000617977	0.021354785	KCNMB4
OSBPL8	109.7739921	0.370689349	0.135037904	0.000946451	0.029060609	OSBPL8
OTOGL	6.044693417	1.336362503	0.445156946	0.000109778	0.00606507	OTOGL
TMTC2	51.28699523	1.04672352	0.263687809	3.6096801756788e-06	0.000497258	TMTC2
RMST	21.1949689	-1.865489486	0.56609407	2.67642052143555e-05	0.002240862	RMST
ANKS1B	823.748811	-0.300686346	0.087206928	0.000139548	0.007332721	ANKS1B
ALDH1L2	13.16366549	0.967805082	0.281274885	2.17110673062594e-05	0.001976095	ALDH1L2
RPH3A	41.94094131	-1.059516254	0.171093951	4.81210908246781e-11	8.17577333111282e-08	RPH3A
CLIP1	77.22979863	0.353151343	0.130692433	0.001054914	0.03126104	CLIP1
ZCCHC8	14.0072881	0.576886417	0.272693174	0.001840756	0.046678283	ZCCHC8
TMEM132B	173.1925346	0.336925439	0.124090528	0.001040272	0.031057743	TMEM132B
GOLGA3	22.62793102	0.562719753	0.254220105	0.001623467	0.043261398	GOLGA3
CDK8	48.35700173	-0.37433448	0.147424547	0.001625379	0.043261398	CDK8
FRY	99.19895771	0.38618784	0.154238671	0.001377249	0.038570548	FRY
N4BP2L1	16.52597798	-0.651083249	0.264611924	0.000970871	0.029543446	N4BP2L1
N4BP2L2	111.2583062	0.299480631	0.114103012	0.002018154	0.048867121	N4BP2L2
STARD13	68.83523428	-0.898024641	0.193916629	2.72064791383884e-07	6.93357120841829e-05	STARD13
STARD13-AS	10.66881993	-1.093791566	0.499044224	0.001178333	0.034028127	STARD13-AS
LINC02334	5.953436605	2.595726154	0.685972804	2.79728531379112e-06	0.000407365	LINC02334
LINC00571	13.84598278	1.903277688	0.427035923	1.638681371745e-07	4.283261000915e-05	LINC00571
PCDH9	1180.689553	-0.640999745	0.170239753	1.2222304455969e-05	0.001297856	PCDH9
DACH1	38.7108846	-1.323847122	0.305230573	8.54602089044004e-07	0.000163887	DACH1
KLF12	59.47081974	-0.338265485	0.130257379	0.00164164	0.043580407	KLF12
HS6ST3	137.5939302	-0.827996546	0.171109405	6.22844558194847e-08	1.92402346249645e-05	HS6ST3
ENSG00000286780	6.715039838	2.39047544	0.871454428	0.000346459	0.014183953	ENSG00000286780
IRS2	19.43718747	0.626772998	0.273525016	0.00123985	0.035403454	IRS2
SLC7A8	13.95416981	0.61680577	0.284905614	0.001538507	0.041772558	SLC7A8
ENSG00000258526	105.3799497	0.886637266	0.200619499	6.14864830693633e-07	0.000136259	ENSG00000258526
SYT16	87.86220628	-0.449870194	0.144253574	0.000205606	0.009713417	SYT16
KCNH5	48.71585612	-1.295831781	0.347911123	1.9151156153176e-05	0.00182455	KCNH5
PCNX1	99.28112256	0.352912598	0.129419937	0.001009886	0.030543315	PCNX1
JDP2	10.54241847	0.650223832	0.329803606	0.001970803	0.048283571	JDP2
LINC02328	4.87646884	1.354436099	0.456248369	0.000105778	0.00606507	LINC02328
LINC02296	5.048227852	0.047840997	0.184333947	0.002035775	0.049060735	LINC02296
FOXN3	64.84294057	-0.461262915	0.149561386	0.000223572	0.010292747	FOXN3
BCL11B	75.61175601	0.517785638	0.182554285	0.000338313	0.014019371	BCL11B
MEG8	121.3585503	0.474736177	0.11120072	1.83032454548889e-06	0.000296164	MEG8
LINC02320	3.087853788	1.289870612	0.83342436	0.001361346	0.038335814	LINC02320
PWRN1	77.20653849	-1.42858326	0.332711805	5.72531996445537e-07	0.000130756	PWRN1
GABRG3	145.146623	-1.150602699	0.229319224	2.81988595432444e-08	1.02663990779941e-05	GABRG3
GABRG3-AS1	49.16291843	-1.055018366	0.41183882	0.000359689	0.014510141	GABRG3-AS1
LINC02853	4.818102682	-1.735042416	0.614549313	0.000302646	0.012908666	LINC02853
LINC02694	18.61277619	0.921386025	0.524819597	0.00183375	0.046678283	LINC02694
SEMA6D	39.00563228	1.380252686	0.321007984	1.07764670260793e-06	0.000192729	SEMA6D
SECISBP2L	29.06647345	-0.465141502	0.194387068	0.001726108	0.045062868	SECISBP2L
MAPK6	13.9892769	0.962525844	0.302686038	6.9035884255326e-05	0.004430682	MAPK6
MYO1E	6.040629917	2.109106946	0.747684428	7.51153183454232e-05	0.004726701	MYO1E
RORA	246.6110132	-0.561547445	0.187877691	0.000219667	0.010178568	RORA
LARP6	4.19720778	1.627105138	0.529691269	4.3205529151223e-05	0.00314598	LARP6
THSD4	12.51377926	1.407215021	0.487741694	0.000138919	0.007332721	THSD4
PEAK1	62.58818336	0.364788884	0.123689424	0.000451741	0.016992804	PEAK1
SH3GL3	93.26288642	-0.965689815	0.162552399	1.85306996910995e-10	2.09891058501187e-07	SH3GL3
ADAMTSL3	29.87750069	0.743260573	0.247345241	0.000165563	0.008232907	ADAMTSL3
AGBL1	5.646345994	3.342955617	0.58867026	9.4820266557401e-10	7.43536767143189e-07	AGBL1
SV2B	165.8259337	-0.359250211	0.110559646	0.000213854	0.010037414	SV2B
PCSK6	26.03636077	1.911782303	0.515730643	1.20085542364447e-05	0.001288581	PCSK6
HS3ST2	80.61598573	1.127075433	0.170912101	1.58501249685246e-12	5.38587246430467e-09	HS3ST2
HS3ST4	210.9672852	-0.68040938	0.267047322	0.000760552	0.02451493	HS3ST4
GSG1L	6.373978231	-1.563744994	0.533645354	0.00022415	0.010292747	GSG1L
MVP	5.745651237	2.25486609	0.553412655	6.67331750633278e-07	0.000138832	MVP
ENSG00000245768	31.77680605	0.640120314	0.21751487	0.000214651	0.010037414	ENSG00000245768
CDH8	69.71815519	-1.085048854	0.203292269	4.11846194984504e-09	2.79890674111469e-06	CDH8
ZFHX3	58.64543879	-1.071162981	0.381710323	0.000183856	0.00892488	ZFHX3
VAT1L	44.36619412	1.742536826	0.343668751	1.50547972819193e-08	7.30802873770884e-06	VAT1L
GAN	18.05611999	0.578322703	0.229056057	0.000676968	0.022626262	GAN
ANKRD11	51.23827814	0.415822542	0.158581142	0.000958382	0.029338569	ANKRD11
MC1R	3.667511638	2.529277991	0.550512129	8.11009996436864e-08	2.37523738274953e-05	MC1R
CHD3	11.63056161	-1.147106383	0.401057051	0.000205817	0.009713417	CHD3
GAS7	85.20804995	-0.614118648	0.179488123	7.04594507469134e-05	0.004489148	GAS7
TOP3A	9.519643129	0.742858034	0.311026478	0.000665719	0.022397175	TOP3A
BCAS3	106.9547125	-0.438876981	0.120833249	3.65697108458758e-05	0.002782027	BCAS3
RBFOX3	164.3233417	-0.320553828	0.122079501	0.001819761	0.046609664	RBFOX3
DLGAP1	661.5463646	0.336403355	0.125384528	0.001495387	0.041311577	DLGAP1
EPB41L3	102.1800219	0.428524333	0.148017158	0.000478047	0.017592808	EPB41L3
PTPRM	55.80526847	0.900154671	0.174080016	1.36921894454131e-08	6.97890896032707e-06	PTPRM
ANKRD30B	14.76288919	1.209745693	0.382210192	5.14523407398009e-05	0.003610848	ANKRD30B
CDH2	114.7265779	-0.790839746	0.150663393	2.05042482189004e-08	8.36081225373881e-06	CDH2
NOL4	44.45831469	-0.728798247	0.229455709	0.000105992	0.00606507	NOL4
CELF4	97.37305928	-0.53900219	0.15653274	5.46511258564437e-05	0.003689494	CELF4
LINC01902	6.163901512	-1.229459737	0.51353233	0.001036311	0.031057743	LINC01902
RIT2	64.57903007	0.78319364	0.321494294	0.000830581	0.02598914	RIT2
ZBTB7C	13.03381569	-0.940146	0.452510682	0.001540758	0.041772558	ZBTB7C
RAB27B	30.90158659	-0.656898047	0.216036773	0.000169674	0.008355853	RAB27B
CDH20	49.77842836	1.956347305	0.435239138	1.11507791315084e-07	3.15752895740548e-05	CDH20
RNF152	18.95532016	1.162245213	0.479313582	0.000273385	0.011960899	RNF152
BCL2	26.7886541	-1.230600703	0.334498601	1.14736804982507e-05	0.001244284	BCL2
CBLN2	113.3406177	1.678641005	0.504470878	1.7581224210838e-05	0.001753852	CBLN2
ANKRD24	10.98365025	-0.916344495	0.381243675	0.000831122	0.02598914	ANKRD24
PEPD	13.52825978	0.755406065	0.305190113	0.000628821	0.021583157	PEPD
CHST8	8.838341301	1.869843266	0.666411872	0.000121861	0.006609838	CHST8
SCN1B	9.072079048	0.687607728	0.350033773	0.002025429	0.048927072	SCN1B
TGFB1	9.148357322	1.321957712	0.367525659	1.45127857718687e-05	0.001509626	TGFB1
LIPE-AS1	14.9609242	-0.745365878	0.282850358	0.000549427	0.019447419	LIPE-AS1
FTL	13.98412502	1.089451296	0.275630446	2.89720505265459e-06	0.000415973	FTL
GPCPD1	19.65347203	-0.606196062	0.270042585	0.00164813	0.043639045	GPCPD1
TMX4	27.00686177	0.702628789	0.258134497	0.000393976	0.01532899	TMX4
PAK5	82.51631058	-0.706077679	0.192645465	1.78776077336418e-05	0.001753852	PAK5
ABHD12	16.57592329	0.675550489	0.2497646	0.0004025	0.015483357	ABHD12
NOL4L	14.05574433	-0.624291992	0.284102456	0.001919017	0.048283571	NOL4L
PTPRT	125.5610869	-0.777273628	0.339769173	0.000660185	0.022304076	PTPRT
ZMYND8	59.57859196	-0.708125486	0.251223106	0.000276505	0.012045696	ZMYND8
SULF2	9.989405412	1.441859728	0.511749561	8.92459092851832e-05	0.005447741	SULF2
TSHZ2	86.91597387	-1.599024476	0.387544584	1.16720246292698e-06	0.000205146	TSHZ2
ENSG00000271774	23.44047739	-1.656261733	0.556817139	8.26036514122429e-05	0.00507266	ENSG00000271774
KCNQ2	20.02701515	-0.718462442	0.22688155	0.000104329	0.00606507	KCNQ2
ENSG00000229425	84.44194935	1.742624233	0.715612419	0.000712982	0.023445609	ENSG00000229425
DOP1B	21.41735476	-0.548281693	0.241039911	0.00179034	0.046071727	DOP1B
ETS2	14.4369442	1.210344415	0.255190112	8.15512148285595e-08	2.37523738274953e-05	ETS2
U2AF1	7.284404217	0.843315547	0.357775384	0.000812082	0.025709208	U2AF1
LINC01456	4.051935601	3.264346183	0.590157936	1.12286636986339e-09	8.17607126741954e-07	LINC01456
PTCHD1	16.99372077	0.713851674	0.306384898	0.000803234	0.025588037	PTCHD1
IL1RAPL1	331.2720662	-0.351737128	0.108315188	0.00019713	0.009434493	IL1RAPL1
OGT	46.80145306	0.419978286	0.164337015	0.00118935	0.034249258	OGT
TSC22D3	6.931551522	0.971185563	0.622687256	0.001947265	0.048283571	TSC22D3
ENSG00000236064	13.19913016	1.0113162	0.356003686	0.000137209	0.007284927	ENSG00000236064
HTR2C	32.10012152	-1.433226545	0.612185787	0.000528745	0.019113572	HTR2C
ENSG00000225689	103.332038	-0.847488786	0.145178643	4.91683776962447e-10	4.99731648951194e-07	ENSG00000225689
ARHGEF6	6.893777957	0.896185299	0.345683878	0.000361331	0.014510141	ARHGEF6
MPP1	8.949557099	0.863530262	0.358646363	0.000556497	0.019629532	MPP1
