# Supplementary material for: Multi-modal dissection of cell-type specific TDP-43 pathology in the motor cortex
Source: Nat Commun. 2026 Mar 9;17:2406. doi: 10.1038/s41467-026-69944-6 (PMC12982666; doi:10.1038/s41467-026-69944-6)
Supplement: Supplementary file 3 — Supplementary Data 1-25 [file 41467_2026_69944_MOESM3_ESM.zip › Supplementary_Data_14.csv]

# Supplementary Data 14. DGE results in Exc L3-5 ITC RORB nuclei TDP-43 High vs. TPD-43 Low. 'baseMean': average expression estimate as assessed by DESeq2; 'log2FoldChange': Log2 estimate of the expression fold change, negative values: decreased in TDP-43 Low, positive values: increased in TDP-43 Low; 'lfcSE': standard error estimate for the log2 fold change; 'stat': Wald's statistic; 'pvalue': p…
	baseMean	log2FoldChange	lfcSE	pvalue	padj	Gene
HP1BP3	80.94034377	0.946133158	0.177578927	5.29842908137451e-09	4.96462804924791e-06	HP1BP3
EPHB2	22.4528519	-0.832426655	0.311738132	0.000423302	0.026537723	EPHB2
ARMH1	12.41910444	0.922885055	0.395401445	0.000541579	0.030445247	ARMH1
AK5	189.7344442	0.705599453	0.226685228	5.80085261668782e-05	0.006237343	AK5
OLFM3	229.2908677	-0.512535672	0.179741957	0.000225143	0.016592311	OLFM3
NTNG1	108.6414298	-0.904660522	0.195410748	2.75412110699657e-07	0.000129031	NTNG1
ELAPOR1	39.44817816	0.798163123	0.179011733	4.16462112235889e-07	0.000182105	ELAPOR1
ILDR2	31.47362	-1.207922032	0.277737579	7.83123834493155e-07	0.000302148	ILDR2
ENSG00000285622	20.61122994	-0.925288856	0.388500929	0.000767224	0.039078928	ENSG00000285622
SUCO	23.28705751	0.780573876	0.262032117	0.000109279	0.009552835	SUCO
ENSG00000225811	27.99327048	-1.075721	0.429383332	0.000381762	0.025550806	ENSG00000225811
SMYD3	311.632657	-0.301121178	0.107297199	0.00076859	0.039078928	SMYD3
ENSG00000237720	37.50981078	-0.678972536	0.292980441	0.001037481	0.046509351	ENSG00000237720
LINC01250	91.79207761	-0.735944116	0.23661364	0.000117972	0.009552835	LINC01250
RNF144A	177.1138893	0.374427652	0.123494381	0.000191962	0.014472145	RNF144A
LINC00486	49.88793177	-0.158843943	0.341126385	0.000740045	0.038220135	LINC00486
RHOQ	12.60740482	1.312952066	0.368715223	1.6845921085769e-05	0.00276231	RHOQ
KCNK12	14.11979942	0.681802134	0.327005539	0.001168586	0.048820114	KCNK12
CCDC88A	138.2096173	-0.436368369	0.118247598	2.12778231531821e-05	0.002969388	CCDC88A
GFPT1	44.24537643	0.793984757	0.264760498	8.7037747309972e-05	0.008273632	GFPT1
CYTOR	16.70652286	1.402054584	0.304007756	2.59030429692806e-07	0.000129031	CYTOR
EIF2AK3	29.92819848	1.024730885	0.30579086	1.73341422806282e-05	0.00277304	EIF2AK3
MIR4435-2HG	43.07797478	1.176730785	0.193791873	5.80812889866423e-11	1.26985058154462e-07	MIR4435-2HG
CNTNAP5	321.0848913	-0.914575375	0.187248955	7.5884843582187e-08	4.32499888561291e-05	CNTNAP5
CACNB4	257.0898319	-0.433974368	0.09926329	1.17376506732544e-06	0.000384936	CACNB4
FAM171B	69.90384132	0.619479175	0.17838204	2.57184629572734e-05	0.003307596	FAM171B
COL5A2	91.71301458	-0.84755936	0.23762067	2.7102204902628e-05	0.003418526	COL5A2
GRM7	513.2940114	-0.586098203	0.196529687	0.000205483	0.015315462	GRM7
SETD5	110.1672879	0.368505246	0.143901077	0.000884121	0.041735027	SETD5
CFAP20DC	12.95528251	-1.581196523	0.612315655	0.000365861	0.025259798	CFAP20DC
SYNPR	56.06928912	-0.960571892	0.232768946	2.70308033779205e-06	0.000729484	SYNPR
TAFA1	348.4584606	-0.959878889	0.30428263	0.000115244	0.009552835	TAFA1
ROBO2	1037.002968	-0.785857941	0.352448625	0.001080852	0.047262075	ROBO2
EPHA6	154.2443439	-1.137173054	0.393117989	0.000348972	0.024350111	EPHA6
CBLB	42.02846372	0.593477195	0.191598726	9.70924325810423e-05	0.009001758	CBLB
MED12L	160.2692529	-0.454071966	0.139917189	9.82381642716751e-05	0.009001758	MED12L
PLCH1	109.4327437	-1.245973027	0.281084753	8.80675903407992e-07	0.000310544	PLCH1
PRKCI	41.60848831	0.672873471	0.178746196	7.57895131084318e-06	0.001496552	PRKCI
NLGN1	668.0138798	-0.663258444	0.095450068	4.97599374642141e-13	1.6318771491389e-09	NLGN1
VPS8	114.1748503	0.78384044	0.221894359	1.11418935735642e-05	0.001975126	VPS8
IL1RAP	29.73914996	-0.74055872	0.280878665	0.000407853	0.026486204	IL1RAP
MED28	21.58405184	1.047657297	0.267340427	2.78046991018341e-06	0.000729484	MED28
ENSG00000285454	13.47338535	-1.652582073	0.494238489	5.44678612777513e-05	0.006055164	ENSG00000285454
GRID2	284.1044801	-1.392534152	0.364700229	1.49710635135386e-05	0.002517826	GRID2
UNC5C	168.2038502	-0.522647548	0.165252393	0.000124485	0.009837328	UNC5C
LINC02263	22.55950268	-1.151453666	0.294849301	5.62924141494603e-06	0.001153819	LINC02263
LINC01378	62.51675577	-1.201586821	0.32691645	2.96278736799323e-05	0.003598689	LINC01378
USP53	23.23522675	0.906489177	0.262264978	1.95776809737059e-05	0.002914524	USP53
ENSG00000291203	118.5692988	0.331547154	0.125053472	0.000784745	0.039181958	ENSG00000291203
SLC7A11	19.26217266	2.611917338	0.535577007	7.91278954525918e-08	4.32499888561291e-05	SLC7A11
NR3C2	143.0125594	-0.440244396	0.183965907	0.001123328	0.047649782	NR3C2
FNIP2	96.92347365	0.800885096	0.138868885	5.91030073646006e-10	9.69141563261038e-07	FNIP2
MFAP3L	19.58232449	-1.009774878	0.419324664	0.000675053	0.035997326	MFAP3L
GALNTL6	101.6706569	-1.136834757	0.28985315	3.55679281953282e-06	0.000897269	GALNTL6
STOX2	138.0139627	0.357358567	0.127273504	0.000403359	0.026486204	STOX2
HCN1	328.7443798	-0.385952148	0.140391352	0.000653635	0.035431315	HCN1
MAST4	315.9018237	-0.506648145	0.203478539	0.00093983	0.043107324	MAST4
PIK3R1	133.5761691	-0.312599474	0.114684039	0.000822127	0.039649486	PIK3R1
LUCAT1	11.52610109	2.416331023	0.43416989	1.259802409259e-09	1.65260880046595e-06	LUCAT1
CCDC192	11.26657301	-0.116253546	0.221433018	0.000509877	0.029742097	CCDC192
FNIP1	110.9443843	0.508922417	0.136500129	1.24039573541333e-05	0.002140988	FNIP1
FBXO38-DT	20.90988091	-0.800474821	0.346897013	0.001056547	0.046509351	FBXO38-DT
HMGXB3	18.23810677	0.615841722	0.285509607	0.001038162	0.046509351	HMGXB3
SLC6A7	20.83900333	-1.065551314	0.291052903	1.88429623362712e-05	0.002914524	SLC6A7
CAMK2A	128.6755804	-0.670122914	0.168053061	4.25392379617114e-06	0.000996482	CAMK2A
UNC5A	23.95707821	-0.682893214	0.293976172	0.001045876	0.046509351	UNC5A
ZFAND3	195.1940472	0.287539327	0.097165903	0.000433458	0.026821227	ZFAND3
PTCHD4	56.91221802	-0.865119799	0.277151226	8.103234710241e-05	0.007932704	PTCHD4
RIMS1	339.3194257	-0.28221754	0.103251196	0.000700597	0.037005649	RIMS1
PREP	46.23886667	-0.551273364	0.209381731	0.000542126	0.030445247	PREP
MAP3K5	66.03565382	-0.675591198	0.256960481	0.000496229	0.029732319	MAP3K5
AIG1	89.32210601	-0.474948075	0.17266777	0.000405225	0.026486204	AIG1
PHACTR2	53.15868847	-0.759696284	0.215273644	2.80543115098317e-05	0.003471853	PHACTR2
UTRN	58.830076	-0.565536177	0.242616439	0.000961327	0.043787099	UTRN
PDE10A	241.0533483	-0.915674889	0.340064785	0.000132832	0.010371982	PDE10A
SDK1	36.34854582	0.839165329	0.37106853	0.000810487	0.039377654	SDK1
HDAC9	189.3715695	-0.564482947	0.208394469	0.000538186	0.030445247	HDAC9
CREB5	29.05428594	2.095547583	0.40279533	2.19657584307904e-09	2.40122349245924e-06	CREB5
GARS1	34.83468901	0.709387107	0.236715643	9.88148514916109e-05	0.009001758	GARS1
HECW1	339.9878051	-0.294524002	0.08649369	0.000109532	0.009552835	HECW1
ADCY1	64.67470425	-0.505654392	0.145393263	4.12221413460461e-05	0.004828143	ADCY1
RABGEF1	70.09863433	0.404157904	0.155099495	0.000639804	0.035264503	RABGEF1
ZNF804B	146.6426476	-1.076531177	0.263457122	4.96473191857664e-06	0.001085456	ZNF804B
KCND2	199.7519878	-0.465378993	0.187628762	0.000799869	0.039377654	KCND2
CNTNAP2	1635.610097	-0.450710857	0.155008059	0.000232303	0.016929711	CNTNAP2
DLGAP2	582.4435321	-0.360727875	0.095307105	2.08643927457663e-05	0.002969388	DLGAP2
PRAG1	12.25373435	-1.111832673	0.465726365	0.000850292	0.040708507	PRAG1
STMN4	24.96472897	0.747685704	0.249842457	0.000117502	0.009552835	STMN4
PTK2B	58.16301738	-0.578729527	0.182843442	0.000113877	0.009552835	PTK2B
UNC5D	508.0500291	-0.487686439	0.126640755	1.0170940496635e-05	0.001853089	UNC5D
LINC02055	95.47845627	-1.574137959	0.35507844	1.73583331810998e-06	0.000542159	LINC02055
SMARCA2	147.2497657	-0.417556738	0.169839113	0.001109186	0.047645992	SMARCA2
KIAA2026	54.79309289	0.434004907	0.162472484	0.000543085	0.030445247	KIAA2026
LURAP1L-AS1	14.85126561	1.158405409	0.458255411	0.000487109	0.029732319	LURAP1L-AS1
CNTLN	28.13809204	0.574041657	0.261153958	0.001050032	0.046509351	CNTLN
ADAMTSL1	45.49325441	-1.654792199	0.313794757	2.26624345853595e-08	1.65158787161525e-05	ADAMTSL1
IARS1	42.51119413	0.894693373	0.241938581	7.98586738936638e-06	0.001496552	IARS1
SHOC1	41.10219305	0.805331199	0.249827484	4.72979842318735e-05	0.00534875	SHOC1
GPR107	24.13751473	0.695596177	0.31707962	0.000884459	0.041735027	GPR107
KCNT1	25.80929521	-0.745123841	0.277969344	0.00042483	0.026537723	KCNT1
PFKFB3	18.04557066	-0.80104779	0.353351382	0.001094688	0.047550061	PFKFB3
FRMD4A	764.5767713	-0.22821079	0.07923693	0.000911011	0.042680874	FRMD4A
PLXDC2	109.9267738	0.653300303	0.269647903	0.00061434	0.034147931	PLXDC2
RAB18	36.61097358	0.53803923	0.201445173	0.000371728	0.025397566	RAB18
HSPA12A	124.8113179	-0.694497644	0.157161417	8.99579373350101e-07	0.000310544	HSPA12A
PPP2R2D	44.77165986	0.579804628	0.172583594	3.80675703188984e-05	0.004539731	PPP2R2D
NEAT1	78.05136261	2.227379242	0.467475811	6.55725653326695e-09	5.37613070021224e-06	NEAT1
MALAT1	10168.7054	0.416756632	0.186202333	0.001133308	0.047649782	MALAT1
NOX4	25.12889507	1.424246102	0.537618761	0.000414209	0.026537723	NOX4
NCAM1	247.4553487	0.42719411	0.137013218	0.000115667	0.009552835	NCAM1
PRMT8	32.72234761	-0.955852285	0.318128597	0.00011709	0.009552835	PRMT8
ETV6	25.57542945	-0.663584597	0.276692728	0.000929262	0.043063039	ETV6
BCAT1	35.64470903	0.557440224	0.219609719	0.000512404	0.029742097	BCAT1
PPFIBP1	130.4864518	0.400994327	0.123193216	8.61214211179283e-05	0.008273632	PPFIBP1
SLC38A1	84.19534063	0.598479852	0.181885579	4.57409744095283e-05	0.005263422	SLC38A1
XPOT	18.35065495	0.776477623	0.266232601	0.000123007	0.009837328	XPOT
TRHDE	241.2732298	-0.619877772	0.174175802	2.2705089647153e-05	0.003076278	TRHDE
TRHDE-AS1	25.09685119	-1.065699993	0.301752692	2.55707097818235e-05	0.003307596	TRHDE-AS1
CAPS2	69.12237323	-0.572409953	0.185918716	0.000160163	0.01221525	CAPS2
MGAT4C	192.466182	-0.914348838	0.189784836	6.72321746394141e-08	4.32499888561291e-05	MGAT4C
ANKS1B	1111.110362	-0.197196933	0.061036854	0.000376162	0.025435499	ANKS1B
CUX2	85.77083881	-1.274023476	0.497839765	0.000809932	0.039377654	CUX2
RPH3A	60.06070404	-0.924638833	0.240412595	7.81917197928022e-06	0.001496552	RPH3A
HRK	12.43677731	1.006046946	0.380144753	0.000243682	0.017372914	HRK
EP400	51.28709399	0.522901947	0.229044855	0.000932299	0.043063039	EP400
GOLGA3	36.58662136	0.534192938	0.204589201	0.000419317	0.026537723	GOLGA3
UCHL3	18.76185169	0.627896782	0.275429275	0.000788538	0.039181958	UCHL3
HS6ST3	470.2711432	-0.63108884	0.268586723	0.001128145	0.047649782	HS6ST3
LINC02306	14.72033091	-2.150579996	0.5603888	5.37569781186087e-06	0.001137394	LINC02306
UNC79	262.6728655	-0.315782897	0.083403203	2.29818004755054e-05	0.003076278	UNC79
WARS1	16.26532226	1.061921388	0.514585844	0.000667227	0.035871633	WARS1
SNRPN	97.69887483	-0.512615977	0.140495584	1.99959705758031e-05	0.002914524	SNRPN
ARPP19	44.70698327	0.426503537	0.180585759	0.001111425	0.047645992	ARPP19
ALDH1A2	31.8771874	1.033579469	0.4599929	0.000504295	0.029742097	ALDH1A2
NTRK3	150.2368966	-0.542386487	0.165679901	7.22426518733389e-05	0.007434921	NTRK3
GRIN2A	429.3940908	-0.401401955	0.142927964	0.000496191	0.029732319	GRIN2A
ENSG00000245768	49.7308034	0.572404488	0.176186974	6.0486520443726e-05	0.006398889	ENSG00000245768
GAN	21.3668463	0.638475248	0.253288648	0.000498636	0.029732319	GAN
CDH13	96.82575195	-0.920037321	0.27201835	7.61803403565922e-05	0.00757071	CDH13
GOSR1	28.86651309	0.782716583	0.202145378	4.78058459183134e-06	0.001081236	GOSR1
CA10	100.8530542	-1.083708896	0.290443861	1.97977829150098e-05	0.002914524	CA10
ENSG00000263551	32.48183038	-2.659947704	0.372557574	1.64047344955453e-13	1.07598653556281e-09	ENSG00000263551
ANKRD30B	17.0995066	1.231969593	0.409698592	7.38033369239192e-05	0.007447324	ANKRD30B
KCTD1	87.58262059	-0.707635992	0.174306483	3.98105981669545e-06	0.000967103	KCTD1
NOL4	96.69983807	-0.53888892	0.187624637	0.000276797	0.019521663	NOL4
SMAD4	24.20064357	0.623144553	0.225333109	0.000237505	0.017118619	SMAD4
MAST3	16.2562483	-1.020176026	0.326366598	0.000116951	0.009552835	MAST3
JUND	34.63855215	0.692022213	0.223995735	7.25468763221655e-05	0.007434921	JUND
PLCB1	922.715666	-0.438358627	0.167261283	0.000647258	0.035378035	PLCB1
RBM39	93.24541742	0.387970125	0.153066163	0.000775156	0.039109626	RBM39
TTC28	110.0160647	0.469033157	0.138056786	5.59925653533197e-05	0.006120921	TTC28
NPTXR	38.76971078	1.015835303	0.24128371	4.70572844739956e-07	0.000192905	NPTXR
CDKL5	152.5642949	-0.306613573	0.110496701	0.000728448	0.037919744	CDKL5
IL1RAPL1	418.1547747	-0.550696109	0.1768039	0.000149181	0.011511474	IL1RAPL1
GPR173	14.34753856	1.320785691	0.338579068	2.17743204077043e-06	0.000620947	GPR173
OGT	79.75837575	0.529469731	0.21496512	0.000705246	0.037005649	OGT
DIAPH2	55.76806866	-0.747969697	0.178549916	1.99457361294519e-06	0.000594655	DIAPH2
