# Supplementary material for: Multi-modal dissection of cell-type specific TDP-43 pathology in the motor cortex
Source: Nat Commun. 2026 Mar 9;17:2406. doi: 10.1038/s41467-026-69944-6 (PMC12982666; doi:10.1038/s41467-026-69944-6)
Supplement: Supplementary file 3 — Supplementary Data 1-25 [file 41467_2026_69944_MOESM3_ESM.zip › Supplementary_Data_15.csv]

# Supplementary Data 15. DGE results in Exc L2-3 ITC LINC00507 nuclei TDP-43 High vs. TPD-43 Low. 'baseMean': average expression estimate as assessed by DESeq2; 'log2FoldChange': Log2 estimate of the expression fold change, negative values: decreased in TDP-43 Low, positive values: increased in TDP-43 Low; 'lfcSE': standard error estimate for the log2 fold change; 'stat': Wald's statistic; 'pvalu…
	baseMean	log2FoldChange	lfcSE	pvalue	padj	Gene
AGRN	17.22386691	-0.757865286	0.329934593	0.000831219	0.03663222	AGRN
KIF1B	828.7597402	0.300795355	0.078920631	1.72595205818758e-05	0.002583924	KIF1B
DISP3	22.87412194	0.856173215	0.299159466	0.000166224	0.013367453	DISP3
IGSF21	423.256174	0.693685758	0.151135808	2.3606354971853e-07	0.000106684	IGSF21
HP1BP3	454.8706983	0.954659142	0.235497453	2.9115918029663e-06	0.00071707	HP1BP3
EPHB2	102.1630023	-0.366066929	0.143174753	0.000797756	0.036209573	EPHB2
NIPAL3	61.93688659	-0.392452421	0.163069042	0.001290693	0.0489464	NIPAL3
SESN2	19.94975076	0.888711454	0.299573678	0.00012005	0.010457743	SESN2
YARS1	91.37884147	0.495214124	0.154840494	8.56918360552792e-05	0.008293671	YARS1
RIMKLA	68.26703868	-0.418106927	0.162101785	0.000727589	0.034647283	RIMKLA
ARMH1	39.779735	0.810080533	0.24046584	3.29862042510528e-05	0.00399945	ARMH1
NASP	71.99522636	-0.543417449	0.193652549	0.000260846	0.017875877	NASP
ECHDC2	54.96091413	-0.551383508	0.248356601	0.001156587	0.045919723	ECHDC2
LRP8	49.20810964	-0.581228792	0.166928819	2.83939598684142e-05	0.003638582	LRP8
GLIS1	169.0788663	-0.493639342	0.116819934	1.64237184073489e-06	0.000458311	GLIS1
SLC44A5	222.2061709	-1.047533824	0.310477921	1.39403540108709e-05	0.002175523	SLC44A5
AK5	1424.822547	1.00818752	0.140356267	7.03584884126499e-14	1.23221166040021e-10	AK5
ENSG00000233099	13.64070018	1.101851961	0.412735004	0.000204835	0.015374297	ENSG00000233099
CCDC18-AS1	83.28985442	-0.634897036	0.155391391	2.3487298161789e-06	0.000617011	CCDC18-AS1
TLCD4	82.23477432	-0.712596895	0.245813362	0.000156147	0.012953639	TLCD4
RWDD3-DT	35.47399769	-1.040339489	0.444429072	0.000692592	0.033080734	RWDD3-DT
LINC02607	13.10540733	-0.84233632	0.371997267	0.000783627	0.036115582	LINC02607
PLPPR4	267.0452256	0.52912521	0.179901159	0.000263582	0.017907662	PLPPR4
LRRC39	39.07050904	0.532586866	0.193754587	0.000295638	0.019661821	LRRC39
CFAP276	19.96918422	3.277999242	0.547564548	3.20246307096458e-11	5.04772229245437e-08	CFAP276
ELAPOR1	173.623593	0.731336163	0.13923229	9.44417822886385e-09	8.26995206907511e-06	ELAPOR1
KCNA2	104.2338966	-0.615115358	0.174047536	2.34677808419825e-05	0.003134739	KCNA2
LINC01750	22.46182746	1.120217347	0.359201595	5.54510223102282e-05	0.005945708	LINC01750
LINC02884	13.14872291	3.767664479	0.699312339	3.82649463169416e-09	4.02088055898422e-06	LINC02884
SLC22A15	112.1820798	0.30561236	0.119281777	0.001113937	0.0450202	SLC22A15
MSTO1	50.09711426	-0.752576525	0.217671059	3.02718212545487e-05	0.003786861	MSTO1
ARHGEF11	234.3252159	-0.337734484	0.118510764	0.000435826	0.024621813	ARHGEF11
CADM3-AS1	30.02369684	0.712368448	0.294964311	0.000422722	0.024141081	CADM3-AS1
ACKR1	14.35366217	1.270894027	0.561525003	0.000688673	0.032993531	ACKR1
ENSG00000285622	92.61176458	-0.747033566	0.272349716	0.000193921	0.014766071	ENSG00000285622
BLZF1	75.385188	0.479243772	0.198865372	0.00090478	0.039071608	BLZF1
SUCO	95.9027044	0.49158598	0.144567443	4.55304346959295e-05	0.005200367	SUCO
LHX4	19.5930256	-0.696391593	0.316738561	0.001173878	0.046141296	LHX4
NIBAN1	6.41567527	2.952613538	0.57363898	6.96724314531809e-09	6.86360540353148e-06	NIBAN1
CDK18	6.84763687	-0.089144234	0.17676895	0.000127044	0.010862754	CDK18
ELK4	73.09942034	0.350489734	0.143995602	0.001188458	0.046318427	ELK4
DYRK3	17.80306451	0.827720837	0.317861263	0.000307221	0.020093018	DYRK3
TRAF5	28.54203581	-0.777873303	0.245550181	5.86494852556117e-05	0.00620425	TRAF5
SMYD2	75.49360164	-0.454233725	0.190237476	0.001209121	0.046771753	SMYD2
COG2	73.00048772	0.689167059	0.157721262	7.71600045895854e-07	0.00026439	COG2
AGT	6.824045753	1.10372899	0.506587626	0.000810287	0.036377908	AGT
ENSG00000236358	73.42557135	-0.584075113	0.18731571	0.000115119	0.01025145	ENSG00000236358
ENSG00000287738	10.54676908	1.051438652	0.408384334	0.00029812	0.019743539	ENSG00000287738
ENSG00000290683	11.84781788	-0.981869221	0.432432873	0.000680303	0.032691897	ENSG00000290683
ENSG00000237720	174.124369	-0.745318626	0.300318645	0.000315281	0.020366634	ENSG00000237720
LINC01250	697.356547	-0.376043468	0.108434632	5.00948131824425e-05	0.00563996	LINC01250
RNF144A	676.6804246	0.414573452	0.113738218	1.9695092774933e-05	0.002796703	RNF144A
ENSG00000223884	117.8041983	1.93075966	0.59980231	9.6004128284802e-06	0.001681352	ENSG00000223884
ENSG00000229727	44.04743146	1.674194817	0.698549504	0.00026214	0.017886782	ENSG00000229727
ENSG00000145063	54.50399284	-0.715369668	0.186903759	6.43081837948067e-06	0.001236129	ENSG00000145063
LINC00486	253.7184548	-1.403900677	0.994705011	0.000626461	0.03137747	LINC00486
ASB3	615.5319256	0.308654356	0.114754193	0.000843306	0.037025583	ASB3
ACYP2	568.6228366	0.272449492	0.070784696	1.7704847827211e-05	0.002583924	ACYP2
CCDC85A	375.0947134	-0.840778815	0.288410514	8.4666105507893e-05	0.008293671	CCDC85A
SERTAD2	68.58882471	0.493679681	0.234468024	0.00131289	0.049388486	SERTAD2
GFPT1	160.5066537	0.557327115	0.14808079	1.25077941387917e-05	0.001971479	GFPT1
DYSF	75.42768089	-0.6897566	0.305510874	0.000989526	0.04148112	DYSF
MTHFD2	7.009523517	2.039104556	0.543638955	1.71493648055658e-05	0.002583924	MTHFD2
CYTOR	62.73610286	0.86417166	0.23564158	5.31494189109566e-06	0.001132083	CYTOR
EIF2AK3	102.0240242	0.654101553	0.19963548	6.78528962871351e-05	0.007082764	EIF2AK3
ENSG00000291142	67.39523929	-0.48842385	0.149998515	7.65453790767135e-05	0.007834469	ENSG00000291142
FER1L5	13.30010536	-0.718501741	0.335513172	0.001347298	0.049865859	FER1L5
C2orf92	25.85776962	0.785234195	0.290739116	0.000235872	0.016746882	C2orf92
MIR4435-2HG	136.4243546	1.075223802	0.184143207	1.02451673032909e-10	1.34570272528726e-07	MIR4435-2HG
ENSG00000229118	5.436916008	1.441435375	0.482432348	0.000111841	0.01007338	ENSG00000229118
DPP10	2217.353515	-0.337277196	0.112222501	0.000290466	0.019482267	DPP10
CFAP221	174.9640776	-0.529648843	0.211386503	0.000549743	0.028980113	CFAP221
BIN1	67.96952505	-0.603510015	0.271591696	0.001205167	0.046771753	BIN1
UBXN4	190.5283238	0.326206661	0.112319596	0.000388848	0.022955136	UBXN4
ENSG00000227400	5.480977307	2.310992882	0.795673444	0.000223869	0.016186373	ENSG00000227400
ACVR1C	160.0096755	0.634641103	0.184084034	3.68601499023682e-05	0.004335744	ACVR1C
ACVR1	125.4771256	0.700507514	0.178502177	5.93037123610368e-06	0.001189914	ACVR1
UPP2	330.5885174	0.782493887	0.150482542	1.2995070278891e-08	1.07804367229411e-05	UPP2
SP3	156.2187207	0.490558222	0.16573255	0.000192819	0.014753483	SP3
FAM171B	400.5138584	0.541420478	0.125275468	1.62527653510839e-06	0.000458311	FAM171B
COL5A2	263.5501919	-1.129959431	0.230955678	3.21822816637267e-08	2.20546575471157e-05	COL5A2
LINC01821	14.21741073	-1.166221782	0.552546455	0.000788063	0.036125918	LINC01821
RAPH1	497.0556271	0.339930554	0.109424871	0.000182737	0.014050216	RAPH1
IGFBP5	32.95008333	0.680078879	0.216095961	8.55776728701753e-05	0.008293671	IGFBP5
DIRC3-AS1	754.3555154	-0.727500023	0.137479907	8.43355289758222e-09	7.81939181009947e-06	DIRC3-AS1
EPHA4	838.8214247	0.258296568	0.089136189	0.00061883	0.03137747	EPHA4
SGPP2	137.7911368	-0.446255749	0.169730175	0.000630499	0.03137747	SGPP2
DGKD	35.61953267	1.119568137	0.278821333	3.21263247449313e-06	0.000744669	DGKD
IQCA1	71.52047031	-0.394975907	0.146016755	0.000540242	0.028574831	IQCA1
SLC6A11	34.89334997	-0.757309986	0.231981128	5.53370971919099e-05	0.005945708	SLC6A11
VGLL4	416.1224952	0.292163075	0.100532524	0.000402325	0.023228731	VGLL4
RARB	119.0577833	-0.568753391	0.210470276	0.000341784	0.021548772	RARB
SUSD5	22.30284063	-0.818246073	0.368869419	0.000763271	0.035593713	SUSD5
ITGA9	353.8519164	-0.521936847	0.114733006	4.75250168131886e-07	0.000170248	ITGA9
ITGA9-AS1	197.3061073	-0.433722415	0.151242881	0.000240303	0.016909154	ITGA9-AS1
CTDSPL	665.5168639	0.791188595	0.107992303	9.51835150094215e-15	1.87535320447313e-11	CTDSPL
MYRIP	499.9971948	-0.616560491	0.155644699	3.88223652440863e-06	0.000849886	MYRIP
BSN	283.585266	0.257629086	0.091844925	0.00077292	0.03593734	BSN
ERC2	2184.284165	0.404862291	0.106043749	1.04893365831706e-05	0.001797097	ERC2
ARF4	80.30679123	0.376385508	0.132336905	0.000347942	0.021700311	ARF4
FLNB	99.43170452	-0.368094076	0.148163823	0.001120748	0.045179615	FLNB
SYNPR	125.9549247	-0.771943738	0.32662601	0.000624396	0.03137747	SYNPR
LINC00882	1125.478581	-0.486475036	0.155839062	0.000105839	0.009813172	LINC00882
NECTIN3	629.320784	0.527006779	0.173782563	0.000152401	0.012777395	NECTIN3
CD96	14.45888338	1.045952281	0.339514843	5.29160627079902e-05	0.005752158	CD96
IGSF11	364.5994316	0.388566238	0.119678323	0.000104311	0.009786649	IGSF11
CPNE4	173.4532684	-1.031368021	0.432302205	0.000396791	0.023163771	CPNE4
RAP2B	45.5598761	0.47750778	0.205055028	0.000867864	0.037683939	RAP2B
SERPINI2	9.246424263	1.292057303	0.619839637	0.00049682	0.026726565	SERPINI2
NLGN1	2320.121114	-0.393294624	0.140080259	0.000350998	0.021700311	NLGN1
MCF2L2	381.6305016	-0.293224748	0.088033941	0.000110629	0.010021461	MCF2L2
VWA5B2	32.38270482	-1.09855101	0.362285002	8.26068569772912e-05	0.008271296	VWA5B2
VPS8	403.610925	0.656451554	0.161082938	2.18235607407395e-06	0.000583022	VPS8
CRMP1	148.6468032	0.286878386	0.109191706	0.000962761	0.040948142	CRMP1
ABLIM2	317.5539687	-0.306760704	0.123042093	0.001167978	0.046024168	ABLIM2
TAPT1-AS1	250.7465503	0.572643036	0.150322183	5.96391597473308e-06	0.001189914	TAPT1-AS1
LAP3	38.09627515	1.153612538	0.268068821	5.23588046320749e-07	0.000183395	LAP3
LCORL	174.5484648	0.355814709	0.149826131	0.001329675	0.049672432	LCORL
ENSG00000250137	177.0233614	0.831919813	0.35752081	0.000614177	0.031359172	ENSG00000250137
ENSG00000250064	12.25234433	-0.130289717	0.2563799	0.001184622	0.046318427	ENSG00000250064
ENSG00000285454	8.598582061	-2.039036441	0.687977265	0.00012519	0.010842036	ENSG00000285454
RUFY3	524.8553427	0.298377739	0.09036285	0.000127497	0.010862754	RUFY3
MTHFD2L	119.873295	0.393987783	0.169083567	0.001291822	0.0489464	MTHFD2L
ART3	89.76233543	0.666715082	0.217751555	8.9855614553106e-05	0.008636001	ART3
CCNG2	57.87213328	-0.578652411	0.217378441	0.000369389	0.022307713	CCNG2
RASGEF1B	16.32677446	-1.863552663	0.658360917	0.000247866	0.01728701	RASGEF1B
CAMK2D	224.3545071	0.718633846	0.19773671	1.20406169573821e-05	0.001954977	CAMK2D
ENSG00000287290	18.76085042	1.161319275	0.475749412	0.000319513	0.02049124	ENSG00000287290
SYNPO2	245.0769448	-0.657770701	0.149897811	8.2445000877163e-07	0.000272836	SYNPO2
USP53	107.8307703	0.676416881	0.202630214	4.07904389403913e-05	0.00476251	USP53
ANXA5	35.55327952	0.860703353	0.218158298	3.0718759458323e-06	0.000744669	ANXA5
SLC7A11	62.38071485	2.476132793	0.671845648	3.57070009229857e-05	0.004288228	SLC7A11
LINC00499	20.46787052	1.14405649	0.409915851	0.000171882	0.013546028	LINC00499
ENSG00000250195	47.68309566	1.515443558	0.196888758	1.53585223465183e-15	3.45830041751172e-12	ENSG00000250195
TMEM131L	165.6582416	-0.455142071	0.162416976	0.00037764	0.022614418	TMEM131L
RXFP1	18.51338698	-1.01435987	0.518245044	0.001210689	0.046771753	RXFP1
FNIP2	438.1096205	0.402659746	0.165733127	0.001190138	0.046318427	FNIP2
SEMA5A	88.82068777	2.380026342	0.291380276	8.1647453855313e-16	2.14487861277907e-12	SEMA5A
CDH9	1099.410568	0.670330569	0.207761766	8.32425684227686e-05	0.008271296	CDH9
EMB	39.84915642	-0.727091426	0.227653154	7.20564153646294e-05	0.007472061	EMB
PELO-AS1	6.798332014	-2.513595516	0.489539391	2.04106123444457e-08	1.53196224653883e-05	PELO-AS1
MTREX	218.7534913	0.388937978	0.142654796	0.000456152	0.025405904	MTREX
MAST4	1233.672718	-0.435961362	0.140024745	8.57675645539105e-05	0.008293671	MAST4
TNPO1	495.3639895	0.422813518	0.157911088	0.000525421	0.028073511	TNPO1
PDE8B	736.2864263	0.353310141	0.132027789	0.000622223	0.03137747	PDE8B
POLR3G	44.74854586	-0.460544425	0.195970169	0.00109799	0.04495198	POLR3G
ENSG00000251574	8.103148373	2.450439646	0.505903761	4.9058208269483e-08	3.2218978280983e-05	ENSG00000251574
FNIP1	483.9178956	0.366790333	0.138376931	0.000790727	0.036125918	FNIP1
NME5	116.7327706	-0.545543402	0.132318126	2.52241694686675e-06	0.000651776	NME5
BRD8	82.20045851	0.465707556	0.141877428	5.61980923827463e-05	0.005985097	BRD8
SLC36A1	92.42618815	-0.616541051	0.162465529	8.55613872570964e-06	0.001550136	SLC36A1
NEURL1B	12.7030481	-1.105698756	0.375986497	0.000161672	0.013145028	NEURL1B
BMP6	7.077208364	-1.566715823	0.561889896	0.000378772	0.022614418	BMP6
KDM1B	108.2051696	0.530476456	0.140024061	1.08515811250641e-05	0.001839168	KDM1B
E2F3	163.3812396	-0.394557493	0.157915889	0.000775222	0.035938377	E2F3
RIPOR2	90.10416476	-0.479061025	0.195994981	0.000818589	0.036551258	RIPOR2
H2BC6	10.65588751	1.18197265	0.392589063	0.000109764	0.010000583	H2BC6
SAPCD1-AS1	6.409368147	-1.111493843	0.520937304	0.000978904	0.041255322	SAPCD1-AS1
STK38	93.99385446	-0.522786519	0.13821146	1.18629322742893e-05	0.001947745	STK38
PTCHD4	88.31194957	-0.77447792	0.305759878	0.000629309	0.03137747	PTCHD4
COL21A1	22.40646791	-1.415456676	0.565499083	0.000466868	0.025710673	COL21A1
ENSG00000287598	19.52796156	2.845746209	0.50624258	2.52115652377046e-10	3.05680531751308e-07	ENSG00000287598
ENSG00000231533	474.0437651	0.517431057	0.133355813	5.61856351308139e-06	0.001165261	ENSG00000231533
BCKDHB	171.7218323	-0.368613664	0.129706051	0.000405507	0.023327012	BCKDHB
MRAP2	28.19827426	-1.44919593	0.284820468	1.43475731828969e-08	1.1307322425441e-05	MRAP2
ENSG00000271860	474.3327767	-0.75067746	0.177055949	1.38613141391347e-06	0.000404596	ENSG00000271860
ENSG00000286084	85.2774537	-0.928434862	0.431145629	0.000605854	0.031206905	ENSG00000286084
AFG1L	134.2155131	-0.607744226	0.15862775	8.24045073724635e-06	0.001513774	AFG1L
SLC35F1	236.2143262	-0.986000206	0.214608225	3.17538935454693e-07	0.000135272	SLC35F1
SAMD3	15.59017561	-1.210983348	0.304510138	3.4339388086242e-06	0.000773225	SAMD3
EPB41L2	1160.360573	0.361687414	0.123792488	0.000331305	0.021056571	EPB41L2
MAP7	1014.7906	0.3255503	0.115650708	0.000591582	0.030572171	MAP7
ARFGEF3	525.6902278	0.358989221	0.118917692	0.000215268	0.015636181	ARFGEF3
TWIST1	17.2971782	-1.037020074	0.55544079	0.001110294	0.0450202	TWIST1
CREB5	46.75086503	2.643818641	0.319727707	2.51362484100337e-17	9.90493868597377e-14	CREB5
GARS1	136.3924917	0.578560221	0.166889339	3.28410624479741e-05	0.00399945	GARS1
PDE1C	127.775287	-0.950511695	0.366303164	0.000374706	0.022542449	PDE1C
DPY19L1	103.1435471	-0.561404635	0.232365103	0.000867149	0.037683939	DPY19L1
EPDR1	51.6198263	-0.577365474	0.244660963	0.001041063	0.042956132	EPDR1
POU6F2	410.2455886	-0.723479486	0.267313106	0.000215093	0.015636181	POU6F2
INHBA	25.40217991	1.182854652	0.347812484	1.82823188344351e-05	0.002643724	INHBA
UPP1	49.05348141	-0.888569609	0.32121482	0.000209349	0.015450348	UPP1
COBL	502.0184558	-0.426036193	0.112835921	1.02851243311598e-05	0.001781474	COBL
ZNF680	100.8031728	-0.672346708	0.305958831	0.001220803	0.046932435	ZNF680
ZNF138	115.215465	-0.770975536	0.16389124	1.52217103928863e-07	8.23436062952592e-05	ZNF138
ENSG00000287580	12.06944006	-1.383197581	0.431791879	5.00580281488268e-05	0.00563996	ENSG00000287580
CALN1	557.8984455	0.473743244	0.144625924	7.76253486979068e-05	0.007875265	CALN1
SRRM3	453.6393312	-0.262035495	0.086314784	0.000350125	0.021700311	SRRM3
GRM3	195.3285711	-1.012505116	0.296311853	1.86564124826367e-05	0.002673294	GRM3
TRRAP	196.7352462	0.288277608	0.113131693	0.001330415	0.049672432	TRRAP
VGF	49.98410003	0.973134723	0.425515629	0.00065211	0.032020426	VGF
COL26A1	281.1667174	-0.504996722	0.146578399	2.80290216211699e-05	0.003621258	COL26A1
COG5	436.2842595	0.351335006	0.133315203	0.000655177	0.032071121	COG5
SLC26A4-AS1	29.42638506	0.690012119	0.28465407	0.00048371	0.026200141	SLC26A4-AS1
IMMP2L	741.9672872	-0.392574296	0.128890943	0.000170686	0.013519349	IMMP2L
ANKRD7	93.39162937	-0.530218041	0.202482749	0.000532466	0.028258372	ANKRD7
ENSG00000291149	18.57328355	-0.856636916	0.314812994	0.000345587	0.021700311	ENSG00000291149
ADAM7	30.41600619	-0.646743667	0.282516415	0.001111937	0.0450202	ADAM7
STMN4	73.76198228	0.529932338	0.190669923	0.000252574	0.017460834	STMN4
TEX15	13.20556651	-0.975926392	0.431019632	0.001030114	0.042840769	TEX15
DUSP26	24.25205142	0.623734147	0.273078703	0.000832022	0.03663222	DUSP26
XKR4	429.6640159	0.429436073	0.133544851	0.000104219	0.009786649	XKR4
GGH	15.74224321	-0.824441278	0.317847439	0.000451392	0.025229959	GGH
ENSG00000253762	77.79841897	-0.936250662	0.257261898	1.17452818180466e-05	0.001947745	ENSG00000253762
LINC01289	24.23373274	-0.815345423	0.253927741	7.6479136728934e-05	0.007834469	LINC01289
PPP1R42	18.72904272	0.784842469	0.286491111	0.00020962	0.015450348	PPP1R42
STMN2	245.0932076	-0.454975093	0.137808688	6.38908774335892e-05	0.006713653	STMN2
RAD54B	26.34821829	-0.716200962	0.294835026	0.000783453	0.036115582	RAD54B
CFAP418-AS1	30.75909629	-0.759852719	0.321044661	0.000679669	0.032691897	CFAP418-AS1
BAALC	194.9859952	0.401010453	0.137577974	0.000209769	0.015450348	BAALC
DPYS	22.27997751	-0.964552743	0.276595062	2.59513307538719e-05	0.003400361	DPYS
ENSG00000286937	12.37452195	2.559596318	0.690444661	1.36123631620453e-06	0.000404596	ENSG00000286937
TRPS1	407.3406436	0.775859531	0.22262953	4.20772163258494e-05	0.004876626	TRPS1
ENSG00000286282	74.26863341	0.744497507	0.179171932	1.65738484224493e-06	0.000458311	ENSG00000286282
CCN3	11.42508016	0.910736872	0.392871227	0.000464278	0.025677017	CCN3
LINC02055	830.7913639	-0.723816737	0.275829017	0.000227422	0.016368129	LINC02055
KCNK9	28.67393498	-0.693440972	0.259824729	0.000309727	0.020173193	KCNK9
LYNX1	31.20590095	-0.80244746	0.262009784	0.000136213	0.011542939	LYNX1
ADAMTSL1	368.0490214	-0.943853505	0.401981052	0.000356149	0.021700311	ADAMTSL1
TRPM3	377.9584117	-0.645407731	0.283228353	0.000737015	0.034877663	TRPM3
PSAT1	20.88455047	0.928222721	0.452417573	0.00126401	0.048346615	PSAT1
IARS1	171.1614006	0.500266209	0.110360788	4.33400675189801e-07	0.000162649	IARS1
WNK2	330.9422768	-0.253066132	0.082786404	0.000353241	0.021700311	WNK2
ANKS6	105.8617422	-0.42239578	0.16876542	0.000897367	0.038857975	ANKS6
SLC44A1	667.7441383	0.528818729	0.115958542	4.03142302784879e-07	0.000154984	SLC44A1
ZNF462	41.13876446	-0.605788008	0.223276815	0.000334952	0.021202852	ZNF462
SVEP1	38.82304564	0.905453978	0.277475043	2.32609779780836e-05	0.003133671	SVEP1
SHOC1	154.0523153	0.653171462	0.173157371	8.72178589210643e-06	0.00155466	SHOC1
KIAA1958	87.21636756	-0.694399608	0.260169549	0.000354002	0.021700311	KIAA1958
DAB2IP	96.76422415	-0.492438726	0.224754498	0.001295027	0.048950167	DAB2IP
NR6A1	250.2387426	-0.338485833	0.137507866	0.001225859	0.047012135	NR6A1
GPR107	101.9477169	0.429162995	0.153221922	0.000306229	0.020093018	GPR107
NUP214	118.3997436	0.308903743	0.113830368	0.000667582	0.032277372	NUP214
TUBB4B	21.31892914	-0.604167952	0.269087866	0.001161636	0.046004302	TUBB4B
ENSG00000287277	5.767242833	1.40267783	0.560922497	0.000577048	0.030017901	ENSG00000287277
ABI1	389.6867638	0.358378936	0.133717061	0.000664986	0.032277372	ABI1
FAM238C	37.47557694	-0.578612746	0.252938447	0.000927961	0.03993776	FAM238C
LINC02634	6.687786144	1.749209846	0.466639894	5.78209863317149e-06	0.001183603	LINC02634
CCNY-AS1	100.6799264	0.370463296	0.126469228	0.000269536	0.018233587	CCNY-AS1
LINC00842	9.6804006	-1.136449957	0.526884178	0.001155676	0.045919723	LINC00842
CCDC6	367.6426225	0.581070197	0.174678189	5.25424414023506e-05	0.005751208	CCDC6
RHOBTB1	95.17119732	-0.69300532	0.210563384	5.21090558732688e-05	0.005743657	RHOBTB1
USP54	99.11998342	0.416364035	0.158931235	0.000642742	0.031659038	USP54
ENSG00000228748	8.980954253	1.761813183	0.924347002	0.000352206	0.021700311	ENSG00000228748
CRTAC1	48.43223166	-0.53157396	0.24039314	0.001355853	0.049865859	CRTAC1
LINC02641	19.21035129	-1.345262808	0.393260314	3.61841320347049e-05	0.004288228	LINC02641
LINC02666	25.32898157	-0.649064449	0.245032816	0.00041631	0.023861369	LINC02666
KNDC1	168.0120872	0.596981238	0.159817002	8.25939357745282e-06	0.001513774	KNDC1
SLC25A22	29.53069179	0.569812312	0.215214549	0.000392449	0.023081271	SLC25A22
CARS1	74.67387149	0.616329417	0.222029424	0.000255878	0.017611988	CARS1
ENSG00000283415	95.5619419	-0.670933457	0.18358778	1.17318228301536e-05	0.001947745	ENSG00000283415
RRAS2	89.68906393	0.474753509	0.171177819	0.000360428	0.021850228	RRAS2
SERGEF	300.389014	-0.280419326	0.096587025	0.000443328	0.024956194	SERGEF
GAS2	221.8159125	-0.653404564	0.183135788	2.1829624150911e-05	0.003005614	GAS2
SVIP	46.54217755	-0.490962923	0.200750552	0.00079945	0.036209573	SVIP
BDNF	35.47465816	1.475429453	0.388684305	3.38766213770167e-06	0.000773225	BDNF
PAMR1	50.7339005	1.36561865	0.284135296	1.63593950284423e-07	8.23436062952592e-05	PAMR1
CELF1	537.853047	0.418504602	0.136559581	0.00017055	0.013519349	CELF1
ZFP91	136.922773	0.561998199	0.155383509	2.19290457581107e-05	0.003005614	ZFP91
CBLIF	5.830137914	-1.381426191	0.610928037	0.000562903	0.029379081	CBLIF
FTH1	195.2854895	0.54880662	0.12530684	8.30867346864575e-07	0.000272836	FTH1
RASGRP2	18.44059587	-1.038055418	0.388081151	0.00028794	0.019395349	RASGRP2
MALAT1	51739.3086	0.491242672	0.096688694	2.77234463373997e-08	1.98625891440952e-05	MALAT1
TPCN2	59.53297403	-0.441315571	0.170409334	0.000632136	0.03137747	TPCN2
LTO1	37.61157533	-0.494953732	0.201335759	0.00073661	0.034877663	LTO1
PRCP	100.7016654	-0.524844099	0.201152647	0.000622479	0.03137747	PRCP
NOX4	53.29960206	1.41488421	0.375660357	2.16103485382246e-05	0.003005614	NOX4
GUCY1A2	995.9377161	0.49852064	0.18188549	0.00055299	0.029054094	GUCY1A2
EXPH5	16.8826632	-0.847582195	0.37122861	0.000812398	0.036377908	EXPH5
SIK2	405.9033511	0.524601771	0.175828325	0.000158564	0.013085292	SIK2
PPP2R1B	34.02694625	0.637210272	0.299139038	0.001266791	0.048346615	PPP2R1B
NCAM1	1128.316658	0.362656133	0.099362868	2.90017565152234e-05	0.003657005	NCAM1
KMT2A	416.536849	0.242419325	0.085576516	0.000790632	0.036125918	KMT2A
MIR100HG	536.2445114	0.350238652	0.133239634	0.000798116	0.036209573	MIR100HG
ENSG00000291189	35.64189483	-1.027475024	0.309619509	3.28943585968697e-05	0.00399945	ENSG00000291189
LINC00937	181.628262	-0.574341911	0.240420128	0.000633044	0.03137747	LINC00937
PHC1	61.93324782	-0.541092897	0.216062396	0.000641239	0.031659038	PHC1
PZP	22.69587631	-0.894339558	0.4175485	0.000929905	0.03993776	PZP
APOLD1	20.42809183	0.999148926	0.402629452	0.000555291	0.029078053	APOLD1
ATF7IP	187.4145332	0.331194731	0.102501664	0.00011378	0.01018975	ATF7IP
PTPRO	784.4868894	0.650631915	0.165020998	6.76037483702356e-06	0.00128382	PTPRO
SOX5	965.5734414	-0.497877327	0.175861524	0.000243522	0.01705953	SOX5
BCAT1	76.29428769	0.455308039	0.164837288	0.000429536	0.024441697	BCAT1
TMTC1	600.0764007	0.581406111	0.151076191	1.23351088068071e-05	0.001963899	TMTC1
DBX2-AS1	7.271895614	-1.987959466	0.653526408	0.000167162	0.013374694	DBX2-AS1
SLC38A1	269.7974769	0.682539315	0.173666479	5.54204596758654e-06	0.001164716	SLC38A1
KCNH3	81.85109922	-0.463820434	0.167994406	0.000313788	0.020353592	KCNH3
SLC4A8	424.6908879	0.304719271	0.116675355	0.00104406	0.042967294	SLC4A8
ITGA5	11.7292052	-1.040995214	0.420005307	0.000396003	0.023163771	ITGA5
PDE1B	44.42226583	-0.52857664	0.221163834	0.000830631	0.03663222	PDE1B
XPOT	65.04878209	0.582096377	0.170767035	3.60391600821879e-05	0.004288228	XPOT
RAP1B	119.1226502	0.471651481	0.122465951	8.77837222040887e-06	0.00155466	RAP1B
ENSG00000286476	6.52076032	1.507788655	0.638715455	0.000758607	0.035564545	ENSG00000286476
LINC02464	7.849923563	1.003634897	0.456624431	0.000752826	0.035421032	LINC02464
BTG1	47.84882417	0.554188112	0.208347787	0.000385466	0.022841021	BTG1
RMST	161.9918771	-0.931935229	0.410431191	0.000450027	0.025229959	RMST
ALDH1L2	58.67507317	0.431141936	0.19336458	0.001334058	0.049672432	ALDH1L2
FBXO21	180.4434623	0.277311897	0.108520069	0.001311455	0.049388486	FBXO21
TMEM233	21.00212468	1.312975115	0.326739024	5.21606495038494e-06	0.001126241	TMEM233
P2RX7	186.4589425	0.370342198	0.120789076	0.000155545	0.012953639	P2RX7
STX2	104.0228751	0.335227372	0.127794912	0.000760389	0.035564545	STX2
EP400	268.6410426	0.386594669	0.097653452	6.42274823146257e-06	0.001236129	EP400
GOLGA3	152.0586429	0.459623392	0.153590247	0.000174979	0.013653524	GOLGA3
AMER2	63.17070868	0.712970601	0.238399594	0.000174051	0.013648684	AMER2
SLC7A1	115.5242826	0.433858025	0.180596611	0.001016883	0.042402391	SLC7A1
STARD13	118.6616508	-0.709362907	0.298144676	0.000607824	0.031206905	STARD13
TBC1D4	162.7930099	-0.459847065	0.150755366	0.000165684	0.013367453	TBC1D4
ENSG00000285572	55.46091998	1.809833148	0.413050652	1.02473446198056e-06	0.00032963	ENSG00000285572
GPC5	275.5025669	-0.991897201	0.370982274	0.00012009	0.010457743	GPC5
GAS6	46.58738003	-0.571412507	0.262515423	0.001155715	0.045919723	GAS6
CCNB1IP1	37.70793815	-0.582148413	0.220335945	0.000434887	0.024621813	CCNB1IP1
JPH4	356.8325112	0.327792975	0.115180655	0.000460637	0.025565327	JPH4
LINC02306	991.0960008	-0.735777147	0.251211652	0.000160491	0.013145028	LINC02306
NPAS3	665.819282	-0.767823084	0.289778271	0.000232731	0.016598692	NPAS3
FAM177A1	66.84142861	0.367306898	0.145300842	0.00080687	0.036377908	FAM177A1
ENSG00000258526	1105.789937	0.412232849	0.131308688	0.000127389	0.010862754	ENSG00000258526
GNG2	213.6005542	0.448387081	0.170913577	0.000586215	0.030394469	GNG2
LINC00520	6.214712721	-1.604324797	0.481912368	3.23809674671442e-05	0.00399945	LINC00520
ENSG00000259868	29.96571408	-0.652325446	0.273971174	0.000987309	0.04148112	ENSG00000259868
KCNH5	316.3546992	-0.793082485	0.25207899	5.20317020862127e-05	0.005743657	KCNH5
ENSG00000258603	123.7530356	-0.59996907	0.12329061	8.98154009372189e-08	5.24322351693498e-05	ENSG00000258603
FBLN5	5.592493988	1.17676108	0.583926966	0.001105756	0.0450202	FBLN5
CHGA	73.91283076	-0.756945567	0.330878903	0.000739065	0.034877663	CHGA
SLC25A29	44.52675354	-0.84553576	0.415255	0.001104308	0.0450202	SLC25A29
ENSG00000274253	33.68727704	-0.689667637	0.245169317	0.000302488	0.019949018	ENSG00000274253
GABRG3	450.6867092	-0.542832567	0.238503765	0.000829251	0.03663222	GABRG3
GABRG3-AS1	153.0954871	-1.013124351	0.342761889	5.11352766238405e-05	0.005716271	GABRG3-AS1
DPH6-DT	131.3699256	-0.751643869	0.246902722	0.000108244	0.009919448	DPH6-DT
LINC02853	19.36750527	-1.498913096	0.442578425	2.49342980238515e-05	0.003302642	LINC02853
ENSG00000259639	16.75892792	-1.717383048	0.386722159	3.91787866417792e-07	0.000154384	ENSG00000259639
CKMT1B	58.86502956	-0.742212541	0.284428543	0.000401516	0.023228731	CKMT1B
ENSG00000259754	14.48487685	1.847340687	0.483412676	2.78017725869499e-06	0.000695574	ENSG00000259754
MINDY2	140.3191776	0.322217631	0.115252522	0.000495834	0.026726565	MINDY2
FAM81A	349.6951908	0.588744075	0.157230551	7.94525964790382e-06	0.001490871	FAM81A
LACTB	38.66728251	0.486953938	0.206858113	0.000947803	0.040595863	LACTB
RAB8B	71.62114018	0.407102573	0.13640729	0.000204666	0.015374297	RAB8B
ANKRD34C-AS1	186.6222506	-0.276809791	0.102942074	0.001009424	0.042203015	ANKRD34C-AS1
ENSG00000285667	46.23043558	-0.480065748	0.203000574	0.000955839	0.040829087	ENSG00000285667
CRAT37	39.22099716	1.608402883	0.337910839	3.62806889573946e-07	0.00014663	CRAT37
RGS11	24.21529181	-2.023234112	0.468426507	3.08019484416889e-07	0.000134861	RGS11
PGP	54.11378318	-0.525689856	0.239733124	0.001154027	0.045919723	PGP
HS3ST2	49.86205233	1.202006911	0.3873937	0.000107739	0.009919448	HS3ST2
USP31	218.2385715	0.400580308	0.163900339	0.00127008	0.048355082	USP31
HS3ST4	94.96621224	-1.105149819	0.306697624	1.42023333756769e-05	0.002194678	HS3ST4
PAGR1	18.74665901	-1.66426742	0.349864949	7.28150357311583e-08	4.41427151228661e-05	PAGR1
MVP	31.32639448	3.006536323	0.250858638	6.71940520602989e-36	1.05911264857443e-31	MVP
SRCAP	42.3570417	0.47920088	0.177841324	0.000402014	0.023228731	SRCAP
BCL7C	14.22065452	1.620762887	0.500591012	2.8952085797123e-05	0.003657005	BCL7C
SIAH1	73.32882559	0.381267999	0.163589748	0.001336195	0.049672432	SIAH1
ZNF423	24.59337517	-1.370478607	0.380975054	1.67534145826669e-05	0.00256376	ZNF423
GNAO1-DT	99.3883861	0.304367299	0.125000929	0.001360381	0.049865859	GNAO1-DT
CNGB1	17.91369525	-1.082101502	0.406913675	0.00031981	0.02049124	CNGB1
NDRG4	264.9989542	0.356997667	0.138215985	0.000863697	0.037683939	NDRG4
ENSG00000245768	200.0952937	0.373753882	0.150008523	0.001034162	0.042883557	ENSG00000245768
SNTB2	286.1760312	0.372894283	0.151240277	0.001054764	0.043294755	SNTB2
MTSS2	59.89218345	0.613283349	0.246952241	0.000480685	0.026126034	MTSS2
SLC43A2	54.80312589	-0.43018529	0.181661014	0.001167683	0.046024168	SLC43A2
GLP2R	28.60772804	1.325676541	0.39819021	1.75346930047768e-05	0.002583924	GLP2R
SMCR5	29.87455483	0.643810683	0.318808702	0.001125468	0.045254165	SMCR5
DHRS7B	45.35063749	-0.659516554	0.22198063	0.000144912	0.012214427	DHRS7B
LINC02693	209.4031569	-0.317659056	0.127762997	0.001334723	0.049672432	LINC02693
SEZ6	32.84316246	0.752588872	0.258248494	0.000119153	0.010457743	SEZ6
CORO6	55.67104558	-1.156127067	0.3598398	4.53232513408547e-05	0.005200367	CORO6
MPP2	77.40227538	0.42741848	0.170313439	0.000665646	0.032277372	MPP2
GOSR2	63.67544775	-0.669209421	0.147834616	3.41294940713996e-07	0.000141566	GOSR2
CACNA1G	27.45561845	-0.825410966	0.341110195	0.000385108	0.022841021	CACNA1G
MAP2K6	84.05481208	-0.638176479	0.181183008	2.61035219037995e-05	0.003400361	MAP2K6
RAB37	50.13261789	-0.599391949	0.246496793	0.000811906	0.036377908	RAB37
WDR45B	76.63158579	0.363337094	0.154567603	0.001216212	0.046870266	WDR45B
LINC00470	47.46678712	-1.219530068	0.297287192	1.13086816845515e-06	0.000356495	LINC00470
DLGAP1	5904.686207	0.26206144	0.096107769	0.00114427	0.04589307	DLGAP1
MIR3976HG	72.04337388	-1.151516166	0.272175182	1.94822254995676e-06	0.000529446	MIR3976HG
ANKRD30B	80.8652157	0.870967524	0.281853808	0.000104002	0.009786649	ANKRD30B
ENSG00000287611	9.181038578	1.380243471	0.59175684	0.000468149	0.025710673	ENSG00000287611
KATNAL2	73.53240952	-0.62910008	0.253543601	0.000505078	0.027078374	KATNAL2
ZBTB7C	178.8859873	-0.765812153	0.249818151	8.34371297748404e-05	0.008271296	ZBTB7C
MAPK4	244.3917334	-0.396184028	0.135092069	0.000249914	0.017353062	MAPK4
SMAD4	107.1097765	0.36604964	0.154448501	0.001354257	0.049865859	SMAD4
ENSG00000263655	40.88267546	1.943201711	0.249166352	3.00207193672244e-16	9.46373157332382e-13	ENSG00000263655
LINC00683	20.21742588	2.028474015	0.435469133	1.03690689600275e-07	5.83704517671262e-05	LINC00683
BTBD2	75.19810463	1.054391008	0.231438337	1.67173924720739e-07	8.23436062952592e-05	BTBD2
NFIC	128.6611628	-0.339140388	0.132220586	0.000966911	0.040968944	NFIC
ADAMTS10	38.44844396	-0.914515016	0.219589638	1.29777620374954e-06	0.000401089	ADAMTS10
CACNA1A	836.2405965	-0.444069203	0.108448995	2.74235394570915e-06	0.000695574	CACNA1A
SAMD1	14.27489597	1.118404903	0.298499329	6.40488462217561e-06	0.001236129	SAMD1
JUND	153.4275197	0.501996455	0.194930964	0.000473747	0.025927796	JUND
ENSG00000268119	57.05087182	-1.276025321	0.287192326	2.36894313903776e-07	0.000106684	ENSG00000268119
ZNF681	10.60357244	-1.018622912	0.351375146	0.00016179	0.013145028	ZNF681
DPY19L3	67.34690592	0.659468695	0.214300116	0.000105345	0.009813172	DPY19L3
FXYD7	57.34786579	-0.750563747	0.187505618	3.63286554710133e-06	0.000806496	FXYD7
DMKN	8.814854116	-1.039145874	0.439561678	0.000825136	0.03663222	DMKN
ZNF546	68.11530568	0.588638277	0.1841714	7.79432431484412e-05	0.007875265	ZNF546
HIPK4	62.62241542	-0.794505535	0.2660772	9.46236274562872e-05	0.009039137	HIPK4
PPP1R15A	13.41922081	1.728431307	0.285731106	5.5519163446135e-11	7.95539140216345e-08	PPP1R15A
FTL	63.03352044	0.672785759	0.19211951	1.76918518353063e-05	0.002583924	FTL
RNF24	272.2520805	0.365512905	0.121200151	0.000229555	0.016446587	RNF24
XRN2	180.7722907	0.258941986	0.095991064	0.000971999	0.041074121	XRN2
EIF2S2	69.1550705	0.580188549	0.227661118	0.000614769	0.031359172	EIF2S2
SGK2	6.461483713	1.496353931	0.523222397	0.000182518	0.014050216	SGK2
TOX2	35.42946543	-0.906715303	0.314011707	0.000238108	0.016829828	TOX2
SERINC3	205.1420288	0.371292155	0.122858286	0.000206758	0.015445119	SERINC3
FAM217B	74.77469508	-0.496693103	0.167875056	0.000195411	0.01480799	FAM217B
ENSG00000225106	12.10573474	1.812646281	0.464586475	1.3561973803809e-06	0.000404596	ENSG00000225106
CXADR	116.7382392	0.393777892	0.163062875	0.001036584	0.042883557	CXADR
BTG3	14.74041738	0.877559239	0.375223677	0.000480156	0.026126034	BTG3
GRIK1	74.27823346	-0.071129037	0.154489834	0.001360035	0.049865859	GRIK1
ENSG00000286153	12.80278752	1.003267358	0.472446998	0.000852467	0.037323847	ENSG00000286153
DOP1B	115.8032612	-0.681443702	0.190777119	2.00955393015366e-05	0.002828088	DOP1B
DYRK1A	545.5781808	0.319094903	0.107538945	0.000321873	0.020539937	DYRK1A
ETS2	135.1448193	1.133734436	0.132798366	2.60986735994407e-19	1.37122431091462e-15	ETS2
B3GALT5	32.53875531	-1.08678072	0.442132634	0.000663522	0.032277372	B3GALT5
PDXK	145.6827281	-0.467626401	0.170781481	0.000356578	0.021700311	PDXK
TRPM2	142.6773968	-0.327102436	0.116244086	0.000530686	0.028258372	TRPM2
BCL2L13	156.4050559	0.345990393	0.111830506	0.000181344	0.014050216	BCL2L13
CRKL	66.72084784	0.417654795	0.179258758	0.001189916	0.046318427	CRKL
AIFM3	12.20388174	-1.20599569	0.391099036	0.00011943	0.010457743	AIFM3
SGSM1	375.103879	0.453412002	0.111715996	3.19540997013364e-06	0.000744669	SGSM1
MIAT	809.4531131	-0.604563332	0.176501143	2.30690344495724e-05	0.003133671	MIAT
MTMR3	141.4739859	0.334094276	0.128710765	0.000963822	0.040948142	MTMR3
NPTXR	211.7574946	0.790396187	0.16619946	5.85647953343365e-08	3.69239321623925e-05	NPTXR
TMSB4X	217.6450735	0.765800631	0.190039975	3.12339436987011e-06	0.000744669	TMSB4X
LINC01456	18.66756124	4.487921575	0.43165297	7.05296400824536e-28	5.55844093489817e-24	LINC01456
CFP	9.586208259	2.462499127	0.473468396	3.64829815580499e-09	4.02088055898422e-06	CFP
GPR173	62.24274867	0.943328798	0.209608575	1.63106585361949e-07	8.23436062952592e-05	GPR173
HUWE1	316.3110451	0.40822076	0.086077787	1.88160869372747e-07	8.98724734258559e-05	HUWE1
TAF1	147.9454243	0.38603089	0.1343588	0.000292082	0.019507597	TAF1
ENSG00000286523	26.66710834	-1.53678969	0.342918952	4.73899397315401e-07	0.000170248	ENSG00000286523
MID2	43.29225474	0.405931077	0.176088616	0.001352309	0.049865859	MID2
ENSG00000225689	883.602003	-0.519423109	0.137338328	1.21550389105695e-05	0.001954977	ENSG00000225689
MAMLD1	77.98028895	-0.50191211	0.172054631	0.00021489	0.015636181	MAMLD1
