# Supplementary material for: Multi-modal dissection of cell-type specific TDP-43 pathology in the motor cortex
Source: Nat Commun. 2026 Mar 9;17:2406. doi: 10.1038/s41467-026-69944-6 (PMC12982666; doi:10.1038/s41467-026-69944-6)
Supplement: Supplementary file 3 — Supplementary Data 1-25 [file 41467_2026_69944_MOESM3_ESM.zip › Supplementary_Data_16.csv]

# Supplementary Data 16. DGE results in Exc L6 ITC THEMIS nuclei TDP-43 High vs. TPD-43 Low. 'baseMean': average expression estimate as assessed by DESeq2; 'log2FoldChange': Log2 estimate of the expression fold change, negative values: decreased in TDP-43 Low, positive values: increased in TDP-43 Low; 'lfcSE': standard error estimate for the log2 fold change; 'stat': Wald's statistic; 'pvalue': p…
	baseMean	log2FoldChange	lfcSE	pvalue	padj	Gene
IGSF21	117.8871339	0.647216292	0.184943123	1.92930177378874e-05	0.00466891	IGSF21
HP1BP3	106.1314016	1.209155593	0.155987232	3.01495899714075e-16	3.42921436334789e-12	HP1BP3
EPHB2	15.84513819	-0.76124659	0.299231912	0.000457323	0.038217913	EPHB2
CLIC4	4.142262172	3.413316146	1.073031632	1.69166264546449e-05	0.004275771	CLIC4
SESN2	7.357387024	2.052360898	0.53033018	3.92199285481011e-06	0.001452862	SESN2
AGBL4	440.0173981	-0.325360903	0.104417951	0.000152714	0.018093486	AGBL4
GLIS1	33.76553838	-0.788857115	0.189172555	1.30638412212497e-06	0.000675401	GLIS1
SLC44A5	66.38942951	-0.86753372	0.227537277	4.9968941908875e-06	0.001722263	SLC44A5
AK5	473.923579	0.59303611	0.190897269	9.09710371005776e-05	0.013437722	AK5
SSX2IP	79.01254551	0.415447249	0.115432138	2.07499125202113e-05	0.004816521	SSX2IP
DPYD	154.7756316	-0.541966177	0.12560804	1.05861650830242e-06	0.000602035	DPYD
LRRC39	12.11413578	0.775810784	0.309082384	0.000426021	0.036138902	LRRC39
CFAP276	4.556494056	4.054116041	0.693743948	2.60989912273615e-10	7.42124815550025e-07	CFAP276
ELAPOR1	40.42657757	0.648656607	0.212110137	9.59060805163971e-05	0.013985074	ELAPOR1
LINC01138	21.39289806	-0.801361343	0.278224777	0.000163474	0.018723323	LINC01138
MSTO1	10.31782599	-1.346940474	0.348343995	5.92056118989778e-06	0.001924013	MSTO1
OLFML2B	5.576535968	-2.818623039	0.678654773	1.54957592043061e-06	0.000766299	OLFML2B
PRRX1	33.06069561	0.831565226	0.173988914	9.23222883586136e-08	0.000105007	PRRX1
SYT14	165.2120915	0.373633491	0.085854879	1.03321205837754e-06	0.000602035	SYT14
SUSD4	47.91499992	-0.502828734	0.173812076	0.000211877	0.02171073	SUSD4
OR2L2	4.495494129	-1.285191856	0.495027076	0.000361885	0.031662186	OR2L2
RNF144A	184.8624932	0.47438029	0.120302117	3.9242688032904e-06	0.001452862	RNF144A
ENSG00000223884	33.60817167	2.34895978	0.42481545	1.08016016520181e-09	1.96244286488602e-06	ENSG00000223884
ENSG00000229727	8.283418913	1.687126698	0.717488767	0.00052617	0.041273486	ENSG00000229727
ENSG00000145063	8.839557136	-1.23149541	0.369830529	3.38273849724861e-05	0.006977446	ENSG00000145063
KCNS3	4.987850707	2.344949349	1.301267129	0.000489881	0.039238758	KCNS3
RHOQ	7.76697035	1.025098131	0.361709502	0.000160997	0.018723323	RHOQ
LINC02934	25.23799603	-0.913535949	0.388769064	0.00048071	0.039054276	LINC02934
GFPT1	38.79113836	0.598617224	0.152609543	3.95979642055399e-06	0.001452862	GFPT1
AFF3	327.8040245	-0.438715402	0.138742211	0.000100983	0.014357212	AFF3
MIR4435-2HG	44.39609719	1.041466652	0.288947598	1.103854387886e-05	0.003159172	MIR4435-2HG
CNTNAP5	125.4681853	-0.871352287	0.36710278	0.000674038	0.04904021	CNTNAP5
CACNB4	217.1657345	-0.343829251	0.109932467	0.000132	0.017257093	CACNB4
PLA2R1	9.188578929	-1.005961599	0.422880764	0.000664845	0.04904021	PLA2R1
RBMS1	59.82160157	-0.523244537	0.159976655	6.47927787090862e-05	0.010837545	RBMS1
B3GALT1-AS1	8.909120515	1.136161949	0.467839148	0.000460335	0.038217913	B3GALT1-AS1
MAP3K20	3.475759012	2.557632521	0.611984045	9.76902104027093e-07	0.000602035	MAP3K20
FAM171B	110.2397753	0.420770047	0.132292957	8.62297052028769e-05	0.013077022	FAM171B
IGFBP5	7.09854795	1.244623482	0.429016371	0.000104388	0.014658073	IGFBP5
DIRC3-AS1	157.2120128	-0.617357378	0.223768081	0.000252216	0.024945226	DIRC3-AS1
SGPP2	13.36954537	-0.871162071	0.296753054	0.000150464	0.018014525	SGPP2
CNTN4-AS1	7.649019854	1.01230004	0.344291235	0.000146545	0.017922583	CNTN4-AS1
CTDSPL	167.8164089	0.720570154	0.126490202	4.51269973101046e-10	1.02654893481026e-06	CTDSPL
SIDT1	49.60237169	-0.700577778	0.169002961	2.06063814504533e-06	0.000924807	SIDT1
COPB2	18.5126101	0.788014327	0.292931931	0.000210716	0.02171073	COPB2
FGF12	438.2000142	-0.277961589	0.07902157	5.42017264608592e-05	0.009340764	FGF12
RGS12	83.73835813	-0.841764337	0.346530444	0.000667164	0.04904021	RGS12
STK32B	7.046315828	-2.203954789	0.676470113	4.06145203419593e-05	0.007572944	STK32B
TAPT1-AS1	52.80826274	0.534794836	0.19459127	0.000256472	0.025147542	TAPT1-AS1
CCDC149	20.7327188	0.60447186	0.223244739	0.000287155	0.02702947	CCDC149
RUFY3	132.1395254	0.363115384	0.127601303	0.000319403	0.028832427	RUFY3
SCD5	58.79643297	-0.581571992	0.14123085	2.30316087881695e-06	0.000963561	SCD5
GRID2	162.7572463	-0.946328323	0.299271757	0.000108397	0.015035412	GRID2
FNIP2	94.59360383	0.670319213	0.179320874	9.90626828385485e-06	0.002965103	FNIP2
ARL15	169.5913724	-0.435758899	0.13235894	5.22538802861673e-05	0.009143625	ARL15
MAST4	140.7274956	-0.434539542	0.172118452	0.000674049	0.04904021	MAST4
EDIL3	69.68991409	-0.699075335	0.243525735	0.000181077	0.020051738	EDIL3
LUCAT1	8.595336407	1.8280629	0.517055149	2.87871456325199e-05	0.006063426	LUCAT1
SKIC3	118.3686216	0.41654692	0.129617224	8.12780816899931e-05	0.012663793	SKIC3
ENSG00000251574	7.306116734	0.017118035	0.106865315	0.000271044	0.026125839	ENSG00000251574
KCNN2	42.6734257	-0.761303389	0.268274259	0.000138261	0.017600482	KCNN2
FNIP1	122.8419494	0.434413376	0.136780436	8.4802974630516e-05	0.013034446	FNIP1
LINC01202	7.745469052	-0.120713439	0.259981362	0.000183346	0.020051738	LINC01202
STK38	21.93392698	-0.65774992	0.221581519	0.000164615	0.018723323	STK38
PTCHD4	9.25597118	-2.297358328	0.52392805	6.69061468343111e-07	0.000475619	PTCHD4
HTR1E	90.9443158	0.490033248	0.154878901	7.09568518180211e-05	0.011555456	HTR1E
THEMIS	110.3274637	-0.384070573	0.123909776	0.00012851	0.017196189	THEMIS
MAP7	197.1386771	0.347461868	0.133152784	0.000584664	0.045547705	MAP7
HIVEP2	143.7359166	-0.501603266	0.174759711	0.000194618	0.020882896	HIVEP2
AIG1	71.47700765	-0.612054767	0.16644373	1.11101526823347e-05	0.003159172	AIG1
STXBP5-AS1	86.3856111	-0.879847992	0.271239976	3.56559681009002e-05	0.006977446	STXBP5-AS1
HDAC9	86.73719017	-0.38788492	0.127734286	0.000137955	0.017600482	HDAC9
GARS1	34.0476624	0.630340441	0.251586815	0.000382335	0.032944574	GARS1
RALA	23.43510547	0.561084379	0.202730645	0.000269307	0.026125839	RALA
PKD1L1	6.701773272	-1.306866633	0.41500205	7.23155264098384e-05	0.011584744	PKD1L1
ZNF680	19.73167356	-1.052871337	0.304526331	2.78634674562356e-05	0.006063426	ZNF680
ZNF138	23.25800647	-0.765409303	0.230882807	3.6193889598065e-05	0.006977446	ZNF138
SEMA3D	4.967225394	2.692910455	0.789951683	1.38604012997023e-05	0.003666237	SEMA3D
ZNF804B	429.6068936	-1.028330395	0.29028955	1.46100371665658e-05	0.003776695	ZNF804B
DOCK4	105.3547726	-0.597695761	0.215602378	0.000313009	0.028832427	DOCK4
FOXP2	77.90642271	-0.533282496	0.222641674	0.000597855	0.045989177	FOXP2
KCND2	240.7231789	-0.531823563	0.205619744	0.000486487	0.039238758	KCND2
PTPRN2	304.3379222	-0.358977093	0.100390652	2.44218014251684e-05	0.005555471	PTPRN2
NRG1	913.3441757	-0.532096514	0.130947531	4.32670250066268e-06	0.001537872	NRG1
ENSG00000254202	6.032288755	1.731064987	0.426424776	2.11403149946578e-06	0.000924807	ENSG00000254202
ENSG00000286937	4.568363408	2.638476371	0.709661044	2.37205136133082e-06	0.000963561	ENSG00000286937
SNTB1	12.86479444	-0.102929449	0.200693654	0.000357974	0.031562745	SNTB1
ADCY8	12.49025352	2.438999789	0.790217744	3.55270724013178e-05	0.006977446	ADCY8
MAMDC2	40.44027196	-0.655574287	0.257146326	0.000509335	0.04051174	MAMDC2
IARS1	46.91035022	0.686781635	0.203706584	2.82863001853619e-05	0.006063426	IARS1
SLC44A1	131.8822911	0.322784489	0.108363619	0.000205659	0.021658931	SLC44A1
LINC01505	29.29367512	0.922971075	0.299987635	7.11167528202922e-05	0.011555456	LINC01505
KCNT1	38.87605246	-0.463617563	0.187136333	0.000646288	0.048681323	KCNT1
FRMD4A	851.3030843	-0.210776754	0.06977066	0.000407573	0.034855145	FRMD4A
DLG5	13.81179342	1.048662895	0.413494387	0.000365802	0.031760539	DLG5
GRID1	183.8136972	-0.329135826	0.104736278	0.000144171	0.017860498	GRID1
SORBS1	278.0746132	-0.519246885	0.113056704	2.84608904081405e-07	0.000269762	SORBS1
HSPA12A	146.4029019	-0.584637293	0.19788185	0.000144467	0.017860498	HSPA12A
LINC02641	5.531695901	-2.321872328	0.506369403	2.59588529648312e-07	0.000268415	LINC02641
TCERG1L	16.90448272	-0.986348747	0.281050117	1.98739142223991e-05	0.00470929	TCERG1L
PPP2R2D	47.41393208	0.490318256	0.169515718	0.000200535	0.021316689	PPP2R2D
ENSG00000283415	15.72289187	-1.043612318	0.293562864	1.75226268669775e-05	0.00433266	ENSG00000283415
CELF1	117.9591814	0.455900139	0.15028772	0.0001317	0.017257093	CELF1
FTH1	47.84809002	0.677963144	0.189373975	1.38203200833894e-05	0.003666237	FTH1
NEAT1	48.35420471	2.010278421	0.441096862	4.57748300713575e-07	0.000371888	NEAT1
MALAT1	10481.48412	0.47723292	0.123248292	5.88178587796421e-06	0.001924013	MALAT1
EXPH5	5.437642542	-1.679148855	0.458512591	1.37950241782863e-05	0.003666237	EXPH5
BCAT1	23.72508393	0.547875942	0.216882609	0.000472807	0.038968914	BCAT1
SLC38A2	31.01869895	0.624062506	0.202940851	8.73803068800725e-05	0.013077153	SLC38A2
RAP1B	31.61874988	0.528661981	0.192366056	0.000287548	0.02702947	RAP1B
PRANCR	46.05003416	-0.75738008	0.298648709	0.000428939	0.036138902	PRANCR
PTPRQ	10.04080379	-1.231103689	0.547827826	0.000676922	0.04904021	PTPRQ
BTG1	6.526069758	0.958496454	0.409774757	0.000598417	0.045989177	BTG1
RPH3A	25.48189397	-1.157720444	0.223052121	1.00957567786684e-08	1.43536422000719e-05	RPH3A
TMEM233	18.58259015	1.30777044	0.308360684	9.54029359735518e-07	0.000602035	TMEM233
CLIP1	94.62694931	0.405708651	0.128908683	0.000112226	0.015379017	CLIP1
COG6	77.53171812	0.43320102	0.151094088	0.000230144	0.02337191	COG6
VWA8	93.80941837	-0.299918813	0.102411986	0.000314681	0.028832427	VWA8
ENSG00000285572	7.988221742	1.37761947	0.460508158	7.65715858161212e-05	0.012096184	ENSG00000285572
LINC00551	13.08206097	-0.905416134	0.340896798	0.000276488	0.026426638	LINC00551
IRS2	31.86305075	0.57705257	0.175029041	4.7067038755085e-05	0.008497468	IRS2
LINC02306	43.94055187	-1.696226738	0.478568143	5.21528244309501e-05	0.009143625	LINC02306
NPAS3	110.4837147	-0.599174137	0.174241286	3.91805840737302e-05	0.007427333	NPAS3
SYT16	153.2685454	-0.293106165	0.105174939	0.000476899	0.039023411	SYT16
LINC02296	3.874043704	-0.143520859	0.438066462	0.000247039	0.024647548	LINC02296
SNRPN	89.23267526	-0.542995984	0.122737736	5.56403262086079e-07	0.000421902	SNRPN
LINC02853	7.176429118	-1.781644071	0.538467712	4.52636302882849e-05	0.008303686	LINC02853
FAM81A	75.54292228	0.570042216	0.171600534	3.57829098144818e-05	0.006977446	FAM81A
SH3GL3	139.5459627	-0.384359891	0.138143512	0.000328205	0.029393715	SH3GL3
HS3ST2	123.9654867	0.600432522	0.107598392	1.20776332461774e-09	1.96244286488602e-06	HS3ST2
HS3ST4	43.11350911	-1.421244564	0.374557826	8.44439182027415e-06	0.002595852	HS3ST4
SBK1	5.946393581	-1.234519521	0.443527456	0.00018639	0.020190492	SBK1
MVP	6.970540128	2.985027455	0.432594756	3.82545262691642e-13	2.17553490892737e-09	MVP
SMG6	54.42863513	0.359652585	0.138355447	0.000613577	0.04652547	SMG6
SEZ6	5.380107345	1.249897044	0.497799833	0.000516402	0.040788606	SEZ6
SSH2	139.4026061	-0.246419077	0.087746185	0.000605993	0.046258798	SSH2
MAP2K6	19.95101417	-0.611955087	0.226599354	0.00031804	0.028832427	MAP2K6
SEC14L1	29.75091526	0.623843644	0.226242617	0.000210505	0.02171073	SEC14L1
NOL4	76.74549352	-0.418984158	0.166954236	0.000669964	0.04904021	NOL4
ST8SIA5	79.66047259	-0.494789437	0.165561306	0.000149158	0.018014525	ST8SIA5
DOK6	114.0986925	-0.614923089	0.219680245	0.000182452	0.020051738	DOK6
ZNF700	5.348699114	-1.250283143	0.470451578	0.000290221	0.027057132	ZNF700
HIPK4	11.81959024	-1.192548463	0.349455055	2.54928188701275e-05	0.005685398	HIPK4
PCSK2	226.901378	-0.335095751	0.098884247	6.19829315620715e-05	0.010522296	PCSK2
ZMYND8	116.103645	-0.593770463	0.19605233	0.000118669	0.016068378	ZMYND8
ETS2	24.23807229	1.072450811	0.218407109	3.39449380696256e-08	4.28988584004357e-05	ETS2
SEZ6L	108.8239815	-0.554302805	0.194590636	0.000162557	0.018723323	SEZ6L
TTC28	179.3655464	0.417836834	0.139546761	0.000174299	0.01962851	TTC28
NPTXR	41.49358619	0.777195964	0.173452404	3.36454828599565e-07	0.000294372	NPTXR
EPIC1	233.032946	-0.293273053	0.100160518	0.000335407	0.0298041	EPIC1
LINC01456	6.605187711	2.921568756	0.463270739	1.92260173865767e-11	7.28922405849745e-08	LINC01456
GK	21.68754442	0.681126086	0.225656796	9.77808509305623e-05	0.014077967	GK
GPR173	19.28682554	1.079426301	0.263171929	1.67718204098854e-06	0.000794845	GPR173
HUWE1	60.83341669	0.377647596	0.122899866	0.000139269	0.017600482	HUWE1
DIAPH2	62.77219877	-0.573971478	0.206133795	0.000233285	0.023481282	DIAPH2
TRPC5	62.73804475	-0.787454321	0.20812232	6.50539581582788e-06	0.002055344	TRPC5
ENSG00000225689	217.3863944	-0.605268382	0.140762173	1.19798494477265e-06	0.000648851	ENSG00000225689
