# Supplementary material for: Multi-modal dissection of cell-type specific TDP-43 pathology in the motor cortex
Source: Nat Commun. 2026 Mar 9;17:2406. doi: 10.1038/s41467-026-69944-6 (PMC12982666; doi:10.1038/s41467-026-69944-6)
Supplement: Supplementary file 3 — Supplementary Data 1-25 [file 41467_2026_69944_MOESM3_ESM.zip › Supplementary_Data_17.csv]

# Supplementary Data 17. DGE results in Exc FEZF2 NTNG1 nuclei TDP-43 High vs. TPD-43 Low. 'gene': HGNC gene symbol (or ENSEMBL/Genbank accession); 'p_value': p-value; 'model_log2FC': model log2 fold-change; 'ci.hi': upper log2 fold-change 95% confidence estimate; 'ci.lo': lower log2 fold-change 95% confidence estimate; 'fdr': q-value(fdr-adjusted p-value); all tests two-sided.
	gene	p_value	model_log2FC	ci.hi	ci.lo	fdr	conv_C	conv_D	avg_CPM_disease_2	avg_CPM_disease_1	avg_log2FC
1	ETHE1	7.43570043735766e-30	0.047173806	0.621661618	-0.527314006	1.02716765841659e-25	TRUE	TRUE	0.761093704	0.338095104	-0.4229986
2	ENSG00000263847	4.74509678948225e-29	0.231808678	0.625334554	-0.161717199	3.27743835249539e-25	TRUE	TRUE	0.464342542	0.348470932	-0.11587161
3	MRPL14	2.28225578164383e-28	-0.37585152	0.586538025	-1.338241065	5.99761364801843e-25	TRUE	TRUE	0.690556707	0.344108203	-0.346448504
4	NECAB3	2.10101032181656e-28	-0.823501299	0.30747148	-1.954474078	5.99761364801843e-25	TRUE	TRUE	0.886861779	0.348687886	-0.538173892
5	PRKCH	1.85226609912676e-28	-0.375042894	0.643913784	-1.393999571	5.99761364801843e-25	TRUE	TRUE	0.86572586	0.340781222	-0.524944637
6	SHMT1	3.03918456175829e-28	0.451836138	1.024551127	-0.120878852	5.99761364801843e-25	TRUE	TRUE	0.142604284	0.614683489	0.472079205
7	ZKSCAN4	2.91301412615548e-28	0.471491599	1.027016111	-0.084032912	5.99761364801843e-25	TRUE	TRUE	0.530391447	0.548985671	0.018594224
8	UBE2S	3.69454551401972e-28	-0.797769002	0.347112703	-1.942650706	6.37955646633356e-25	TRUE	TRUE	0.904280868	0.342284619	-0.561996249
9	ENSG00000260585	4.59412611228559e-28	0.301918324	1.010250942	-0.406414295	7.05147312390146e-25	TRUE	TRUE	0.598503303	0.451008709	-0.147494594
10	OGFOD2	5.55902784851694e-28	-0.062929759	0.723026005	-0.848885522	7.6792410699413e-25	TRUE	TRUE	0.548336437	0.33939568	-0.208940757
11	ENSG00000262362	6.55001191234496e-28	0.427093241	0.874957957	-0.020771474	7.81919345427758e-25	TRUE	TRUE	0.442280713	0.474523905	0.032243192
12	RBM11	6.7924078073933e-28	0.006885069	0.179278323	-0.165508185	7.81919345427758e-25	TRUE	TRUE	0.805368577	0.143921456	-0.661447121
13	ENSG00000225146	1.16723977996029e-27	-1.029166655	0.088521897	-2.146855207	1.24032694772089e-24	TRUE	TRUE	1.010810011	0.092723968	-0.918086043
14	ADAMTS16	2.30080568384377e-27	0.299142093	0.943896578	-0.345612392	2.27023783690127e-24	TRUE	TRUE	0.582024204	0.600508997	0.018484793
15	DDOST	3.1031313515419e-27	-0.829177466	0.247397995	-1.905752927	2.56871554316423e-24	TRUE	TRUE	1.13980816	0.085777602	-1.054030559
16	ENSG00000288880	3.16115276051773e-27	0.208375514	1.096785907	-0.680034879	2.56871554316423e-24	TRUE	TRUE	0.649343286	0.563679889	-0.085663397
17	ENSG00000290644	2.93185467968454e-27	-0.166368387	0.455466509	-0.788203283	2.56871554316423e-24	TRUE	TRUE	0.991853195	0.178554843	-0.813298351
18	SRPRA	4.70014159556142e-27	0.338953192	0.880523484	-0.2026171	3.60709755561586e-24	TRUE	TRUE	0.303786716	0.497912275	0.194125559
19	ENSG00000267383	5.03173304192548e-27	-0.145439886	0.51177653	-0.802656302	3.65833474953466e-24	TRUE	TRUE	0.389149089	0.561341107	0.172192018
20	CDAN1	5.54577799003307e-27	0.201630238	1.020688848	-0.617428372	3.83046885771584e-24	TRUE	TRUE	0.486670244	0.569995307	0.083325063
21	INSYN2B	6.13765110213256e-27	0.373350087	1.059163418	-0.312463244	4.03740534880282e-24	TRUE	TRUE	0.221415564	0.530365792	0.308950228
22	POLDIP3	6.48366131513539e-27	0.154407609	0.630674274	-0.321859057	4.0711498821491e-24	TRUE	TRUE	0.630526004	0.321929444	-0.30859656
23	TMEM258	7.38834643687856e-27	-0.685823503	0.357640461	-1.729287467	4.43750511648002e-24	TRUE	TRUE	1.114317061	0.166191856	-0.948125204
24	LINC02327	8.08819800727849e-27	-0.698822792	0.342467679	-1.740113262	4.65543196968938e-24	TRUE	TRUE	1.009631655	0.280281709	-0.729349946
25	LINC00987	8.89763477363419e-27	0.167701966	0.547373805	-0.211969872	4.91647707051931e-24	TRUE	TRUE	0.76279412	0.260177144	-0.502616975
26	CREB3	1.0509550211625e-26	-0.499844642	0.329219152	-1.328908437	5.58380487013032e-24	TRUE	TRUE	0.70028444	0.424608089	-0.275676351
27	ENSG00000225450	1.26829690306699e-26	-0.465355625	0.49418649	-1.424897739	6.04146669619564e-24	TRUE	TRUE	0.8299249	0.287800457	-0.542124443
28	GTF2F1	1.19281546770316e-26	-0.519873895	0.544764635	-1.584512425	6.04146669619564e-24	TRUE	TRUE	0.947565671	0.359053809	-0.588511862
29	IQCD	1.25629427117353e-26	-0.228963502	0.617440163	-1.075367168	6.04146669619564e-24	TRUE	TRUE	0.637636001	0.27103421	-0.366601791
30	ENSG00000289529	1.312585702171e-26	0.143865598	0.787095424	-0.499364228	6.04401962993005e-24	TRUE	TRUE	0.618085525	0.372082939	-0.246002586
31	ACD	1.56629510874629e-26	0.117280763	0.51680677	-0.282245243	6.22955277319237e-24	TRUE	TRUE	0.366126294	0.427492044	0.061365751
32	ARMCX5	1.57835780412431e-26	0.36134427	0.782049384	-0.059360844	6.22955277319237e-24	TRUE	TRUE	0.599426326	0.391797809	-0.207628517
33	FLG	1.53047062632627e-26	0.389845376	0.920132493	-0.14044174	6.22955277319237e-24	TRUE	TRUE	0.655859798	0.560551358	-0.09530844
34	STXBP6	1.41562815211508e-26	0.277994725	1.274832424	-0.718842973	6.22955277319237e-24	TRUE	TRUE	0.973918809	0.683963751	-0.289955058
35	ZNF154	1.55865088053372e-26	0.073403572	0.27088271	-0.124075566	6.22955277319237e-24	TRUE	TRUE	0.647267522	0.472927425	-0.174340096
36	DANCR	1.77936681629965e-26	0.258352864	0.776592662	-0.259886934	6.82782588898984e-24	TRUE	TRUE	0.433287953	0.431591987	-0.001695966
37	EGR3	1.873939825539e-26	-0.093344607	0.776596628	-0.963285842	6.99637966216102e-24	TRUE	TRUE	0.777393652	0.365258178	-0.412135475
38	JAKMIP1	1.95438931462756e-26	-0.454224537	0.537821106	-1.446270179	7.10471947164871e-24	TRUE	TRUE	1.027952869	0.340131769	-0.6878211
39	ROCK1P1	2.07070310689623e-26	0.328927772	0.700951416	-0.043095872	7.31009526096567e-24	TRUE	TRUE	0.478113725	0.403532023	-0.074581702
40	TMCC1-DT	2.11672079367762e-26	0.286319571	1.054161012	-0.48152187	7.31009526096567e-24	TRUE	TRUE	0.48338343	0.495457122	0.012073692
41	ELF3-AS1	2.2301590245335e-26	0.221010955	0.57512099	-0.13309908	7.51400408900139e-24	TRUE	TRUE	0.341280843	0.496402997	0.155122154
42	LINC00836	2.5672741235046e-26	-0.105402581	0.830882138	-1.0416873	8.44388684335537e-24	TRUE	TRUE	0.7717171	0.430655497	-0.341061603
43	LINC03082	3.07089053373713e-26	-0.096114824	0.562541595	-0.754771243	9.86541437977783e-24	TRUE	TRUE	0.837982357	0.276322661	-0.561659696
44	ECT2	3.73697253780056e-26	0.22996682	0.638229499	-0.178295858	1.17323951448129e-23	TRUE	TRUE	0.794328423	0.344847607	-0.449480816
45	DHRS7	4.22764946589225e-26	-1.090708968	0.121661478	-2.303079415	1.29779443826301e-23	TRUE	TRUE	1.414088807	0.256814897	-1.15727391
46	ENSG00000291176	5.69659126015856e-26	0.566459565	1.102717622	0.030201509	1.67431301420916e-23	TRUE	TRUE	0.429558346	0.493773586	0.064215239
47	EVC	5.57776540359537e-26	-0.051113909	0.820661512	-0.922889331	1.67431301420916e-23	TRUE	TRUE	0.509292179	0.456459678	-0.052832501
48	CRYZ	6.39767713835639e-26	-0.198159177	1.114388786	-1.510707141	1.74486077304202e-23	TRUE	TRUE	1.047255339	0.421725165	-0.625530174
49	ENSG00000249604	6.56817433025807e-26	0.583178139	1.216272489	-0.04991621	1.74486077304202e-23	TRUE	TRUE	0.387081218	0.567899941	0.180818723
50	ENSG00000254705	6.35536745716418e-26	-0.49507326	0.56764576	-1.55779228	1.74486077304202e-23	TRUE	TRUE	0.834451315	0.430486958	-0.403964357
51	KCNG1	6.39361479284502e-26	0.008024193	0.410181622	-0.394133235	1.74486077304202e-23	TRUE	TRUE	0.964612821	0.411244109	-0.553368712
52	PITX1-AS1	6.50395708411378e-26	0.26555145	1.119134471	-0.588031571	1.74486077304202e-23	TRUE	TRUE	0.690744077	0.591545424	-0.099198653
53	FAM241A	6.97207721242499e-26	-0.373221239	0.482142551	-1.228585029	1.81721272853658e-23	TRUE	TRUE	1.199212727	0.353251327	-0.8459614
54	PLGLB1	7.34342196946383e-26	-0.198614622	0.75583113	-1.153060374	1.87855613122543e-23	TRUE	TRUE	0.799620173	0.609125372	-0.190494801
55	CCT7	8.82966940207006e-26	0.165514176	0.500338764	-0.169310411	2.21769187491265e-23	TRUE	TRUE	0.75618049	0.335076	-0.42110449
56	C2CD2L	9.9808038809282e-26	0.250870284	0.98772733	-0.485986763	2.41885657563407e-23	TRUE	TRUE	0.456788591	0.517480374	0.060691784
57	FSTL1	9.97185932448569e-26	0.271069432	0.721979992	-0.179841128	2.41885657563407e-23	TRUE	TRUE	0.632625822	0.425469724	-0.207156098
58	SEPTIN7P9	1.08265008755222e-25	-0.057586026	0.831951314	-0.947123366	2.57857384645627e-23	TRUE	TRUE	0.788032598	0.42407819	-0.363954408
59	ENSG00000254197	1.19965907030288e-25	-0.575645516	0.410012631	-1.561303663	2.80882888087526e-23	TRUE	TRUE	1.015511838	0.243789491	-0.771722347
60	SNX7	1.29403328302099e-25	0.072648699	0.898762884	-0.753465486	2.97929596194198e-23	TRUE	TRUE	0.908736465	0.421924865	-0.4868116
61	STK35	1.41329838350309e-25	0.589730037	1.140289098	0.039170976	3.20054161798552e-23	TRUE	TRUE	0.43325325	0.482202663	0.048949414
62	VSTM2A-OT1	1.78165786698202e-25	-0.728876078	0.51477772	-1.972529875	3.96964867330478e-23	TRUE	TRUE	1.21761924	0.326995956	-0.890623285
63	ENSG00000249738	2.13523658076592e-25	0.421958171	1.435408632	-0.59149229	4.60877470729694e-23	TRUE	TRUE	1.049204678	0.41675201	-0.632452667
64	ENSG00000288009	2.12157517697608e-25	-0.327107469	0.728685998	-1.382900935	4.60877470729694e-23	TRUE	TRUE	0.647166815	0.354407401	-0.292759414
65	MIR3667HG	2.34632172521578e-25	-0.668432692	0.52889105	-1.865756434	4.98647512494319e-23	TRUE	TRUE	1.085029475	0.467753309	-0.617276166
66	PCK2	2.63981789842812e-25	-0.030788691	0.597765772	-0.659343154	5.52521885589182e-23	TRUE	TRUE	0.515635932	0.434101848	-0.081534084
67	NEIL2	3.10810536928954e-25	0.020065456	0.83064117	-0.790510257	6.31918820222185e-23	TRUE	TRUE	0.804034031	0.422568551	-0.38146548
68	SPARC	3.11064715325819e-25	-0.344969383	0.698795089	-1.388733855	6.31918820222185e-23	TRUE	TRUE	0.66681836	0.467258983	-0.199559377
69	ENSG00000255084	3.45027062135142e-25	0.102916569	0.648833749	-0.443000611	6.90754179178964e-23	TRUE	TRUE	0.396795423	0.560794167	0.163998744
70	ENSG00000236212	3.95801760859743e-25	0.613412982	1.199578744	0.027247219	7.81086503502356e-23	TRUE	TRUE	0.155513376	0.597173412	0.441660036
71	ARSD	4.47157473967587e-25	0.059084199	0.823811062	-0.705642665	8.58938778481882e-23	TRUE	TRUE	0.29561648	0.449263834	0.153647354
72	DRAP1	4.47687795357576e-25	0.217511694	0.73705946	-0.302036072	8.58938778481882e-23	TRUE	TRUE	0.752922203	0.422839725	-0.330082478
73	ENSG00000281195	4.82998616081341e-25	0.204230494	0.904340097	-0.495879109	9.02362151560044e-23	TRUE	TRUE	0.633997777	0.505847734	-0.128150042
74	MTA1	4.8338496608834e-25	-0.071963224	0.652081428	-0.796007875	9.02362151560044e-23	TRUE	TRUE	0.802643689	0.418178413	-0.384465276
75	NUP43	4.95508055016128e-25	0.374585093	1.141207285	-0.392037098	9.12659769599039e-23	TRUE	TRUE	0.386836725	0.606466709	0.219629984
76	BLOC1S5	5.10593700636795e-25	-0.461022135	0.534186627	-1.456230898	9.28071234289038e-23	TRUE	TRUE	0.963137195	0.266981955	-0.69615524
77	HAUS1	5.85546137517018e-25	-0.758248862	0.372906514	-1.889404239	1.05048497969611e-22	TRUE	TRUE	0.919390522	0.229845705	-0.689544816
78	LINC03067	7.54726818325287e-25	-0.220291317	0.511968467	-0.952551101	1.33664054722378e-22	TRUE	TRUE	0.95835245	0.185354578	-0.772997871
79	HCN3	8.33307924099531e-25	-0.858009473	0.249554381	-1.965573327	1.45712856500138e-22	TRUE	TRUE	0.901608923	0.355069079	-0.546539844
80	KMT5C	8.86501175552821e-25	0.365017555	0.947806108	-0.217770998	1.53076590488583e-22	TRUE	TRUE	0.634719826	0.427132732	-0.207587094
81	ENSG00000288838	9.49266801758221e-25	0.066981896	0.342035883	-0.208072091	1.61891007401087e-22	TRUE	TRUE	0.628036219	0.232408125	-0.395628094
82	TRAPPC4	1.109817984306e-24	0.158988372	0.542519487	-0.224542743	1.86963727258574e-22	TRUE	TRUE	0.499037691	0.393309113	-0.105728579
83	CZIB	1.13131405165188e-24	0.17595907	0.525371118	-0.173452979	1.88288823006253e-22	TRUE	TRUE	0.777499006	0.320655525	-0.456843481
84	ENSG00000275741	1.16672574094902e-24	0.342928272	0.956447643	-0.2705911	1.91870826017496e-22	TRUE	TRUE	0.476440278	0.593900783	0.117460505
85	SNRPB	1.7545508042564e-24	0.052238505	0.179390833	-0.074913823	2.85145468352917e-22	TRUE	TRUE	0.60450213	0.227627918	-0.376874212
86	ZNF185	1.79889751292276e-24	0.294178636	1.03472883	-0.446371557	2.88953142366454e-22	TRUE	TRUE	0.483856839	0.433533121	-0.050323718
87	SCRN2	1.89081128106971e-24	-0.703009123	0.332250097	-1.738268342	3.00226057893068e-22	TRUE	TRUE	0.840509935	0.281797827	-0.558712108
88	ENSG00000228434	1.99201755816891e-24	-0.31500179	0.708954128	-1.338957709	3.12701483506197e-22	TRUE	TRUE	0.846851725	0.41980137	-0.427050355
89	ZNF219	2.11170969801098e-24	0.339529642	0.929252577	-0.250193294	3.27765817621615e-22	TRUE	TRUE	0.586407111	0.42500646	-0.161400651
90	CYB561D1	2.1665201862433e-24	0.015536289	0.4077431	-0.376670521	3.32536776141833e-22	TRUE	TRUE	0.620315795	0.315578997	-0.304736798
91	ZSCAN29	2.3818515718268e-24	-0.420993149	0.575682708	-1.417669006	3.61570303441927e-22	TRUE	TRUE	1.285722962	0.319891074	-0.965831888
92	DEK	2.79908779910236e-24	-0.740399526	0.346448265	-1.827247317	4.20289118008696e-22	TRUE	TRUE	1.198061949	0.24144792	-0.956614029
93	TLCD3B	2.96895041806946e-24	-0.197834971	0.765442009	-1.16111195	4.41000871776468e-22	TRUE	TRUE	0.785385227	0.43648213	-0.348903096
94	CHRNA4	3.2984623824978e-24	-0.32914975	0.408761773	-1.067061272	4.84733610125793e-22	TRUE	TRUE	1.057939398	0.321742757	-0.736196641
95	TIRAP-AS1	3.33439727598637e-24	-0.105230438	0.46500475	-0.675465625	4.84856462847113e-22	TRUE	TRUE	0.733506466	0.342944876	-0.39056159
96	ENSG00000287558	3.43282969474032e-24	-0.128795907	0.710104411	-0.967696224	4.9396988961607e-22	TRUE	TRUE	0.60744559	0.352420945	-0.255024645
97	ADAMTS19-AS1	3.50690610816765e-24	-0.313016591	0.4732766	-1.099309782	4.99426814208535e-22	TRUE	TRUE	1.320874053	0.142396998	-1.178477055
98	ATP2C2-AS1	3.71848616100715e-24	-0.101155455	0.210709551	-0.413020461	5.24154773756661e-22	TRUE	TRUE	0.64527184	0.336137574	-0.309134266
99	SOX10	3.75687282167034e-24	-0.08531495	0.70078756	-0.87141746	5.24216577359132e-22	TRUE	TRUE	0.794203616	0.36597217	-0.428231446
100	ENSG00000257221	4.13868756457358e-24	-0.098170795	0.424933339	-0.621274928	5.71718300170195e-22	TRUE	TRUE	0.946410169	0.178118455	-0.768291714
101	ENSG00000285424	6.36994188466382e-24	-0.137066806	0.543317004	-0.817450617	8.71231457373723e-22	TRUE	TRUE	0.322102783	0.526235398	0.204132615
102	ENSG00000287343	8.53360731551481e-24	0.235355856	0.782457502	-0.311745791	1.15571815153453e-21	TRUE	TRUE	0.731901138	0.410140901	-0.321760237
103	E4F1	1.46666115674844e-23	0.273512608	1.042733333	-0.495708118	1.96703468148766e-21	TRUE	TRUE	0.61537529	0.591872902	-0.023502388
104	FASTKD3	1.72484976686951e-23	-0.202293272	0.759406592	-1.163993135	2.29106487303225e-21	TRUE	TRUE	0.604430802	0.589194795	-0.015236007
105	TMUB2	2.58760852213579e-23	0.210642887	0.865320428	-0.444034654	3.40430705950322e-21	TRUE	TRUE	0.32361603	0.412771281	0.089155251
106	ENSG00000232259	2.66559587922714e-23	0.13337545	0.391723091	-0.124972191	3.47382466751356e-21	TRUE	TRUE	0.430874664	0.400359572	-0.030515092
107	FOXP1-AS1	2.99233657727226e-23	0.040338051	0.980282538	-0.899606435	3.8631904185457e-21	TRUE	TRUE	0.485253621	0.612868317	0.127614696
108	LINC01828	3.73789344917809e-23	0.095589136	0.772624142	-0.581445871	4.78104260249502e-21	TRUE	TRUE	0.731550199	0.410043507	-0.321506692
109	CPO	4.11077444655384e-23	-0.328652666	0.509719828	-1.16702516	5.20974662428392e-21	TRUE	TRUE	1.140813893	0.265918111	-0.874895782
110	BHMT2	4.19099409709137e-23	-0.211568761	0.61438719	-1.037524712	5.26312658702002e-21	TRUE	TRUE	0.620409423	0.357811967	-0.262597455
111	URB2	4.55132849788024e-23	0.408903564	1.062060718	-0.24425359	5.66414881709167e-21	TRUE	TRUE	0.629813068	0.507596771	-0.122216297
112	BEND5	6.41434625419026e-23	-0.148328854	0.632752138	-0.929409846	7.91140885315931e-21	TRUE	TRUE	0.627569407	0.355024599	-0.272544808
113	LINC01786	9.42828335799453e-23	0.106123055	0.823778031	-0.611531921	1.15258678148085e-20	TRUE	TRUE	0.478920741	0.422411478	-0.056509263
114	ENSG00000230490	1.0450305823611e-22	-0.387921831	0.485786058	-1.261629719	1.25913159181797e-20	TRUE	TRUE	0.822571185	0.17365532	-0.648915865
115	TRPC5	1.04821292210125e-22	-0.468814095	0.421131956	-1.358760147	1.25913159181797e-20	TRUE	TRUE	0.913884813	0.309377411	-0.604507402
116	OBI1-AS1	2.04425199238845e-22	-0.165352697	0.505616471	-0.836321866	2.4344221571426e-20	TRUE	TRUE	0.884324022	0.269852378	-0.614471643
117	H3-3A	2.3753060508731e-22	-0.71701648	0.614760652	-2.048793613	2.80448528091974e-20	TRUE	TRUE	0.757014094	0.32106018	-0.435953914
118	ENSG00000273151	2.72022319784635e-22	0.343130981	0.814838178	-0.128576217	3.18450536059741e-20	TRUE	TRUE	0.304755447	0.423261421	0.118505974
119	ZNF614	7.89815923131541e-22	-0.57176144	0.391346555	-1.534869434	9.16850181692362e-20	TRUE	TRUE	1.123352313	0.088056972	-1.035295341
120	CCDC178	8.7243852632022e-22	-0.681590978	0.417405033	-1.780586989	1.00432215021563e-19	TRUE	TRUE	0.868718207	0.26811332	-0.600604886
121	DBI	1.09137660228182e-21	0.041001185	0.278838539	-0.196836168	1.24597325486951e-19	TRUE	TRUE	0.208470523	0.539188864	0.330718341
122	ENSG00000228933	1.39638186328348e-21	-0.763378619	0.368940306	-1.895697543	1.5811163163441e-19	TRUE	TRUE	0.911025041	0.432980719	-0.478044322
123	ENSG00000286749	1.50926725503778e-21	-1.379928558	0.764641234	-3.52449835	1.6950421025278e-19	TRUE	TRUE	1.166686717	0.178715138	-0.987971579
124	ADAM20	1.52546805161033e-21	-0.445181691	0.399999633	-1.290363016	1.69942061814073e-19	TRUE	TRUE	0.929769545	0.091025044	-0.838744502
125	DDX49	1.87390079027434e-21	-0.032922256	0.679419023	-0.745263536	2.07088524134797e-19	TRUE	TRUE	0.526388611	0.316458372	-0.209930239
126	NPY1R	2.54483776550181e-21	0.52319547	1.072356911	-0.02596597	2.7900308644954e-19	TRUE	TRUE	0.145648997	0.515549871	0.369900875
127	SMPD1	3.31522735612732e-21	-0.13251932	0.654820266	-0.919858905	3.60602761397975e-19	TRUE	TRUE	0.354762374	0.443526204	0.08876383
128	KBTBD6	3.7046937233238e-21	-0.079550454	0.747327553	-0.906428462	3.99817492921836e-19	TRUE	TRUE	0.503282403	0.485086014	-0.018196389
129	LINC02325	3.7991533347511e-21	0.13604743	0.949181358	-0.677086497	4.06833365629858e-19	TRUE	TRUE	0.484294338	0.373434207	-0.110860132
130	ENSG00000288563	3.89107684954693e-21	-0.366216005	0.352008682	-1.084440693	4.13471812304933e-19	TRUE	TRUE	0.737091462	0.28759069	-0.449500772
131	GUCY1A1	3.99010816552914e-21	0.291637587	1.027221307	-0.443946133	4.20758428997096e-19	TRUE	TRUE	0.398211158	0.521252074	0.123040916
132	DHPS	4.64315123169106e-21	-0.631795197	0.430663523	-1.694253916	4.85912811474093e-19	TRUE	TRUE	0.864729694	0.45258853	-0.412141165
133	ODC1	6.61693437409186e-21	-0.179266252	0.489998569	-0.848531073	6.87265649952669e-19	TRUE	TRUE	0.670329902	0.316081551	-0.354248351
134	OXTR	8.22356917028656e-21	-0.300251353	0.467874475	-1.068377181	8.47764063569691e-19	TRUE	TRUE	0.838744865	0.166615652	-0.672129213
135	DIO1	9.31337584989921e-21	0.149770141	0.614910948	-0.315370666	9.52999807337094e-19	TRUE	TRUE	0.47603436	0.345043385	-0.130990975
136	NPAS1	1.10989490976458e-20	-0.507149748	0.421924177	-1.436223672	1.12735943260941e-18	TRUE	TRUE	1.206263471	0.239565344	-0.966698127
137	CHEK2	1.27972119945547e-20	0.070413645	0.504094939	-0.363267648	1.29036997439985e-18	TRUE	TRUE	0.441629907	0.323640122	-0.117989784
138	TRIM66	1.31927992011577e-20	-0.461968039	0.682439658	-1.606375736	1.32061832003473e-18	TRUE	TRUE	0.952920025	0.387654385	-0.56526564
139	RRH	1.47014545600019e-20	-0.77394185	0.379990851	-1.92787455	1.46104959202782e-18	TRUE	TRUE	1.208231433	0.322192966	-0.886038467
140	LINC01118	1.64707446341022e-20	-0.93393552	0.277758006	-2.145629047	1.62519190268206e-18	TRUE	TRUE	1.22450749	0.254624968	-0.969882522
141	PCDHGA10	1.72862989856125e-20	-0.4950427	0.440586507	-1.430671908	1.69356690912944e-18	TRUE	TRUE	0.498999021	0.367066228	-0.131932793
142	IKZF5	1.76947042445428e-20	0.019481271	0.328098321	-0.28913578	1.72137073545151e-18	TRUE	TRUE	0.601847246	0.244251758	-0.357595488
143	HTR5A	1.92291862349084e-20	0.365553202	0.897783338	-0.166676934	1.84466651839601e-18	TRUE	TRUE	0.146060882	0.510180297	0.364119415
144	RADIL	1.91508056755238e-20	0.018524303	0.722399381	-0.685350774	1.84466651839601e-18	TRUE	TRUE	0.311516863	0.4281906	0.116673738
145	ENSG00000223930	2.1645241564369e-20	-0.445745832	0.521342085	-1.412833749	2.06211977220823e-18	TRUE	TRUE	0.76506467	0.350507638	-0.414557032
146	ENSG00000251613	2.24294611585166e-20	0.221047668	0.841008642	-0.398913307	2.12219572906677e-18	TRUE	TRUE	0.361943248	0.429583503	0.067640255
147	ENSG00000267345	2.51764405441347e-20	0.46916668	1.210732447	-0.272399087	2.35382950216846e-18	TRUE	TRUE	0.446220789	0.416701136	-0.029519653
148	NDUFB10	2.52183847054388e-20	0.169897133	0.78033352	-0.440539254	2.35382950216846e-18	TRUE	TRUE	0.480817834	0.334015558	-0.146802276
149	ADH5	3.68938309179924e-20	0.52051693	1.105384479	-0.064350619	3.41060820275737e-18	TRUE	TRUE	0.311516863	0.570312123	0.258795261
150	ST6GALNAC6	3.70342573051691e-20	0.124795885	0.508336087	-0.258744317	3.41060820275737e-18	TRUE	TRUE	0.496038571	0.390145474	-0.105893097
151	ZBTB24	3.80827054623637e-20	-0.304936086	0.552737917	-1.162610089	3.4839370414377e-18	TRUE	TRUE	0.834354535	0.326350726	-0.508003809
152	ENSG00000257879	3.89425627107618e-20	0.210769972	0.684299506	-0.262759563	3.53916158741095e-18	TRUE	TRUE	0.29528529	0.448385661	0.153100371
153	ZNF93	4.12487383743511e-20	-0.284392887	0.551128405	-1.119914178	3.72424883596919e-18	TRUE	TRUE	0.64353346	0.281804057	-0.361729403
154	KARS1	4.3238597413781e-20	-0.204079609	0.492710016	-0.900869235	3.87855834203877e-18	TRUE	TRUE	0.673803651	0.398812666	-0.274990984
155	ENSG00000286616	4.61049676312784e-20	0.025685021	0.798808757	-0.747438716	4.10899369586116e-18	TRUE	TRUE	0.654372699	0.336727095	-0.317645604
156	SENP8	4.83695465491858e-20	-0.224485368	0.742508721	-1.191479457	4.28318535916957e-18	TRUE	TRUE	0.701371827	0.311325542	-0.390046285
157	JCAD	5.43639950140687e-20	0.335241831	0.918498836	-0.248015174	4.75306472863509e-18	TRUE	TRUE	0.344286338	0.452165149	0.107878811
158	SGK2	5.41118438154789e-20	0.275750774	0.729022303	-0.177520756	4.75306472863509e-18	TRUE	TRUE	0.286505625	0.460862556	0.174356931
159	DPH3	6.08109711669781e-20	-0.052815479	0.887787037	-0.993417994	5.28328777170211e-18	TRUE	TRUE	0.402587253	0.514110004	0.111522751
160	ECHS1	6.2499542689346e-20	0.118719763	0.519233395	-0.28179387	5.39605426694141e-18	TRUE	TRUE	0.825771957	0.235655071	-0.590116886
161	GPC1-AS1	8.91364507067535e-20	-0.216545749	0.610658878	-1.043750376	7.64801819914964e-18	TRUE	TRUE	0.710707124	0.256864534	-0.453842591
162	LINC00494	9.46327476220458e-20	0.045835945	0.302129745	-0.210457855	8.02345320747009e-18	TRUE	TRUE	0.137996955	0.529266122	0.391269167
163	SCN11A	9.46737275819911e-20	0.026834829	0.751638181	-0.697968524	8.02345320747009e-18	TRUE	TRUE	0.555996071	0.39719896	-0.158797111
164	CCDC110	1.05300754471266e-19	-0.388152951	0.551114957	-1.327420859	8.86966233089066e-18	TRUE	TRUE	0.853047392	0.323100517	-0.529946875
165	CCDC88B	1.15675312054942e-19	-0.195453569	0.67380088	-1.064708018	9.68447733773925e-18	TRUE	TRUE	0.673106589	0.263358254	-0.409748335
166	TAPBPL	1.28920751132209e-19	0.111148996	0.318410847	-0.096112855	1.07283810610864e-17	TRUE	TRUE	0.765766196	0.235204412	-0.530561785
167	ENSG00000267251	1.30749084207037e-19	-0.035040596	0.269142184	-0.339223376	1.08153763427306e-17	TRUE	TRUE	0.947265059	0.15650619	-0.790758869
168	ENSG00000230325	1.41664580616693e-19	-0.115141719	0.600187802	-0.830471241	1.16485387895179e-17	TRUE	TRUE	0.691966299	0.238118322	-0.453847977
169	NANOS3	1.64055056907639e-19	-0.190200877	0.41253233	-0.792934085	1.34098021072315e-17	TRUE	TRUE	0.857889516	0.338450257	-0.519439259
170	NRAD1	1.65104616896939e-19	0.128691508	0.469671739	-0.212288723	1.34162069283195e-17	TRUE	TRUE	0.711713282	0.308851337	-0.402861946
171	LINC00951	1.8048468586305e-19	-0.163726725	0.485257553	-0.812711004	1.45802073129367e-17	TRUE	TRUE	0.803006648	0.174714595	-0.628292053
172	FAM171A2	2.03650012499949e-19	0.244402934	0.676104197	-0.187298329	1.63559376318273e-17	TRUE	TRUE	0.577258569	0.324093355	-0.253165214
173	LINC02256	2.3973302287461e-19	0.819582509	1.431891113	0.207273905	1.91426125895368e-17	TRUE	TRUE	0.271000257	0.595187284	0.324187027
174	GPS1	2.46481436690296e-19	-0.434696132	0.473866191	-1.343258456	1.95683595772399e-17	TRUE	TRUE	0.828765139	0.173774876	-0.654990263
175	TMEM19	2.59003433936873e-19	-0.034340472	0.638536277	-0.707217222	2.04449910651655e-17	TRUE	TRUE	0.641720603	0.275220339	-0.366500264
176	ZNF776	2.65562681144216e-19	-0.601623237	0.495490666	-1.698737139	2.08436527120806e-17	TRUE	TRUE	0.989163411	0.163815987	-0.825347424
177	ZNF658	2.75950428715475e-19	-0.286274384	0.642598719	-1.215147487	2.15366057755682e-17	TRUE	TRUE	0.471829094	0.447275409	-0.024553684
178	DUS3L	3.92406315765155e-19	-0.090743041	0.683600315	-0.865086397	3.04533755392126e-17	TRUE	TRUE	0.511121164	0.512496683	0.001375519
179	GUSBP2	4.13083734870533e-19	0.350957825	0.822032258	-0.120116607	3.18789872262656e-17	TRUE	TRUE	0.581013178	0.382423844	-0.198589334
180	RNASEH2C	4.42244418654371e-19	0.377576205	0.914881267	-0.159728857	3.3939802218286e-17	TRUE	TRUE	0.286738914	0.424832319	0.138093406
181	TMEM80	4.76555460514692e-19	-0.272491912	0.532515036	-1.077498859	3.6370923378729e-17	TRUE	TRUE	0.80618715	0.265518061	-0.540669089
182	BCORL1	6.7606224236524e-19	-0.057236792	0.124707275	-0.239180859	5.13138671210628e-17	TRUE	TRUE	0.597297048	0.356506775	-0.240790273
183	TMEM246-AS1	7.83953623996507e-19	-0.288254697	0.346013724	-0.922523117	5.91777888627746e-17	TRUE	TRUE	0.487713394	0.347567849	-0.140145545
184	CYP3A4	8.45728207076011e-19	-0.087089503	0.223841587	-0.398020593	6.34939644160218e-17	TRUE	TRUE	0.750135743	0.165888203	-0.58424754
185	EIF2B1	9.07544299672619e-19	0.403830035	1.006505585	-0.198845516	6.77648698891549e-17	TRUE	TRUE	0.312674705	0.518220525	0.205545819
186	LPIN3	9.12426943635645e-19	0.05054833	0.51745511	-0.416358449	6.77648698891549e-17	TRUE	TRUE	0.573743346	0.339552674	-0.234190672
187	ENSG00000261172	9.48306674573358e-19	0.061420608	0.644455895	-0.52161468	7.00529861099271e-17	TRUE	TRUE	0.61474153	0.24972684	-0.365014689
188	ZNF2	1.04381684145778e-18	0.254502214	0.746759731	-0.237755303	7.66983289781795e-17	TRUE	TRUE	0.573390438	0.333766696	-0.239623741
189	PDAP1	1.05299020926743e-18	0.259344111	0.987735301	-0.46904708	7.69629986815886e-17	TRUE	TRUE	0.464032873	0.599997854	0.135964981
190	GTPBP3	1.08500772447303e-18	0.077698367	0.482027218	-0.326630483	7.88857721361605e-17	TRUE	TRUE	0.484099459	0.328212676	-0.155886783
191	ZNF239	1.10522246692621e-18	0.008886665	0.799875784	-0.782102453	7.99347809325588e-17	TRUE	TRUE	0.60326745	0.43018443	-0.17308302
192	GLRX5	1.33036976678822e-18	-0.228121355	0.733655724	-1.189898434	9.57173331167316e-17	TRUE	TRUE	0.640020146	0.351160432	-0.288859714
193	SLC7A9	1.42251749128399e-18	0.163101653	0.481525671	-0.155322366	1.01816873702576e-16	TRUE	TRUE	0.666603676	0.314724361	-0.351879314
194	ENSG00000263924	1.48555994926034e-18	0.061975824	0.388459868	-0.264508221	1.0578105741795e-16	TRUE	TRUE	0.82129813	0.242004453	-0.579293677
195	TMEM11-DT	1.58026869658466e-18	0.18044221	0.701505408	-0.340620988	1.11947855254464e-16	TRUE	TRUE	0.479085189	0.427406264	-0.051678925
196	POFUT1	1.68398911511205e-18	-0.243946666	0.538898615	-1.026791947	1.18686865490601e-16	TRUE	TRUE	0.802557668	0.251934985	-0.550622682
197	ENSG00000259692	1.72767630321311e-18	-0.282448332	0.635501443	-1.200398108	1.21147819556274e-16	TRUE	TRUE	0.890963707	0.353559184	-0.537404524
198	ANXA2R-AS1	1.74902776748386e-18	0.085284047	0.551645507	-0.381077413	1.22025603939505e-16	TRUE	TRUE	0.322231135	0.409524198	0.087293064
199	C15orf61	1.90267923374341e-18	-0.712814868	0.649068381	-2.074698118	1.32078446909203e-16	TRUE	TRUE	1.102147386	0.515098129	-0.587049257
200	ZSWIM9	2.26561133751075e-18	0.325647142	0.841745452	-0.190451169	1.56485775081868e-16	TRUE	TRUE	0.336876259	0.479931774	0.143055515
201	HTR3E	2.36534704813072e-18	-0.064191122	0.72002744	-0.848409683	1.62561712054118e-16	TRUE	TRUE	0.572860547	0.389678797	-0.18318175
202	MUC12	2.76412889006514e-18	-0.878320352	0.254893052	-2.011533755	1.89028101422574e-16	TRUE	TRUE	1.220714294	0.246317671	-0.974396622
203	PCYT1B	3.30725630276581e-18	0.295774169	1.197382246	-0.605833908	2.25056347617768e-16	TRUE	TRUE	0.968479939	0.180534802	-0.787945137
204	ENSG00000219410	3.81991015340118e-18	0.152196665	0.775177817	-0.470784486	2.58667837544529e-16	TRUE	TRUE	0.461796593	0.347387617	-0.114408976
205	MUL1	4.31500234286346e-18	-0.05143072	0.514346885	-0.617208325	2.90768011533248e-16	TRUE	TRUE	0.682057572	0.253083888	-0.428973684
206	ENSG00000243155	4.42140311804525e-18	-0.481490932	0.679036555	-1.642018419	2.96491566372219e-16	TRUE	TRUE	0.973764733	0.341247993	-0.63251674
207	NCBP2AS2	4.44483364749267e-18	-0.385929342	0.559513763	-1.331372446	2.96622859934607e-16	TRUE	TRUE	0.742087228	0.417298864	-0.324788364
208	NALF1-IT1	4.65979648932344e-18	-0.265783849	0.645925388	-1.177493085	3.0947321492074e-16	TRUE	TRUE	0.513607037	0.34372663	-0.169880407
209	B4GAT1-DT	4.98405401252087e-18	0.130226208	0.821686433	-0.561234016	3.29424507794083e-16	TRUE	TRUE	0.586652438	0.426853619	-0.159798819
210	OGFOD3	5.7205913590838e-18	-0.306976485	0.675800645	-1.289753615	3.76305947782779e-16	TRUE	TRUE	0.832203567	0.383714606	-0.448488962
211	CD200R1	5.78005882047125e-18	0.542372533	1.115559394	-0.030814328	3.78415794056824e-16	TRUE	TRUE	0.412041926	0.507181101	0.095139176
212	NRXN2-AS1	6.47184235246462e-18	-0.024044054	0.295471101	-0.343559208	4.21707689891256e-16	TRUE	TRUE	0.623895435	0.224802182	-0.399093253
213	WRAP73	6.99052961369217e-18	0.181095386	0.60785308	-0.245662308	4.53367023866402e-16	TRUE	TRUE	0.762666889	0.246479046	-0.516187842
214	ENSG00000286244	7.90199867682859e-18	0.148716373	0.53614001	-0.238707264	5.10085092157524e-16	TRUE	TRUE	0.498511645	0.30568499	-0.192826656
215	RPL23	9.13753448466876e-18	-0.917164017	0.20226764	-2.036595674	5.87097215680066e-16	TRUE	TRUE	1.348683632	0.160730349	-1.187953283
216	ENSG00000291058	1.04323200888095e-17	-0.129199823	0.551519796	-0.809919441	6.67185507901917e-16	TRUE	TRUE	0.708637195	0.438747568	-0.269889627
217	C3orf62	1.13149669782708e-17	-0.042214128	0.79464177	-0.879070025	7.16995201090974e-16	TRUE	TRUE	1.112552727	0.412444527	-0.700108201
218	LINC01280	1.12848098535997e-17	0.493715703	1.009857476	-0.022426071	7.16995201090974e-16	TRUE	TRUE	0.176539817	0.491502165	0.314962348
219	PJA1	1.36990635481925e-17	-0.412508885	0.529010967	-1.354028736	8.64104401163155e-16	TRUE	TRUE	0.969085176	0.256262007	-0.712823169
220	ENSG00000203335	1.41981147501417e-17	0.030283081	0.110753751	-0.05018759	8.91512532538443e-16	TRUE	TRUE	0.149642001	0.493724551	0.34408255
221	PPP4C	1.58309970220167e-17	0.287348039	1.052254261	-0.477558182	9.85087355234856e-16	TRUE	TRUE	0.484562641	0.517003407	0.032440766
222	SLC50A1	1.57641531839932e-17	-0.394505105	0.348368133	-1.137378343	9.85087355234856e-16	TRUE	TRUE	0.842677203	0.239004395	-0.603672808
223	SNORC	1.80498791534231e-17	-0.023246035	0.39092921	-0.43742128	1.11812121356676e-15	TRUE	TRUE	0.938478072	0.163766168	-0.774711904
224	SDAD1-AS1	2.07311242584192e-17	0.072673172	0.599750181	-0.454403837	1.27848102904376e-15	TRUE	TRUE	0.637323439	0.315572618	-0.321750822
225	GALNTL6	2.35677391235472e-17	-1.559783165	-0.236022532	-2.883543799	1.44695443667858e-15	TRUE	TRUE	1.274207092	0.098015861	-1.176191231
226	SNHG16	2.59650950516049e-17	0.288473855	0.964226167	-0.387278458	1.58708771257907e-15	TRUE	TRUE	0.321337327	0.508977323	0.187639996
227	ZNF836	3.61432640989493e-17	0.26323153	0.664059532	-0.137596472	2.1994848029202e-15	TRUE	TRUE	0.624322606	0.405681249	-0.218641357
228	PDLIM3	4.66165634160008e-17	-0.337412199	0.522947419	-1.197771816	2.82439125889752e-15	TRUE	TRUE	1.238533558	0.421067721	-0.817465837
229	LINC02542	4.71572410270109e-17	0.382448671	0.808345124	-0.043447781	2.84467304605733e-15	TRUE	TRUE	0.495572438	0.407559429	-0.088013009
230	DUSP12	5.32507588303202e-17	-0.00478023	0.781123178	-0.790683637	3.19828688035671e-15	TRUE	TRUE	0.697773254	0.406425517	-0.291347737
231	OXA1L-DT	5.47659388531258e-17	-0.063630757	0.86462626	-0.991887774	3.2750505598142e-15	TRUE	TRUE	0.804326708	0.423255112	-0.381071596
232	PLAUR	5.57514773667845e-17	-0.17418571	0.70907786	-1.05744928	3.31961598424466e-15	TRUE	TRUE	0.80126351	0.449367562	-0.351895947
233	ENSG00000290940	6.12261220096162e-17	-0.111394752	0.432912635	-0.655702138	3.62994699330832e-15	TRUE	TRUE	0.521358249	0.352974691	-0.168383558
234	ENSG00000286655	6.63625831277453e-17	-0.607517936	0.571303441	-1.786339313	3.91766121079775e-15	TRUE	TRUE	0.879305197	0.46589117	-0.413414026
235	TCIM	6.8396820236224e-17	0.179087178	1.019790062	-0.661615706	4.02056882869446e-15	TRUE	TRUE	0.376303247	0.725603417	0.34930017
236	RRP36	7.24134059058302e-17	-0.126579901	0.709553306	-0.962713108	4.23863893721669e-15	TRUE	TRUE	1.049016314	0.502135109	-0.546881205
237	MRPL47	7.48995273365303e-17	-0.703710405	0.36340669	-1.770827499	4.36566274526089e-15	TRUE	TRUE	1.180608052	0.244513001	-0.936095051
238	TFPT	7.73578463571951e-17	-0.057215625	0.606109763	-0.720541014	4.49000541839619e-15	TRUE	TRUE	0.999531344	0.33301169	-0.666519654
239	ASB17	8.38769732802441e-17	1.026187525	3.163911982	-1.111536932	4.84801886566231e-15	TRUE	TRUE	0.510742103	0.506302393	-0.004439711
240	FBLL1	1.07301633766216e-16	-0.546103183	0.455169058	-1.547375424	6.17610320352713e-15	TRUE	TRUE	0.695917117	0.260400715	-0.435516403
241	ABI3BP	1.16408411836659e-16	0.535841608	1.301726947	-0.23004373	6.67247220378263e-15	TRUE	TRUE	0.44609512	0.431954766	-0.014140354
242	ANKRD54	1.42820455929104e-16	-0.254237146	0.776989616	-1.285463908	8.15256933142417e-15	TRUE	TRUE	0.621945861	0.54714249	-0.074803372
243	PTCSC3	1.83322670405419e-16	-0.098571513	0.578045155	-0.775188181	1.04214788846932e-14	TRUE	TRUE	0.687388356	0.319933086	-0.367455269
244	HSD17B6	2.3492105273753e-16	0.04583047	0.479679476	-0.388018536	1.32999976332633e-14	TRUE	TRUE	0.490956981	0.31114624	-0.179810741
245	ENSG00000287738	2.72607028167276e-16	0.053660872	0.544199134	-0.43687739	1.53705856616439e-14	TRUE	TRUE	0.815252562	0.222376817	-0.592875745
246	RCCD1	3.22791529370661e-16	0.278730252	0.959716389	-0.402255885	1.812618775092e-14	TRUE	TRUE	0.337634159	0.423441211	0.085807052
247	ZNF34	3.36970135366538e-16	-0.425894672	0.648185547	-1.499974892	1.88457710524427e-14	TRUE	TRUE	0.697144956	0.530559506	-0.16658545
248	PKD1-AS1	4.63166143586514e-16	0.065327847	0.514732717	-0.384077023	2.57991012399359e-14	TRUE	TRUE	0.291709879	0.423230023	0.131520144
249	TRUB2	4.75507868577399e-16	0.249462149	0.923725482	-0.424801184	2.63801835201935e-14	TRUE	TRUE	0.322006507	0.500519311	0.178512804
250	ENSG00000226239	5.87156905688979e-16	0.477618409	1.048319836	-0.093083018	3.24439419807502e-14	TRUE	TRUE	0.437282445	0.535909467	0.098627022
251	HTT-AS	7.95173609016379e-16	0.139565248	0.373743465	-0.094612968	4.3763060697021e-14	TRUE	TRUE	0.49970201	0.322364373	-0.177337637
252	UQCC4	8.06969736456361e-16	-0.062228314	0.799303273	-0.923759902	4.4236031505588e-14	TRUE	TRUE	0.628652126	0.43592857	-0.192723556
253	ZNF425	8.1077641466223e-16	0.129326164	0.732415172	-0.473762844	4.42690331705298e-14	TRUE	TRUE	0.481918941	0.321947391	-0.15997155
254	UBR5-DT	8.19508776879052e-16	-0.103129813	0.467526249	-0.673785875	4.45696623771938e-14	TRUE	TRUE	0.917581075	0.322417427	-0.595163648
255	ZNF528-AS1	8.78872263816478e-16	0.052127514	0.393030007	-0.288774979	4.76107507935718e-14	TRUE	TRUE	0.579220132	0.244657863	-0.334562269
256	ARF5	8.83244208350495e-16	-0.196892086	0.334832534	-0.728616706	4.7660685524038e-14	TRUE	TRUE	0.988715352	0.097290207	-0.891425145
257	TPGS1	9.34833205041324e-16	0.09424928	0.958741372	-0.770242813	5.02481941417932e-14	TRUE	TRUE	0.468837482	0.446599752	-0.02223773
258	RGPD2	1.10197028040269e-15	-0.11714272	0.332980825	-0.567266265	5.90023932305532e-14	TRUE	TRUE	0.979148856	0.255232044	-0.723916812
259	NEMP2	1.23544214472984e-15	-0.18027033	0.380232128	-0.740772788	6.58934277501852e-14	TRUE	TRUE	0.853584465	0.257892169	-0.595692296
260	SPATC1L	1.28781289627439e-15	-0.013144824	0.268927497	-0.295217144	6.8422489804363e-14	TRUE	TRUE	0.631337996	0.233097179	-0.398240817
261	JMJD6	1.35254123329361e-15	-0.152209105	0.48518244	-0.789600651	7.15862245084976e-14	TRUE	TRUE	0.77481836	0.168872887	-0.605945473
262	FAM242F	1.43171946420229e-15	-0.033449395	0.652218305	-0.719117096	7.5487681978971e-14	TRUE	TRUE	0.479085189	0.434241861	-0.044843328
263	RTRAF	1.60447360222267e-15	0.219525294	0.992913345	-0.553862757	8.42745184072394e-14	TRUE	TRUE	0.500403067	0.467491662	-0.032911405
264	ZNF222	2.11266186625209e-15	-0.451235559	0.497958543	-1.40042966	1.10546632653054e-13	TRUE	TRUE	0.682742406	0.269638136	-0.41310427
265	MFSD13A	2.48589710964747e-15	0.017951759	0.698163794	-0.662260275	1.29585594991208e-13	TRUE	TRUE	0.922492128	0.408746671	-0.513745457
266	SPATA18	2.74546768011464e-15	-0.082349588	0.293080459	-0.457779635	1.42578535838736e-13	TRUE	TRUE	0.693589876	0.244238444	-0.449351432
267	PRC1	3.3006558393668e-15	0.260511876	0.613219114	-0.092195363	1.70768763164842e-13	TRUE	TRUE	0.459034637	0.320072641	-0.138961996
268	ENSG00000224764	3.36576388150757e-15	0.17696553	0.834505281	-0.480574221	1.73487545743081e-13	TRUE	TRUE	0.478838568	0.436832477	-0.04200609
269	ASIP	4.00186472690732e-15	-0.072707528	0.543112621	-0.688527676	2.05508399024155e-13	TRUE	TRUE	0.780542457	0.258918387	-0.52162407
270	UBE2D3-AS1	4.65886687242906e-15	0.029339553	0.890974057	-0.83229495	2.38361433243463e-13	TRUE	TRUE	0.754862804	0.442984317	-0.311878488
271	LINC00504	4.90848119875213e-15	-0.858528846	0.570364911	-2.287422603	2.50205753799122e-13	TRUE	TRUE	1.13194437	0.352075289	-0.779869081
272	ENSG00000276075	5.40817737888371e-15	0.211781824	0.556119925	-0.132556277	2.74663832029042e-13	TRUE	TRUE	0.303391282	0.458752347	0.155361065
273	COPS7A	6.10901736578549e-15	0.123652905	1.000865623	-0.753559813	3.09120754179343e-13	TRUE	TRUE	1.058798892	0.526146953	-0.532651939
274	RIN1	6.93711732928228e-15	-0.270088248	0.553938334	-1.09411483	3.49742112360239e-13	TRUE	TRUE	0.647026567	0.280543078	-0.366483489
275	ENSG00000272597	7.00519399821562e-15	-0.703112018	0.408039358	-1.814263393	3.51889999604911e-13	TRUE	TRUE	1.15687699	0.275657526	-0.881219464
276	TUBA1C	7.33661176219356e-15	-0.160255886	0.318789328	-0.639301101	3.67202735083123e-13	TRUE	TRUE	0.945550775	0.074486111	-0.871064664
277	SP2	7.39899024515605e-15	-0.444690463	0.492353866	-1.381734791	3.68987910637493e-13	TRUE	TRUE	0.830925211	0.253673851	-0.57725136
278	PNISR-AS1	9.13832953340265e-15	0.18288707	0.877144258	-0.511370119	4.54089511418792e-13	TRUE	TRUE	0.489881772	0.426530588	-0.063351183
279	STK17B	1.29294912262122e-14	-0.624184263	0.472364653	-1.72073318	6.40172013616114e-13	TRUE	TRUE	1.007473191	0.233529722	-0.773943469
280	RBMX2	1.38556185381837e-14	-0.71123791	0.372623085	-1.795098906	6.83576837451678e-13	TRUE	TRUE	1.070587833	0.228304257	-0.842283576
281	ENSG00000231970	1.43520254274544e-14	0.019465591	0.611486843	-0.57255566	7.055476130066e-13	TRUE	TRUE	0.596448522	0.330948904	-0.265499618
282	ENSG00000248927	1.67850542378093e-14	0.460952629	1.074653305	-0.152748047	8.22229571776941e-13	TRUE	TRUE	0.138931496	0.52907632	0.390144825
283	SMAD7	1.81101927719159e-14	-0.031520916	0.751656547	-0.814698379	8.84007784280022e-13	TRUE	TRUE	0.599641657	0.51985168	-0.079789977
284	SAMD12-AS1	1.8186605304386e-14	0.348708754	0.846854845	-0.149437337	8.84611850967565e-13	TRUE	TRUE	0.412453811	0.539771922	0.127318111
285	PCDHB14	2.2016641573192e-14	-0.243978372	0.501197392	-0.989154136	1.06715047962131e-12	TRUE	TRUE	0.644894458	0.246821645	-0.398072814
286	ENSG00000250917	2.35893847928581e-14	-0.990916824	0.112838996	-2.094672644	1.13938378156833e-12	TRUE	TRUE	1.188547862	0.083287665	-1.105260197
287	ENSG00000286245	2.50075272514634e-14	-0.169494235	0.429345901	-0.768334371	1.20367240923943e-12	TRUE	TRUE	0.970067896	0.255625895	-0.714442001
288	CHRNE	2.53410510445162e-14	0.237044553	0.624237715	-0.150148609	1.21549055253106e-12	TRUE	TRUE	0.356166667	0.391773165	0.035606498
289	PLD5	2.60702573211071e-14	-0.42315005	0.374770252	-1.221070352	1.24184322287508e-12	TRUE	TRUE	1.093067075	0.067937973	-1.025129102
290	TMEM94	2.59833750728767e-14	-0.167992433	0.751607038	-1.087591903	1.24184322287508e-12	TRUE	TRUE	0.325121059	0.458219598	0.133098538
291	TRAPPC5	2.76386189036334e-14	-0.254280456	0.461122069	-0.969682981	1.312027084312e-12	TRUE	TRUE	1.029776981	0.169262411	-0.86051457
292	ZNF550	3.12631049097685e-14	0.341843178	1.029970526	-0.346284171	1.47900181925871e-12	TRUE	TRUE	0.630114098	0.525905031	-0.104209068
293	ZNF503-AS1	3.58050690317439e-14	-0.17135539	0.354169135	-0.696879916	1.68809291332597e-12	TRUE	TRUE	0.904940317	0.142005779	-0.762934538
294	ENSG00000230333	3.8238629673639e-14	0.01891935	0.478439662	-0.440600962	1.79669534119608e-12	TRUE	TRUE	0.663095557	0.256944127	-0.40615143
295	ZKSCAN2	3.93313801456405e-14	-0.163047891	0.710705621	-1.036801403	1.84177520451484e-12	TRUE	TRUE	0.714487705	0.326473909	-0.388013796
296	LINC00622	3.99204592263209e-14	-0.621589168	0.301925923	-1.54510426	1.86304467483918e-12	TRUE	TRUE	0.937410998	0.093771849	-0.843639149
297	CALR	4.16029050738269e-14	-0.113565528	0.66564034	-0.892771395	1.93502535585807e-12	TRUE	TRUE	0.490879315	0.338235514	-0.152643801
298	ENSG00000279529	6.06954558914265e-14	-0.70623255	0.363180019	-1.77564512	2.81358062981264e-12	TRUE	TRUE	0.995736044	0.248410922	-0.747325122
299	AMER3	6.39291309727386e-14	0.299395888	0.840128988	-0.241337211	2.9463518367843e-12	TRUE	TRUE	0.304389054	0.574251288	0.269862234
300	TEX41	6.39862133368532e-14	-0.040394986	0.756208178	-0.836998151	2.9463518367843e-12	TRUE	TRUE	0.70927147	0.35156304	-0.35770843
301	FHIP2B	8.27457441110516e-14	0.070797133	1.006022032	-0.864427767	3.79750733936899e-12	TRUE	TRUE	0.527775861	0.590675037	0.062899176
302	ASB16	9.15428395919984e-14	-0.355911731	0.610220471	-1.322043932	4.18732710637042e-12	TRUE	TRUE	0.710090319	0.446281658	-0.263808661
303	ORAI2	9.32445714570931e-14	-0.21278838	0.516261927	-0.941838688	4.25109079243658e-12	TRUE	TRUE	0.662516632	0.243907042	-0.41860959
304	INHA	1.01411346260002e-13	0.418616377	0.969083692	-0.131850937	4.60821163564363e-12	TRUE	TRUE	0.431951701	0.486420188	0.054468487
305	CAD	1.07018908974899e-13	-0.233260233	0.738285622	-1.204806089	4.847079372391e-12	TRUE	TRUE	0.693052199	0.420625741	-0.272426458
306	ALS2CL	1.0753054764989e-13	0.014998489	0.105073874	-0.075076895	4.85433655305747e-12	TRUE	TRUE	0.637923929	0.292583128	-0.345340801
307	PCDHA6	1.31543287978739e-13	0.040942622	0.61345794	-0.531572696	5.91901947927787e-12	TRUE	TRUE	0.506150125	0.347342214	-0.15880791
308	HMGN5	1.44387919879334e-13	0.028969313	0.767772554	-0.709833929	6.47589196497767e-12	TRUE	TRUE	0.481113885	0.359168678	-0.121945207
309	PDCD2	2.22247080753205e-13	-0.247638754	0.560218208	-1.055495717	9.93566722823553e-12	TRUE	TRUE	0.612352675	0.271922786	-0.340429889
310	AVPI1	2.33165013947359e-13	-0.352688786	0.50327923	-1.208656802	1.03901338795768e-11	TRUE	TRUE	0.718987631	0.276941427	-0.442046205
311	ARG1	2.49669773834398e-13	0.308828457	0.769215605	-0.151558691	1.10898336197697e-11	TRUE	TRUE	0.660636511	0.321602368	-0.339034144
312	LINC02054	2.62106964505822e-13	-0.116861033	0.800937443	-1.034659508	1.16049538707802e-11	TRUE	TRUE	0.85408556	0.504790359	-0.349295201
313	SLC16A10	2.64305420535923e-13	0.012194516	0.863182255	-0.838793223	1.16649044066557e-11	TRUE	TRUE	0.528994752	0.461797156	-0.067197596
314	PEX11A	2.98803582054639e-13	-0.390166594	0.589994319	-1.370327508	1.31454544028751e-11	TRUE	TRUE	0.705978988	0.348690391	-0.357288597
315	DAAM2	3.16730860506347e-13	0.030402531	0.709726106	-0.648921043	1.38899051016974e-11	TRUE	TRUE	0.155513376	0.536902846	0.38138947
316	ENSG00000235100	5.13185166258062e-13	-0.247587503	0.573621951	-1.068796956	2.24339869831926e-11	TRUE	TRUE	0.939891192	0.247787907	-0.692103286
317	KCNJ15	6.412587098962e-13	-0.03598379	0.589041285	-0.661008865	2.79443148848773e-11	TRUE	TRUE	0.668968378	0.249997233	-0.418971145
318	ENSG00000242798	7.8606471527067e-13	0.166263499	0.962482692	-0.629955693	3.41468489834875e-11	TRUE	TRUE	0.334574712	0.428001067	0.093426355
319	UROD	8.67510698219884e-13	-0.085126408	0.539942195	-0.710195011	3.75667485429764e-11	TRUE	TRUE	0.527066796	0.343724907	-0.183341888
320	ARMCX1	9.66898979588217e-13	-0.259078581	0.497868753	-1.016025915	4.17398203250989e-11	TRUE	TRUE	0.474680605	0.350533455	-0.12414715
321	RUFY1-AS1	1.0162561072416e-12	0.249699057	0.857770862	-0.358372748	4.37338375870262e-11	TRUE	TRUE	0.717795218	0.412602111	-0.305193107
322	ARRDC3	1.04277184412112e-12	-0.032905145	0.556304581	-0.622114871	4.47355597971711e-11	TRUE	TRUE	0.91653485	0.154859723	-0.761675127
323	LINC02698	1.04822149981754e-12	-0.193657938	0.599390348	-0.986706225	4.48301294070572e-11	TRUE	TRUE	0.676063753	0.335015308	-0.341048445
324	ENSG00000286970	1.32504642375432e-12	0.405525811	0.920188095	-0.109136473	5.64944175856241e-11	TRUE	TRUE	0.146060882	0.509047253	0.362986371
325	MEN1	1.43549787927271e-12	0.18854401	0.818371905	-0.441283885	6.10152852439174e-11	TRUE	TRUE	0.316013663	0.513415095	0.197401432
326	ACSS1	1.84044366704708e-12	-0.064495593	0.253788939	-0.382780125	7.79873890079398e-11	TRUE	TRUE	0.341280843	0.535852739	0.194571896
327	DCTN6	1.95179305323825e-12	0.3166384	0.755538607	-0.122261807	8.24528111236489e-11	TRUE	TRUE	0.285490065	0.403854489	0.118364423
328	FAM200A	2.10647558588815e-12	-0.226834042	0.423585993	-0.877254076	8.87159127257542e-11	TRUE	TRUE	0.663331264	0.331702114	-0.33162915
329	MRPS18B	2.11289527195404e-12	-0.067592849	0.230523752	-0.365709451	8.87159127257542e-11	TRUE	TRUE	0.22660473	0.48488142	0.25827669
330	CDH3	2.12078958072079e-12	-0.120336287	0.456390993	-0.697063567	8.87775371759908e-11	TRUE	TRUE	0.301162373	0.440294201	0.139131828
331	ZNF618	2.15061245017126e-12	-0.029707582	0.595016971	-0.654432136	8.97539588721022e-11	TRUE	TRUE	0.789674575	0.251695856	-0.53797872
332	MLX	2.61543887947174e-12	-0.653336302	0.69585293	-2.002525534	1.08824315304285e-10	TRUE	TRUE	0.659695771	0.260484148	-0.399211623
333	LACTB2	5.53505449331767e-12	0.115674037	0.675654965	-0.444306892	2.29613341653724e-10	TRUE	TRUE	0.637958119	0.395351881	-0.242606239
334	SOHLH2	6.09430254686193e-12	0.122865585	0.448535809	-0.202804639	2.52055974198655e-10	TRUE	TRUE	0.588717492	0.330784178	-0.257933314
335	BBS10	6.12913796023425e-12	0.105482087	0.600389879	-0.389425705	2.52740035172167e-10	TRUE	TRUE	0.380413981	0.398796932	0.018382951
336	CAPS2-AS1	7.0354109072856e-12	0.053927282	0.655408289	-0.547553724	2.89247518670367e-10	TRUE	TRUE	0.632843318	0.341274792	-0.291568525
337	MUTYH	8.06559558557246e-12	-0.621846467	0.384928907	-1.628621842	3.30617618454297e-10	TRUE	TRUE	0.81248622	0.179721396	-0.632764823
338	LINC01719	8.1529643285367e-12	0.238850869	1.051278988	-0.57357725	3.3321020483552e-10	TRUE	TRUE	0.609880794	0.23229144	-0.377589354
339	TRIM17	1.11110960962946e-11	0.084109182	0.321946007	-0.153727643	4.52768971900336e-10	TRUE	TRUE	0.620554009	0.219448351	-0.401105658
340	LERFS	1.50151244513711e-11	-0.151502199	0.843395432	-1.146399829	6.1005567403306e-10	TRUE	TRUE	0.781845858	0.443125356	-0.338720502
341	LRFN3	5.19178017478074e-11	0.045891521	0.242116698	-0.150333657	2.1032038514493e-09	TRUE	TRUE	0.329127482	0.388311149	0.059183667
342	KLRG2	2.50955891847883e-10	-0.272472853	0.605028988	-1.149974695	1.01365634210136e-08	TRUE	TRUE	0.720781698	0.491362375	-0.229419324
343	CHRM5	2.62953617968828e-10	-0.060649092	0.573445854	-0.694744038	1.05902078093918e-08	TRUE	TRUE	0.796572111	0.246558317	-0.550013794
344	MPI	2.66403647842358e-10	0.228704712	0.588782578	-0.131373154	1.06979650909719e-08	TRUE	TRUE	0.590199634	0.306926938	-0.283272696
345	ENSG00000267571	4.94238536135033e-10	-0.326703507	0.564492478	-1.217899493	1.97895975019401e-08	TRUE	TRUE	0.903275128	0.273641163	-0.629633965
346	CNNM3	5.32592382366116e-10	-0.92055331	0.13312527	-1.97423189	2.12636739017501e-08	TRUE	TRUE	0.827040665	0.185436371	-0.641604294
347	SLC25A22	1.04993327995733e-09	0.904189344	1.575567902	0.232810785	4.17976320729987e-08	TRUE	TRUE	0.177663465	0.797051475	0.61938801
348	TMC7	1.06166798895732e-09	-0.168945504	0.541479844	-0.879370851	4.21433379294723e-08	TRUE	TRUE	0.759886082	0.160873494	-0.599012587
349	ENSG00000285669	1.10747860260985e-09	-0.398491309	0.607582386	-1.404565004	4.38358436001503e-08	TRUE	TRUE	0.837670394	0.421396271	-0.416274123
350	RNF19B	1.1419924233482e-09	-0.280655486	0.548363222	-1.109674193	4.5072809531806e-08	TRUE	TRUE	0.635813633	0.521432719	-0.114380914
351	ENSG00000291126	2.11088666833535e-09	0.016381982	0.752927887	-0.720163923	8.30763203315797e-08	TRUE	TRUE	0.53337051	0.344086122	-0.189284388
352	FAT1	2.62792240144337e-09	0.050369752	0.44883999	-0.348100486	1.03131022879371e-07	TRUE	TRUE	0.61702065	0.330137376	-0.286883274
353	PPP1R37	3.58053170681574e-09	-0.716047375	0.469071241	-1.901165991	1.40117464583435e-07	TRUE	TRUE	0.844658963	0.151133459	-0.693525504
354	ENSG00000279080	3.99015600095172e-09	-0.048567485	0.76543711	-0.86257208	1.55706257054088e-07	TRUE	TRUE	0.376246731	0.433321778	0.057075046
355	POLR1B	4.50213421948634e-09	-0.997179249	0.522345193	-2.516703691	1.75190090445026e-07	TRUE	TRUE	1.191010023	0.069462431	-1.121547593
356	TMEM209	5.01222239442536e-09	0.091921048	0.822966622	-0.639124525	1.94491124035371e-07	TRUE	TRUE	0.629651081	0.444279115	-0.185371966
357	ENSG00000241219	5.27024105029107e-09	1.486101459	2.529427048	0.44277587	2.03930279744316e-07	TRUE	TRUE	0.322539085	1.583269033	1.260729948
358	ENSG00000256789	5.43447882891154e-09	-0.219639999	0.726553425	-1.165833422	2.09698018275374e-07	TRUE	TRUE	0.664679336	0.454229338	-0.210449998
359	ENSG00000279317	8.47892692800512e-09	-0.73645593	0.392567542	-1.865479401	3.26261550371763e-07	TRUE	TRUE	0.633928668	0.367402975	-0.266525693
360	KLF8	1.25934565431536e-08	-1.167986337	0.145527702	-2.481500376	4.83238913019789e-07	TRUE	TRUE	1.404157194	0.157949296	-1.246207898
361	ENSG00000287001	1.37530218438025e-08	-0.936902616	0.180288665	-2.054093896	5.26272143352599e-07	TRUE	TRUE	1.052136387	0.172872625	-0.879263762
362	ZNF433	1.72287238606016e-08	-0.168358106	0.551490168	-0.888206379	6.57451909973343e-07	TRUE	TRUE	0.671277266	0.428365225	-0.242912041
363	SYPL1	1.81376725860257e-08	-0.687300325	0.497267621	-1.871868271	6.90230879072616e-07	TRUE	TRUE	1.153979521	0.3415117	-0.812467821
364	H2AC25	2.12893824123204e-08	-0.059149508	0.485406189	-0.603705205	8.07943760010423e-07	TRUE	TRUE	0.443215899	0.439959229	-0.00325667
365	C7orf31	2.50520216265334e-08	-0.63305802	0.291050802	-1.557166842	9.48133223969679e-07	TRUE	TRUE	0.977966678	0.081182786	-0.896783892
366	ENSG00000279652	2.65485095322013e-08	0.104500593	0.704150318	-0.495149131	1.00202489256237e-06	TRUE	TRUE	0.440093869	0.428270145	-0.011823724
367	ABCC6	2.80500570369887e-08	0.05494945	0.530762696	-0.420863796	1.05581331855303e-06	TRUE	TRUE	0.715308394	0.298590146	-0.416718248
368	ENSG00000226438	5.25731035439484e-08	-0.094256038	0.542870671	-0.731382747	1.97349144661985e-06	TRUE	TRUE	0.613927845	0.266487637	-0.347440208
369	ENSG00000291113	5.30900631968197e-08	0.4623141	1.095617751	-0.17098955	1.98749629539531e-06	TRUE	TRUE	0.137996955	0.635580558	0.497583603
370	EZH2	5.97584614244848e-08	0.983904467	1.854233781	0.113575153	2.2310902327509e-06	TRUE	TRUE	0.340820416	0.746862399	0.406041983
371	MELTF-AS1	6.30143244086342e-08	-0.314144405	0.603947598	-1.232236408	2.34630694711826e-06	TRUE	TRUE	0.497086347	0.352864935	-0.144221412
372	PLS3	9.26599047141443e-08	0.330936876	0.887692667	-0.225818916	3.44087076269137e-06	TRUE	TRUE	0.659078132	0.831263987	0.172185855
373	ENSG00000284513	9.55393207601869e-08	-0.021435903	0.21479816	-0.257669966	3.53828465678612e-06	TRUE	TRUE	0.751343351	0.168466055	-0.582877296
374	MRPL38	9.86127089549744e-08	0.059386224	0.843968053	-0.725195604	3.64234214305887e-06	TRUE	TRUE	0.659877339	0.323840703	-0.336036636
375	ENSG00000290612	1.1473733296856e-07	-0.952118896	0.098058337	-2.002296129	4.22661738034049e-06	TRUE	TRUE	0.897098434	0.255278217	-0.641820217
376	ENSG00000287121	1.15730748218586e-07	-0.134284741	0.524240543	-0.792810025	4.25187381886048e-06	TRUE	TRUE	0.768058584	0.360459116	-0.407599467
377	FBXL15	1.21654046972832e-07	0.211580284	0.808651607	-0.385491038	4.45763661772599e-06	TRUE	TRUE	0.413388352	0.358937182	-0.05445117
378	TEKT1	1.34022969339624e-07	-0.095440538	0.5433428	-0.734223876	4.89786586893536e-06	TRUE	TRUE	0.824603153	0.163831616	-0.660771537
379	PLPP6	1.43505658912766e-07	0.108994649	0.808178572	-0.590189274	5.23057301377558e-06	TRUE	TRUE	0.511042105	0.328228053	-0.182814052
380	RPP14	1.59248943124912e-07	0.171115055	0.670506237	-0.328276126	5.78911815875665e-06	TRUE	TRUE	0.676263901	0.294150717	-0.382113184
381	SLC25A11	1.85905183969637e-07	-0.239640282	0.582287842	-1.061568405	6.74040475421671e-06	TRUE	TRUE	0.719355745	0.270576988	-0.448778757
382	PZP	2.26610077244428e-07	-0.00799005	0.634206844	-0.650186945	8.1947424268443e-06	TRUE	TRUE	1.053985648	0.408722414	-0.645263234
383	DPYSL4	2.3044815230915e-07	-0.501547748	0.408553814	-1.41164931	8.31177748302505e-06	TRUE	TRUE	0.808076793	0.162391711	-0.645685083
384	E2F6	2.60474744342975e-07	-1.110638185	0.737289312	-2.958565683	9.37030759987982e-06	TRUE	TRUE	1.00879691	0.085777602	-0.923019309
385	FRMPD3-AS1	2.61872406561687e-07	0.239581186	0.931454461	-0.452292088	9.39611798504713e-06	TRUE	TRUE	0.323563113	0.43477164	0.111208527
386	SP1	2.68863763664931e-07	0.177470847	0.74120662	-0.386264926	9.62197935561491e-06	TRUE	TRUE	0.883842475	0.356397401	-0.527445074
387	ALKBH6	3.19756780109892e-07	0.844272096	1.469157228	0.219386964	1.14137471845944e-05	TRUE	TRUE	0.311656569	0.657021943	0.345365374
388	PHC2-AS1	3.21484775899362e-07	-0.659192821	0.35279308	-1.671178722	1.14458523048293e-05	TRUE	TRUE	0.838560321	0.271072867	-0.567487454
389	CTDNEP1	3.25271337981087e-07	-0.856590156	0.194822637	-1.90800295	1.15508952773027e-05	TRUE	TRUE	0.781920652	0.275445073	-0.506475579
390	IL34	3.51581018879321e-07	-0.79213038	0.27949022	-1.86375098	1.2453179986664e-05	TRUE	TRUE	1.112353814	0.343957457	-0.768396357
391	PDGFA	3.56752758108547e-07	-0.045044802	0.869278682	-0.959368286	1.26040475716406e-05	TRUE	TRUE	0.857954625	0.414582655	-0.44337197
392	CLTCL1	4.21127627692867e-07	0.287351667	0.919331909	-0.344628575	1.48404516554828e-05	TRUE	TRUE	0.649497072	0.458454505	-0.191042566
393	WDR53	4.23992913550384e-07	-0.168769975	0.656847843	-0.994387794	1.49034048544148e-05	TRUE	TRUE	0.531240576	0.415568465	-0.115672111
394	RSPO4	4.37078244883784e-07	0.643968038	1.194192375	0.093743702	1.53243626264583e-05	TRUE	TRUE	0.319208789	0.491722023	0.172513234
395	ZWILCH	5.19610547165366e-07	-0.134372093	0.592331577	-0.861075764	1.81718989836516e-05	TRUE	TRUE	0.878308919	0.332349545	-0.545959374
396	BCORP1	6.13916355336161e-07	-0.391302492	0.358659123	-1.141264108	2.14157589207417e-05	TRUE	TRUE	0.807662528	0.145222229	-0.662440299
397	KLHL11	6.21750346128526e-07	0.238081017	0.953742521	-0.477580488	2.16344062504269e-05	TRUE	TRUE	0.508423296	0.522078261	0.013654965
398	DNAH17	6.37008175507246e-07	0.530160491	1.139690284	-0.079369303	2.21096254684852e-05	TRUE	TRUE	0.812876148	0.635434019	-0.177442129
399	CD2BP2	6.96416015014768e-07	0.409445519	0.887924706	-0.069033669	2.41110045900101e-05	TRUE	TRUE	0.167025709	0.480731813	0.313706104
400	ENSG00000259543	7.36901694178763e-07	-0.112696949	0.569731398	-0.795125296	2.54489000084636e-05	TRUE	TRUE	0.50929601	0.319757842	-0.189538168
401	LINC02645	8.33015919872762e-07	-1.035410089	0.170303653	-2.24112383	2.86964636337215e-05	TRUE	TRUE	1.022366918	0.246685028	-0.775681891
402	IRAG1	8.91289754297608e-07	-0.093688358	0.837967291	-1.025344007	3.06275538951919e-05	TRUE	TRUE	0.554831541	0.456537558	-0.098293983
403	ENSG00000285612	8.99753049532363e-07	0.285378141	1.076591534	-0.505835252	3.08416591221838e-05	TRUE	TRUE	0.520232638	0.713515088	0.19328245
404	COL7A1	9.67057112715271e-07	0.313702477	0.923981815	-0.29657686	3.30666508788336e-05	TRUE	TRUE	0.432441827	0.430576714	-0.001865113
405	BEX5	1.04695266885936e-06	0.38052714	1.148043277	-0.386988998	3.57101337472177e-05	TRUE	TRUE	0.195237239	0.651454635	0.456217396
406	CARD8	1.08222634142866e-06	-0.840327389	0.200245532	-1.880900309	3.68223514297918e-05	TRUE	TRUE	0.7094183	0.275464927	-0.433953373
407	ENSG00000290799	1.10787556065656e-06	-0.002537384	0.671441337	-0.676516104	3.7602439790933e-05	TRUE	TRUE	0.667646469	0.247379794	-0.420266675
408	DGKQ	1.1118256502113e-06	0.359782909	0.910773278	-0.19120746	3.76440184608306e-05	TRUE	TRUE	0.647131399	0.572777546	-0.074353853
409	SCIRT	1.14685274727039e-06	-0.349044509	0.580872998	-1.278962017	3.87350216400809e-05	TRUE	TRUE	0.636751308	0.27232295	-0.364428358
410	PPP1R16A	1.1526472413405e-06	-0.829287328	0.182188104	-1.840762759	3.88357780289701e-05	TRUE	TRUE	1.188134195	0.08765532	-1.100478875
411	SMG1P7	1.34721783070646e-06	-0.114813712	0.883126804	-1.112754228	4.5280941881701e-05	TRUE	TRUE	0.589839858	0.349902338	-0.23993752
412	ENSG00000242009	1.42306942847551e-06	0.361549743	0.872342705	-0.149243218	4.77142744780598e-05	TRUE	TRUE	0.348658161	0.402542199	0.053884039
413	ENSG00000289001	1.49887439266353e-06	-0.04424917	0.115043789	-0.20354213	5.013426358415e-05	TRUE	TRUE	0.577199945	0.254605038	-0.322594906
414	LMCD1	1.50768714651838e-06	-0.145545286	0.828101293	-1.119191864	5.03072228067752e-05	TRUE	TRUE	0.647541819	0.670427339	0.022885521
415	PDLIM7	1.53598461155696e-06	0.011100658	0.608543776	-0.586342461	5.11279311422839e-05	TRUE	TRUE	0.602032445	0.293353315	-0.30867913
416	PTH2R	1.63034151619515e-06	-0.553429933	0.567003534	-1.673863401	5.4138311790192e-05	TRUE	TRUE	0.955032238	0.25892789	-0.696104348
417	SMCO4	1.84381485505286e-06	1.008707877	1.895103795	0.122311959	6.10802359896886e-05	TRUE	TRUE	0.570564631	1.19507805	0.62451342
418	SIVA1	1.8491334956574e-06	0.477728837	0.972594607	-0.017136934	6.11098806435677e-05	TRUE	TRUE	0.284057838	0.541488736	0.257430899
419	PFAS	1.88119419306323e-06	0.359311465	0.961626029	-0.2430031	6.20210419641418e-05	TRUE	TRUE	0.299951783	0.512333528	0.212381746
420	PLPBP	1.90114288526452e-06	0.054619471	1.150632571	-1.041393628	6.25294948024858e-05	TRUE	TRUE	1.013253064	0.851834808	-0.161418256
421	HAUS4	2.36721364059053e-06	-0.019082802	0.64877293	-0.686938535	7.76738461546737e-05	TRUE	TRUE	0.545748831	0.356610529	-0.189138302
422	DUSP26	2.56375410518538e-06	0.276654183	0.721184675	-0.167876309	8.39234578413053e-05	TRUE	TRUE	0.267327469	0.447849273	0.180521804
423	ANKRD62	2.630454910572e-06	-0.945113081	0.114169468	-2.00439563	8.59033194672379e-05	TRUE	TRUE	0.844757325	0.183122002	-0.661635323
424	ENSG00000288876	2.6433951688644e-06	0.348604844	0.842483038	-0.14527335	8.61223133554075e-05	TRUE	TRUE	0.522958216	0.425296702	-0.097661514
425	EFHD1	2.69196144265115e-06	0.089225681	0.550283918	-0.371832556	8.74982479265481e-05	TRUE	TRUE	0.648636617	0.258203951	-0.390432666
426	SGTA	2.77422345884605e-06	-0.1874926	0.34944149	-0.724426689	8.99603823016416e-05	TRUE	TRUE	0.721161917	0.250763638	-0.47039828
427	MASTL	2.81097553159197e-06	0.396274815	0.844238901	-0.05168927	9.09386791414787e-05	TRUE	TRUE	0.29811766	0.470772421	0.172654761
428	ENSG00000289463	2.96677738519507e-06	-0.267730013	0.604218327	-1.139678354	9.57548196240297e-05	TRUE	TRUE	1.182122505	0.329742589	-0.852379916
429	CCN5	3.45909764682957e-06	-0.072344729	0.386067615	-0.530757074	0.000111385	TRUE	TRUE	0.676555292	0.290865055	-0.385690237
430	SNHG17	3.4680331657307e-06	0.412923189	1.021420066	-0.195573688	0.000111413	TRUE	TRUE	0.4536923	0.519635383	0.065943083
431	SPA17	3.66669536409409e-06	0.740086342	1.384841974	0.095330709	0.000117521	TRUE	TRUE	0.318075333	0.761640926	0.443565593
432	RAB11B	3.7051586427394e-06	-0.476933547	0.562201603	-1.516068697	0.000118479	TRUE	TRUE	0.822675791	0.593293051	-0.229382741
433	RAB3B	3.77309312613186e-06	0.137455154	0.575661299	-0.30075099	0.000120373	TRUE	TRUE	1.187508485	0.272073099	-0.915435387
434	GIHCG	3.81195762143919e-06	-0.251251484	0.595727369	-1.098230337	0.000121333	TRUE	TRUE	1.071954992	0.301398023	-0.770556969
435	SULT1A2	4.11135205436841e-06	-0.069512847	0.837662612	-0.976688305	0.000130561	TRUE	TRUE	0.321337327	0.651262803	0.329925476
436	SET	4.16237255415152e-06	-0.430732156	1.044064359	-1.90552867	0.000131878	TRUE	TRUE	1.830758135	1.204415591	-0.626342545
437	GGH	4.18081745811679e-06	0.867892227	1.486895621	0.248888833	0.00013216	TRUE	TRUE	0.361219386	0.901424955	0.540205569
438	ZXDB	4.30321346279265e-06	0.11545235	0.428241737	-0.197337037	0.000135718	TRUE	TRUE	0.485564269	0.301754654	-0.183809615
439	FAM78A	4.38431261591913e-06	0.850564705	1.501935052	0.199194359	0.000137961	TRUE	TRUE	0.454431891	0.766001071	0.311569181
440	ENSG00000259560	4.68902501898938e-06	0.226736758	0.810587364	-0.357113847	0.000147214	TRUE	TRUE	0.156814925	0.522400532	0.365585607
441	SSPN	5.50302979154086e-06	-0.019399092	0.107517992	-0.146316175	0.000172378	TRUE	TRUE	0.83696342	0.173818277	-0.663145143
442	RBM22	5.76915575227113e-06	-1.197448446	0.103116911	-2.498013802	0.000180306	TRUE	TRUE	1.591085818	0.344853	-1.246232817
443	ENSG00000290440	5.907743254336e-06	0.222068297	0.777522727	-0.333386133	0.00018422	TRUE	TRUE	0.463587792	0.406622291	-0.056965501
444	ENSG00000286316	6.22317536474842e-06	0.080795454	0.45453847	-0.292947561	0.000193619	TRUE	TRUE	0.27716174	0.514677506	0.237515766
445	OXA1L	6.39186742704646e-06	-0.234635221	0.541909763	-1.011180205	0.000198421	TRUE	TRUE	0.692625855	0.264789261	-0.427836594
446	CNTD1	7.40818973817422e-06	0.128383006	0.598875944	-0.342109933	0.000229455	TRUE	TRUE	0.44642519	0.329099501	-0.117325689
447	FLYWCH2	7.59765325182968e-06	0.475008043	1.187279802	-0.237263715	0.000234796	TRUE	TRUE	0.541848119	0.781856538	0.24000842
448	NDUFS7	7.67237125840221e-06	-0.518601544	0.413589131	-1.45079222	0.000236576	TRUE	TRUE	0.65000092	0.270014741	-0.379986179
449	SAP30L	8.10358255727985e-06	0.219283249	0.973930909	-0.535364411	0.000249316	TRUE	TRUE	0.29645312	0.529566898	0.233113779
450	ENSG00000259033	8.24264572686582e-06	0.423726342	0.965363065	-0.117910381	0.000253031	TRUE	TRUE	0.376479676	0.719185373	0.342705697
451	ENSG00000287339	8.7762950439069e-06	-0.427498436	0.522361451	-1.377358324	0.000268815	TRUE	TRUE	0.737826922	0.264635255	-0.473191667
452	DNPEP	8.81688158763277e-06	-0.124489557	0.711203504	-0.960182618	0.000269461	TRUE	TRUE	0.645582462	0.336892978	-0.308689484
453	NOXA1	9.94645885128251e-06	0.140301082	1.346165071	-1.065562908	0.000303312	TRUE	TRUE	1.243209808	1.048262323	-0.194947485
454	TLN1	1.07753032244988e-05	0.866721411	1.624183586	0.109259236	0.000327864	TRUE	TRUE	0.280601239	0.791081051	0.510479812
455	ZNF518B	1.18604450262849e-05	0.389365859	0.941184234	-0.162452516	0.000360088	TRUE	TRUE	0.295746421	0.432622258	0.136875837
456	ZNF428	1.28670059153292e-05	0.639419677	1.236263778	0.042575577	0.000389791	TRUE	TRUE	0.33754825	0.603897358	0.266349108
457	ENSG00000239407	1.32057159365606e-05	0.03413219	0.785343739	-0.71707936	0.000399177	TRUE	TRUE	1.286512564	0.485407094	-0.801105469
458	MAP6D1	1.34722742306731e-05	-0.280893476	0.509502402	-1.071289353	0.000406345	TRUE	TRUE	0.773699946	0.329733578	-0.443966368
459	LINC02326	1.53333669897486e-05	-0.652284609	0.579404609	-1.883973826	0.000461471	TRUE	TRUE	1.278356898	0.417838394	-0.860518503
460	NUDT19	1.53950884913489e-05	-0.74206446	0.241925825	-1.726054745	0.000462321	TRUE	TRUE	1.203495506	0.164199695	-1.039295811
461	CMTR2	1.57380583580495e-05	0.119430489	0.342961167	-0.104100189	0.000471596	TRUE	TRUE	0.764061036	0.358713154	-0.405347882
462	CHCHD2	1.58626674864869e-05	0.269842936	1.325449416	-0.785763545	0.000474301	TRUE	TRUE	0.616171265	0.90627412	0.290102855
463	ENSG00000236892	1.62578549931518e-05	-0.436879381	0.691885257	-1.565644019	0.000485067	TRUE	TRUE	0.83621318	0.549706027	-0.286507153
464	LDB1	1.64070436766813e-05	-0.806035935	0.382776923	-1.994848793	0.000488463	TRUE	TRUE	1.31892131	0.625563541	-0.693357769
465	ENSG00000288659	1.6666736700946e-05	0.040076261	0.399565363	-0.319412841	0.000495128	TRUE	TRUE	0.470309186	0.351920048	-0.118389138
466	ENSG00000268093	1.81236638245393e-05	-0.559185554	0.382648602	-1.50101971	0.000537254	TRUE	TRUE	0.68914712	0.258712517	-0.430434603
467	ZBTB48	1.8297382566085e-05	0.133662714	0.643585904	-0.376260477	0.000541242	TRUE	TRUE	0.881610312	0.341677132	-0.53993318
468	TMEM220	1.88615800233216e-05	0.352145337	0.877268263	-0.17297759	0.000556739	TRUE	TRUE	0.291709879	0.743872783	0.452162903
469	CCDC83	1.8902475194488e-05	0.32241312	0.86155759	-0.216731349	0.000556756	TRUE	TRUE	0.128395973	0.486783606	0.358387633
470	TRAF7	1.93112291139414e-05	0.196461626	0.958173218	-0.565249967	0.000567586	TRUE	TRUE	0.617623757	0.511036458	-0.106587299
471	MLANA	1.98777498482032e-05	0.033161263	0.389017535	-0.322695008	0.000582996	TRUE	TRUE	0.450417249	0.495893766	0.045476517
472	AAMP	2.01860704558154e-05	0.172330023	0.54368507	-0.199025025	0.000589001	TRUE	TRUE	0.604070797	0.253581972	-0.350488825
473	PLCXD1	2.02103917448904e-05	-0.177616505	0.74756992	-1.10280293	0.000589001	TRUE	TRUE	0.708162074	0.577618754	-0.130543319
474	ZKSCAN8	2.02080337842956e-05	0.311233788	0.844034472	-0.221566896	0.000589001	TRUE	TRUE	0.207933482	0.504859296	0.296925814
475	FASN	2.08879537232352e-05	0.37573154	0.824874065	-0.073410985	0.000607466	TRUE	TRUE	0.307795866	0.466129342	0.158333476
476	MARCHF9	2.15075076154513e-05	-0.262631278	0.441603199	-0.966865756	0.00062417	TRUE	TRUE	0.907642253	0.15832095	-0.749321303
477	IKZF4	2.16724499169174e-05	-0.112010661	0.885968619	-1.10998994	0.000627638	TRUE	TRUE	1.294456104	0.531976472	-0.762479632
478	PLEKHJ1	2.20563655511272e-05	0.255091178	0.836512078	-0.326329722	0.000636089	TRUE	TRUE	0.3837474	0.411104912	0.027357512
479	RPS16	2.20546773074946e-05	0.137203439	0.926751086	-0.652344207	0.000636089	TRUE	TRUE	0.942860947	0.550003732	-0.392857215
480	KCNJ13	2.24400386877309e-05	0.481444453	1.142166244	-0.179277338	0.000645806	TRUE	TRUE	0.34764617	0.59818238	0.25053621
481	NFYA	2.64662699646136e-05	-0.216785795	0.392805313	-0.826376903	0.000760094	TRUE	TRUE	0.634126128	0.239131886	-0.394994242
482	PLK5	2.8587842621119e-05	-0.181779823	0.606628013	-0.97018766	0.00081932	TRUE	TRUE	0.63697481	0.253335657	-0.383639153
483	KDELR2	2.92560334956464e-05	0.496585794	1.062548504	-0.069376917	0.000836735	TRUE	TRUE	0.605372346	0.537200132	-0.068172213
484	ECH1	3.01056458427122e-05	-0.460153076	0.433333511	-1.353639663	0.000859255	TRUE	TRUE	0.510443745	0.401254894	-0.109188851
485	ROPN1L	3.12047627649824e-05	0.477137326	1.031734991	-0.077460338	0.000887917	TRUE	TRUE	0.570648263	0.442510107	-0.128138157
486	SPTB	3.12384166602479e-05	3.399860563	4.895396543	1.904324582	0.000887917	TRUE	TRUE	2.180816151	3.280306714	1.099490563
487	S100A6	3.24765872268286e-05	0.236132198	0.901795286	-0.42953089	0.000921215	TRUE	TRUE	0.672862966	0.574223486	-0.098639479
488	RNF123	3.26296941117914e-05	-0.108971956	0.95134645	-1.169290362	0.000923661	TRUE	TRUE	0.92628272	0.607629245	-0.318653476
489	STEEP1	3.37991742659912e-05	0.236765677	1.044795834	-0.571264479	0.000954809	TRUE	TRUE	0.756016518	0.50645832	-0.249558198
490	DAPK3	3.39118170862149e-05	-1.169098494	0.11411009	-2.452307079	0.000956036	TRUE	TRUE	1.102509757	0.545399569	-0.557110189
491	ENSG00000250999	3.50954935125961e-05	0.009041188	0.767818985	-0.749736609	0.000985384	TRUE	TRUE	0.751988974	0.381992308	-0.369996666
492	SHB	3.50458444522098e-05	0.077224741	0.756416227	-0.601966745	0.000985384	TRUE	TRUE	0.334632432	0.425068207	0.090435775
493	COX8A	3.62984814791817e-05	0.41578514	1.11111021	-0.27953993	0.001017094	TRUE	TRUE	0.288573497	0.653808922	0.365235425
494	PSMG3	3.9717253140547e-05	0.052205078	0.343460292	-0.239050135	0.001110636	TRUE	TRUE	0.331015533	0.450287062	0.119271528
495	LIPT2-AS1	4.02957170623899e-05	0.198796572	0.821857365	-0.424264221	0.001124535	TRUE	TRUE	0.497135689	0.443113952	-0.054021738
496	BCL2L11	4.18914701613666e-05	-0.034931004	0.731810973	-0.801672981	0.001166711	TRUE	TRUE	0.321337327	0.543815997	0.22247867
497	SLC4A5	4.24655110267071e-05	0.358188139	0.976700715	-0.260324438	0.001180319	TRUE	TRUE	0.337097465	0.508762308	0.171664842
498	CNIH3-AS1	4.33780479737602e-05	0.491998991	1.068837334	-0.084839351	0.001203262	TRUE	TRUE	0.566291255	0.520825864	-0.045465391
499	TRIM71	4.68002191031594e-05	0.603407907	1.31578041	-0.108964597	0.001295588	TRUE	TRUE	0.415257921	0.69374109	0.278483169
500	CPXM2	4.72315901017913e-05	-0.086390818	0.781069781	-0.953851416	0.00130231	TRUE	TRUE	0.349525253	0.464886093	0.11536084
501	ENSG00000261460	4.72099374929501e-05	3.59560221	4.929541289	2.261663131	0.00130231	TRUE	TRUE	1.639460624	3.225417268	1.585956644
502	LRRIQ3	4.83610242420584e-05	0.300623993	0.893511839	-0.292263852	0.001330795	TRUE	TRUE	0.241396233	0.594113634	0.352717401
503	NDUFA6	4.88331766412283e-05	-0.146785917	0.712209312	-1.005781145	0.001341116	TRUE	TRUE	1.002866161	0.401314771	-0.60155139
504	ENSG00000260316	4.95052004880979e-05	0.485264647	1.018495578	-0.047966283	0.001356875	TRUE	TRUE	0.157288335	0.568067245	0.41077891
505	C11orf97	5.0690524018404e-05	-0.410024916	0.499719472	-1.319769304	0.001386612	TRUE	TRUE	1.284461606	0.279911935	-1.004549671
506	CXCL17	5.28521541982917e-05	0.401235762	0.882851728	-0.080380204	0.001442885	TRUE	TRUE	0.340820416	0.417630076	0.07680966
507	NASP	5.30810615414848e-05	-2.919560654	-1.195921291	-4.643200018	0.001446276	TRUE	TRUE	3.472688078	1.189693228	-2.282994851
508	TUBA1B	5.39737408900963e-05	-3.438746776	-1.930014119	-4.947479432	0.001467703	TRUE	TRUE	6.044964018	2.967759099	-3.077204919
509	RIDA	5.48552937146042e-05	-0.043908542	0.746826654	-0.834643737	0.001488745	TRUE	TRUE	0.453765079	0.436452105	-0.017312974
510	ZC2HC1B	5.52003385544545e-05	0.0084054	0.912855211	-0.89604441	0.001495172	TRUE	TRUE	0.498724127	0.550060669	0.051336542
511	ZNF829	5.83544514080911e-05	0.201619223	0.67027317	-0.267034724	0.001577512	TRUE	TRUE	0.427596662	0.415078851	-0.012517812
512	RIOK2	5.99025864726806e-05	0.082892097	1.059330488	-0.893546295	0.0016162	TRUE	TRUE	1.045523531	0.732280664	-0.313242867
513	SPTY2D1	6.21866239885088e-05	1.136008642	1.872000129	0.400017156	0.001674554	TRUE	TRUE	0.438083299	0.863857697	0.425774398
514	NCALD	6.32499239495952e-05	0.285731591	0.825944753	-0.254481571	0.001699872	TRUE	TRUE	0.89087321	0.309927951	-0.580945259
515	EIF5A2	6.35175693790468e-05	0.510493426	1.064579686	-0.043592834	0.001703751	TRUE	TRUE	0.500238383	0.629844595	0.129606212
516	CPEB2	6.40967709872915e-05	-3.471758032	-1.683226575	-5.260289489	0.001715955	TRUE	TRUE	3.895482498	1.180409943	-2.715072555
517	TMEM106C	6.64360544281193e-05	0.496551719	1.052303382	-0.059199943	0.001775141	TRUE	TRUE	0.658835723	0.528919095	-0.129916628
518	ATF6-DT	6.67038764561005e-05	-0.129822497	0.709237914	-0.968882908	0.001778856	TRUE	TRUE	0.514623223	0.3381779	-0.176445323
519	LRRC53	6.76733706784785e-05	-0.704497939	0.179827545	-1.588823423	0.001801233	TRUE	TRUE	0.683124544	0.272838161	-0.410286383
520	ENSG00000231616	6.99099626779993e-05	0.586623206	1.338460253	-0.16521384	0.001857185	TRUE	TRUE	0.486449133	0.708341995	0.221892862
521	LRRC34	7.16959106963608e-05	0.577645421	1.568026932	-0.41273609	0.001900974	TRUE	TRUE	0.611062281	0.969081639	0.358019359
522	POLB	7.33577806714873e-05	-0.364654256	0.68659052	-1.415899031	0.001941311	TRUE	TRUE	0.888340521	0.41594257	-0.472397952
523	BLTP2	7.64109075372516e-05	0.891103129	1.809592116	-0.027385857	0.002018241	TRUE	TRUE	0.656139335	1.100830877	0.444691542
524	NUP37	8.07253177186132e-05	-0.770261588	0.321597764	-1.86212094	0.002128129	TRUE	TRUE	1.040433332	0.340685433	-0.699747899
525	TXNDC5	8.15606732123423e-05	0.517314526	1.149710478	-0.115081427	0.002146056	TRUE	TRUE	0.267560758	0.686428052	0.418867294
526	SND1-IT1	8.51309673091763e-05	0.722284768	1.444693758	-0.000124221	0.00223574	TRUE	TRUE	0.304485234	0.641184169	0.336698935
527	ITM2B	8.61035643278596e-05	-3.378221863	-1.534076181	-5.222367545	0.002256992	TRUE	TRUE	6.405300828	3.448774268	-2.95652656
528	SELENOH	9.07449394066289e-05	0.324593181	1.017817714	-0.368631353	0.002369661	TRUE	TRUE	0.701337765	0.683146602	-0.018191163
529	ZBTB39	9.07227058524999e-05	0.190474848	0.618815118	-0.237865422	0.002369661	TRUE	TRUE	0.586393056	0.357230601	-0.229162455
530	TMED7	9.12515897362316e-05	-0.344140015	0.726888602	-1.415168633	0.002378395	TRUE	TRUE	0.906318211	0.825101984	-0.081216227
531	PSTPIP2	9.76904512155402e-05	0.312148605	0.959439911	-0.335142702	0.002541424	TRUE	TRUE	0.462511141	0.450046946	-0.012464195
532	TTTY10	0.000102528	0.813327419	1.889155563	-0.262500725	0.002662265	TRUE	TRUE	1.085354566	0.768089893	-0.317264672
533	CPT2	0.000103397	-0.082117601	0.755347499	-0.9195827	0.002679779	TRUE	TRUE	0.32290976	0.454271333	0.131361572
534	HNRNPUL2	0.000108314	-0.53192016	0.748254577	-1.812094896	0.002801975	TRUE	TRUE	0.970562157	0.676010858	-0.294551299
535	ENSG00000235035	0.000117602	0.151420541	0.642828624	-0.339987542	0.003036552	TRUE	TRUE	0.554978401	0.30917769	-0.245800711
536	DISP2	0.000118324	-0.045382314	0.518542748	-0.609307376	0.003043808	TRUE	TRUE	0.621022231	0.25751634	-0.36350589
537	ENSG00000287799	0.000118212	-0.291304873	1.034625984	-1.617235731	0.003043808	TRUE	TRUE	1.087129884	0.971105189	-0.116024695
538	NACC1	0.000121947	0.490375708	1.187866703	-0.207115288	0.003131172	TRUE	TRUE	0.781968754	0.589496671	-0.192472083
539	ITGA5	0.000123599	0.230773904	1.083713864	-0.622166057	0.00316659	TRUE	TRUE	0.784817507	0.608042075	-0.176775433
540	ZNF805	0.000123784	-0.070281424	0.367953359	-0.508516206	0.00316659	TRUE	TRUE	0.782872801	0.238711759	-0.544161042
541	PTPN20	0.000128642	2.782998738	4.467801895	1.098195581	0.003284769	TRUE	TRUE	1.091795299	1.740850006	0.649054707
542	QARS1	0.000134831	-0.149400085	0.520465901	-0.819266071	0.003436447	TRUE	TRUE	0.735105704	0.183925342	-0.551180363
543	PDZRN4	0.000137823	-4.221533461	-2.488389855	-5.954677067	0.003506235	TRUE	TRUE	6.103911349	2.389788718	-3.714122631
544	ATG16L2	0.000138543	-0.870292061	0.390298935	-2.130883058	0.003518078	TRUE	TRUE	1.242651374	0.676147327	-0.566504047
545	CCDC3	0.000144597	-2.696529306	-0.917178771	-4.475879841	0.003665068	TRUE	TRUE	4.823187045	2.038139626	-2.785047419
546	B3GALT1-AS1	0.000146313	3.186038455	4.550250571	1.821826339	0.003701782	TRUE	TRUE	1.597699038	2.941648945	1.343949907
547	BPGM	0.000146744	-0.024838626	0.809790536	-0.859467788	0.003705899	TRUE	TRUE	0.60706041	0.587971216	-0.019089194
548	ENSG00000268081	0.000148792	0.012133593	0.566602912	-0.542335727	0.003750763	TRUE	TRUE	0.772355385	0.272326875	-0.50002851
549	SLC30A3	0.000154558	-0.037064937	0.671358486	-0.745488359	0.003889006	TRUE	TRUE	0.504693698	0.43789871	-0.066794988
550	ENSG00000248545	0.00015628	0.197299148	0.671409764	-0.276811468	0.003925173	TRUE	TRUE	0.579476701	0.245937181	-0.33353952
551	AGAP9	0.000160402	-0.94708971	0.435671931	-2.32985135	0.004021415	TRUE	TRUE	1.495352451	0.530697697	-0.964654754
552	ALK	0.000160743	0.787357336	1.435638031	0.139076642	0.004022655	TRUE	TRUE	0.665968686	0.71861245	0.052643764
553	TYR	0.000163676	1.805721807	3.535840992	0.075602621	0.004088651	TRUE	TRUE	0.329474734	2.744800049	2.415325315
554	ZSCAN1	0.000164599	0.301381855	0.808254781	-0.205491071	0.004104276	TRUE	TRUE	0.29528529	0.410856643	0.115571353
555	GK-AS1	0.00016587	1.988912049	2.983696654	0.994127445	0.004128521	TRUE	TRUE	0.849743537	1.813273548	0.963530011
556	MTM1	0.000167119	1.070503793	3.005861066	-0.864853481	0.004152134	TRUE	TRUE	3.123155385	2.785602103	-0.337553282
557	INPP5J	0.000178001	0.361583619	0.907450805	-0.184283567	0.004414552	TRUE	TRUE	0.299951783	0.44790135	0.147949567
558	ZNF571-AS1	0.000180504	-0.271636263	0.502531427	-1.045803954	0.004468597	TRUE	TRUE	0.787061372	0.162940052	-0.62412132
559	CYTH3	0.000184378	-2.596746843	-0.880980409	-4.312513276	0.004540109	TRUE	TRUE	5.16997098	2.758461551	-2.411509429
560	EFCAB6-AS1	0.000184356	1.839964944	2.781527946	0.898401942	0.004540109	TRUE	TRUE	0.762913411	1.462239333	0.699325922
561	ZSWIM3	0.000184027	-0.447241839	0.7061863	-1.600669978	0.004540109	TRUE	TRUE	0.861565155	0.616458339	-0.245106816
562	SELENOK	0.000190562	-0.256217719	0.797659443	-1.310094881	0.004684029	TRUE	TRUE	0.828421709	0.596292711	-0.232128998
563	MALINC1	0.000191143	0.086807962	0.364033168	-0.190417245	0.004689952	TRUE	TRUE	0.350389589	0.391331763	0.040942174
564	LYRM4	0.000197194	-3.645110237	-2.208304269	-5.081916206	0.004829847	TRUE	TRUE	5.547744265	2.228038881	-3.319705384
565	ENSG00000227107	0.000202975	0.165972415	0.502123197	-0.170178367	0.004962659	TRUE	TRUE	0.57049809	0.246755636	-0.323742453
566	CNTN4-AS1	0.000206184	2.022875371	3.0219364	1.023814343	0.005032201	TRUE	TRUE	0.6092829	1.669210889	1.059927988
567	NDUFA11	0.000210857	-0.442858962	0.733607245	-1.619325169	0.005137178	TRUE	TRUE	1.009896827	0.649944308	-0.359952519
568	LEKR1	0.000214371	-0.589515556	0.565727106	-1.744758219	0.005213597	TRUE	TRUE	1.095866676	0.445157102	-0.650709575
569	ATP6V1F	0.000223108	0.21860845	0.615497405	-0.178280505	0.005416542	TRUE	TRUE	0.447525912	0.488836125	0.041310213
570	OPRD1	0.000225357	0.260393401	0.781046724	-0.260259923	0.005461557	TRUE	TRUE	0.468977485	0.431135142	-0.037842343
571	SH3GL3	0.000226246	-4.21106643	-2.647157466	-5.774975394	0.005463927	TRUE	TRUE	6.318891216	3.108540439	-3.210350777
572	SIAH2-AS1	0.000226179	-0.525041698	0.758135062	-1.808218459	0.005463927	TRUE	TRUE	0.644234959	0.548776204	-0.095458755
573	HTR4	0.000228937	-0.690790118	1.384003507	-2.765583744	0.005509638	TRUE	TRUE	5.420846352	3.915155492	-1.505690861
574	RAI1-AS1	0.000228561	-0.030175131	0.682759658	-0.74310992	0.005509638	TRUE	TRUE	0.60745297	0.431933634	-0.175519337
575	EMC10	0.000230105	-0.100163382	0.610522836	-0.8108496	0.005528133	TRUE	TRUE	0.938548551	0.327991286	-0.610557265
576	KRBA1	0.000238109	-0.290927515	0.669594703	-1.251449732	0.005710486	TRUE	TRUE	0.726570299	0.430596268	-0.295974031
577	COL5A2	0.00024353	-1.804577415	-0.546584039	-3.062570791	0.00583037	TRUE	TRUE	8.120527375	5.718899506	-2.401627869
578	ENSG00000287724	0.000244979	0.19020816	1.124303973	-0.743887653	0.005854904	TRUE	TRUE	0.478673186	0.652451629	0.173778444
579	ENSG00000274767	0.000248581	0.443443663	1.096644704	-0.209757378	0.005930736	TRUE	TRUE	0.505884467	0.53670092	0.030816453
580	ENSG00000253706	0.000253416	0.099595433	0.837750296	-0.638559431	0.006035675	TRUE	TRUE	1.115300015	0.732069704	-0.38323031
581	ACBD3	0.000255634	2.077249694	3.332088294	0.822411095	0.006078009	TRUE	TRUE	1.564526161	2.11730973	0.552783569
582	LINC01695	0.000257613	-0.420620451	0.507168486	-1.348409388	0.006114536	TRUE	TRUE	0.687090656	0.27230797	-0.414782687
583	ENSG00000254865	0.000268976	-0.799158311	0.430847309	-2.029163931	0.006373297	TRUE	TRUE	1.082110864	0.527492442	-0.554618421
584	CALM1	0.000272579	-1.737087576	-0.508568692	-2.965606459	0.006447607	TRUE	TRUE	8.502742806	6.102844614	-2.399898191
585	ZNF561	0.00027463	-1.032192864	0.146052783	-2.210438511	0.006485018	TRUE	TRUE	1.160656747	0.353308424	-0.807348323
586	ZNF787	0.000295269	-0.415194637	0.491543025	-1.3219323	0.006960492	TRUE	TRUE	0.752138509	0.512477138	-0.239661371
587	CHST1	0.000296785	-1.415632706	0.197985515	-3.029250927	0.006984297	TRUE	TRUE	1.218411042	0.441927005	-0.776484037
588	NUDT10	0.000313469	-0.777813884	0.266867769	-1.822495537	0.007364399	TRUE	TRUE	0.960566312	0.184955407	-0.775610905
589	ENSG00000270130	0.000322304	-0.607858449	0.371212819	-1.586929716	0.007559086	TRUE	TRUE	0.667624182	0.254476389	-0.413147793
590	RELN	0.000322972	-0.577361942	0.519072026	-1.673795909	0.007561925	TRUE	TRUE	0.931173472	0.372680415	-0.558493057
591	PICK1	0.000334198	1.97497711	3.421533978	0.528420242	0.007811515	TRUE	TRUE	1.575959421	1.917523193	0.341563772
592	CCNJ	0.00033535	-0.552683121	0.405295988	-1.510662231	0.007825208	TRUE	TRUE	0.949715431	0.169778252	-0.779937179
593	FCSK	0.000340575	0.378021016	1.110810338	-0.354768306	0.007933733	TRUE	TRUE	0.278096281	0.619248336	0.341152055
594	MTARC2	0.000343749	1.172083368	2.282435987	0.061730749	0.007994199	TRUE	TRUE	0.93035281	1.340237428	0.409884618
595	RRP12	0.000347861	2.027336408	3.167377452	0.887295363	0.008076231	TRUE	TRUE	1.466035824	1.994231345	0.52819552
596	ENSG00000285744	0.000359175	0.378320927	0.841677617	-0.085035762	0.008324896	TRUE	TRUE	0.440280807	0.602877416	0.162596609
597	HNMT	0.000359847	0.274594198	1.12730416	-0.578115764	0.008326516	TRUE	TRUE	0.427596662	0.629759012	0.20216235
598	ENSG00000287578	0.000363597	-0.619552955	0.955306068	-2.194411979	0.00838519	TRUE	TRUE	2.226627802	1.172943683	-1.053684119
599	FAM228A	0.00036302	-0.448504361	0.679211082	-1.576219805	0.00838519	TRUE	TRUE	1.071578398	0.913705333	-0.157873065
600	OSCP1	0.000364291	0.730130086	1.32579333	0.134466841	0.008387199	TRUE	TRUE	0.644887692	0.623832782	-0.02105491
601	FAM169A	0.000365635	0.22888938	2.177738573	-1.719959813	0.00840414	TRUE	TRUE	5.688554153	4.829861123	-0.858693029
602	NLRC4	0.000374926	-0.509918062	0.574584508	-1.594420633	0.008603364	TRUE	TRUE	1.120086984	0.445822031	-0.674264953
603	ENSG00000285979	0.000378176	-0.391617306	0.525978872	-1.309213484	0.008663547	TRUE	TRUE	0.684575294	0.509221817	-0.175353477
604	NFKBIA	0.000389618	0.207520898	0.879249735	-0.46420794	0.008910898	TRUE	TRUE	0.305330686	0.433500327	0.128169641
605	ZNF281	0.000394762	-1.284327216	-0.063655684	-2.504998747	0.009013614	TRUE	TRUE	1.40383637	0.252702746	-1.151133624
606	LINC02731	0.000396979	0.522801839	1.243691077	-0.198087399	0.009049294	TRUE	TRUE	0.602676757	0.753285771	0.150609015
607	ENSG00000223522	0.000401518	-0.387758012	0.619236622	-1.394752645	0.009122657	TRUE	TRUE	1.011855607	0.366916244	-0.644939363
608	ENSG00000250137	0.000401126	0.527830763	1.135463528	-0.079802002	0.009122657	TRUE	TRUE	0.440007035	0.543348544	0.10334151
609	RXYLT1	0.000414661	-0.005901864	0.483602076	-0.495405803	0.009405794	TRUE	TRUE	0.748763252	0.259453913	-0.48930934
610	KCNH5	0.000423831	-2.178853375	-0.441040042	-3.916666709	0.009598033	TRUE	TRUE	1.366037546	0.19379892	-1.172238626
611	MPG	0.000429156	0.086813876	1.207983642	-1.03435589	0.009702714	TRUE	TRUE	1.001205638	0.844472155	-0.156733484
612	ENTPD1	0.000439895	0.237629356	0.913582696	-0.438323984	0.009929257	TRUE	TRUE	0.623251381	0.509452969	-0.113798412
613	MC1R	0.000446224	1.70894461	2.581929554	0.835959666	0.010055683	TRUE	TRUE	0.284322236	1.335235323	1.050913087
614	SPOUT1	0.000447325	-0.58285902	0.486973616	-1.652691655	0.010064081	TRUE	TRUE	0.879021625	0.340268732	-0.538752893
615	ANKRD36	0.000449543	-0.790198265	-0.096601049	-1.48379548	0.010081137	TRUE	TRUE	8.596633136	7.111628508	-1.485004628
616	ZNF280C	0.000449281	-0.260015441	0.673892694	-1.193923575	0.010081137	TRUE	TRUE	0.858565667	0.422171823	-0.436393844
617	FTSJ3	0.000461433	-0.303032126	0.497587884	-1.103652136	0.010331018	TRUE	TRUE	0.866184628	0.142424084	-0.723760544
618	FSD1L	0.000464986	3.550055997	6.092380876	1.007731118	0.010376915	TRUE	TRUE	4.581098105	4.174363777	-0.406734328
619	USP46	0.000464329	0.862945305	2.819432071	-1.09354146	0.010376915	TRUE	TRUE	2.611485958	1.791422529	-0.820063429
620	TAF1D	0.000470107	-2.512403706	-0.912368559	-4.112438852	0.010474295	TRUE	TRUE	5.91650546	3.442633059	-2.473872401
621	SLFNL1-AS1	0.000471145	-0.105605511	0.547342165	-0.758553187	0.010480509	TRUE	TRUE	0.865285624	0.490592334	-0.37469329
622	RAB11FIP1	0.000478417	0.726265245	1.64535716	-0.192826669	0.010625175	TRUE	TRUE	0.344084925	0.780354282	0.436269356
623	CENPT	0.000481072	1.585103245	2.449261246	0.720945243	0.010666953	TRUE	TRUE	0.561663992	1.182700854	0.621036863
624	ENSG00000279342	0.000483387	0.267959806	0.67988086	-0.143961248	0.010666953	TRUE	TRUE	0.44161346	0.326647875	-0.114965585
625	IMPDH1	0.000482776	-0.20435534	0.624017948	-1.032728628	0.010666953	TRUE	TRUE	0.643220279	0.318663919	-0.324556361
626	TPRN	0.000482713	0.172944933	0.488789048	-0.142899182	0.010666953	TRUE	TRUE	0.591964779	0.281714267	-0.310250512
627	RBM7	0.000486981	0.401475098	0.930592573	-0.127642376	0.010729122	TRUE	TRUE	0.586479413	0.565325618	-0.021153794
628	ENSG00000277701	0.000496153	-0.190318565	0.8858055	-1.26644263	0.010913793	TRUE	TRUE	0.894718898	0.462985226	-0.431733672
629	ENSG00000255692	0.000512233	0.027218764	0.65917816	-0.604740631	0.011249574	TRUE	TRUE	0.590493833	0.423103927	-0.167389905
630	ATP2A2	0.000523257	-1.62262637	-0.462852153	-2.782400587	0.011473438	TRUE	TRUE	7.507312465	5.195037507	-2.312274957
631	LINC00571	0.000526295	1.620795875	2.942553913	0.299037837	0.011509689	TRUE	TRUE	1.474344213	2.084611418	0.610267205
632	PA2G4	0.000526576	0.459566206	1.211140654	-0.292008242	0.011509689	TRUE	TRUE	0.481699027	0.694151812	0.212452785
633	CA5B	0.00054927	1.52905923	2.653337991	0.40478047	0.01198676	TRUE	TRUE	1.5414902	1.596329201	0.054839001
634	ENSG00000229990	0.000551718	0.601946876	1.13720103	0.066692722	0.012021185	TRUE	TRUE	0.142604284	0.535820317	0.393216033
635	TRABD	0.000555947	-0.255478501	0.827388816	-1.338345818	0.012075243	TRUE	TRUE	1.172495073	0.613400702	-0.559094371
636	TTPAL	0.000555305	0.617031866	1.302886982	-0.068823251	0.012075243	TRUE	TRUE	0.753575242	0.829799865	0.076224623
637	THOC3	0.000557276	-0.923046051	0.115887476	-1.961979578	0.012084648	TRUE	TRUE	0.861480384	0.165565486	-0.695914899
638	VOPP1	0.00055813	-3.369643483	-1.899809354	-4.839477613	0.012084648	TRUE	TRUE	5.695284719	2.821140463	-2.874144256
639	FXYD6	0.000563585	-3.172463356	-1.505638428	-4.839288285	0.012183664	TRUE	TRUE	4.845151265	1.650174463	-3.194976802
640	ENSG00000256237	0.000566347	-0.040270663	0.530321375	-0.610862702	0.012224252	TRUE	TRUE	1.100951886	0.414987116	-0.685964769
641	METTL13	0.000571333	0.062916893	0.559511816	-0.433678029	0.01231263	TRUE	TRUE	0.426570452	0.341830812	-0.08473964
642	LINC02997	0.000585955	0.286728269	0.968148189	-0.394691651	0.012608068	TRUE	TRUE	0.386587498	0.473598349	0.08701085
643	ZDHHC11	0.000586932	0.469320241	1.963492721	-1.024852238	0.012609452	TRUE	TRUE	1.459736282	1.821701624	0.361965342
644	CFL1P1	0.000592368	0.630646474	1.234241943	0.027051005	0.012706484	TRUE	TRUE	0.43221688	0.566103206	0.133886326
645	KIAA1217	0.00060073	3.432683994	5.819427408	1.04594058	0.012865859	TRUE	TRUE	5.834382672	7.456308806	1.621926135
646	CARMIL1	0.000601981	-1.46655947	-0.459574655	-2.473544286	0.012872711	TRUE	TRUE	8.121067456	6.440676398	-1.680391058
647	FAM215B	0.000608002	-0.06043286	0.69861412	-0.81947984	0.012981351	TRUE	TRUE	0.630378323	0.33527908	-0.295099244
648	IGFL2-AS1	0.000609713	0.435619433	0.930854021	-0.059615156	0.012997803	TRUE	TRUE	0.43221688	0.382980713	-0.049236167
649	PTPRU	0.000622818	-0.626702579	0.558824753	-1.812229911	0.013256723	TRUE	TRUE	1.080279944	0.515570944	-0.564708999
650	ENSG00000258757	0.000635799	-0.620400797	0.592508248	-1.833309843	0.013511221	TRUE	TRUE	1.427632794	0.815907322	-0.611725472
651	KCTD5	0.000636731	0.924570502	1.79144652	0.057694484	0.013511221	TRUE	TRUE	0.128395973	0.908996932	0.780600959
652	RGP1	0.000659273	-0.241388006	0.638845665	-1.121621677	0.013968091	TRUE	TRUE	0.792060225	0.349784846	-0.442275379
653	ZNF101	0.000660453	-0.119352865	0.677823059	-0.916528789	0.013971676	TRUE	TRUE	0.387239515	0.418851808	0.031612292
654	DOK7	0.000665588	0.692275343	1.268730934	0.115819751	0.01405877	TRUE	TRUE	0.295421682	0.520634716	0.225213034
655	DKK2	0.000673218	1.114437856	1.839264958	0.389610755	0.014198218	TRUE	TRUE	0.173614106	0.952481216	0.778867111
656	UBL5	0.000675729	0.313084858	1.133032465	-0.50686275	0.014229458	TRUE	TRUE	0.694649462	0.799234434	0.104584972
657	ENSG00000287564	0.000680305	-2.126381838	-0.541089973	-3.711673704	0.014304004	TRUE	TRUE	2.362430313	0.354257805	-2.008172508
658	ENSG00000285906	0.000684303	0.32342041	0.723231254	-0.076390433	0.014366213	TRUE	TRUE	0.299951783	0.40403907	0.104087288
659	TOMM40L	0.000687779	-0.025107421	0.649148294	-0.699363136	0.014417269	TRUE	TRUE	0.611371785	0.255512959	-0.355858826
660	ENSG00000224384	0.000690011	-0.854476548	0.407313672	-2.116266768	0.014442133	TRUE	TRUE	1.211601474	0.612283535	-0.599317939
661	CSTB	0.000692124	0.593449313	1.311071609	-0.124172983	0.014464446	TRUE	TRUE	0.629416147	0.670476319	0.041060171
662	FUNDC2	0.000695768	0.215345055	0.527857051	-0.09716694	0.014518646	TRUE	TRUE	0.354467785	0.478097156	0.123629371
663	ENSG00000285693	0.00070283	0.271514551	0.87233445	-0.329305348	0.014643877	TRUE	TRUE	0.311884834	0.450571277	0.138686444
664	ARL6IP6	0.000706237	-0.214689271	1.291804646	-1.721183188	0.014692713	TRUE	TRUE	1.56374516	1.577821485	0.014076325
665	DBNDD2	0.000710047	0.032359544	0.150831738	-0.08611265	0.014749768	TRUE	TRUE	0.165823951	0.362431792	0.196607841
666	ENSG00000286004	0.000711542	0.372555431	1.000755761	-0.255644899	0.014758626	TRUE	TRUE	0.523007295	0.489055274	-0.033952021
667	COMMD9	0.000716087	0.312669207	0.77569452	-0.150356105	0.014830618	TRUE	TRUE	0.318512832	0.383282264	0.064769433
668	DEUP1	0.000725914	0.650247744	1.615113609	-0.314618121	0.015011636	TRUE	TRUE	0.929767714	0.982596859	0.052829145
669	C1QL3	0.000728073	0.796325202	1.41933131	0.173319094	0.01503378	TRUE	TRUE	0.309687326	0.729184906	0.41949758
670	ENSG00000260277	0.000734598	NA	NA	NA	0.01513926	TRUE	TRUE	0	0.507229753	0.507229753
671	ENSG00000287470	0.000736469	0.857646654	2.325276638	-0.60998333	0.01513926	TRUE	TRUE	1.626818611	1.793575588	0.166756977
672	LINC01036	0.000735858	2.951563601	4.252382849	1.650744354	0.01513926	TRUE	TRUE	1.028612287	2.508149965	1.479537677
673	IGSF6	0.000748708	0.281400885	0.881824807	-0.319023037	0.015322454	TRUE	TRUE	0.488651699	0.683338426	0.194686727
674	RPAP1	0.000747838	0.630919543	1.477775954	-0.215936869	0.015322454	TRUE	TRUE	1.04938239	0.835267876	-0.214114514
675	VSNL1	0.000747402	-1.449320192	-0.242275923	-2.656364461	0.015322454	TRUE	TRUE	8.190638889	5.768155726	-2.422483163
676	ZSCAN22	0.000758312	0.192739736	1.022210203	-0.636730731	0.015496037	TRUE	TRUE	0.628195783	0.578597576	-0.049598207
677	CNTFR-AS1	0.000761894	-0.221305098	0.674083225	-1.116693421	0.015546231	TRUE	TRUE	0.872933471	0.422327483	-0.450605988
678	ENSG00000286838	0.000769558	0.255495887	0.964237864	-0.453246089	0.015679457	TRUE	TRUE	0.146060882	0.547198138	0.401137256
679	TTC14-DT	0.00077588	-0.349148116	0.649841665	-1.348137897	0.015784351	TRUE	TRUE	0.628545241	0.357979432	-0.270565809
680	ZFP69B	0.000776991	0.883657059	1.622589721	0.144724397	0.015784351	TRUE	TRUE	0.581413686	0.80560162	0.224187934
681	CELF6	0.000790658	2.239362186	3.458795851	1.01992852	0.01601437	TRUE	TRUE	1.037876317	2.320456369	1.282580053
682	DNTTIP1	0.000789644	0.19777562	0.830205857	-0.434654616	0.01601437	TRUE	TRUE	0.288253281	0.518911916	0.230658635
683	TMEM182	0.000791792	-0.082259446	0.844335943	-1.008854836	0.01601437	TRUE	TRUE	0.816375201	0.416307767	-0.400067434
684	SPINK5	0.000796714	0.102860136	0.328809546	-0.123089275	0.016090365	TRUE	TRUE	0.496457445	0.388587496	-0.107869948
685	CCDC142	0.000799009	0.589545033	1.197850574	-0.018760507	0.016113162	TRUE	TRUE	0.146060882	0.656913534	0.510852652
686	PLEKHD1	0.000800245	0.269766135	1.724016256	-1.184483985	0.016114564	TRUE	TRUE	1.978187158	1.532055765	-0.446131393
687	TCEANC	0.000805753	-0.427262068	0.489016001	-1.343540137	0.016201854	TRUE	TRUE	0.724711274	0.223142426	-0.501568848
688	COIL	0.000810562	-0.858454749	0.411254004	-2.128163502	0.01627486	TRUE	TRUE	1.126356568	0.522034616	-0.604321952
689	ZFP3	0.000821251	-0.10622252	0.917258961	-1.129704002	0.016465538	TRUE	TRUE	0.82544429	0.614472482	-0.210971808
690	ENSG00000289586	0.000832451	-0.432065386	0.434881102	-1.299011873	0.016641793	TRUE	TRUE	1.32930523	0.189477234	-1.139827995
691	SNX12	0.00083133	0.404350455	1.274130613	-0.465429703	0.016641793	TRUE	TRUE	0.659741932	0.754501345	0.094759413
692	ENSG00000228748	0.000834547	-0.485378161	0.712840405	-1.683596727	0.016659585	TRUE	TRUE	1.01698675	0.69362375	-0.323362999
693	DPP6	0.000841582	0.701927086	1.066814732	0.337039441	0.016775772	TRUE	TRUE	9.841009771	10.08012794	0.239118174
694	GNB1L	0.000844836	0.951347619	1.668065434	0.234629803	0.01681638	TRUE	TRUE	0.558779092	0.765529744	0.206750652
695	ELFN2.1	0.000859053	-0.124533127	0.80748718	-1.056553433	0.017074761	TRUE	TRUE	0.573274823	0.670449731	0.097174908
696	ATP5PD	0.000871179	-0.520425787	0.351015779	-1.391867354	0.017281359	TRUE	TRUE	0.745165998	0.363449691	-0.381716306
697	MAB21L1	0.000872001	-1.045003243	0.127364251	-2.217370737	0.017281359	TRUE	TRUE	0.884795131	0.093744284	-0.791050847
698	MVK	0.0008732	0.116208182	0.909688877	-0.677272512	0.017281359	TRUE	TRUE	0.81117359	0.595655275	-0.215518314
699	ENSG00000250129	0.000883779	0.193412717	0.480676098	-0.093850663	0.017465701	TRUE	TRUE	0.479477148	0.299576735	-0.179900414
700	ENSG00000287377	0.000885573	-0.236729813	0.548887305	-1.022346932	0.017476149	TRUE	TRUE	0.8939659	0.180801475	-0.713164425
701	ATP6AP1	0.000898215	0.980335175	1.662204116	0.298466233	0.01767513	TRUE	TRUE	0.511533899	0.870995416	0.359461517
702	LINC02150	0.000897074	0.407474492	1.39807073	-0.583121746	0.01767513	TRUE	TRUE	1.1485822	0.853088354	-0.295493846
703	RAB23	0.000933064	-0.489132925	0.662374786	-1.640640636	0.01833477	TRUE	TRUE	1.328176413	0.5626044	-0.765572014
704	ABCF3	0.000938846	-0.732642731	0.368777052	-1.834062514	0.018422193	TRUE	TRUE	0.824834378	0.439520398	-0.38531398
705	ZBED3	0.000946145	0.710342406	1.373055902	0.04762891	0.018539071	TRUE	TRUE	0.369792206	0.66715221	0.297360004
706	ZNF74	0.000955859	0.130119124	0.871295366	-0.611057118	0.018702891	TRUE	TRUE	0.595429387	0.520791413	-0.074637974
707	STARD13	0.000969959	-0.111149134	0.895193298	-1.117491567	0.018951929	TRUE	TRUE	0.736514882	0.787432002	0.05091712
708	ZKSCAN5	0.000976636	-0.544673449	0.753233729	-1.842580627	0.01905543	TRUE	TRUE	1.209307114	0.770101033	-0.439206081
709	ENSG00000257277	0.000981476	0.187353723	0.754965421	-0.380257976	0.019105841	TRUE	TRUE	0.457205744	0.657672974	0.20046723
710	LARP4B	0.000981985	0.895821265	2.976857679	-1.18521515	0.019105841	TRUE	TRUE	5.259419006	4.994465655	-0.264953351
711	KIAA1586	0.000994791	0.06961213	1.222947992	-1.083723732	0.019327773	TRUE	TRUE	1.283473572	0.979875458	-0.303598113
712	SMCR8	0.00100511	-0.386787855	0.573972304	-1.347548014	0.019500835	TRUE	TRUE	0.534645635	0.464641354	-0.070004281
713	ZNF136	0.001008647	0.384661682	0.986854466	-0.217531102	0.019541999	TRUE	TRUE	0.686676961	0.585788496	-0.100888465
714	INPP5K	0.001016041	0.240562937	0.821413832	-0.340287959	0.019657683	TRUE	TRUE	0.149642001	0.505937254	0.356295253
715	TCEAL5	0.001018227	-1.735039142	-0.320272153	-3.149806131	0.019672438	TRUE	TRUE	1.624475146	0.147029459	-1.477445686
716	ENSG00000223884	0.001022109	3.2235943	4.99369539	1.45349321	0.01971458	TRUE	TRUE	1.451868554	4.005555168	2.553686614
717	SUOX	0.001023263	0.447285219	0.949764728	-0.055194291	0.01971458	TRUE	TRUE	0.289182971	0.44192683	0.152743858
718	GPR68	0.001026135	-0.050166965	0.954934561	-1.05526849	0.019742378	TRUE	TRUE	0.690541938	0.544674741	-0.145867197
719	ENSG00000289085	0.001028809	0.067099751	0.604504649	-0.470305148	0.019766299	TRUE	TRUE	0.782460417	0.261024907	-0.521435511
720	ENSG00000287965	0.001051185	0.666290856	1.294386179	0.038195533	0.020140193	TRUE	TRUE	0.808202773	0.726643535	-0.081559239
721	MFSD2B	0.001051186	-0.184583279	0.481530141	-0.850696699	0.020140193	TRUE	TRUE	0.72507719	0.265756805	-0.459320385
722	SEMA5A	0.001058084	2.403576452	3.594202033	1.212950872	0.020244281	TRUE	TRUE	1.813415248	2.018854389	0.20543914
723	CYP2R1	0.001060178	-0.063348528	0.843738184	-0.97043524	0.020256289	TRUE	TRUE	0.59158021	0.526837048	-0.064743162
724	RIPOR1	0.001130176	3.187652396	4.877246637	1.498058154	0.021563876	TRUE	TRUE	2.776763813	2.785046291	0.008282478
725	NCOA3	0.001143409	2.403156682	3.807789679	0.998523686	0.02178627	TRUE	TRUE	2.026098802	2.23326796	0.207169158
726	RCE1	0.001154327	-1.014823721	0.304470169	-2.334117612	0.021964019	TRUE	TRUE	0.714814213	0.266218496	-0.448595717
727	RPS11	0.001156161	0.47124932	1.051141214	-0.108642575	0.021968655	TRUE	TRUE	0.307112278	0.508826108	0.20171383
728	PCBP4	0.001174267	-0.026336129	0.654914856	-0.707587114	0.02228204	TRUE	TRUE	0.461339449	0.403763911	-0.057575538
729	LRRC4C	0.001190388	1.696444408	3.052817554	0.340071261	0.022556947	TRUE	TRUE	7.959177009	8.683615434	0.724438424
730	ALMS1	0.001192482	4.039407419	6.317425162	1.761389675	0.022565684	TRUE	TRUE	3.936452556	5.148490503	1.212037947
731	NDUFV3	0.001197378	2.689145578	4.34924146	1.029049697	0.022627333	TRUE	TRUE	2.326967296	2.448402368	0.121435072
732	RPL10A	0.001201409	-0.657976238	0.436718597	-1.752671073	0.022641566	TRUE	TRUE	0.935518195	0.408942385	-0.52657581
733	SLC35A5	0.001201173	-2.252841961	-0.794882038	-3.710801884	0.022641566	TRUE	TRUE	1.856758523	0.366528352	-1.490230171
734	HS3ST4	0.001208998	NA	NA	NA	0.02275354	TRUE	TRUE	1.327455329	0	-1.327455329
735	LINC02207	0.001211334	-1.036277031	0.096370126	-2.168924188	0.022766486	TRUE	TRUE	1.142914156	0.197789779	-0.945124377
736	IGBP1	0.001215161	1.098477416	1.880209623	0.316745209	0.022807386	TRUE	TRUE	0.869663142	0.9015779	0.031914758
737	SLC47A2	0.001228359	0.678547498	1.362922776	-0.00582778	0.023023812	TRUE	TRUE	1.414787422	0.747404884	-0.667382538
738	LINC00654	0.001232565	0.690879593	1.490577524	-0.108818337	0.023040129	TRUE	TRUE	0.607653643	0.552239215	-0.055414428
739	ZNF282	0.001231951	0.187952434	0.831227771	-0.455322904	0.023040129	TRUE	TRUE	1.205946755	0.418359283	-0.787587473
740	PPP3CB	0.001240257	-1.504690059	-0.417191724	-2.592188394	0.023152575	TRUE	TRUE	6.970463371	4.710128041	-2.26033533
741	ACSBG1	0.001244731	0.198953755	0.495852743	-0.097945233	0.02317347	TRUE	TRUE	0.309629993	0.387575307	0.077945314
742	CABLES1	0.00124445	-0.09237239	0.971438944	-1.156183723	0.02317347	TRUE	TRUE	1.212290914	0.543345529	-0.668945385
743	FAM228B	0.001293279	-1.069033932	0.762205392	-2.900273256	0.024044897	TRUE	TRUE	2.967969339	1.767055058	-1.200914282
744	CAMKMT	0.001301009	3.477447146	5.526756578	1.428137714	0.024091335	TRUE	TRUE	4.124917555	5.803369013	1.678451458
745	SLC25A15	0.001299289	-1.211503968	0.053989543	-2.476997479	0.024091335	TRUE	TRUE	1.514914825	0.287285961	-1.227628864
746	YEATS2	0.001300381	0.742913653	2.840582304	-1.354754999	0.024091335	TRUE	TRUE	4.916319876	4.281745319	-0.634574557
747	ENSG00000287948	0.001329713	-0.164562906	0.5538716	-0.882997411	0.024589892	TRUE	TRUE	1.072947917	0.27318085	-0.799767067
748	ENSG00000227045	0.00133542	0.52675522	1.112143642	-0.058633201	0.02466243	TRUE	TRUE	0.293510331	0.573048888	0.279538557
749	DERL2	0.001344746	0.35608646	1.062485767	-0.350312847	0.024801504	TRUE	TRUE	0.635387675	0.585648879	-0.049738797
750	ENSG00000289997	0.001353222	0.556295778	1.174248513	-0.061656957	0.024891365	TRUE	TRUE	0.46972201	0.530239621	0.060517611
751	GPSM1	0.001352471	0.098338995	0.350617593	-0.153939603	0.024891365	TRUE	TRUE	0.629332178	0.377421926	-0.251910253
752	GPHN	0.001358467	-0.704550979	-0.06099296	-1.348108999	0.024954603	TRUE	TRUE	9.112295646	8.135799476	-0.97649617
753	YBEY	0.001372237	0.273103	0.679948685	-0.133742686	0.025174078	TRUE	TRUE	0.301574259	0.471073615	0.169499356
754	USP1	0.001397172	-0.597087674	0.4283576	-1.622532948	0.025597526	TRUE	TRUE	1.177668199	0.167555729	-1.01011247
755	ENSG00000282527	0.001431669	-0.678275931	0.374496602	-1.731048463	0.026194798	TRUE	TRUE	1.328092723	0.07236683	-1.255725893
756	PACRG-AS3	0.001470332	0.305821569	0.866021283	-0.254378144	0.026866615	TRUE	TRUE	0.313196849	0.436953233	0.123756384
757	ENSG00000286997	0.001489699	0.925585539	1.861091954	-0.009920875	0.027160288	TRUE	TRUE	0.681218185	0.883825987	0.202607801
758	TMEM127	0.001490336	0.469420787	1.410345654	-0.471504079	0.027160288	TRUE	TRUE	0.947571274	0.8402886	-0.107282673
759	YOD1	0.001497622	0.225722966	0.796069309	-0.344623378	0.027257106	TRUE	TRUE	0.470527545	0.31983175	-0.150695795
760	RAB27B	0.00150419	-3.615873404	-1.853681084	-5.378065725	0.027304704	TRUE	TRUE	5.187076557	1.925916485	-3.261160072
761	TAP2	0.001503608	0.232881132	1.152340479	-0.686578214	0.027304704	TRUE	TRUE	0.951492731	0.586498581	-0.36499415
762	KLHL14	0.001509683	-0.078555681	0.749742381	-0.906853743	0.027332586	TRUE	TRUE	0.633849288	0.348029836	-0.285819452
763	ZNF500	0.001509467	-0.214116784	0.790959085	-1.219192652	0.027332586	TRUE	TRUE	1.303069616	0.426083214	-0.876986402
764	UBTF	0.001524281	-0.24412973	0.551132681	-1.039392142	0.027560762	TRUE	TRUE	0.619883221	0.340245347	-0.279637874
765	CDK20	0.001531204	0.301430654	0.870181008	-0.2673197	0.027649742	TRUE	TRUE	0.43141107	0.432033483	0.000622414
766	IDH3B	0.0015412	-0.124606661	0.57211842	-0.821331742	0.027757682	TRUE	TRUE	0.948349808	0.236288187	-0.712061621
767	PHF2	0.001540858	-0.793605382	0.490086118	-2.077296883	0.027757682	TRUE	TRUE	1.787492253	0.567907401	-1.219584852
768	PHAF1	0.001549427	-2.172985699	-0.614919949	-3.731051449	0.027869514	TRUE	TRUE	2.418552706	0.501105654	-1.917447052
769	NDST2	0.001557848	0.058050971	0.226881293	-0.110779352	0.027948204	TRUE	TRUE	0.767443837	0.171726081	-0.595717756
770	TRAF2	0.001557497	-1.871959102	0.00095029	-3.744868494	0.027948204	TRUE	TRUE	1.983418704	0.421639743	-1.561778962
771	CTDSPL	0.001581448	1.773667792	3.476404621	0.070930963	0.028334789	TRUE	TRUE	5.749514253	7.025773924	1.276259671
772	SLX9	0.00158396	0.323887366	1.195794974	-0.548020242	0.028343031	TRUE	TRUE	1.007710258	0.658370687	-0.349339571
773	C1QTNF7-AS1	0.001597855	-2.971319636	-1.008792449	-4.933846824	0.028554681	TRUE	TRUE	4.915866525	1.907861892	-3.008004633
774	CYB561	0.001602709	0.540526263	1.582357608	-0.501305082	0.028598777	TRUE	TRUE	0.816661869	1.050228163	0.233566294
775	PIP4P2	0.001604463	2.394907853	3.95480398	0.835011727	0.028598777	TRUE	TRUE	1.968460466	2.622987821	0.654527356
776	ENSG00000288720	0.001624912	0.603432535	1.185413396	0.021451675	0.028925946	TRUE	TRUE	0.715852274	0.558104986	-0.157747288
777	FAM178B	0.001633128	-0.227410205	0.723036178	-1.177856587	0.029034789	TRUE	TRUE	1.123806117	0.41613471	-0.707671407
778	TWIST2	0.001636926	0.391520449	0.864262434	-0.081221536	0.029064913	TRUE	TRUE	0.675791701	0.349440911	-0.32635079
779	GEN1	0.00164281	-0.538238561	0.400197815	-1.476674937	0.02909458	TRUE	TRUE	0.946863083	0.428794716	-0.518068368
780	SNRNP35	0.001641714	0.133779782	0.823471544	-0.55591198	0.02909458	TRUE	TRUE	0.441003441	0.431952803	-0.009050639
781	CDH8-AS1	0.001654921	-0.226619215	0.880600679	-1.333839108	0.029271552	TRUE	TRUE	0.976680869	0.685191861	-0.291489008
782	GNAZ	0.001663314	1.424890193	2.358289591	0.491490796	0.029382381	TRUE	TRUE	0.857688669	1.50466365	0.646974981
783	SHC1	0.001683506	-0.478283519	0.515424509	-1.471991546	0.029701091	TRUE	TRUE	1.030789582	0.243713199	-0.787076383
784	RLF	0.001693177	2.813786647	4.929833591	0.697739703	0.029833603	TRUE	TRUE	3.827687389	4.356821427	0.529134039
785	SUPT7L	0.001696136	0.513518471	1.302817066	-0.275780123	0.029847672	TRUE	TRUE	0.749471119	0.672976489	-0.07649463
786	TMEM47	0.001708503	-0.561888849	0.441810949	-1.565588647	0.030027057	TRUE	TRUE	0.792170934	0.171837053	-0.620333881
787	SETD2	0.00171136	2.460447369	4.829353819	0.091540919	0.03003904	TRUE	TRUE	5.446465602	6.47427337	1.027807767
788	PEX19	0.001716797	-0.295410535	0.740664093	-1.331485164	0.030096244	TRUE	TRUE	0.674477226	0.534534555	-0.13994267
789	KCTD1	0.00172132	-1.211378947	-0.110479962	-2.312277931	0.030137274	TRUE	TRUE	7.285613501	5.517161193	-1.768452309
790	ATXN1	0.001728101	0.708139106	2.181870468	-0.765592256	0.0301414	TRUE	TRUE	7.951472784	9.203803928	1.252331144
791	CDK7	0.001726859	0.629582133	2.097363754	-0.838199489	0.0301414	TRUE	TRUE	1.635450832	1.773751436	0.138300604
792	SLC35F3	0.001725427	0.883468259	1.532304657	0.234631862	0.0301414	TRUE	TRUE	9.326373572	9.791208599	0.464835026
793	EMC9	0.001748765	NA	NA	NA	0.030463362	TRUE	TRUE	1.204609922	0	-1.204609922
794	ENSG00000264924	0.001762718	0.187448975	1.216970855	-0.842072904	0.030667744	TRUE	TRUE	0.515461077	0.738575282	0.223114205
795	ENSG00000288952	0.001775967	0.370115276	1.525446694	-0.785216142	0.030859384	TRUE	TRUE	1.602387498	1.078754298	-0.523633199
796	NOX4	0.001791053	3.50274412	5.252913494	1.752574745	0.031082424	TRUE	TRUE	2.167171292	4.419067181	2.251895889
797	CFAP70	0.00179636	2.528063471	3.879325278	1.176801664	0.031135401	TRUE	TRUE	1.369162506	2.663627684	1.294465179
798	TMEM70	0.001802447	-0.014752284	0.619809499	-0.649314067	0.031201758	TRUE	TRUE	0.626686004	0.243107465	-0.383578539
799	DNMBP-AS1	0.001809746	0.215062648	0.581523015	-0.151397719	0.031288903	TRUE	TRUE	0.313233933	0.402920258	0.089686324
800	EOLA1-DT	0.001836526	0.288812922	1.007061188	-0.429435343	0.031712218	TRUE	TRUE	0.992305305	0.589886478	-0.402418827
801	LINC02371	0.001854728	-0.212656275	0.478224863	-0.903537414	0.031986527	TRUE	TRUE	1.198629674	0.263170902	-0.935458772
802	ENSG00000265316	0.001872057	0.232915472	1.149549437	-0.683718494	0.032245127	TRUE	TRUE	0.826544322	0.583490536	-0.243053786
803	EPB41L1-AS1	0.001878251	0.298622402	0.682544015	-0.085299211	0.032311526	TRUE	TRUE	0.643220284	0.32669529	-0.316524995
804	FKBP11	0.001902214	0.349248764	0.990109675	-0.291612147	0.032601966	TRUE	TRUE	0.752723157	0.594315218	-0.158407939
805	MAPK11	0.001899157	0.039674842	0.17334276	-0.093993077	0.032601966	TRUE	TRUE	0.549096538	0.221682647	-0.327413891
806	PFDN4	0.001901657	-0.488347252	0.720433604	-1.697128108	0.032601966	TRUE	TRUE	1.051002878	0.687384558	-0.36361832
807	RBCK1	0.001915879	0.250073095	1.127576444	-0.627430253	0.032795473	TRUE	TRUE	0.618841663	0.752975338	0.134133675
808	CRACR2A	0.001923978	0.408817438	1.030045372	-0.212410495	0.0328527	TRUE	TRUE	0.939878597	0.595608403	-0.344270194
809	ZFY	0.00192348	-0.965273884	0.637359377	-2.567907145	0.0328527	TRUE	TRUE	1.99782881	0.261557142	-1.736271668
810	ENSG00000242880	0.001941834	-0.141717382	0.541817254	-0.825252018	0.03303509	TRUE	TRUE	1.054049066	0.425580875	-0.628468191
811	MANF	0.001941486	0.375314176	1.171809734	-0.421181381	0.03303509	TRUE	TRUE	0.278096281	0.52870379	0.250607509
812	PTDSS2	0.00193799	-0.408760242	0.855090293	-1.672610776	0.03303509	TRUE	TRUE	1.280097722	0.776126605	-0.503971117
813	C1orf56	0.00197449	0.160918248	0.843673697	-0.521837201	0.033549338	TRUE	TRUE	0.326610949	0.828709879	0.50209893
814	ELAPOR1	0.001977858	3.100959132	4.808547516	1.393370747	0.033565275	TRUE	TRUE	2.172201532	4.1198829	1.947681368
815	TCF4-AS1	0.001985305	-0.571624719	0.402033063	-1.545282501	0.033650311	TRUE	TRUE	0.582787284	0.339958605	-0.242828679
816	LINC02320	0.002018304	0.601585882	1.204800284	-0.001628521	0.034084162	TRUE	TRUE	0.312004251	0.52554871	0.213544459
817	TRIM46	0.002016404	-0.670747835	0.467398035	-1.808893705	0.034084162	TRUE	TRUE	1.008298358	0.486055196	-0.522243162
818	UQCC6	0.002015783	0.305897787	0.895260418	-0.283464845	0.034084162	TRUE	TRUE	0.629446372	0.487886032	-0.14156034
819	AMER2	0.002035846	-0.454836913	0.765308721	-1.674982546	0.034298487	TRUE	TRUE	0.906232447	0.819376036	-0.086856411
820	ZNF330	0.002035961	0.23273584	0.915374389	-0.449902709	0.034298487	TRUE	TRUE	1.029940538	0.508491869	-0.52144867
821	ENSG00000291181	0.00204233	2.579178868	4.552268077	0.60608966	0.034363886	TRUE	TRUE	3.583440352	3.595847652	0.0124073
822	MPHOSPH10	0.002053271	0.337327286	1.065278203	-0.390623631	0.034505946	TRUE	TRUE	0.468684743	0.54659881	0.077914066
823	ENSG00000263624	0.002057914	-0.214103575	1.107742721	-1.535949871	0.034541957	TRUE	TRUE	1.843021787	0.887403285	-0.955618502
824	NUDT9	0.002075086	0.98777857	2.43651557	-0.46095843	0.034787916	TRUE	TRUE	2.06433847	1.732115692	-0.332222778
825	HDAC9	0.002103299	0.548948451	0.935956927	0.161939974	0.035218146	TRUE	TRUE	9.430314273	9.432189098	0.001874825
826	SLC7A11	0.002105964	NA	NA	NA	0.035220085	TRUE	TRUE	0	1.019664622	1.019664622
827	KIAA2013	0.002109548	0.17365884	1.182481691	-0.835164012	0.03523736	TRUE	TRUE	0.697891746	0.694629173	-0.003262573
828	ENSG00000286020	0.002140673	-0.274190382	0.69245849	-1.240839254	0.035714072	TRUE	TRUE	0.540479753	0.44356462	-0.096915134
829	RRP8	0.002152549	0.075929455	0.261046417	-0.109187508	0.035868899	TRUE	TRUE	0.736223267	0.168822466	-0.567400801
830	SLBP	0.002159309	0.951699541	1.765600351	0.137798731	0.035938188	TRUE	TRUE	0.49812157	1.094849886	0.596728316
831	CCDC137	0.002163512	-0.985054479	0.069324487	-2.039433445	0.035964813	TRUE	TRUE	1.090067102	0.177376649	-0.912690453
832	ECSIT	0.002192178	-0.050532312	1.210290101	-1.311354725	0.036397532	TRUE	TRUE	1.342152933	0.939562364	-0.402590568
833	GNL2	0.002205621	0.244828304	1.117451576	-0.627794969	0.036576772	TRUE	TRUE	0.494833536	0.693975694	0.199142158
834	CALB1	0.002216447	0.384278881	0.874188496	-0.105630734	0.036712233	TRUE	TRUE	0.294039331	0.405662461	0.11162313
835	GON7	0.002227122	NA	NA	NA	0.036844866	TRUE	TRUE	0	0.488422338	0.488422338
836	STX17-DT	0.002252694	0.333082746	1.433128501	-0.766963008	0.037223345	TRUE	TRUE	0.515489445	1.154007245	0.638517801
837	CARMIL2	0.002256648	-0.034168809	0.729548105	-0.797885723	0.037244121	TRUE	TRUE	0.620663263	0.423757314	-0.196905949
838	ISG15	0.002297812	NA	NA	NA	0.037870444	TRUE	TRUE	0	0.488787351	0.488787351
839	MREG	0.002302821	-0.624280257	0.82750766	-2.076068174	0.037870444	TRUE	TRUE	1.952419	0.759324	-1.193095
840	TMEM39A	0.002300461	1.487087704	2.73451811	0.239657299	0.037870444	TRUE	TRUE	1.737168098	1.693209838	-0.043958261
841	DPM1	0.002320575	3.029724745	4.454099711	1.605349779	0.03811703	TRUE	TRUE	2.174492177	2.6480701	0.473577923
842	MCRS1	0.002346034	0.066286493	0.672571317	-0.53999833	0.038469108	TRUE	TRUE	0.641673925	0.430958838	-0.210715087
843	MTMR4	0.002347579	1.346819227	3.01717653	-0.323538076	0.038469108	TRUE	TRUE	2.39832222	2.175615488	-0.222706732
844	LRRC40	0.002363597	1.46794338	3.160292297	-0.224405536	0.038674124	TRUE	TRUE	2.658467563	2.127071494	-0.531396069
845	TIMM23	0.002365689	0.193972258	1.333875421	-0.945930906	0.038674124	TRUE	TRUE	1.116632954	0.960512574	-0.156120379
846	USP7	0.00237648	-2.966812132	-1.268355587	-4.665268677	0.0388046	TRUE	TRUE	4.331283376	1.762326588	-2.568956788
847	BUD13	0.002387088	-0.083764447	0.987089543	-1.154618437	0.038931801	TRUE	TRUE	0.845434413	0.720263767	-0.125170646
848	FIBP	0.002405464	0.202058648	0.685532778	-0.281415482	0.039185237	TRUE	TRUE	0.46035302	0.50001169	0.03965867
849	PLOD3	0.002409803	1.074958826	1.805033876	0.344883775	0.039209679	TRUE	TRUE	0.771540245	0.833233086	0.06169284
850	BAG6	0.002416683	0.052785651	0.643466645	-0.537895343	0.03927537	TRUE	TRUE	0.631473413	0.430750107	-0.200723306
851	RAD51-AS1	0.002426877	0.73214273	1.619765089	-0.155479629	0.039394693	TRUE	TRUE	0.889608828	0.932570336	0.042961508
852	GOLGB1	0.002459298	3.36948309	5.228307319	1.510658862	0.039829803	TRUE	TRUE	3.392278157	4.523871239	1.131593082
853	WDR93	0.002459449	NA	NA	NA	0.039829803	TRUE	TRUE	0	0.771858155	0.771858155
854	FIP1L1	0.002470024	3.252738927	5.369776649	1.135701205	0.039954225	TRUE	TRUE	3.776755718	3.949023742	0.172268024
855	CNGB3	0.002474138	0.365664171	0.874752862	-0.143424519	0.039965399	TRUE	TRUE	0.643717456	0.508474815	-0.135242641
856	KIF22	0.002476501	0.258058008	0.710333489	-0.194217473	0.039965399	TRUE	TRUE	0.205136985	0.575924039	0.370787054
857	TNFSF4	0.002482061	0.894288306	1.656996604	0.131580008	0.040008394	TRUE	TRUE	0.274456856	0.949744939	0.675288084
858	RRAGB	0.002492909	1.574920811	2.600936881	0.54890474	0.040136423	TRUE	TRUE	1.529906698	1.486673064	-0.043233635
859	THYN1	0.002505224	0.165148671	0.694326235	-0.364028893	0.040287732	TRUE	TRUE	0.449452164	0.349905325	-0.099546839
860	CRY2	0.002513737	-0.048808669	1.260557296	-1.358174634	0.040377627	TRUE	TRUE	1.313884546	1.121768309	-0.192116237
861	ENSG00000270871	0.00254581	0.574771391	1.699903523	-0.550360742	0.040845318	TRUE	TRUE	1.375177658	1.459657136	0.084479477
862	RASD1	0.002565314	-0.421566204	1.003136851	-1.846269259	0.041110501	TRUE	TRUE	2.087788867	1.021192533	-1.066596334
863	MRPL15	0.002579199	0.035474839	0.912304826	-0.841355148	0.041285123	TRUE	TRUE	1.16277439	0.475510976	-0.687263414
864	ENSG00000289194	0.00259398	-0.125197373	0.663649201	-0.914043947	0.041473658	TRUE	TRUE	0.69681331	0.416439143	-0.280374166
865	SOD1	0.002622743	-2.95450658	-1.165740837	-4.743272323	0.041885053	TRUE	TRUE	3.490545335	1.538031457	-1.952513879
866	MYG1	0.002631426	0.170843052	0.801725174	-0.460039071	0.0419752	TRUE	TRUE	0.63926018	0.586701604	-0.052558576
867	LINC02334	0.002647517	NA	NA	NA	0.042183167	TRUE	TRUE	0	1.463305908	1.463305908
868	SNX5	0.002652698	0.939627915	1.737315494	0.141940335	0.042217023	TRUE	TRUE	0.802444067	0.988625435	0.186181367
869	TOR1A	0.002670217	0.036144184	0.181210065	-0.108921697	0.04244693	TRUE	TRUE	0.713539873	0.150307981	-0.563231892
870	TMEM151A	0.002710382	-0.116770492	0.649357051	-0.882898034	0.043035889	TRUE	TRUE	0.633985078	0.261918028	-0.372067051
871	HAUS6	0.002732413	-0.277118459	0.861299473	-1.415536391	0.043335875	TRUE	TRUE	1.451004637	0.511853044	-0.939151593
872	DNAI3	0.002752002	-0.368896646	0.373071613	-1.110864905	0.043596515	TRUE	TRUE	1.003155471	0.078370231	-0.924785241
873	RIIAD1	0.00276893	-0.068216382	0.712159722	-0.848592486	0.043814428	TRUE	TRUE	0.763543921	0.284102857	-0.479441064
874	ASB13	0.002781503	-0.336260768	0.532551939	-1.205073475	0.043963018	TRUE	TRUE	0.673380599	0.338698615	-0.334681984
875	ENSG00000249998	0.002813657	NA	NA	NA	0.044369695	TRUE	TRUE	1.127435125	0	-1.127435125
876	ZFP62	0.002810834	-1.09808301	0.126336504	-2.322502525	0.044369695	TRUE	TRUE	1.490632254	0.33111588	-1.159516375
877	MACROH2A2	0.002834367	0.352044124	1.49934402	-0.795255773	0.044645325	TRUE	TRUE	1.566083792	0.937085977	-0.628997815
878	ZBTB10	0.002878683	0.145652593	0.845001718	-0.553696533	0.045291717	TRUE	TRUE	1.091847643	0.462564086	-0.629283557
879	C10orf95-AS1	0.002908449	-1.241542055	-0.023781546	-2.459302565	0.045671815	TRUE	TRUE	1.413323568	0.229726144	-1.183597424
880	ENSG00000253980	0.002909454	0.37058062	0.888621485	-0.147460246	0.045671815	TRUE	TRUE	0.291709879	0.494215893	0.202506013
881	ERP29	0.002939035	-0.724094997	0.410335246	-1.858525241	0.046083801	TRUE	TRUE	1.358555223	0.313518144	-1.045037079
882	ENSG00000266397	0.003001617	0.707290482	1.599784463	-0.1852035	0.046958481	TRUE	TRUE	0.919855411	1.005605623	0.085750211
883	ZNF438	0.002999436	-0.697419424	1.292896155	-2.687735003	0.046958481	TRUE	TRUE	4.811323686	3.181056994	-1.630266693
884	ARCN1	0.003024509	-0.743099376	0.771594531	-2.257793284	0.047167515	TRUE	TRUE	2.000844083	1.235140449	-0.765703634
885	CCM2	0.003025222	1.130574585	2.556040332	-0.294891162	0.047167515	TRUE	TRUE	1.974101138	1.747889964	-0.226211174
886	METTL25	0.003021942	0.734393205	2.450102541	-0.981316131	0.047167515	TRUE	TRUE	2.881545388	1.587694164	-1.293851224
887	HEATR6	0.003033247	0.282625012	1.292246038	-0.726996014	0.047186119	TRUE	TRUE	1.059602373	0.708476583	-0.35112579
888	SEC61B	0.003032754	-0.236335642	0.735975729	-1.208647014	0.047186119	TRUE	TRUE	0.91010678	0.350492739	-0.559614041
889	TTLL12	0.003075323	-0.146698913	0.767241417	-1.060639243	0.047786856	TRUE	TRUE	1.290456063	0.48664342	-0.803812642
890	ENSG00000250267	0.003103242	0.331814861	0.884495822	-0.2208661	0.048166494	TRUE	TRUE	0.148042351	0.499762668	0.351720317
891	ENSG00000282564	0.003109744	1.178389944	2.021928929	0.334850959	0.048213249	TRUE	TRUE	0.975522828	1.037524289	0.062001461
892	LINC01410	0.003126664	0.853784711	1.645824156	0.061745266	0.048367011	TRUE	TRUE	0.642553319	0.776967392	0.134414073
893	MRPL9	0.003123755	0.335104795	0.943047963	-0.272838373	0.048367011	TRUE	TRUE	0.288665166	0.428753918	0.140088752
894	LINC02147	0.003131112	0.493732694	1.246680859	-0.25921547	0.048381629	TRUE	TRUE	0.361581361	0.413568711	0.05198735
895	CCN3	0.003158175	-1.161557719	0.19776082	-2.520876257	0.048745291	TRUE	TRUE	1.956817567	0.408688276	-1.548129291
896	ADGB	0.00317347	0.077042891	0.707258168	-0.553172385	0.048926687	TRUE	TRUE	0.657682699	0.331771264	-0.325911436
897	ENSG00000290192	0.003184837	-1.686742008	-0.305478708	-3.068005308	0.049047205	TRUE	TRUE	1.546470444	0.435204834	-1.11126561
898	FANCL	0.003207986	-2.346211721	-0.755420118	-3.937003325	0.049129848	TRUE	TRUE	2.551788183	0.522784087	-2.029004096
899	OPA1-AS1	0.003204599	-0.701146195	0.613923722	-2.016216112	0.049129848	TRUE	TRUE	1.217581199	0.61092994	-0.606651258
900	PNMA3	0.003200206	0.775320599	1.951097487	-0.400456288	0.049129848	TRUE	TRUE	1.284377583	1.243903618	-0.040473965
901	SYT15B	0.003205821	-1.275993658	0.009226459	-2.561213774	0.049129848	TRUE	TRUE	1.347677463	0.355742866	-0.991934597
902	TPK1	0.003199579	2.813701124	4.815756181	0.811646066	0.049129848	TRUE	TRUE	5.307104069	6.214740578	0.907636509
903	ENSG00000223944	0.0032382	-0.279682502	0.871506673	-1.430871677	0.049537653	TRUE	TRUE	1.69121652	0.822986609	-0.868229911
904	QSER1	0.003279404	3.160193958	4.977735684	1.342652231	0.050112481	TRUE	TRUE	2.759179452	3.326842964	0.567663512
905	HECA	0.003293976	2.037517383	3.106379491	0.968655276	0.050279536	TRUE	TRUE	1.717769511	1.623842724	-0.093926787
906	GRIA1	0.003308389	-0.746502838	0.166777897	-1.659783573	0.050443805	TRUE	TRUE	8.539639692	7.443901541	-1.095738151
907	B3GAT3	0.003312684	0.200826789	0.821569329	-0.41991575	0.050453608	TRUE	TRUE	0.632541981	0.329019554	-0.303522426
908	TMPRSS9	0.003355186	1.864287301	2.936708849	0.791865753	0.051044642	TRUE	TRUE	1.126333035	1.65640625	0.530073216
909	EPB41L4A-AS1	0.003367587	0.009466934	0.667472157	-0.648538289	0.051176951	TRUE	TRUE	0.499888853	0.322161135	-0.177727718
910	SHLD1	0.003382587	0.077735704	1.010106033	-0.854634625	0.051348418	TRUE	TRUE	1.120055418	0.660903497	-0.459151921
911	A1BG-AS1	0.003404926	0.564911886	1.331824185	-0.202000413	0.05151768	TRUE	TRUE	0.146060882	0.803293629	0.657232747
912	ENSG00000254397	0.003404473	-0.686651719	0.339005822	-1.71230926	0.05151768	TRUE	TRUE	1.486358702	0.08517839	-1.401180312
913	IFIT2	0.00340429	0.574759911	1.174332635	-0.024812813	0.05151768	TRUE	TRUE	0.763302829	0.668743913	-0.094558916
914	MTHFD2	0.003421069	0.578132628	1.244093576	-0.087828319	0.051705309	TRUE	TRUE	0.796399598	0.735298107	-0.061101491
915	DUS1L	0.003445689	0.385783257	0.971799699	-0.200233185	0.051963698	TRUE	TRUE	0.289182971	0.433635356	0.144452385
916	SOX2-OT	0.003443186	0.690440917	2.939803609	-1.558921775	0.051963698	TRUE	TRUE	3.717514835	3.070296977	-0.647217857
917	ADCY10P1	0.003451841	-1.547084986	-0.160575932	-2.93359404	0.051999709	TRUE	TRUE	1.759171906	0.24526193	-1.513909976
918	ENSG00000248115	0.00347386	0.698542372	1.288407157	0.108677588	0.052217516	TRUE	TRUE	0.274456856	0.601215144	0.326758288
919	SLX4	0.003470098	1.127490946	1.945598827	0.309383064	0.052217516	TRUE	TRUE	0.677640664	1.17259977	0.494959106
920	SLC25A38	0.003486983	0.15775349	0.45602844	-0.14052146	0.052357801	TRUE	TRUE	0.48356006	0.381975846	-0.101584214
921	ZYG11B	0.003501654	-0.411778316	1.55887646	-2.382433091	0.052521001	TRUE	TRUE	5.15721212	3.459538298	-1.697673822
922	ENSG00000291078	0.003512753	-0.018191913	0.684226295	-0.72061012	0.052630331	TRUE	TRUE	0.149642001	0.539162427	0.389520426
923	C2orf80	0.003527008	0.219822214	0.859212137	-0.419567709	0.052786661	TRUE	TRUE	0.308829349	0.613338799	0.30450945
924	ENSG00000261786	0.003541958	-2.732850916	-1.001834548	-4.463867284	0.052953036	TRUE	TRUE	4.025002713	1.351357774	-2.673644939
925	FLRT2	0.003548298	0.695009094	1.187315588	0.202702599	0.052990479	TRUE	TRUE	8.768957458	8.400435052	-0.368522406
926	ANKRD46	0.003582178	1.226916295	2.785334239	-0.331501649	0.053323494	TRUE	TRUE	2.083713387	1.662200598	-0.421512789
927	DNAJB6	0.003576139	-0.06033869	1.976272522	-2.096949902	0.053323494	TRUE	TRUE	4.158711938	3.05728904	-1.101422899
928	ENSG00000290557	0.003578351	-0.07271339	0.615224917	-0.760651696	0.053323494	TRUE	TRUE	0.748065901	0.27912897	-0.468936931
929	MDH1B	0.003598909	-1.05352638	0.069882685	-2.176935445	0.05351488	TRUE	TRUE	1.095404709	0.168471418	-0.926933291
930	ENSG00000249849	0.003654762	-0.110418599	0.634006587	-0.854843785	0.05428697	TRUE	TRUE	0.987541047	0.252162536	-0.73537851
931	ENSG00000258526	0.003662263	1.292113352	3.043081766	-0.458855063	0.054339964	TRUE	TRUE	6.851139472	8.300732805	1.449593333
932	QPCTL	0.003668585	0.593661005	1.61192314	-0.42460113	0.054375362	TRUE	TRUE	0.814722436	1.016055046	0.20133261
933	MLH1	0.003674935	0.919228449	2.484327376	-0.645870479	0.054411094	TRUE	TRUE	2.179528539	2.062055507	-0.117473032
934	BROX	0.003688695	0.319785991	1.354321938	-0.714749955	0.054556353	TRUE	TRUE	1.13753072	0.69446512	-0.4430656
935	U2AF2	0.003695177	-0.491487026	0.530800882	-1.513774933	0.054593775	TRUE	TRUE	1.276197544	0.518432005	-0.757765539
936	CAMK1G	0.003769776	1.138825409	2.194045533	0.083605285	0.055636413	TRUE	TRUE	1.42352784	1.512826729	0.089298888
937	ENSG00000263089	0.003828371	0.445493967	1.36164655	-0.470658617	0.056320679	TRUE	TRUE	1.078170159	0.844111796	-0.234058363
938	MRPL16	0.003824726	0.283568908	0.848434247	-0.28129643	0.056320679	TRUE	TRUE	0.523519329	0.522912129	-0.0006072
939	TRPM2-AS	0.003821178	-0.92573696	0.453169245	-2.304643165	0.056320679	TRUE	TRUE	1.942478165	0.715553936	-1.226924229
940	CELSR3	0.003839115	0.229397479	1.14496838	-0.686173423	0.056418654	TRUE	TRUE	0.779220176	0.753336323	-0.025883852
941	OLFM2	0.003846683	-0.356872908	0.881692035	-1.595437852	0.056448806	TRUE	TRUE	1.357841694	0.950627967	-0.407213726
942	TMEM255B	0.003849339	-1.079097361	0.083397629	-2.241592352	0.056448806	TRUE	TRUE	0.903033223	0.0880726	-0.814960622
943	ENSG00000258666	0.003928128	-0.966937246	0.499545467	-2.433419959	0.057482168	TRUE	TRUE	1.67747483	0.945149992	-0.732324838
944	ENSG00000259296	0.003927497	-0.029271219	0.852618667	-0.911161105	0.057482168	TRUE	TRUE	1.191806058	0.424372809	-0.767433249
945	ERVK13-1	0.003947817	1.241858657	2.633077115	-0.149359801	0.057709142	TRUE	TRUE	1.894973859	1.681258265	-0.213715595
946	ENSG00000289125	0.003957025	0.070868791	0.268970556	-0.127232974	0.05778261	TRUE	TRUE	0.759285218	0.154568327	-0.604716891
947	ZCCHC9	0.003961393	-0.12621734	0.91063024	-1.16306492	0.057785311	TRUE	TRUE	0.680460755	0.61332219	-0.067138565
948	CHN2	0.0039765	-1.580596112	-0.044615935	-3.116576289	0.057880787	TRUE	TRUE	1.483250549	0.671196861	-0.812053688
949	FAS	0.003980509	-0.276290331	0.731613121	-1.284193784	0.057880787	TRUE	TRUE	0.497573607	0.335110468	-0.162463138
950	TEX30	0.003974744	-0.29645999	0.410276971	-1.003196951	0.057880787	TRUE	TRUE	0.917002268	0.475251053	-0.441751215
951	ERCC3	0.003985154	0.713813702	1.822785905	-0.3951585	0.0578874	TRUE	TRUE	1.18554288	1.106083078	-0.079459802
952	MNS1	0.004014188	-1.513971555	-0.135432595	-2.892510515	0.058247886	TRUE	TRUE	1.970358111	0.433040606	-1.537317506
953	CFAP58	0.00402842	NA	NA	NA	0.058393072	TRUE	TRUE	0	0.620891387	0.620891387
954	SEMA6D	0.004087317	3.482112202	5.631129692	1.333094713	0.0591847	TRUE	TRUE	3.86638875	4.557358274	0.690969524
955	ENSG00000286548	0.004121761	1.285203307	2.60111499	-0.030708376	0.059602947	TRUE	TRUE	1.341690371	1.906610435	0.564920064
956	NTM	0.004124831	0.640870364	1.040578084	0.241162644	0.059602947	TRUE	TRUE	10.01106068	10.01191256	0.000851884
957	USF2	0.004133464	0.662270856	1.556944217	-0.232402505	0.059665272	TRUE	TRUE	0.611897586	1.018499546	0.40660196
958	PCGF3-AS1	0.004171813	1.759272412	2.78802289	0.730521934	0.06015597	TRUE	TRUE	1.283588362	1.526649707	0.243061345
959	BSCL2	0.004182292	-2.656346781	-1.130261124	-4.182432438	0.060181438	TRUE	TRUE	5.360114232	2.482096055	-2.878018177
960	C17orf100	0.004178661	0.361769985	0.809527759	-0.085987789	0.060181438	TRUE	TRUE	0.266392929	0.326254964	0.059862035
961	CBX7	0.004213244	1.928876597	2.973839863	0.883913332	0.060500778	TRUE	TRUE	1.601139563	1.422796897	-0.178342666
962	NAPEPLD	0.004210348	0.856086335	2.892573667	-1.180400997	0.060500778	TRUE	TRUE	3.101476069	2.175855909	-0.92562016
963	TMEM178A	0.004218143	-0.600258477	1.233970853	-2.434487807	0.060508228	TRUE	TRUE	5.15266142	3.916058314	-1.236603106
964	CD63	0.004228236	0.268395667	1.535106213	-0.998314879	0.060527314	TRUE	TRUE	0.938559471	0.944224595	0.005665124
965	TRIM8	0.004224931	-0.352653516	0.48864122	-1.193948252	0.060527314	TRUE	TRUE	0.916242123	0.249452771	-0.666789352
966	AP5B1	0.004289915	0.236051187	1.129443735	-0.657341362	0.061093693	TRUE	TRUE	0.839190322	0.476437463	-0.36275286
967	ARL6IP5	0.004287721	-1.548384768	-0.005036353	-3.091733182	0.061093693	TRUE	TRUE	3.095565379	0.995307861	-2.100257518
968	FMNL1	0.004283485	-0.445414818	1.034102321	-1.924931956	0.061093693	TRUE	TRUE	2.036803962	1.203481777	-0.833322185
969	RPS23	0.004289395	-0.161683486	0.625186778	-0.948553751	0.061093693	TRUE	TRUE	0.358112524	0.446326147	0.088213623
970	TMEM150C	0.004274743	-2.335625132	-0.22979489	-4.441455374	0.061093693	TRUE	TRUE	5.506401497	2.444660106	-3.061741391
971	SLC35C2	0.004313968	1.122804344	1.99536489	0.250243797	0.061372965	TRUE	TRUE	0.830295663	1.007880294	0.177584631
972	CACNA2D1-AS1	0.004327747	-0.722521577	0.423523672	-1.868566827	0.061505656	TRUE	TRUE	1.018976577	0.443480874	-0.575495704
973	UBE2E3	0.004333715	0.007544676	2.131569564	-2.116480212	0.061527179	TRUE	TRUE	5.051394737	3.807124328	-1.244270409
974	EXOC2	0.004347363	2.571054264	4.878644208	0.26346432	0.061657572	TRUE	TRUE	4.887544029	5.684727959	0.79718393
975	ENSG00000291185	0.004364247	1.127898314	1.953005712	0.302790917	0.061833543	TRUE	TRUE	0.596066246	1.205419844	0.609353598
976	LINC02899	0.004375402	0.014941858	0.112638864	-0.082755147	0.061928083	TRUE	TRUE	1.293842381	0.403317201	-0.89052518
977	B3GALT1	0.004390167	0.141514178	1.310112729	-1.027084373	0.062073457	TRUE	TRUE	7.000024381	6.717201179	-0.282823202
978	ZNF710	0.004401487	-0.954673811	0.299706827	-2.209054449	0.062123623	TRUE	TRUE	1.348120094	0.349745715	-0.998374379
979	ZNF804A	0.004402709	2.894990265	4.944434606	0.845545924	0.062123623	TRUE	TRUE	4.949486953	5.536152662	0.586665708
980	ZNF624	0.004411059	0.113196726	0.647265838	-0.420872385	0.06217793	TRUE	TRUE	0.459889335	0.674089557	0.214200222
981	ENSG00000286063	0.004417243	0.799875415	1.686533738	-0.086782907	0.062194653	TRUE	TRUE	0.330559667	1.011841857	0.681282189
982	ZNF169	0.00442125	0.370655327	1.203111645	-0.461800992	0.062194653	TRUE	TRUE	1.118708303	0.702572936	-0.416135366
983	SMARCAL1	0.00444501	0.318845061	1.48949758	-0.851807459	0.062465279	TRUE	TRUE	1.315611844	0.926599442	-0.389012402
984	CNKSR3	0.004507815	-2.605447495	-0.813786443	-4.397108548	0.063283498	TRUE	TRUE	5.530334606	2.702494556	-2.82784005
985	RNF112	0.004533007	-0.143622959	0.981484373	-1.268730291	0.063572554	TRUE	TRUE	1.029025699	0.791578731	-0.237446968
986	SLC25A36	0.004554778	3.250200954	5.896628749	0.603773159	0.06374843	TRUE	TRUE	4.694488397	4.424820327	-0.26966807
987	ZCRB1	0.004553728	-0.687049661	0.661092308	-2.03519163	0.06374843	TRUE	TRUE	1.659643308	0.754782457	-0.904860851
988	MIR133A1HG	0.004576949	0.19301216	0.851918258	-0.465893938	0.063993904	TRUE	TRUE	0.303188537	0.42341911	0.120230573
989	WIZ	0.004586454	0.23561368	0.650264991	-0.179037631	0.064061964	TRUE	TRUE	0.464754427	0.357738969	-0.107015458
990	ZDHHC16	0.004608782	-0.383747474	0.716049754	-1.483544702	0.064308797	TRUE	TRUE	1.180150229	0.429642452	-0.750507777
991	DPYSL3	0.004669512	0.037702095	0.700679033	-0.625274843	0.065090455	TRUE	TRUE	0.288253281	0.433570439	0.145317158
992	DNAH10	0.004687702	1.620551641	3.100394888	0.140708395	0.065278143	TRUE	TRUE	1.151955242	1.441323745	0.289368503
993	PHF6	0.004707827	-2.268599386	-0.565778583	-3.971420189	0.065492374	TRUE	TRUE	2.765981788	0.96838218	-1.797599608
994	TRIM4	0.004721167	0.229095037	1.525204225	-1.06701415	0.065611875	TRUE	TRUE	1.897435857	1.049958403	-0.847477454
995	LMAN2	0.004768747	-2.12065327	-0.6606741	-3.58063244	0.066206504	TRUE	TRUE	2.214628911	0.448559949	-1.766068962
996	ENSG00000235121	0.00478826	NA	NA	NA	0.066410664	TRUE	TRUE	0	0.655856828	0.655856828
997	ENSG00000260071	0.004801056	0.597233274	1.23431072	-0.039844172	0.066521351	TRUE	TRUE	0.499005643	0.671703667	0.172698025
998	TACC3	0.00481393	0.04941636	0.773413346	-0.674580625	0.066632888	TRUE	TRUE	0.556984126	0.419903647	-0.137080479
999	ENSG00000286839	0.004833943	-0.020947747	0.859555709	-0.901451204	0.06684293	TRUE	TRUE	0.501104266	0.430234728	-0.070869538
1000	CNRIP1	0.004855061	-2.166349041	-0.355127186	-3.977570897	0.067000807	TRUE	TRUE	3.167522172	0.979842461	-2.187679711
1001	SIAH2	0.0048547	0.085716693	1.442645391	-1.271212004	0.067000807	TRUE	TRUE	1.217993487	1.390555963	0.172562476
1002	ENSG00000287044	0.004879251	-1.244596633	0.57689858	-3.066091847	0.067222413	TRUE	TRUE	2.775840356	1.471982184	-1.303858172
1003	ZNF280B	0.004880851	0.736292575	1.486394709	-0.01380956	0.067222413	TRUE	TRUE	0.863475559	0.772287657	-0.091187902
1004	HMGXB4	0.004885966	-0.638227333	0.477393711	-1.753848377	0.067225835	TRUE	TRUE	1.492853724	0.506151396	-0.986702328
1005	PM20D2	0.004913425	-1.298132443	-0.020366312	-2.575898573	0.067536371	TRUE	TRUE	1.2267318	0.17210593	-1.054625869
1006	ENSG00000286780	0.004927669	0.793257985	2.754597668	-1.168081699	0.067664825	TRUE	TRUE	3.51575566	2.740062274	-0.775693386
1007	ENSG00000291211	0.005000519	-0.004737194	1.338047487	-1.347521874	0.068596986	TRUE	TRUE	1.532385654	1.194215455	-0.338170199
1008	SCML1	0.005015267	-0.220633599	0.780410835	-1.221678033	0.068731049	TRUE	TRUE	0.829046701	0.544411719	-0.284634982
1009	CXorf38	0.005028212	0.290334123	1.072527511	-0.491859266	0.068840165	TRUE	TRUE	0.727513238	0.515065954	-0.212447284
1010	MRPS15	0.005037451	0.161025576	0.457158836	-0.135107684	0.068898362	TRUE	TRUE	0.907153906	0.314553842	-0.592600064
1011	GALNT10	0.0050771	-1.971780129	-0.530015207	-3.41354505	0.069371973	TRUE	TRUE	1.840587342	0.371018582	-1.46956876
1012	NIT2	0.005088851	-0.063879613	0.593493474	-0.721252701	0.069463821	TRUE	TRUE	0.458083439	0.597798208	0.139714769
1013	FAM20C	0.005121981	-1.56418553	0.050471674	-3.178842734	0.069847028	TRUE	TRUE	2.697582938	1.003670769	-1.693912169
1014	MT3	0.00513482	0.131408916	0.4021179	-0.139300068	0.069884138	TRUE	TRUE	0.889551248	0.264886873	-0.624664375
1015	ZNF304	0.005134274	0.064321561	0.659053266	-0.530410144	0.069884138	TRUE	TRUE	0.596729724	0.411060286	-0.185669439
1016	CENPA	0.005141748	0.095342768	0.698005259	-0.507319722	0.069901644	TRUE	TRUE	0.617507222	0.33455254	-0.282954682
1017	SBF1	0.005146226	-0.140129396	1.115975813	-1.396234604	0.069901644	TRUE	TRUE	1.306639662	1.021825621	-0.284814041
1018	RPL18A	0.005152358	-0.94400388	0.133698118	-2.021705877	0.069916187	TRUE	TRUE	0.898241635	0.349102112	-0.549139522
1019	ENSG00000249787	0.005178986	0.281467422	0.728139665	-0.16520482	0.07020855	TRUE	TRUE	0.53591416	0.374322024	-0.161592136
1020	ZMYND8	0.005206935	-2.952231074	-1.477922624	-4.426539524	0.070518239	TRUE	TRUE	6.157888508	2.749931238	-3.40795727
1021	PCYOX1	0.005223367	0.658470337	1.562470485	-0.24552981	0.070671492	TRUE	TRUE	1.113574991	0.967725848	-0.145849144
1022	MORF4L1	0.005235871	-2.447728782	-0.769503608	-4.125953955	0.070771351	TRUE	TRUE	5.611524745	3.00830899	-2.603215755
1023	SEMA4G	0.005282366	0.030616571	0.86530488	-0.804071738	0.071330018	TRUE	TRUE	0.431661894	0.419761322	-0.011900572
1024	PIGT	0.005294875	0.067199554	0.603230781	-0.468831672	0.071429103	TRUE	TRUE	0.599383672	0.257189261	-0.342194411
1025	POLR2D	0.005306475	-0.131697422	0.898294741	-1.161689586	0.071515748	TRUE	TRUE	1.047631533	0.523144123	-0.524487411
1026	ENSG00000259113	0.005327256	-0.377571061	0.62309067	-1.378232792	0.071656005	TRUE	TRUE	0.872388124	0.514137621	-0.358250503
1027	KCTD10	0.005326128	0.438338059	1.102590796	-0.225914679	0.071656005	TRUE	TRUE	0.625087475	0.673750477	0.048663002
1028	TMED5	0.005370399	0.046822937	1.585140963	-1.491495089	0.072166043	TRUE	TRUE	1.869576097	1.700971659	-0.168604438
1029	CWF19L2	0.005383053	-0.88777084	1.052068386	-2.827610067	0.07219563	TRUE	TRUE	3.656320922	2.278984126	-1.377336796
1030	ENSG00000253659	0.005379166	1.283587428	2.326386062	0.240788794	0.07219563	TRUE	TRUE	0.478551594	1.16586562	0.687314027
1031	ENSG00000287786	0.005433687	-0.654362702	0.570178896	-1.8789043	0.072804032	TRUE	TRUE	1.677576072	0.488354937	-1.189221135
1032	ATP5MK	0.005454809	2.047710988	3.120060826	0.975361151	0.073016214	TRUE	TRUE	1.224009435	1.726967627	0.502958192
1033	PTMA	0.005505435	0.245657318	1.715011544	-1.223696908	0.073600856	TRUE	TRUE	1.893386157	1.495816072	-0.397570085
1034	TWF1	0.005509142	0.170713427	0.777947343	-0.43652049	0.073600856	TRUE	TRUE	0.962674572	0.390976578	-0.571697995
1035	CASC8	0.00552477	-0.210718467	0.724122075	-1.145559009	0.073738336	TRUE	TRUE	1.068531553	0.382111208	-0.686420345
1036	LINC02246	0.005547568	0.595544435	1.389240225	-0.198151355	0.073971144	TRUE	TRUE	0.825560407	0.74800606	-0.077554348
1037	GGCT	0.005567528	0.503445344	1.011667052	-0.004776365	0.074160476	TRUE	TRUE	0.686316739	0.562421321	-0.123895417
1038	PIANP	0.005572504	-1.215292592	0.175667917	-2.6062531	0.074160476	TRUE	TRUE	2.426629368	0.470165907	-1.956463461
1039	TOLLIP	0.005578059	2.117254213	3.256430863	0.978077563	0.074162948	TRUE	TRUE	1.565349013	1.859003891	0.293654878
1040	HDAC5	0.005620581	0.404236234	1.94865285	-1.140180382	0.074656445	TRUE	TRUE	2.465137998	1.81219054	-0.652947458
1041	ENSG00000282022	0.00564999	0.604642484	1.229800953	-0.020515984	0.074903035	TRUE	TRUE	0.469947029	0.687981348	0.218034319
1042	TFDP2	0.005648326	-0.666222095	-0.101298394	-1.231145797	0.074903035	TRUE	TRUE	8.691512551	7.097584829	-1.593927722
1043	PAQR9	0.005656919	0.20388279	0.68923741	-0.28147183	0.074922985	TRUE	TRUE	0.923932228	0.391514682	-0.532417546
1044	AHCTF1	0.005669156	2.602850952	5.082253257	0.123448647	0.074961443	TRUE	TRUE	4.753715609	4.176881728	-0.576833881
1045	DSCAM	0.005670675	0.479583986	0.782323936	0.176844037	0.074961443	TRUE	TRUE	10.69851502	10.87137062	0.172855595
1046	LIN7B	0.005704196	-0.956287859	0.234916851	-2.147492568	0.075332471	TRUE	TRUE	1.322033058	0.256716477	-1.065316581
1047	ADAP1	0.005719552	-0.209814969	0.587724923	-1.007354861	0.075354528	TRUE	TRUE	0.715996165	0.316220993	-0.399775173
1048	CAMTA2	0.005717887	1.120673114	2.009609423	0.231736805	0.075354528	TRUE	TRUE	0.347430068	1.227763953	0.880333885
1049	MMADHC-DT	0.005722231	0.083794501	1.519048356	-1.351459353	0.075354528	TRUE	TRUE	2.522347255	1.416720397	-1.105626858
1050	ENSG00000266977	0.005757749	-2.177583571	-0.498308656	-3.856858486	0.075750048	TRUE	TRUE	2.951817541	1.203276869	-1.748540672
1051	PSG11-AS1	0.005773936	-0.150730621	0.790993447	-1.092454689	0.075890725	TRUE	TRUE	0.889059503	0.54002872	-0.349030783
1052	FBXO4	0.005815842	-0.684884732	0.289567893	-1.659337358	0.076368855	TRUE	TRUE	0.83394044	0.091796714	-0.742143726
1053	LINC01456	0.005822591	1.099084869	1.928184341	0.269985396	0.076384879	TRUE	TRUE	0.157725834	1.172467703	1.01474187
1054	APBB2	0.005839819	1.306267658	3.136477176	-0.52394186	0.07647804	TRUE	TRUE	5.138869663	4.528507718	-0.610361945
1055	DHX15	0.005840765	-2.577840621	-0.803653353	-4.352027889	0.07647804	TRUE	TRUE	4.867907426	2.350196336	-2.517711089
1056	ATP8B2	0.005884998	-3.025648454	-1.224413951	-4.826882958	0.076838715	TRUE	TRUE	3.846602805	1.791503741	-2.055099064
1057	IRF9	0.005882281	-0.427121198	0.59009691	-1.444339305	0.076838715	TRUE	TRUE	0.827080333	0.35136611	-0.475714223
1058	SLC26A4	0.005875501	2.019861644	4.114064844	-0.074341555	0.076838715	TRUE	TRUE	5.356526649	5.12417945	-0.232347199
1059	ENSG00000285898	0.005903106	-0.022517736	0.843801597	-0.88883707	0.077002372	TRUE	TRUE	0.853501356	0.59794818	-0.255553176
1060	AP2S1	0.005973231	-1.683396095	-0.257223343	-3.109568847	0.0778436	TRUE	TRUE	2.155594797	0.337982461	-1.817612336
1061	DEGS2	0.006016145	-0.347130968	0.457288747	-1.151550683	0.078328958	TRUE	TRUE	0.860726248	0.519099067	-0.341627182
1062	NPIPA9	0.006029029	0.256411384	0.997888253	-0.485065484	0.078422795	TRUE	TRUE	0.487717366	0.746081207	0.258363842
1063	DGUOK	0.006047326	-0.200397723	1.191221178	-1.592016624	0.07858679	TRUE	TRUE	1.819985789	1.137793127	-0.682192662
1064	ADGRF3	0.006054344	0.272462604	0.714907157	-0.16998195	0.07860405	TRUE	TRUE	0.312801711	0.48996795	0.177166239
1065	RECQL5	0.00607138	-0.338405325	0.809227298	-1.486037948	0.078751211	TRUE	TRUE	0.717893499	0.809505209	0.09161171
1066	ENSG00000261638	0.006123791	1.457550912	2.270572115	0.644529709	0.079356516	TRUE	TRUE	0.157725834	1.243473397	1.085747563
1067	SLC28A2-AS1	0.006130945	NA	NA	NA	0.07937477	TRUE	TRUE	1.062593072	0	-1.062593072
1068	ASAP2	0.006191736	1.845871715	4.013328906	-0.321585477	0.080070773	TRUE	TRUE	5.6302478	5.381330214	-0.248917586
1069	BEND7	0.006196298	-0.373132228	0.674308749	-1.420573205	0.080070773	TRUE	TRUE	0.695878769	0.611617801	-0.084260968
1070	CFAP251	0.006216665	1.322609773	2.655325674	-0.010106127	0.080258883	TRUE	TRUE	1.652388465	1.796840902	0.144452437
1071	ADARB2	0.006222804	-1.546555455	0.027640429	-3.12075134	0.080263126	TRUE	TRUE	1.503770343	0.364871081	-1.138899262
1072	ENSG00000230286	0.006244093	-0.533943383	0.406024546	-1.473911312	0.080462591	TRUE	TRUE	1.118942672	0.075759015	-1.043183656
1073	CPNE9	0.006335723	-0.485630823	0.493896952	-1.465158598	0.081567267	TRUE	TRUE	1.129137287	0.427871905	-0.701265382
1074	KDELR1	0.00635632	-0.717748505	0.404992629	-1.84048964	0.081756237	TRUE	TRUE	1.037053966	0.341508401	-0.695545565
1075	VDAC3	0.006367231	-2.133910746	-0.282052942	-3.985768549	0.081820393	TRUE	TRUE	3.365725224	2.042472804	-1.323252419
1076	SYCP3	0.006394598	1.306194416	2.343980611	0.268408221	0.082095706	TRUE	TRUE	1.782602456	1.440258395	-0.342344061
1077	AHCYL2	0.00641142	2.84963512	5.090708265	0.608561975	0.082235245	TRUE	TRUE	4.76022784	5.933054139	1.172826299
1078	PYROXD2	0.00644424	NA	NA	NA	0.082579528	TRUE	TRUE	0	0.603376991	0.603376991
1079	UPF3A	0.006469888	-1.810440372	-0.572445338	-3.048435407	0.082831359	TRUE	TRUE	6.617317331	3.494224992	-3.123092339
1080	LINC00624	0.006520491	1.585890319	3.01865037	0.153130268	0.08340191	TRUE	TRUE	1.778963318	2.106307697	0.327344379
1081	SMYD4	0.006528419	0.121487579	1.047077121	-0.804101964	0.083426066	TRUE	TRUE	1.17746373	0.680119481	-0.497344249
1082	TNIP1	0.006542307	-0.589257686	0.748628138	-1.927143511	0.083526272	TRUE	TRUE	1.329453355	0.869394294	-0.460059061
1083	TPI1	0.006549887	-0.17883215	0.871941144	-1.229605445	0.083545833	TRUE	TRUE	0.792942086	0.684799089	-0.108142998
1084	EIF4G3	0.00655862	0.583418224	0.936898839	0.229937609	0.083580056	TRUE	TRUE	8.649020724	8.694310375	0.045289651
1085	CREG1	0.006571729	0.02533214	1.168239743	-1.117575462	0.083592872	TRUE	TRUE	0.98052244	0.885608681	-0.094913759
1086	ENSG00000233005	0.00656742	-0.788026053	0.376234367	-1.952286473	0.083592872	TRUE	TRUE	1.132911117	0.437624841	-0.695286276
1087	SHC4	0.006578896	0.960841948	1.757849691	0.163834205	0.083607056	TRUE	TRUE	0.52656813	0.874121721	0.347553591
1088	PDCD1LG2	0.006585775	-0.896903311	0.572720762	-2.366527384	0.083617547	TRUE	TRUE	1.266536074	0.402773136	-0.863762937
1089	FOXN2	0.00659228	1.983373094	3.05128136	0.915464828	0.083623289	TRUE	TRUE	1.029821434	1.790702125	0.760880691
1090	ENSG00000286681	0.006616815	NA	NA	NA	0.08382482	TRUE	TRUE	0.96096702	0	-0.96096702
1091	LINC02208	0.006620304	0.965819523	2.333687212	-0.402048166	0.08382482	TRUE	TRUE	1.190590149	1.788139945	0.597549797
1092	LINC02813	0.006670356	0.19959828	0.762296859	-0.363100299	0.084233832	TRUE	TRUE	0.317474725	0.41839276	0.100918035
1093	PPP1R11	0.0066709	0.608194914	1.154632348	0.06175748	0.084233832	TRUE	TRUE	0.284322236	0.554003519	0.269681284
1094	SLC38A1	0.006670231	1.538866822	3.772801363	-0.69506772	0.084233832	TRUE	TRUE	5.74932149	6.405854849	0.656533359
1095	ZNNT1	0.00673811	0.290644041	0.725922262	-0.144634179	0.085004792	TRUE	TRUE	0.308361127	0.488097552	0.179736424
1096	ENSG00000259442	0.006755357	-0.265572745	0.32965252	-0.86079801	0.085144616	TRUE	TRUE	0.772692185	0.273118081	-0.499574104
1097	GTF2H2	0.006872454	0.401449913	1.937987331	-1.135087505	0.086541554	TRUE	TRUE	2.053371192	1.026094195	-1.027276997
1098	ANKRD30B	0.006902325	1.565557587	3.160950744	-0.029835569	0.086759529	TRUE	TRUE	2.046150606	2.556806011	0.510655405
1099	FUT11	0.006896098	-0.199361858	0.689758076	-1.088481792	0.086759529	TRUE	TRUE	0.952310768	0.374136675	-0.578174093
1100	ARL2BP	0.006923152	-1.80326044	-0.401041737	-3.205479144	0.086900877	TRUE	TRUE	1.522019093	0.468698992	-1.053320101
1101	WASHC4	0.006926152	2.901046935	4.49881824	1.303275629	0.086900877	TRUE	TRUE	2.300306899	2.996340241	0.696033342
1102	THAP9	0.006942187	0.276977607	0.904805081	-0.350849868	0.087023029	TRUE	TRUE	0.441629907	0.420917903	-0.020712004
1103	ENSG00000267136	0.006953587	0.119729142	1.32968486	-1.090226576	0.087068529	TRUE	TRUE	1.729258506	0.91529216	-0.813966345
1104	PRIM1	0.006958423	-0.00194952	1.038481649	-1.042380689	0.087068529	TRUE	TRUE	1.212246431	0.581080147	-0.631166284
1105	CIAO2B	0.006966714	0.259531032	0.717631465	-0.198569401	0.087093387	TRUE	TRUE	0.573381571	0.347741909	-0.225639662
1106	ENSG00000246331	0.007002239	-0.706012168	0.586441038	-1.998465373	0.087458342	TRUE	TRUE	0.846709774	0.556460332	-0.290249443
1107	SH3KBP1	0.007116858	0.928554941	2.812126735	-0.955016853	0.088809648	TRUE	TRUE	2.698800488	2.654154162	-0.044646326
1108	CEBPG	0.007148715	0.436601876	1.260070361	-0.386866608	0.089126673	TRUE	TRUE	0.937161353	0.749842675	-0.187318678
1109	RASGRF1	0.007180572	1.693478227	3.861025784	-0.47406933	0.089443126	TRUE	TRUE	4.62851167	4.525262036	-0.103249634
1110	CRIM1	0.007197745	0.515829039	2.385450169	-1.353792091	0.089576264	TRUE	TRUE	3.966232495	3.384569281	-0.581663214
1111	APBB3	0.007213212	0.229614089	1.203735566	-0.744507389	0.089603642	TRUE	TRUE	0.88398146	0.59230427	-0.291677191
1112	C7orf50	0.007219404	2.007892691	3.569010163	0.44677522	0.089603642	TRUE	TRUE	2.301045188	2.290166024	-0.010879164
1113	CLIC4	0.007217425	0.58463314	1.290885181	-0.121618901	0.089603642	TRUE	TRUE	0.412305562	0.754633192	0.34232763
1114	ASMTL-AS1	0.007226407	0.499131555	0.972725406	0.025537705	0.089610037	TRUE	TRUE	0.288929565	0.478935	0.190005436
1115	GPC5	0.007265294	-0.887729941	0.649853617	-2.425313499	0.089930801	TRUE	TRUE	1.699081818	0.663023408	-1.03605841
1116	LDHB	0.007260567	2.29680762	3.547767669	1.045847571	0.089930801	TRUE	TRUE	2.110777042	1.815167472	-0.29560957
1117	PSMA7	0.007296206	-2.056227314	-0.520345572	-3.592109057	0.090232577	TRUE	TRUE	2.360794678	0.520912339	-1.839882339
1118	ENSG00000286782	0.007311182	0.359755733	0.798851097	-0.07933963	0.090336914	TRUE	TRUE	0.139164785	0.42653589	0.287371105
1119	DDX19A-DT	0.007359909	-0.354457029	0.814303127	-1.523217185	0.090857709	TRUE	TRUE	1.152037553	0.680468465	-0.471569088
1120	ANKS1A	0.007425332	-0.053995478	1.361263786	-1.469254743	0.091583511	TRUE	TRUE	6.220522715	5.756642794	-0.463879921
1121	BRWD1	0.007453359	0.463769145	2.180265694	-1.252727405	0.091602049	TRUE	TRUE	6.715228549	7.183611598	0.46838305
1122	LINC01630	0.007450519	1.181674321	2.57570139	-0.212352749	0.091602049	TRUE	TRUE	0.954084982	1.16857617	0.214491188
1123	RPL26	0.007446692	0.115131195	0.724693186	-0.494430795	0.091602049	TRUE	TRUE	0.61618313	0.358673906	-0.257509223
1124	TIMM10B	0.007440818	-1.174642054	0.176999562	-2.52628367	0.091602049	TRUE	TRUE	1.662611728	0.586822352	-1.075789376
1125	FBXO46	0.007494069	0.648344402	1.425705561	-0.129016758	0.091825476	TRUE	TRUE	0.487775465	0.849905329	0.362129864
1126	FGF5	0.007492675	-2.881140528	-0.884299072	-4.877981984	0.091825476	TRUE	TRUE	3.749366582	1.280461479	-2.468905103
1127	PEMT	0.007493692	-0.162590438	0.649988681	-0.975169558	0.091825476	TRUE	TRUE	0.956542174	0.238994079	-0.717548095
1128	SNX24	0.007498128	-0.330956984	1.631022527	-2.292936494	0.091825476	TRUE	TRUE	5.118944273	3.910873527	-1.208070746
1129	ATAD3A	0.007530489	-1.09889576	0.292464435	-2.490255954	0.092058567	TRUE	TRUE	0.959515682	0.0843827	-0.875132982
1130	PPP1R3F	0.007524528	0.61095986	1.495876042	-0.273956322	0.092058567	TRUE	TRUE	0.808454674	0.88891024	0.080455565
1131	LINC01322	0.007553085	-2.028609893	0.021144536	-4.078364322	0.092171662	TRUE	TRUE	6.270329961	3.593292885	-2.677037076
1132	MED28	0.007548122	2.05426536	3.621837522	0.486693197	0.092171662	TRUE	TRUE	2.386083288	2.591732204	0.205648916
1133	OGDH	0.007580707	2.524024825	4.639565567	0.408484083	0.092427085	TRUE	TRUE	3.813649371	4.110651755	0.297002384
1134	P4HA2	0.007602433	-0.021613463	1.380455816	-1.423682742	0.092610234	TRUE	TRUE	2.532025268	0.968229744	-1.563795524
1135	ENSG00000281021	0.007631566	-0.526061064	0.597425238	-1.649547366	0.092883221	TRUE	TRUE	0.882592512	0.673672033	-0.208920479
1136	NOTUM	0.007644568	-0.009079106	0.057740053	-0.075898264	0.092959562	TRUE	TRUE	0.733570965	0.416595625	-0.31697534
1137	CFAP276	0.00766033	NA	NA	NA	0.093069306	TRUE	TRUE	0	1.237747514	1.237747514
1138	ENSG00000230532	0.007742513	-0.139984239	0.593483602	-0.87345208	0.093985122	TRUE	TRUE	0.612843291	0.334869316	-0.277973975
1139	ZMYM4-AS1	0.007752018	0.705298588	1.914674585	-0.504077409	0.094017888	TRUE	TRUE	1.1069476	1.554488006	0.447540405
1140	TMEM9B	0.007825113	0.204674639	1.069634902	-0.660285624	0.094821144	TRUE	TRUE	1.202255851	0.597685854	-0.604569997
1141	ENSG00000224643	0.007862848	-0.368994991	0.726006274	-1.463996257	0.095161434	TRUE	TRUE	1.22594497	0.502743366	-0.723201604
1142	PBX3	0.007866972	-0.745921777	0.301632349	-1.793475903	0.095161434	TRUE	TRUE	1.371596338	0.177803429	-1.193792909
1143	CCDC144BP	0.007876165	-1.334630764	0.531507028	-3.200768557	0.095189282	TRUE	TRUE	4.08942481	3.111034748	-0.978390062
1144	C17orf97	0.007888605	0.299097737	1.24548466	-0.647289186	0.095256286	TRUE	TRUE	0.863356025	0.530143283	-0.333212742
1145	MAILR	0.00791964	1.924811306	3.602243484	0.247379128	0.095547519	TRUE	TRUE	2.579092396	2.669518522	0.090426126
1146	NELFB	0.007939251	0.480125709	1.163907695	-0.203656278	0.095700538	TRUE	TRUE	0.924765497	0.57915672	-0.345608777
1147	C1orf52	0.007952021	-1.953871204	-0.381796752	-3.525945655	0.095746852	TRUE	TRUE	2.772084265	0.655915512	-2.116168753
1148	SIK2	0.007956956	-1.089129152	0.092629924	-2.270888228	0.095746852	TRUE	TRUE	7.380161828	5.695309044	-1.684852784
1149	LAMTOR4	0.007965648	-0.0312003	0.899061663	-0.961462264	0.095768025	TRUE	TRUE	0.571774773	0.668634506	0.096859734
1150	ENSG00000250909	0.007996654	-1.348144654	-0.097125833	-2.599163474	0.096057196	TRUE	TRUE	1.276124174	0.260851323	-1.01527285
1151	ENSG00000259481	0.008013201	-0.003050785	1.893460162	-1.899561733	0.096172336	TRUE	TRUE	3.243164854	2.640715297	-0.602449557
1152	CADPS2	0.008053192	-0.647736054	-0.045761685	-1.249710422	0.096484646	TRUE	TRUE	8.862091486	7.17035786	-1.691733626
1153	PAGR1	0.008051088	-0.031477779	0.9631999	-1.026155459	0.096484646	TRUE	TRUE	0.964452894	0.601871329	-0.362581565
1154	ATRAID	0.008069624	0.251592884	0.613732012	-0.110546244	0.096514102	TRUE	TRUE	0.157288335	0.381142644	0.223854309
1155	ENSG00000257456	0.008068435	0.07775405	0.291435524	-0.135927425	0.096514102	TRUE	TRUE	0.139164785	0.406241041	0.267076256
1156	GRID2	0.008148666	-0.484647731	0.971992239	-1.941287701	0.097290983	TRUE	TRUE	7.619800229	5.687714659	-1.93208557
1157	MED26	0.008145051	0.803220025	1.679463067	-0.073023018	0.097290983	TRUE	TRUE	0.628914364	1.005720487	0.376806123
1158	B4GALNT1	0.008187039	-1.15740972	0.166350603	-2.481170042	0.097580464	TRUE	TRUE	1.582806399	0.358396064	-1.224410334
1159	TMTC4	0.008185433	2.044655122	3.627710723	0.461599521	0.097580464	TRUE	TRUE	2.128417375	2.799979598	0.671562223
1160	ZNF419	0.008250866	0.433209916	1.107103054	-0.240683223	0.098256435	TRUE	TRUE	0.596645669	0.514285903	-0.082359766
1161	ENSG00000255595	0.008268296	-2.104924425	-0.728962813	-3.480886036	0.098353199	TRUE	TRUE	7.896346164	5.165261342	-2.731084822
1162	ENSG00000261669	0.008273231	2.177665981	3.735473801	0.61985816	0.098353199	TRUE	TRUE	1.949997534	2.589114953	0.639117419
1163	CDH23	0.008280502	0.560968773	1.149043351	-0.027105806	0.09835499	TRUE	TRUE	0.156814925	0.492527395	0.335712469
1164	SRSF8	0.00835258	0.460344323	1.288929203	-0.368240557	0.099040807	TRUE	TRUE	0.378333716	0.846100761	0.467767046
1165	TARID	0.008345599	-0.205922544	0.806960441	-1.218805529	0.099040807	TRUE	TRUE	0.576362895	0.358831542	-0.217531353
1166	PDE1A	0.008433121	-1.372076359	-0.016647928	-2.72750479	0.099845312	TRUE	TRUE	8.411578134	6.809943211	-1.601634923
1167	SLC35B3	0.008434883	1.709414724	3.00465317	0.414176278	0.099845312	TRUE	TRUE	1.408976327	1.322495087	-0.08648124
1168	VAT1L	0.008448048	1.500492762	2.98443433	0.016551194	0.099915529	TRUE	TRUE	7.051905101	7.325941372	0.274036271
1169	C1orf109	0.008565949	-1.054745026	0.239931762	-2.349421815	0.100607053	TRUE	TRUE	1.634947606	0.419248455	-1.215699151
1170	CIT	0.008572065	0.439869018	2.261039396	-1.381301361	0.100607053	TRUE	TRUE	5.785454358	5.359676018	-0.42577834
1171	CNTN3	0.008544617	0.499680342	0.903742629	0.095618054	0.100607053	TRUE	TRUE	8.755502973	9.034567612	0.279064639
1172	ENSG00000255429	0.008555972	1.728845549	2.861339085	0.596352013	0.100607053	TRUE	TRUE	0.616420092	2.025421315	1.409001223
1173	ENSG00000261329	0.008567243	-0.685999351	0.374096543	-1.746095246	0.100607053	TRUE	TRUE	0.701784159	0.542096358	-0.159687801
1174	ENSG00000291130	0.008526701	0.055700538	0.26854936	-0.157148283	0.100607053	TRUE	TRUE	0.502300007	0.300031415	-0.202268591
1175	KCNQ4	0.008562928	-0.178695706	0.590667165	-0.948058577	0.100607053	TRUE	TRUE	0.716550848	0.594138381	-0.122412467
1176	NUP205	0.008564099	0.785060758	2.238151864	-0.668030349	0.100607053	TRUE	TRUE	2.261108324	1.726996698	-0.534111625
1177	THAP2	0.008536289	1.552749287	2.518926865	0.58657171	0.100607053	TRUE	TRUE	1.39376575	1.138528984	-0.255236766
1178	ENSG00000290901	0.008601985	0.196286787	0.51373484	-0.121161267	0.100701542	TRUE	TRUE	0.311884834	0.377738218	0.065853385
1179	NEPRO-AS1	0.008595389	0.575354518	2.28239799	-1.131688954	0.100701542	TRUE	TRUE	2.053932152	1.717428513	-0.336503639
1180	RNF19A	0.008596507	-1.018701589	0.616625763	-2.654028941	0.100701542	TRUE	TRUE	3.401182089	1.178063107	-2.223118982
1181	FSD2	0.008650498	0.02368445	0.66660304	-0.61923414	0.10118372	TRUE	TRUE	1.115116917	0.425125656	-0.689991261
1182	C5orf24	0.008667158	1.441128444	2.334593421	0.547663468	0.101292832	TRUE	TRUE	0.833705909	1.24102564	0.407319731
1183	CTNNAL1	0.00871807	2.522658202	3.881275383	1.164041021	0.101801712	TRUE	TRUE	1.804298354	2.518557018	0.714258664
1184	MRPL4	0.008735584	-0.589820305	0.803717883	-1.983358493	0.101920063	TRUE	TRUE	1.930994194	1.149120872	-0.781873322
1185	EPHX2	0.008803888	0.216544131	0.540067735	-0.106979473	0.102630302	TRUE	TRUE	0.924721539	0.321487143	-0.603234395
1186	CFAP20DC	0.008840512	0.614960332	1.789887514	-0.55996685	0.102970347	TRUE	TRUE	0.693083912	1.039884774	0.346800862
1187	AGGF1	0.008869753	0.99565644	2.075069412	-0.083756533	0.103137014	TRUE	TRUE	1.660829269	1.273634176	-0.387195092
1188	MKRN2	0.008866186	0.714976438	1.683975302	-0.254022425	0.103137014	TRUE	TRUE	0.765215251	1.027538001	0.26232275
1189	MTHFS	0.008914247	0.016804458	0.929163492	-0.895554576	0.103567207	TRUE	TRUE	0.962052852	0.833184739	-0.128868114
1190	TCP1	0.008979034	-2.125206407	-0.503091616	-3.747321197	0.104064105	TRUE	TRUE	2.549154617	0.79752119	-1.751633427
1191	TMED3	0.008985296	1.374118646	2.244342166	0.503895125	0.104064105	TRUE	TRUE	0.324908166	1.266275814	0.941367648
1192	TMEM50A	0.00897809	0.96185612	2.144410838	-0.220698598	0.104064105	TRUE	TRUE	1.058301615	1.345039318	0.286737704
1193	ZBTB2	0.008987149	-0.10692468	0.570837823	-0.784687183	0.104064105	TRUE	TRUE	0.366427326	0.544449552	0.178022227
1194	ENSG00000237720	0.008998402	-0.986252093	0.749135969	-2.721640155	0.104091394	TRUE	TRUE	2.067363807	0.997512438	-1.069851369
1195	KCNK15-AS1	0.009011276	0.867804867	1.660341256	0.075268478	0.104091394	TRUE	TRUE	0.309629993	0.960814923	0.651184931
1196	MED13	0.009012111	-2.714470329	-1.055519298	-4.373421359	0.104091394	TRUE	TRUE	6.618935836	4.508755562	-2.110180273
1197	E2F4	0.009048467	0.124661769	1.22501253	-0.975688991	0.104423993	TRUE	TRUE	0.842897275	0.757831469	-0.085065806
1198	PAXIP1-DT	0.00907274	-0.139610772	0.792588693	-1.071810237	0.104616715	TRUE	TRUE	0.820024986	0.496530082	-0.323494905
1199	CBX1	0.009082669	-0.625042466	1.025148476	-2.275233408	0.104643864	TRUE	TRUE	2.056942696	1.595040788	-0.461901908
1200	TMEM107	0.009149598	-1.455567793	-0.157629385	-2.753506201	0.105327119	TRUE	TRUE	1.586513548	0.151560714	-1.434952834
1201	NACAD	0.009175027	0.741268174	1.347448196	0.135088153	0.10553191	TRUE	TRUE	0.793545778	0.804970902	0.011425125
1202	ENSG00000248138	0.00924653	0.931195517	2.568670829	-0.706279795	0.105913407	TRUE	TRUE	2.209016853	2.245056695	0.036039842
1203	LSM6	0.009233387	0.872058701	1.759581263	-0.015463861	0.105913407	TRUE	TRUE	1.143865951	0.994411209	-0.149454742
1204	PPP3CA	0.009241716	-0.504156941	-0.117543471	-0.890770412	0.105913407	TRUE	TRUE	8.665025965	7.595366598	-1.069659367
1205	TSTD2	0.009237167	-0.154829262	1.37205044	-1.681708965	0.105913407	TRUE	TRUE	1.753684368	1.341648458	-0.41203591
1206	VIPAS39	0.009219483	-1.559658453	-0.036917917	-3.082398988	0.105913407	TRUE	TRUE	2.212818606	0.526964475	-1.685854132
1207	BRCA1	0.009269357	0.325317214	1.308536903	-0.657902475	0.106086908	TRUE	TRUE	0.789886435	0.798885584	0.008999149
1208	MTERF2	0.009380594	-1.010538559	0.127122062	-2.148199181	0.107271133	TRUE	TRUE	1.298748073	0.163420383	-1.13532769
1209	ZGLP1	0.009433751	-0.059137669	0.440302683	-0.558578021	0.107789778	TRUE	TRUE	0.900599029	0.236009226	-0.664589803
1210	GOT2	0.009452753	-1.50965497	-0.068262721	-2.951047219	0.107828519	TRUE	TRUE	2.215112898	0.506292409	-1.708820489
1211	XPO4	0.009448969	-0.3885562	1.693755682	-2.470868082	0.107828519	TRUE	TRUE	5.045281637	3.745676801	-1.299604836
1212	LMTK2	0.009467538	1.354122344	3.439039201	-0.730794514	0.107908058	TRUE	TRUE	4.8167332	4.983201574	0.166468375
1213	LINC01721	0.00952595	NA	NA	NA	0.108394955	TRUE	TRUE	0	0.960760943	0.960760943
1214	UFL1	0.009519636	-2.287495372	-0.700883633	-3.87410711	0.108394955	TRUE	TRUE	2.612957489	0.852050736	-1.760906753
1215	ENSG00000285960	0.009632287	-0.21787826	0.405602427	-0.841358948	0.109291244	TRUE	TRUE	0.705849075	0.264848131	-0.441000944
1216	ENSG00000289612	0.009625303	1.505772198	2.80363213	0.207912266	0.109291244	TRUE	TRUE	0.860948242	1.095635541	0.234687299
1217	SLC9C2	0.009625446	-0.72195837	0.402887107	-1.846803846	0.109291244	TRUE	TRUE	1.045197601	0.418584565	-0.626613036
1218	SRD5A1	0.009636364	1.54744709	3.084027934	0.010866246	0.109291244	TRUE	TRUE	1.834893806	1.590736309	-0.244157497
1219	DMAC2	0.009678364	NA	NA	NA	0.109675796	TRUE	TRUE	0	0.621418857	0.621418857
1220	ENSG00000290399	0.00968615	-0.309056892	0.717725523	-1.335839306	0.109675796	TRUE	TRUE	0.696638386	0.534878198	-0.161760188
1221	C2orf16	0.009751117	0.58476318	1.121296184	0.048230175	0.110320988	TRUE	TRUE	0.167025709	0.685502023	0.518476315
1222	ENSG00000289047	0.009792896	-0.577901306	0.434744831	-1.590547443	0.110623886	TRUE	TRUE	0.800289765	0.326829661	-0.473460104
1223	MAP2K4	0.009793906	-0.542998168	-0.200390521	-0.885605816	0.110623886	TRUE	TRUE	7.464707918	6.601345642	-0.863362276
1224	GSE1	0.009803977	2.1144342	4.293436925	-0.064568526	0.110647171	TRUE	TRUE	3.452058336	3.277138565	-0.174919771
1225	FRAS1	0.009826873	1.586699236	2.87189655	0.301501922	0.11081504	TRUE	TRUE	7.288331458	8.798574516	1.510243058
1226	C5orf34	0.00985072	-0.798484811	0.632010943	-2.228980566	0.110993351	TRUE	TRUE	1.752054867	0.499769371	-1.252285496
1227	CCDC50	0.009901602	0.094031595	1.510333259	-1.32227007	0.111439492	TRUE	TRUE	1.786894641	0.922428678	-0.864465963
1228	KIF17	0.00990645	-0.043531634	0.857670019	-0.944733288	0.111439492	TRUE	TRUE	0.838232974	0.47557549	-0.362657484
1229	SGO1-AS1	0.009921024	1.442802479	3.449897248	-0.564292289	0.111512632	TRUE	TRUE	3.038206728	3.004207035	-0.033999693
1230	GLIPR1L1	0.009940994	-2.33513708	-0.62657519	-4.043698971	0.111646249	TRUE	TRUE	3.50558199	1.053558045	-2.452023945
1231	IFI27L1	0.009965418	0.520577031	1.015388479	0.025765583	0.111829642	TRUE	TRUE	0.145648997	0.489203775	0.343554778
1232	ENSG00000287532	0.00998002	-0.417724237	0.251598472	-1.087046946	0.111902595	TRUE	TRUE	0.838588663	0.0915837	-0.747004963
1233	SMAD3	0.010017832	-2.536476769	-0.613488778	-4.459464759	0.112235467	TRUE	TRUE	5.054522189	2.267278224	-2.787243965
1234	C11orf42	0.010115466	-1.389999273	-0.089285862	-2.690712684	0.112792756	TRUE	TRUE	1.665472407	0.17203802	-1.493434387
1235	DBN1	0.010108745	-0.542098699	0.736195631	-1.820393029	0.112792756	TRUE	TRUE	1.895518969	0.825184697	-1.070334272
1236	NTMT1	0.010094744	NA	NA	NA	0.112792756	TRUE	TRUE	1.179584206	0	-1.179584206
1237	NUMBL	0.010098704	-1.6400067	-0.193102308	-3.086911093	0.112792756	TRUE	TRUE	2.31401337	0.835449713	-1.478563656
1238	TUBB3	0.010116565	-2.343522626	-0.669640977	-4.017404276	0.112792756	TRUE	TRUE	3.771640594	0.766548351	-3.005092243
1239	ZNRF3-AS1	0.010078822	0.115349166	0.912291814	-0.681593483	0.112792756	TRUE	TRUE	0.46166266	0.517338476	0.055675817
1240	MRPS31	0.010148336	0.957326094	2.896005214	-0.981353027	0.113055734	TRUE	TRUE	3.112415891	2.314066087	-0.798349804
1241	C2orf49	0.010185382	-0.68182475	0.526508779	-1.890158278	0.113285718	TRUE	TRUE	1.645322879	0.449371503	-1.195951376
1242	COX6B1	0.010181649	0.399321734	1.285941081	-0.487297613	0.113285718	TRUE	TRUE	1.035484634	0.744149543	-0.29133509
1243	SERPINB9	0.010242924	1.676569645	2.692286243	0.660853046	0.113834072	TRUE	TRUE	2.233206228	1.501281967	-0.731924261
1244	ABCB8	0.010266375	-0.305584711	0.838574735	-1.449744157	0.113938724	TRUE	TRUE	1.1224769	0.61213201	-0.510344891
1245	MALSU1	0.010268837	-1.144161696	0.088037657	-2.37636105	0.113938724	TRUE	TRUE	1.553229876	0.253286492	-1.299943383
1246	PFDN5	0.01029914	0.881530775	1.895815941	-0.132754392	0.114183242	TRUE	TRUE	1.488880907	1.097730622	-0.391150284
1247	FNBP1L	0.01030825	-0.737922171	0.452242047	-1.928086389	0.114192589	TRUE	TRUE	6.558356738	5.261943256	-1.296413482
1248	ENSG00000228204	0.010319896	0.408712038	1.311262614	-0.493838538	0.114222101	TRUE	TRUE	0.464662758	0.817566825	0.352904068
1249	MORC2-AS1	0.010327451	NA	NA	NA	0.114222101	TRUE	TRUE	0	0.505743662	0.505743662
1250	DYRK4	0.010355582	-0.066314942	0.863004069	-0.995633953	0.114429024	TRUE	TRUE	0.793859754	0.444162345	-0.349697409
1251	ENSG00000287580	0.010362727	-0.327685288	0.238612208	-0.893982785	0.114429024	TRUE	TRUE	1.08612032	0.252871037	-0.833249282
1252	ADNP-AS1	0.010444622	-0.093869926	0.554229346	-0.741969199	0.115203588	TRUE	TRUE	0.685404114	0.304177237	-0.381226876
1253	ENSG00000291224	0.010468439	-1.084938854	0.067326493	-2.237204202	0.115203588	TRUE	TRUE	1.071958498	0.59933539	-0.472623108
1254	KCNK3	0.010466166	-9.05E-06	0.178575084	-0.178593194	0.115203588	TRUE	TRUE	0.455006922	0.352049845	-0.102957078
1255	PCED1B	0.010472637	1.511172939	2.507810355	0.514535523	0.115203588	TRUE	TRUE	0.646162113	1.497803196	0.851641083
1256	RANBP6	0.01047457	-1.076730378	0.30365539	-2.457116145	0.115203588	TRUE	TRUE	1.886955914	0.547576368	-1.339379546
1257	ENSG00000287763	0.010487358	0.267667911	1.159145105	-0.623809283	0.115252481	TRUE	TRUE	0.889495496	0.683006345	-0.206489151
1258	OARD1	0.010510532	-0.095294343	0.71615795	-0.906746636	0.115294922	TRUE	TRUE	0.820180867	0.489125772	-0.331055096
1259	PANK1	0.010516259	1.343269042	2.494078045	0.192460038	0.115294922	TRUE	TRUE	1.32749862	1.289249095	-0.038249525
1260	SLC20A2	0.01050058	2.857917906	4.86056029	0.855275523	0.115294922	TRUE	TRUE	4.082009911	4.905121324	0.823111413
1261	GPRC5D-AS1	0.010595079	0.148507147	0.841021022	-0.544006729	0.116066943	TRUE	TRUE	0.951362117	0.487467843	-0.463894274
1262	WDR35	0.010610948	-0.685133505	1.000625162	-2.370892173	0.116148687	TRUE	TRUE	2.475108427	1.001560111	-1.473548315
1263	ENSG00000261049	0.010665969	-0.04547541	0.817776514	-0.908727334	0.116658503	TRUE	TRUE	0.441395418	0.468253047	0.026857629
1264	MEIOC	0.0107159	1.028590885	1.885620797	0.171560972	0.117111905	TRUE	TRUE	0.600509126	1.225600353	0.625091227
1265	ATPAF2	0.010832534	0.875498198	2.374232368	-0.623235973	0.11810625	TRUE	TRUE	1.912307212	1.733145007	-0.179162205
1266	KIAA1143	0.010822754	-0.579676317	0.303176975	-1.462529609	0.11810625	TRUE	TRUE	0.698826509	0.292280518	-0.406545991
1267	UNC79	0.010832386	-0.490591674	-0.124949623	-0.856233724	0.11810625	TRUE	TRUE	9.311541336	8.346489365	-0.965051971
1268	POU6F2	0.010860856	-1.727067133	-0.149956123	-3.304178144	0.118287803	TRUE	TRUE	1.858742096	0.374237701	-1.484504394
1269	PRDM8-AS1	0.010866311	-0.695057821	0.335338012	-1.725453654	0.118287803	TRUE	TRUE	1.118874084	0.165553713	-0.953320371
1270	CTTNBP2	0.010894651	0.353203151	0.74127203	-0.034865728	0.118316599	TRUE	TRUE	7.349367492	6.337439913	-1.011927579
1271	KCNH3	0.010877995	-2.272132529	-0.512240098	-4.03202496	0.118316599	TRUE	TRUE	3.604021411	1.080027164	-2.523994247
1272	TSPAN11	0.010893055	-0.637422181	0.547895108	-1.82273947	0.118316599	TRUE	TRUE	1.054935991	0.506940607	-0.547995384
1273	NACA	0.010920469	-1.635820021	0.074820565	-3.346460607	0.118410802	TRUE	TRUE	2.787331589	0.982579885	-1.804751704
1274	SRCAP	0.010916813	-0.295716561	1.09697168	-1.688404801	0.118410802	TRUE	TRUE	1.578762712	1.109932199	-0.468830513
1275	ENSG00000283982	0.010957077	1.817717183	3.412439425	0.22299494	0.11871456	TRUE	TRUE	2.606048032	2.569033077	-0.037014954
1276	GDF11	0.010976275	NA	NA	NA	0.118829364	TRUE	TRUE	0	0.641908899	0.641908899
1277	FPGS	0.01100972	-0.756462751	0.524893407	-2.03781891	0.1190981	TRUE	TRUE	1.217516062	0.835530785	-0.381985276
1278	RPL30	0.011038759	0.097594014	1.15605107	-0.960863041	0.119318796	TRUE	TRUE	1.2878764	0.877972188	-0.409904211
1279	ENSG00000286340	0.011072425	0.405633326	1.419692498	-0.608425847	0.119424573	TRUE	TRUE	0.956273759	0.715069684	-0.241204075
1280	ENSG00000288061	0.011061913	0.798758648	1.406484869	0.191032426	0.119424573	TRUE	TRUE	0.615372798	0.764681708	0.149308909
1281	NHEJ1	0.011074481	1.349398651	2.301706602	0.3970907	0.119424573	TRUE	TRUE	1.194722675	0.985830746	-0.208891929
1282	ENSG00000290737	0.011195956	0.450848074	1.235067455	-0.333371307	0.120640359	TRUE	TRUE	0.847032373	0.681666377	-0.165365995
1283	PAK3	0.0112194	-1.062265726	-0.060794172	-2.063737281	0.120798747	TRUE	TRUE	8.801419648	7.400393058	-1.401026589
1284	AMACR	0.011243623	-0.456990515	0.500186236	-1.414167266	0.120848793	TRUE	TRUE	0.699636586	0.25583042	-0.443806166
1285	RPL19	0.011250293	-0.689694758	0.335551455	-1.714940971	0.120848793	TRUE	TRUE	0.899932806	0.179786714	-0.720146092
1286	ZFHX2-AS1	0.011248091	1.703707	3.379334181	0.028079818	0.120848793	TRUE	TRUE	2.50853991	2.152415221	-0.356124689
1287	SEPSECS	0.011276193	0.778295527	1.555822466	0.000768588	0.121032895	TRUE	TRUE	0.474865473	0.842093838	0.367228365
1288	ENSG00000284526	0.011338712	0.153292677	0.990144478	-0.683559124	0.121609442	TRUE	TRUE	0.496000821	0.596072648	0.100071827
1289	LINC02653	0.011397885	-0.134289376	0.510322401	-0.778901153	0.122149255	TRUE	TRUE	0.157725834	0.561653607	0.403927773
1290	JAK3	0.011409047	-0.87190174	0.206668194	-1.950471674	0.122174086	TRUE	TRUE	0.869317899	0.259688782	-0.609629117
1291	METTL17	0.011442548	0.478462201	1.074085855	-0.117161452	0.12243792	TRUE	TRUE	0.442487223	0.577943537	0.135456314
1292	STIL	0.01146292	0.469134153	0.925216947	0.01305136	0.122560968	TRUE	TRUE	0.558003172	0.585981521	0.027978349
1293	VPS11	0.011517483	0.536827095	1.168647115	-0.094992926	0.123049113	TRUE	TRUE	0.746783611	0.878593102	0.131809491
1294	FHIT	0.011580734	1.048405801	2.34707218	-0.250260579	0.123629255	TRUE	TRUE	7.594815443	8.554105665	0.959290222
1295	COG6	0.011613848	2.474626358	4.756956763	0.192295952	0.123887029	TRUE	TRUE	4.58388226	4.845216009	0.261333749
1296	CYP1B1	0.011654879	-0.086172927	1.465452795	-1.637798648	0.124050974	TRUE	TRUE	2.495772464	1.488653783	-1.00711868
1297	ENSG00000259635	0.011656158	-0.149624422	0.771414007	-1.07066285	0.124050974	TRUE	TRUE	1.094269443	0.594438539	-0.499830904
1298	FLII	0.011638267	0.621452989	1.469400144	-0.226494167	0.124050974	TRUE	TRUE	0.724011381	0.772009799	0.047998418
1299	ADIPOR1	0.011667891	-0.564121604	0.843599789	-1.971842996	0.124080246	TRUE	TRUE	1.348781149	0.89110624	-0.457674909
1300	CEP250-AS1	0.011713685	0.14316888	1.292488387	-1.006150628	0.124471423	TRUE	TRUE	1.490349194	1.085823738	-0.404525456
1301	CAP1	0.011727007	1.106200389	2.006248743	0.206152035	0.124517201	TRUE	TRUE	0.962936421	1.084854881	0.121918459
1302	CREM	0.01175273	0.288260159	2.182693755	-1.606173436	0.124569372	TRUE	TRUE	2.937948404	2.26550533	-0.672443074
1303	DNTTIP2	0.011752437	0.545467784	1.061450649	0.02948492	0.124569372	TRUE	TRUE	0.760443253	0.480950406	-0.279492847
1304	ENSG00000250493	0.011776474	0.531406766	1.247672047	-0.184858515	0.124569372	TRUE	TRUE	0.423686971	0.632953135	0.209266164
1305	ENSG00000257657	0.011777009	-0.538539947	0.686715107	-1.763795	0.124569372	TRUE	TRUE	1.3506453	0.430722028	-0.919923272
1306	LINC01772	0.011775493	0.057138005	0.682099301	-0.567823292	0.124569372	TRUE	TRUE	0.636047949	0.247388501	-0.388659448
1307	FARS2-AS1	0.011851251	-0.054862351	0.676212169	-0.785936871	0.125223965	TRUE	TRUE	0.692194636	0.396621329	-0.295573307
1308	USP16	0.011857025	1.095982768	2.120103173	0.071862364	0.125223965	TRUE	TRUE	1.149652539	1.343143285	0.193490747
1309	KHDC1	0.01187395	-0.601794816	1.08205311	-2.285642741	0.125268479	TRUE	TRUE	3.082166467	1.615047688	-1.467118779
1310	TRDMT1	0.011879377	2.400126684	4.333205657	0.467047712	0.125268479	TRUE	TRUE	3.044300044	3.999078684	0.95477864
1311	MED28-DT	0.01191036	0.052766266	1.321589348	-1.216056815	0.125499402	TRUE	TRUE	1.983666557	1.073994046	-0.909672511
1312	COX7A2	0.011987477	0.681682225	1.735443926	-0.372079476	0.12621571	TRUE	TRUE	1.18324673	1.194396532	0.011149802
1313	MTRF1	0.012028801	0.867356215	1.892496092	-0.157783662	0.126546455	TRUE	TRUE	1.202461881	1.196520384	-0.005941497
1314	TAMM41	0.012037212	0.834997627	2.950358495	-1.280363242	0.126546455	TRUE	TRUE	3.404239146	2.788691013	-0.615548133
1315	ATP6V0E2-AS1	0.012061213	0.051000458	0.843954712	-0.741953795	0.12663855	TRUE	TRUE	0.466004671	0.528606221	0.06260155
1316	ENSG00000260948	0.012091809	-0.515440602	0.452194837	-1.483076042	0.12663855	TRUE	TRUE	1.213769139	0.279363594	-0.934405545
1317	NPEPPS	0.01207779	-2.681893591	-1.193173957	-4.170613224	0.12663855	TRUE	TRUE	6.47069359	4.357992702	-2.112700888
1318	SLC7A1	0.012072688	1.688441876	3.390234895	-0.013351142	0.12663855	TRUE	TRUE	2.84013005	2.191688269	-0.648441782
1319	SYAP1	0.01208955	1.190125999	2.418358574	-0.038106575	0.12663855	TRUE	TRUE	1.256803036	1.70891046	0.452107423
1320	JAM2	0.012125596	-0.564276729	0.246327114	-1.374880572	0.126896199	TRUE	TRUE	0.880103316	0.197613135	-0.682490181
1321	ELP2	0.012166563	2.009320226	4.361700623	-0.343060172	0.127132305	TRUE	TRUE	4.507116993	4.964084684	0.45696769
1322	LINC02955	0.012163483	0.67711221	1.41108686	-0.05686244	0.127132305	TRUE	TRUE	0.350785982	0.784359597	0.433573615
1323	CHEK1	0.012182736	-0.104033379	0.575311156	-0.783377914	0.127205075	TRUE	TRUE	0.498642642	0.412750801	-0.08589184
1324	CROCC	0.012262305	0.511112716	1.851775019	-0.829549588	0.127612363	TRUE	TRUE	1.746598516	1.54398641	-0.202612105
1325	KHK	0.012246903	0.533661811	1.090978959	-0.023655337	0.127612363	TRUE	TRUE	0.139164785	0.583112668	0.443947883
1326	LGR4	0.012267932	0.971965924	2.605340627	-0.66140878	0.127612363	TRUE	TRUE	2.033787581	2.046390669	0.012603088
1327	MED29	0.012241227	0.243701523	0.980031343	-0.492628296	0.127612363	TRUE	TRUE	0.882268919	0.500727949	-0.381540969
1328	ZNF234	0.012253983	-0.059981422	0.800123511	-0.920086356	0.127612363	TRUE	TRUE	0.662466972	0.590300025	-0.072166947
1329	TOPORS	0.012308017	0.002471035	0.750456163	-0.745514093	0.127932989	TRUE	TRUE	1.0837598	0.429495574	-0.654264226
1330	DLGAP4-AS1	0.012331106	-2.590343095	-0.752954119	-4.427732071	0.128076616	TRUE	TRUE	3.832735065	1.088699219	-2.744035846
1331	PURG	0.01234247	-1.861752955	-0.259304425	-3.464201485	0.128098334	TRUE	TRUE	5.331798856	3.503777544	-1.828021312
1332	NOVA1	0.012380529	-0.767835896	0.040213074	-1.575884867	0.128396869	TRUE	TRUE	7.302064127	6.271399248	-1.030664879
1333	GFM1	0.012439545	0.73764533	2.479506624	-1.004215963	0.128912131	TRUE	TRUE	2.719171979	2.043004129	-0.67616785
1334	IER5L-AS1	0.012476047	0.597922037	1.179736251	0.016107823	0.129096715	TRUE	TRUE	0.137996955	0.550520917	0.412523961
1335	PKN2-AS1	0.012474894	1.910439149	4.213233272	-0.392354973	0.129096715	TRUE	TRUE	6.812008961	7.045932508	0.233923547
1336	ATRIP	0.012509089	-0.05674626	0.949163693	-1.062656213	0.129341732	TRUE	TRUE	0.928227347	0.565336956	-0.362890392
1337	PMS2P3	0.01255987	-0.319075027	0.960162665	-1.59831272	0.129769664	TRUE	TRUE	1.405114424	0.76734627	-0.637768154
1338	TBC1D13	0.012573648	-0.365867112	0.741394278	-1.473128503	0.129814925	TRUE	TRUE	0.976583106	0.538364749	-0.438218356
1339	MESD	0.012658573	0.569719653	1.586052111	-0.446612805	0.13059412	TRUE	TRUE	1.201563891	0.882850275	-0.318713616
1340	ADCY5	0.012681046	0.638737295	2.708210063	-1.430735474	0.130728333	TRUE	TRUE	3.753702872	3.51473998	-0.238962893
1341	HP1BP3	0.012706976	2.290704864	4.260656547	0.320753182	0.130897967	TRUE	TRUE	5.299225289	5.031645811	-0.267579478
1342	NRIP3-DT	0.012718241	NA	NA	NA	0.130916376	TRUE	TRUE	0	0.612087509	0.612087509
1343	TSPYL6	0.012779546	0.246323058	0.863319205	-0.370673089	0.131367914	TRUE	TRUE	0.278096281	0.3191906	0.04109432
1344	ZNF354B	0.012781126	-0.484782066	0.341483191	-1.311047323	0.131367914	TRUE	TRUE	0.956439192	0.209884371	-0.746554821
1345	ENSG00000284634	0.012814866	-0.541260542	0.648572694	-1.731093779	0.13161677	TRUE	TRUE	0.892910581	0.472107564	-0.420803017
1346	COX6A1	0.012910908	-0.170531408	0.754573373	-1.095636188	0.131997978	TRUE	TRUE	0.71397437	0.508547574	-0.205426797
1347	CUL7	0.012872583	NA	NA	NA	0.131997978	TRUE	TRUE	0	0.598343323	0.598343323
1348	DLC1	0.012903305	-0.775111539	0.276849924	-1.827073003	0.131997978	TRUE	TRUE	7.714106566	5.688270779	-2.025835788
1349	LIX1-AS1	0.01293892	-1.96385528	-0.383720747	-3.543989812	0.131997978	TRUE	TRUE	2.443147621	1.007277846	-1.435869775
1350	MAP1LC3A	0.012942169	-1.227572731	0.302694638	-2.757840101	0.131997978	TRUE	TRUE	2.490099213	1.009961873	-1.48013734
1351	RBKS	0.012942518	1.48451704	3.348871913	-0.379837833	0.131997978	TRUE	TRUE	2.617102533	2.896631255	0.279528722
1352	RHOT1	0.012947536	-1.736333996	-0.365391285	-3.107276707	0.131997978	TRUE	TRUE	6.680340057	4.146666274	-2.533673783
1353	TAF1B	0.012936651	-1.837969206	-0.150973777	-3.524964634	0.131997978	TRUE	TRUE	3.263187829	1.561286975	-1.701900854
1354	TMEM161B-DT	0.012885501	-0.633312028	-0.181430818	-1.085193237	0.131997978	TRUE	TRUE	8.554238526	6.770598864	-1.783639662
1355	ZNF92	0.012937296	-0.319206412	0.470162344	-1.108575167	0.131997978	TRUE	TRUE	0.941007255	0.502126826	-0.438880429
1356	ENSG00000235091	0.012962662	-0.24038129	0.329276135	-0.810038715	0.13205473	TRUE	TRUE	0.781115116	0.07582187	-0.705293247
1357	ENSG00000287625	0.012985164	1.844287168	3.29946103	0.389113307	0.132186479	TRUE	TRUE	2.185037415	1.993051198	-0.191986217
1358	FBXO33	0.013006563	-1.765485073	0.05249013	-3.583460275	0.132306819	TRUE	TRUE	4.531713949	2.257123808	-2.274590141
1359	WDR89	0.013038627	-0.76553587	0.396301419	-1.927373158	0.132535389	TRUE	TRUE	1.307707172	0.539476506	-0.768230666
1360	ENSG00000279278	0.013053557	2.362181703	4.070435293	0.653928114	0.132589584	TRUE	TRUE	2.354896994	2.817283175	0.46238618
1361	EGR1	0.013080459	0.313054848	0.871929056	-0.245819361	0.13276522	TRUE	TRUE	0.4635362	0.302873478	-0.160662722
1362	KRR1	0.013115015	0.098516779	1.592503678	-1.39547012	0.133018224	TRUE	TRUE	2.306163162	1.383230603	-0.922932559
1363	BTBD3	0.013151643	0.313007829	1.785354721	-1.159339063	0.133224859	TRUE	TRUE	2.189486028	1.38216389	-0.807322138
1364	ENSG00000284677	0.013154677	1.005169597	1.755410659	0.254928536	0.133224859	TRUE	TRUE	0.659273647	1.00077628	0.341502633
1365	ENSG00000286163	0.01316822	2.532511452	4.26596037	0.799062535	0.133264314	TRUE	TRUE	2.793122958	3.069343916	0.276220958
1366	ENSG00000248206	0.013189252	0.198290569	0.62045015	-0.223869012	0.133379453	TRUE	TRUE	0.806972672	0.421688923	-0.385283749
1367	ADRM1	0.013221554	-0.202037457	0.65153159	-1.055606504	0.133535339	TRUE	TRUE	0.495972564	0.367186198	-0.128786367
1368	TRIM37	0.013224001	2.188219348	4.539713112	-0.163274415	0.133535339	TRUE	TRUE	5.503711354	5.993844797	0.490133443
1369	IPO9-AS1	0.013257936	2.455696701	4.556437224	0.354956177	0.133617102	TRUE	TRUE	3.861251131	4.138395332	0.277144201
1370	PDHB	0.013249466	NA	NA	NA	0.133617102	TRUE	TRUE	1.104983502	0	-1.104983502
1371	TADA2A	0.013261115	0.256761302	2.053109433	-1.53958683	0.133617102	TRUE	TRUE	2.584043402	2.354760356	-0.229283046
1372	GLIPR1	0.013299829	-0.321107608	0.816286026	-1.458501242	0.133617333	TRUE	TRUE	0.996770401	0.607161239	-0.389609162
1373	GPR155	0.013297271	-1.97243352	-0.280198398	-3.664668643	0.133617333	TRUE	TRUE	5.563062764	3.314738831	-2.248323933
1374	SETD6	0.013271285	-1.310014547	0.100887013	-2.720916106	0.133617333	TRUE	TRUE	2.02074246	0.550226049	-1.470516411
1375	UVRAG	0.013295966	-0.968115996	-0.062558361	-1.873673632	0.133617333	TRUE	TRUE	7.908523151	6.186214943	-1.722308208
1376	RPL7	0.013464412	-0.111545033	0.891879494	-1.11496956	0.135172523	TRUE	TRUE	0.970436224	0.586228118	-0.384208106
1377	AHRR	0.013504488	0.704551687	1.496839646	-0.087736272	0.135455633	TRUE	TRUE	0.479063161	0.907537091	0.42847393
1378	DCN	0.013526384	-0.081366066	1.247286366	-1.410018497	0.135455633	TRUE	TRUE	1.619806722	0.866777215	-0.753029506
1379	DDX59	0.01355208	0.24631493	1.177756232	-0.685126372	0.135455633	TRUE	TRUE	0.448736502	0.86497717	0.416240668
1380	EIF1AD	0.013561252	-0.103746437	0.585338526	-0.792831399	0.135455633	TRUE	TRUE	0.652173604	0.240561585	-0.411612018
1381	NDUFA13	0.013534429	-0.233845003	0.960665065	-1.428355071	0.135455633	TRUE	TRUE	1.463386789	0.696813447	-0.766573343
1382	PPP1R12B	0.013525029	-0.368660356	0.411624499	-1.14894521	0.135455633	TRUE	TRUE	8.087092718	6.399045905	-1.688046813
1383	SS18L1	0.013559559	-1.960581784	-0.242717563	-3.678446005	0.135455633	TRUE	TRUE	3.74686623	1.139346953	-2.607519277
1384	RSL24D1	0.013655365	0.454192315	1.385007882	-0.476623253	0.136297123	TRUE	TRUE	0.978024631	0.742113868	-0.235910763
1385	DNAAF4	0.013696514	-0.854812966	0.79435169	-2.503977622	0.136510566	TRUE	TRUE	2.363684257	1.186643288	-1.177040969
1386	FOXJ2	0.013694455	-0.027844161	0.976991508	-1.032679829	0.136510566	TRUE	TRUE	0.850446246	0.593161407	-0.257284839
1387	LINC02762	0.013714264	0.510579443	1.25756213	-0.236403243	0.13658893	TRUE	TRUE	0.489460707	0.674040669	0.184579962
1388	DAO	0.013786114	-1.041080416	0.224672551	-2.306833382	0.137067076	TRUE	TRUE	1.392883085	0.166442831	-1.226440254
1389	SSBP4	0.013791468	-1.733658634	-0.094378111	-3.372939157	0.137067076	TRUE	TRUE	3.042574853	1.139122044	-1.903452809
1390	USP4	0.01379204	-0.457180939	1.421081854	-2.335443733	0.137067076	TRUE	TRUE	3.152729176	1.83656218	-1.316166996
1391	ENSG00000259088	0.013820209	0.482793764	1.094148924	-0.128561395	0.137248291	TRUE	TRUE	0.764023373	0.653559132	-0.110464241
1392	BORA	0.01388403	-0.490634219	0.41279035	-1.394058787	0.13778304	TRUE	TRUE	0.645061391	0.450828947	-0.194232444
1393	ENSG00000261766	0.013916892	-0.015965895	0.795542793	-0.827474583	0.13791101	TRUE	TRUE	0.948571433	0.332932228	-0.615639205
1394	TRMT61B	0.013914561	-0.550919932	1.249454556	-2.35129442	0.13791101	TRUE	TRUE	2.763178222	1.556829833	-1.206348389
1395	FBXL13	0.01396905	-1.727541462	0.010888794	-3.465971719	0.138229554	TRUE	TRUE	5.379988435	3.60353722	-1.776451215
1396	OCIAD2	0.013962656	-0.472592451	0.689621164	-1.634806067	0.138229554	TRUE	TRUE	1.327134579	0.525700344	-0.801434236
1397	TMEM18	0.013982523	-0.011162745	0.863576786	-0.885902276	0.138263835	TRUE	TRUE	0.610668787	0.54686216	-0.063806627
1398	ENSG00000285710	0.014036198	-1.066516148	0.297962603	-2.430994898	0.138497175	TRUE	TRUE	1.528398593	0.730461305	-0.797937288
1399	SH2B3	0.014026503	0.632594423	1.234519926	0.030668921	0.138497175	TRUE	TRUE	0.927721606	0.712182008	-0.215539598
1400	TNFRSF11A	0.014033542	0.547162553	1.353571434	-0.259246328	0.138497175	TRUE	TRUE	0.596934624	0.863530933	0.266596309
1401	POLG	0.0140829	-1.106523696	0.183656903	-2.396704295	0.138660855	TRUE	TRUE	1.646291754	0.588106874	-1.058184881
1402	TBC1D19	0.014067233	1.20933408	2.509892805	-0.091224646	0.138660855	TRUE	TRUE	5.349690755	5.46601381	0.116323055
1403	TRMT10C	0.014073992	0.397806605	0.835926828	-0.040313618	0.138660855	TRUE	TRUE	0.149642001	0.400548538	0.250906537
1404	HMGA1	0.014155476	NA	NA	NA	0.139276171	TRUE	TRUE	0	0.497162509	0.497162509
1405	HS3ST2	0.014232498	1.059185155	2.12112866	-0.002758349	0.139934328	TRUE	TRUE	6.844984096	7.371618275	0.526634179
1406	ENAH	0.014261337	-2.177236692	-0.462343754	-3.89212963	0.140114743	TRUE	TRUE	5.731056312	3.618512651	-2.112543662
1407	NRSN2	0.014271134	-0.098797088	0.835002722	-1.032596897	0.140114743	TRUE	TRUE	0.802770958	0.859074553	0.056303595
1408	TMA16	0.014310366	-0.3213913	0.762464882	-1.405247482	0.140400139	TRUE	TRUE	0.881937571	0.448092328	-0.433845244
1409	ZC3H4	0.014330443	-1.236556165	0.059582469	-2.532694799	0.140497333	TRUE	TRUE	1.667855169	0.411193201	-1.256661968
1410	ENSG00000227189	0.014395473	0.44650372	1.074007428	-0.180999989	0.140934846	TRUE	TRUE	0.320267749	0.523920769	0.203653021
1411	RTN4IP1	0.014393281	-2.3446682	-0.674727404	-4.014608997	0.140934846	TRUE	TRUE	3.498825788	1.35713169	-2.141694098
1412	CUL1	0.014422453	0.028300757	2.043950186	-1.987348671	0.141098981	TRUE	TRUE	5.539869856	4.107322469	-1.432547387
1413	FKBP8	0.014442654	-0.966024248	0.25178854	-2.183837036	0.141196615	TRUE	TRUE	1.995924459	0.271415863	-1.724508596
1414	SMIM29	0.014474804	0.548969158	1.044162421	0.053775895	0.141397201	TRUE	TRUE	0.309392636	0.515287223	0.205894587
1415	ZNF664	0.014483643	1.124372078	2.147517306	0.101226851	0.141397201	TRUE	TRUE	1.02214549	1.296972726	0.274827236
1416	BCL10	0.014502744	-0.131140512	0.865139354	-1.127420377	0.141483695	TRUE	TRUE	0.858449845	0.62123807	-0.237211776
1417	SEPTIN5	0.014515451	-1.252728539	0.235582592	-2.741039671	0.141507719	TRUE	TRUE	2.358445285	0.494000936	-1.864444349
1418	BCCIP	0.014570138	-0.015512076	1.316938507	-1.347962658	0.141740767	TRUE	TRUE	1.802121945	1.280697638	-0.521424306
1419	ENSG00000286590	0.014563268	-0.728290354	0.456154101	-1.91273481	0.141740767	TRUE	TRUE	1.132708675	0.438312094	-0.69439658
1420	PVALEF	0.014557151	-0.077832282	0.624813707	-0.780478272	0.141740767	TRUE	TRUE	1.146634922	0.337677971	-0.808956951
1421	AGFG2	0.014645183	0.209583103	1.265247113	-0.846080908	0.14237055	TRUE	TRUE	1.523839456	0.905974053	-0.617865403
1422	LINC02694	0.014662633	3.333817013	5.420873441	1.246760584	0.142439951	TRUE	TRUE	3.169671173	4.156885651	0.987214478
1423	FYB2	0.0146739	-0.553657108	0.671112356	-1.778426571	0.142449228	TRUE	TRUE	1.149426568	0.536746617	-0.612679951
1424	GAU1	0.014686455	-0.876038674	0.142904535	-1.894981882	0.142470994	TRUE	TRUE	0.950598806	0.078028232	-0.872570574
1425	MOCS1	0.014704427	-0.122542494	0.786588606	-1.031673593	0.142545234	TRUE	TRUE	1.69932524	0.460538762	-1.238786478
1426	ENSG00000246308	0.01472074	-0.068697569	0.188980383	-0.326375521	0.1426033	TRUE	TRUE	0.439571214	0.342566276	-0.097004938
1427	ZSWIM4	0.014772427	-1.187649636	-0.013241111	-2.362058162	0.143003716	TRUE	TRUE	1.073749181	0.24609295	-0.827656231
1428	PELI3	0.014783207	0.375621112	0.837167704	-0.085925481	0.14300786	TRUE	TRUE	0.145648997	0.472254866	0.32660587
1429	HSD11B2	0.014876077	0.471397193	0.976250886	-0.0334565	0.143805552	TRUE	TRUE	0.406492254	0.42434514	0.017852886
1430	FGD1	0.014894423	0.317206553	1.314278261	-0.679865156	0.143833516	TRUE	TRUE	1.029349653	0.772752847	-0.256596806
1431	KSR2	0.014899794	-0.527143206	0.380217377	-1.434503789	0.143833516	TRUE	TRUE	8.402290591	7.926913495	-0.475377096
1432	ENSG00000224905	0.014917791	-2.427828507	-0.56293751	-4.292719504	0.143888813	TRUE	TRUE	4.418243975	1.283960046	-3.134283929
1433	HSD3B1	0.014926355	-0.028056656	0.329403968	-0.38551728	0.143888813	TRUE	TRUE	0.360957357	0.410910401	0.049953044
1434	ARHGAP26	0.014973707	0.207100553	0.590344525	-0.176143419	0.14424462	TRUE	TRUE	9.251134828	9.051319528	-0.199815299
1435	MAN2C1	0.014992492	-1.589529137	0.124009849	-3.303068123	0.14432494	TRUE	TRUE	3.084971174	1.710109545	-1.374861629
1436	TOM1L1	0.01501315	-0.109267541	1.921274925	-2.139810007	0.144423161	TRUE	TRUE	3.594308809	2.102004409	-1.4923044
1437	CFAP221	0.015066053	1.624492922	3.777299166	-0.528313323	0.144831213	TRUE	TRUE	4.646512189	4.598483396	-0.048028793
1438	UBE2I	0.015120896	1.096592586	2.082914071	0.110271102	0.145257343	TRUE	TRUE	0.280601239	0.878285658	0.597684419
1439	ENSG00000228274	0.015172318	NA	NA	NA	0.145347022	TRUE	TRUE	0	0.489889923	0.489889923
1440	ENSG00000230782	0.015160309	-0.484149228	0.486236821	-1.454535278	0.145347022	TRUE	TRUE	0.659695363	0.271559846	-0.388135518
1441	ENSG00000266466	0.015161576	0.051378522	0.649524816	-0.546767772	0.145347022	TRUE	TRUE	0.934605041	0.329522696	-0.605082345
1442	PPIG	0.01517109	3.051526412	5.089222049	1.013830775	0.145347022	TRUE	TRUE	3.578388741	4.277206323	0.698817582
1443	CCNK	0.015183137	0.726772178	1.693740654	-0.240196299	0.145349863	TRUE	TRUE	1.744591613	1.016384239	-0.728207374
1444	THAP10	0.015232695	0.481086728	1.086282791	-0.124109336	0.145723299	TRUE	TRUE	0.138931496	0.669068246	0.53013675
1445	AHNAK2	0.015276944	0.094359824	0.92743408	-0.738714432	0.146045469	TRUE	TRUE	1.29777868	0.513495615	-0.784283065
1446	DEXI	0.015367565	-1.025723089	0.186619118	-2.238065296	0.146785458	TRUE	TRUE	1.480403774	0.169199272	-1.311204502
1447	SETD3	0.015375601	2.450162557	4.401884704	0.49844041	0.146785458	TRUE	TRUE	3.424107649	3.301194524	-0.122913125
1448	RFT1	0.015461833	-0.198986986	0.852180091	-1.250154063	0.147506737	TRUE	TRUE	1.208342912	0.611506448	-0.596836463
1449	WWTR1	0.015523249	1.603062712	2.597204056	0.608921367	0.147990451	TRUE	TRUE	1.290883122	1.503400016	0.212516894
1450	STARD10	0.015656097	0.556460839	1.04359807	0.069323607	0.149154013	TRUE	TRUE	0.128395973	0.428981004	0.30058503
1451	BDNF	0.015732852	0.88422887	1.858702857	-0.090245117	0.149781955	TRUE	TRUE	0.532474451	0.993126995	0.460652543
1452	ORC4	0.015870109	1.169113503	3.395513867	-1.05728686	0.150880716	TRUE	TRUE	4.48521719	3.848677814	-0.636539376
1453	ZNF585B	0.015864057	-0.4442382	0.661560249	-1.550036648	0.150880716	TRUE	TRUE	1.441660691	0.414319849	-1.027340842
1454	LINC01551	0.015884156	1.768979938	3.891805796	-0.35384592	0.150910406	TRUE	TRUE	3.750383228	3.105524318	-0.64485891
1455	ANKRD26	0.015975687	-2.00586549	-0.389206436	-3.622524544	0.151505388	TRUE	TRUE	7.105601867	5.118873691	-1.986728176
1456	GLB1L3	0.015979684	2.613354898	4.587234114	0.639475682	0.151505388	TRUE	TRUE	3.730491258	3.743696171	0.013204913
1457	ZFAT	0.015967546	2.300646625	3.900961141	0.700332108	0.151505388	TRUE	TRUE	2.60119265	2.506146194	-0.095046456
1458	ARHGAP22	0.016026565	1.493186466	3.811462773	-0.825089841	0.151637647	TRUE	TRUE	3.809640299	3.226617788	-0.583022511
1459	NEAT1	0.016012127	3.022869559	5.013198723	1.032540395	0.151637647	TRUE	TRUE	2.939360802	4.226812907	1.287452105
1460	RAB1A	0.016020044	2.54358071	4.526178936	0.560982483	0.151637647	TRUE	TRUE	3.604474675	4.10352767	0.499052995
1461	FBXO17	0.016051477	0.857412595	2.251300055	-0.536474865	0.151764285	TRUE	TRUE	1.754334508	1.827212932	0.072878423
1462	SDCCAG8	0.016061922	0.81770046	2.64562345	-1.01022253	0.151764285	TRUE	TRUE	6.090674813	6.449234427	0.358559614
1463	TMED9	0.016077185	-0.408761018	0.635499637	-1.453021674	0.151804668	TRUE	TRUE	1.229761491	0.30693252	-0.92282897
1464	SMARCC2	0.016096635	-1.162185586	0.277442018	-2.60181319	0.151884506	TRUE	TRUE	2.06652432	0.68535178	-1.38117254
1465	MNT	0.016180202	-0.149509679	0.551432494	-0.850451852	0.152485499	TRUE	TRUE	0.312765711	0.643685294	0.330919583
1466	UQCRB	0.016182405	-2.557056783	-0.716095376	-4.398018191	0.152485499	TRUE	TRUE	3.396063602	1.094389051	-2.301674551
1467	ENSG00000285699	0.01625212	1.169096469	1.971566004	0.366626933	0.152829668	TRUE	TRUE	1.249650598	1.047538028	-0.202112569
1468	ENSG00000289443	0.016245991	0.205431163	0.611788564	-0.200926239	0.152829668	TRUE	TRUE	0.453856749	0.327076754	-0.126779994
1469	TCEAL7	0.01624109	-0.712664935	0.477290675	-1.902620545	0.152829668	TRUE	TRUE	1.076023393	0.428149288	-0.647874105
1470	B3GAT1	0.016277275	-2.076360193	-0.366063545	-3.78665684	0.152858111	TRUE	TRUE	5.805961151	3.016049789	-2.789911362
1471	SFTA1P	0.016270906	-1.153482517	0.456191161	-2.763156195	0.152858111	TRUE	TRUE	2.475837864	1.340275431	-1.135562433
1472	CSDC2	0.016307857	0.220048924	0.53226358	-0.092165731	0.153041257	TRUE	TRUE	0.194265291	0.398618468	0.204353177
1473	SDHAF4	0.016388993	0.314846228	0.962332626	-0.332640169	0.15369827	TRUE	TRUE	0.59563904	0.4915093	-0.10412974
1474	ATP6V1D	0.016400304	-3.033909436	-1.110519075	-4.957299796	0.153700003	TRUE	TRUE	3.497436527	1.510445842	-1.986990685
1475	RNF34	0.016415303	0.989599913	2.457748423	-0.478548597	0.15373627	TRUE	TRUE	2.139120628	2.016753131	-0.122367497
1476	ENSG00000264791	0.016431342	-0.499305741	0.436003274	-1.434614756	0.153782217	TRUE	TRUE	0.771914877	0.279339942	-0.492574934
1477	SPSB3	0.016454088	0.080542429	0.820557653	-0.659472796	0.153890839	TRUE	TRUE	0.642672292	0.444621893	-0.1980504
1478	ZNF432	0.016491997	-0.448531358	0.87116335	-1.768226065	0.154141034	TRUE	TRUE	1.48791519	0.823722123	-0.664193068
1479	AMDHD2	0.01653522	-0.785550346	0.441119524	-2.012220215	0.15435483	TRUE	TRUE	1.386089613	0.573057114	-0.813032499
1480	ATF6B	0.016570741	-0.502780894	1.008421124	-2.013982911	0.15435483	TRUE	TRUE	2.371324265	1.016867726	-1.354456539
1481	EFR3A	0.016543369	-0.752961938	-0.269866492	-1.236057384	0.15435483	TRUE	TRUE	6.581732857	4.746361477	-1.835371381
1482	FH	0.016565513	0.043706882	1.281622706	-1.194208942	0.15435483	TRUE	TRUE	1.401542068	0.926869535	-0.474672533
1483	MAB21L3	0.016562063	0.090863909	0.576337487	-0.394609668	0.15435483	TRUE	TRUE	0.349180322	0.44423693	0.095056609
1484	FRMD5	0.016649473	-0.297451861	0.515155356	-1.110059078	0.15498371	TRUE	TRUE	8.638774624	8.324175624	-0.314599
1485	TAPBP	0.016679243	-0.576349214	0.927769438	-2.080467865	0.155156268	TRUE	TRUE	1.990806537	1.197984277	-0.79282226
1486	TPMT	0.016708197	0.075860151	0.793530655	-0.641810353	0.155321015	TRUE	TRUE	0.782126238	0.745034422	-0.037091816
1487	ENSG00000290551	0.016775514	0.000324372	0.921263747	-0.920615003	0.155841927	TRUE	TRUE	0.964947558	0.886407688	-0.07853987
1488	ZBTB7C	0.016843372	-1.024306132	0.978801013	-3.027413277	0.156367165	TRUE	TRUE	3.214551175	2.197349284	-1.017201892
1489	TDRG1	0.016859065	0.343195223	0.984613682	-0.298223236	0.156407735	TRUE	TRUE	0.460717057	0.464564928	0.003847872
1490	ANXA5	0.016890289	0.755283689	1.430895929	0.079671449	0.156592247	TRUE	TRUE	0.137996955	0.797054076	0.659057121
1491	GHITM	0.016922061	-1.701699168	-0.003492394	-3.399905943	0.156781588	TRUE	TRUE	2.773352115	1.082711264	-1.690640851
1492	ENSG00000289727	0.016962373	0.059987859	1.203484295	-1.083508576	0.156944555	TRUE	TRUE	1.001546585	0.902166076	-0.099380508
1493	LINC01591	0.016952464	0.397632889	1.039738417	-0.244472639	0.156944555	TRUE	TRUE	0.694332366	0.466031421	-0.228300944
1494	RELL2	0.017030577	0.528909007	1.773266991	-0.715448976	0.157470139	TRUE	TRUE	1.433236131	1.213101497	-0.220134634
1495	PDSS2	0.017061174	2.020624373	4.224082893	-0.182834146	0.157647529	TRUE	TRUE	3.614242951	3.324668152	-0.289574799
1496	ALDOC	0.017112634	0.326897185	0.828436022	-0.174641652	0.157964889	TRUE	TRUE	0.525404101	0.560107137	0.034703037
1497	ENSG00000287100	0.017131672	1.898391988	3.254632616	0.542151361	0.157964889	TRUE	TRUE	1.100256761	1.980246556	0.879989794
1498	FAF1-AS1	0.01714126	-0.071904889	0.544647209	-0.688456987	0.157964889	TRUE	TRUE	1.053372352	0.242387377	-0.810984975
1499	TGFB2	0.017133447	0.635205568	1.285726278	-0.015315143	0.157964889	TRUE	TRUE	0.284813782	0.83415663	0.549342848
1500	ENSG00000290646	0.01719053	0.564525911	1.7975227	-0.668470879	0.158313323	TRUE	TRUE	1.184430905	1.317868642	0.133437738
1501	LINC03071	0.017206408	0.413503335	1.218677774	-0.391671103	0.15835398	TRUE	TRUE	0.637977155	0.75997499	0.121997835
1502	NECTIN3-AS1	0.017263181	0.010464168	0.871347737	-0.8504194	0.158770698	TRUE	TRUE	0.805894097	0.621013983	-0.184880114
1503	PHF21A	0.017289469	2.550863507	4.722637916	0.379089097	0.158906671	TRUE	TRUE	5.206680875	6.016841454	0.810160579
1504	COL18A1	0.017328372	0.381196702	1.03971832	-0.277324917	0.159158336	TRUE	TRUE	0.580319733	0.527739903	-0.05257983
1505	ENSG00000289731	0.017344238	0.21589205	1.806886106	-1.375102005	0.159198206	TRUE	TRUE	6.56550912	6.201449632	-0.364059488
1506	CEP97	0.01737587	-0.197158255	1.251312941	-1.64562945	0.159382644	TRUE	TRUE	2.431391459	1.3191253	-1.112266159
1507	APPL2	0.017459179	-2.461490975	-0.731764988	-4.191216962	0.159798252	TRUE	TRUE	5.100688265	2.587845033	-2.512843233
1508	HS3ST1	0.01746745	-1.104751461	0.511000568	-2.720503491	0.159798252	TRUE	TRUE	2.087612189	1.223725958	-0.863886231
1509	MIPOL1	0.017450901	-0.905454545	0.525712964	-2.336622055	0.159798252	TRUE	TRUE	6.845640284	5.301901782	-1.543738502
1510	ZBTB17	0.017458974	0.091844938	0.965919326	-0.782229451	0.159798252	TRUE	TRUE	0.802125555	0.623004592	-0.179120963
1511	ZFAND2B	0.017487087	-0.370707627	0.621289516	-1.36270477	0.159872023	TRUE	TRUE	1.008000877	0.34230186	-0.665699017
1512	ARPC5	0.01756028	1.302093192	2.69443207	-0.090245686	0.160392967	TRUE	TRUE	1.916729891	1.919095773	0.002365882
1513	ENSG00000249631	0.017579966	0.391212955	0.928725066	-0.146299156	0.160392967	TRUE	TRUE	0.804919889	0.514419894	-0.290499994
1514	ERAP2	0.017602124	0.333217468	1.090792837	-0.424357901	0.160392967	TRUE	TRUE	0.686390697	0.575036494	-0.111354204
1515	MAST4-IT1	0.017586132	0.477297254	0.952914467	0.001680041	0.160392967	TRUE	TRUE	0.142604284	0.422166749	0.279562465
1516	SERAC1	0.017601061	-0.392031438	0.799042508	-1.583105384	0.160392967	TRUE	TRUE	1.421259736	0.598973362	-0.822286374
1517	ENSG00000268873	0.01762778	-0.024404038	1.073884684	-1.122692761	0.160520868	TRUE	TRUE	1.480108374	0.834569124	-0.64553925
1518	BTN2A1	0.017774435	-0.921137024	0.193357696	-2.035631743	0.161536876	TRUE	TRUE	1.403003036	0.266255774	-1.136747261
1519	HERC2P7	0.01776916	-0.380347445	0.325238198	-1.085933087	0.161536876	TRUE	TRUE	0.77492928	0.50536023	-0.269569051
1520	STRADA	0.017768912	1.53461273	3.656471567	-0.587246108	0.161536876	TRUE	TRUE	3.436320078	3.044668428	-0.39165165
1521	DEDD2	0.017812939	0.270631787	0.637549067	-0.096285492	0.161780364	TRUE	TRUE	0.28153578	0.335555184	0.054019404
1522	ENSG00000258580	0.017831001	1.397677134	3.101316066	-0.305961798	0.161838007	TRUE	TRUE	2.245624331	2.399355502	0.153731171
1523	ENSG00000284523	0.017847946	-1.601328266	-0.263638381	-2.939018151	0.16188544	TRUE	TRUE	1.564438596	0.249235676	-1.31520292
1524	DNM3OS	0.0179116	-0.044959157	0.192343565	-0.282261879	0.162259705	TRUE	TRUE	0.769569715	0.152128893	-0.617440823
1525	SLC4A3	0.017912701	0.190409994	0.913688271	-0.532868283	0.162259705	TRUE	TRUE	0.688902777	0.651752784	-0.037149992
1526	CIP2A	0.017965179	-0.125184045	0.522559481	-0.77292757	0.162562807	TRUE	TRUE	0.612843291	0.347249482	-0.265593809
1527	NSMCE1	0.017969698	-0.334290117	0.533578528	-1.202158763	0.162562807	TRUE	TRUE	0.982312441	0.167261453	-0.815050988
1528	ENSG00000290832	0.017997796	-0.217877329	1.085337797	-1.521092454	0.162710444	TRUE	TRUE	1.680275885	0.853672479	-0.826603406
1529	CAMSAP3	0.018111898	0.314947357	1.140010324	-0.51011561	0.163495396	TRUE	TRUE	1.043896525	0.65592549	-0.387971035
1530	DNAJC15	0.018097193	-2.246425908	-0.630611884	-3.862239932	0.163495396	TRUE	TRUE	3.094532573	1.168429295	-1.926103278
1531	STOML2	0.018120128	-0.373180508	0.657340238	-1.403701253	0.163495396	TRUE	TRUE	1.305768753	0.419785682	-0.885983071
1532	ENSG00000229727	0.018157169	1.214650452	2.347868382	0.081432523	0.163615877	TRUE	TRUE	0.93058156	1.535006553	0.604424993
1533	ENSG00000267098	0.018150035	0.157038924	1.772355771	-1.458277922	0.163615877	TRUE	TRUE	2.579702581	1.740698131	-0.839004449
1534	DIS3L	0.018358192	0.180284647	1.283906589	-0.923337294	0.165319467	TRUE	TRUE	1.012745043	0.775858616	-0.236886427
1535	LUC7L2	0.018371009	-1.446780048	-0.372320757	-2.521239339	0.165327113	TRUE	TRUE	7.506464715	6.057596236	-1.448868479
1536	AKAP1	0.018454686	-1.051563339	0.609840734	-2.712967412	0.165972028	TRUE	TRUE	2.971659647	1.146698618	-1.824961029
1537	IL7	0.018571128	-0.685380991	0.969318415	-2.340080397	0.166910583	TRUE	TRUE	6.625082374	4.737167174	-1.8879152
1538	NEMP2-DT	0.018613845	0.502228351	1.562173651	-0.55771695	0.167185729	TRUE	TRUE	1.250064541	0.898821957	-0.351242584
1539	BVES-AS1	0.018683472	0.353131187	1.207524003	-0.501261629	0.167380223	TRUE	TRUE	0.518535065	0.673739173	0.155204108
1540	C14orf132	0.018689061	-1.338133454	0.503151778	-3.179418686	0.167380223	TRUE	TRUE	3.572056178	1.715302766	-1.856753413
1541	ELAVL4-AS1	0.018661334	0.175429688	1.06245424	-0.711594865	0.167380223	TRUE	TRUE	0.833283361	0.519858116	-0.313425246
1542	GLIDR	0.018674164	0.340581926	0.928264926	-0.247101075	0.167380223	TRUE	TRUE	0.304389054	0.428775477	0.124386423
1543	SEZ6L	0.018696083	-2.598921695	-0.986327418	-4.211515972	0.167380223	TRUE	TRUE	6.844399418	3.841699257	-3.002700161
1544	ENSG00000237851	0.018725708	0.087212063	1.223668222	-1.049244096	0.167428434	TRUE	TRUE	1.537513326	0.74163361	-0.795879717
1545	RABL2A	0.018717751	2.094917318	3.726597906	0.46323673	0.167428434	TRUE	TRUE	2.18387613	2.87693639	0.69306026
1546	ENSG00000258225	0.018799576	1.792590254	3.383270872	0.201909637	0.167980168	TRUE	TRUE	2.299410888	2.399564225	0.100153337
1547	IMMP2L	0.018816705	0.186965798	1.050504826	-0.67657323	0.168024538	TRUE	TRUE	8.545477563	7.635945443	-0.90953212
1548	ZNF140	0.018837029	1.756669287	2.977254945	0.536083629	0.168097362	TRUE	TRUE	1.249046744	2.006705681	0.757658937
1549	PRDX2	0.01888663	-0.551865701	0.683754539	-1.787485941	0.168431189	TRUE	TRUE	1.372666552	0.708010428	-0.664656124
1550	PCGF5	0.018904673	-0.536817428	0.758022787	-1.831657643	0.168483324	TRUE	TRUE	6.623389811	5.214003653	-1.409386158
1551	AHSA1	0.018985128	-0.405296561	0.877598724	-1.688191847	0.168982319	TRUE	TRUE	1.634577193	0.67166425	-0.962912942
1552	UTP6	0.018981719	-0.187917973	1.385802124	-1.76163807	0.168982319	TRUE	TRUE	2.106874131	1.746496741	-0.36037739
1553	ENSG00000271806	0.019024593	-0.010882439	0.537891788	-0.559656667	0.169179351	TRUE	TRUE	0.962379467	0.309530592	-0.652848875
1554	PMM1	0.019044005	0.37674428	1.324964455	-0.571475895	0.169179351	TRUE	TRUE	0.702477872	0.855737258	0.153259385
1555	SYNM	0.019037486	-0.282617446	1.118207614	-1.683442505	0.169179351	TRUE	TRUE	1.406184637	1.317592722	-0.088591915
1556	REV1	0.019190555	0.723232239	2.649344752	-1.202880275	0.170371675	TRUE	TRUE	5.027232079	4.697404845	-0.329827234
1557	BIRC6	0.01928759	0.052213102	0.992679714	-0.88825351	0.171081737	TRUE	TRUE	7.918898651	7.391482708	-0.527415943
1558	RMND5A	0.019296194	0.683622804	2.251402007	-0.884156399	0.171081737	TRUE	TRUE	2.692071864	1.487631354	-1.20444051
1559	ZNF391	0.01930769	2.163199018	3.966878283	0.359519752	0.171081737	TRUE	TRUE	1.277319632	1.374105627	0.096785995
1560	CALM3	0.019331439	-2.060385277	-0.355160007	-3.765610547	0.171182373	TRUE	TRUE	6.077990401	3.72096925	-2.357021152
1561	MRPL42	0.019347353	-1.201720388	0.313840036	-2.717280811	0.171213541	TRUE	TRUE	2.162155924	1.060052302	-1.102103621
1562	ANAPC5	0.019372623	-1.761371961	0.095689865	-3.618433788	0.17132741	TRUE	TRUE	4.822826353	3.222496765	-1.600329588
1563	ITFG1-AS1	0.019416229	-0.632948515	0.466326906	-1.732223937	0.17160319	TRUE	TRUE	0.881661994	0.37161835	-0.510043644
1564	APH1A	0.019516352	0.097963116	0.821485867	-0.625559634	0.171955477	TRUE	TRUE	0.66564555	0.536148158	-0.129497391
1565	ATP6V1C2	0.01951325	0.45116094	1.059068721	-0.156746841	0.171955477	TRUE	TRUE	0.475793855	0.602721811	0.126927957
1566	HSD17B14	0.019499418	-0.543940595	0.529093499	-1.616974689	0.171955477	TRUE	TRUE	0.793756163	0.174154794	-0.619601369
1567	MEX3C	0.019493032	0.746861783	1.634616038	-0.140892473	0.171955477	TRUE	TRUE	0.779931408	0.894778043	0.114846634
1568	SYNPO2L-AS1	0.019518328	-0.866829566	0.130255935	-1.863915067	0.171955477	TRUE	TRUE	0.726143942	0.176129572	-0.55001437
1569	LRRK1	0.019533539	-0.66484211	1.232533703	-2.562217924	0.171979805	TRUE	TRUE	5.990238601	4.544594726	-1.445643874
1570	SMARCD2	0.019650633	0.012993621	0.94997093	-0.923983688	0.172900534	TRUE	TRUE	0.563170479	0.504867355	-0.058303124
1571	VEZT	0.019715865	-0.580012866	1.059909761	-2.219935493	0.173364069	TRUE	TRUE	6.183379168	5.049936151	-1.133443017
1572	TRPS1	0.019746736	2.420517011	4.362165029	0.478868993	0.17352507	TRUE	TRUE	2.983436258	3.291059674	0.307623416
1573	CHKB	0.019801032	0.954287455	1.75602401	0.1525509	0.17387882	TRUE	TRUE	1.1859852	1.004733406	-0.181251794
1574	MEIS2	0.019812166	2.483896536	4.371373507	0.596419564	0.17387882	TRUE	TRUE	5.218866931	6.645698636	1.426831706
1575	C1orf50	0.019829066	0.346345217	1.031615524	-0.338925089	0.173916647	TRUE	TRUE	0.620616973	0.595387216	-0.025229757
1576	BPNT1	0.0198796	0.934551984	1.63048833	0.238615638	0.174138742	TRUE	TRUE	0.36466081	0.944474066	0.579813256
1577	CSNK1G2	0.019868123	1.18185612	2.107882586	0.255829654	0.174138742	TRUE	TRUE	0.43315142	1.252461424	0.819310004
1578	NDOR1	0.020027013	-1.521053022	-0.121507006	-2.920599038	0.175318857	TRUE	TRUE	1.552409492	0.280826262	-1.27158323
1579	NAALADL2-AS2	0.020046063	1.59649258	2.654460641	0.538524518	0.175374487	TRUE	TRUE	0.940941138	1.543519673	0.602578536
1580	LINC00472	0.020123559	-1.307260626	0.701563777	-3.316085028	0.175908185	TRUE	TRUE	3.776846271	1.485630265	-2.291216006
1581	PUS3	0.020142506	0.596122101	1.365946399	-0.173702198	0.175908185	TRUE	TRUE	0.684570771	0.563418606	-0.121152165
1582	SYTL2	0.020145269	1.009266101	1.941236831	0.077295371	0.175908185	TRUE	TRUE	0.669866864	1.121029328	0.451162464
1583	ENSG00000287155	0.020168525	-0.133107101	0.633417079	-0.899631281	0.175962213	TRUE	TRUE	1.117024887	0.454835363	-0.662189523
1584	HMCES	0.020176933	0.78283921	1.587778371	-0.022099951	0.175962213	TRUE	TRUE	0.923634162	1.040442445	0.116808284
1585	CEBPB	0.020225514	-1.556174865	-0.241639954	-2.870709777	0.176274602	TRUE	TRUE	1.458740211	0.313378964	-1.145361247
1586	ENSG00000285841	0.020269208	-1.032842036	0.026778402	-2.092462474	0.176544037	TRUE	TRUE	1.034941996	0.205297092	-0.829644904
1587	PRKCE	0.020294827	0.317359812	0.745130923	-0.1104113	0.176655788	TRUE	TRUE	9.489968203	9.050814635	-0.439153568
1588	SPAG6	0.020345519	-0.25401799	0.723672511	-1.231708491	0.176985516	TRUE	TRUE	0.530122295	0.545461356	0.015339061
1589	CLTA	0.020386613	-2.500793976	-0.783159895	-4.218428057	0.177231388	TRUE	TRUE	4.231115662	1.639060201	-2.592055461
1590	STK33	0.02046077	0.443576541	1.249306548	-0.362153467	0.17771875	TRUE	TRUE	0.516938513	0.691769803	0.17483129
1591	UBE2Z	0.020468404	-1.593967598	0.063840877	-3.251776073	0.17771875	TRUE	TRUE	2.691399175	1.28881278	-1.402586395
1592	RAG2	0.020507212	NA	NA	NA	0.177943861	TRUE	TRUE	0.920862501	0	-0.920862501
1593	HAUS5	0.020564276	0.356498624	0.801061584	-0.088064336	0.178285311	TRUE	TRUE	0.145648997	0.388531376	0.242882379
1594	PLEKHO1	0.020572375	1.134032512	1.907253976	0.360811049	0.178285311	TRUE	TRUE	0.624332901	1.021814818	0.397481917
1595	ARHGEF7	0.020588134	-0.50016793	-0.111892906	-0.888442955	0.178310019	TRUE	TRUE	8.417754164	7.511107813	-0.906646351
1596	PCDH11X	0.020645795	-2.430251743	-0.53417394	-4.326329547	0.178697378	TRUE	TRUE	3.86623987	1.347584936	-2.518654933
1597	VEPH1	0.02071573	0.810098895	1.599245797	0.020951993	0.179190417	TRUE	TRUE	0.776022478	0.883824025	0.107801547
1598	ANKRD13D	0.020792116	-1.705306422	0.082922312	-3.493535156	0.179626196	TRUE	TRUE	2.750288221	1.075571709	-1.674716512
1599	ZSCAN32	0.02077971	0.113732713	0.358213257	-0.130747832	0.179626196	TRUE	TRUE	0.638674217	0.256810765	-0.381863452
1600	ADD1	0.020821247	-1.028126117	0.776445634	-2.832697867	0.179765438	TRUE	TRUE	6.08736073	4.343547944	-1.743812785
1601	AP5Z1	0.020899278	-1.868529131	-0.354233319	-3.382824943	0.180124153	TRUE	TRUE	2.303165292	0.606738279	-1.696427013
1602	CCNDBP1	0.020910982	0.2406215	1.3604034	-0.879160401	0.180124153	TRUE	TRUE	1.038602808	0.744535347	-0.294067461
1603	ENSG00000231698	0.020925077	0.291660693	0.689681317	-0.106359931	0.180124153	TRUE	TRUE	0.29645312	0.408663866	0.112210746
1604	HBS1L	0.020953852	3.378777128	5.709186918	1.048367338	0.180124153	TRUE	TRUE	3.786819174	3.437747243	-0.349071931
1605	LRCH4	0.020954069	-1.254513457	0.061300352	-2.570327267	0.180124153	TRUE	TRUE	1.358906168	0.435745773	-0.923160394
1606	MT-ND3	0.020886226	2.685392401	5.015075653	0.355709149	0.180124153	TRUE	TRUE	4.868908816	4.386691464	-0.482217352
1607	SMIM11	0.020934417	0.161781973	0.948290992	-0.624727047	0.180124153	TRUE	TRUE	0.800272809	0.424985816	-0.375286993
1608	ENSG00000267053	0.020987418	0.202515228	1.846505568	-1.441475112	0.180186573	TRUE	TRUE	2.563763576	1.654243778	-0.909519799
1609	TRIB3	0.020987282	0.462734429	0.940494168	-0.01502531	0.180186573	TRUE	TRUE	0.299419209	0.496525122	0.197105913
1610	CACNG8	0.021012813	-1.789799064	0.204534014	-3.784132142	0.180289464	TRUE	TRUE	5.474645996	3.12699677	-2.347649226
1611	ENSG00000271533	0.021025505	0.960042685	2.958333884	-1.038248513	0.180289464	TRUE	TRUE	3.019576912	2.872230303	-0.147346609
1612	SYDE2	0.021097679	-1.444109228	-0.07877779	-2.809440666	0.180684026	TRUE	TRUE	1.925827988	0.549065054	-1.376762934
1613	TNXB	0.021090735	-0.828276113	0.394943478	-2.051495704	0.180684026	TRUE	TRUE	1.39944545	0.428981033	-0.970464417
1614	IRF2BP2	0.021119258	-0.366050439	0.739085403	-1.471186281	0.18075677	TRUE	TRUE	1.409380553	0.55005025	-0.859330303
1615	RACGAP1	0.021189901	1.004429517	1.682400973	0.32645806	0.181249099	TRUE	TRUE	0.274721254	0.761270598	0.486549344
1616	LINC02482	0.021355375	-0.013404708	0.925693145	-0.95250256	0.182438556	TRUE	TRUE	0.807896849	0.508372928	-0.299523921
1617	LRP8	0.021351006	-2.020392174	-0.106651473	-3.934132875	0.182438556	TRUE	TRUE	4.365555746	2.002550604	-2.363005143
1618	CCDC92B	0.021418771	0.45763171	1.641078124	-0.725814704	0.182867061	TRUE	TRUE	1.23878251	1.266750003	0.027967493
1619	ABCA9-AS1	0.021462931	-1.234094177	0.655153055	-3.123341408	0.1831309	TRUE	TRUE	3.691480111	1.551648794	-2.139831317
1620	C2orf81	0.021556875	-0.172007486	0.558444348	-0.90245932	0.183818929	TRUE	TRUE	0.759187435	0.336841192	-0.422346242
1621	KLHL13	0.021609296	-0.539398218	0.622938173	-1.70173461	0.184152264	TRUE	TRUE	1.175005879	0.526301427	-0.648704452
1622	DPY19L1	0.021639753	-1.438769982	0.67096734	-3.548507304	0.184194861	TRUE	TRUE	4.964270971	2.78717284	-2.177098131
1623	PDE2A	0.021640963	-2.519983436	-0.694556857	-4.345410014	0.184194861	TRUE	TRUE	4.826672492	2.277256849	-2.549415643
1624	PDCL	0.021677225	0.053732028	1.034463529	-0.926999473	0.184389893	TRUE	TRUE	0.883936529	0.601845656	-0.282090873
1625	NMNAT1	0.021711682	-0.078683415	0.521738984	-0.679105814	0.184569338	TRUE	TRUE	1.235019427	0.471168539	-0.763850887
1626	DMGDH	0.021785194	1.481950927	2.777713291	0.186188562	0.185080362	TRUE	TRUE	1.691283894	1.728413151	0.037129256
1627	POLR2F	0.021830494	0.879643888	2.295598959	-0.536311182	0.185351227	TRUE	TRUE	2.311643833	1.526252331	-0.785391501
1628	TMC4	0.021871586	0.026681122	0.5571919	-0.503829656	0.185586051	TRUE	TRUE	0.98017213	0.244940006	-0.735232125
1629	DENND5B	0.021916189	-1.087088819	-0.228889114	-1.945288523	0.185736344	TRUE	TRUE	8.290891961	6.847645706	-1.443246255
1630	PLSCR1	0.021905716	-1.444047003	0.144910876	-3.033004882	0.185736344	TRUE	TRUE	1.458372115	0.671387707	-0.786984408
1631	NME7	0.021973785	1.019198302	2.038127311	0.000269293	0.18611028	TRUE	TRUE	5.80426827	6.086279104	0.282010834
1632	ETV1	0.021995526	2.884924805	4.821765357	0.948084253	0.186180263	TRUE	TRUE	2.861074396	3.618420143	0.757345746
1633	GOLGA7	0.02202438	0.618374049	1.424952635	-0.188204537	0.186217933	TRUE	TRUE	0.74489736	0.657534965	-0.087362395
1634	SLC9A5	0.022026937	-1.23964121	0.301548186	-2.780830606	0.186217933	TRUE	TRUE	2.472943755	0.950244744	-1.522699011
1635	LINC01844	0.022040483	0.702953166	1.8864268	-0.480520468	0.186218488	TRUE	TRUE	1.188351121	1.374522117	0.186170995
1636	RPS18	0.02206182	0.53415712	1.24156752	-0.17325328	0.186284829	TRUE	TRUE	0.48960487	0.748684723	0.259079852
1637	CIAPIN1	0.022091604	0.385674276	1.334359593	-0.563011041	0.186308556	TRUE	TRUE	0.890552507	0.75790762	-0.132644887
1638	ENSG00000227712	0.022080851	0.59260651	1.670767262	-0.485554242	0.186308556	TRUE	TRUE	0.955757811	0.928009238	-0.027748574
1639	TF	0.022174429	-0.669826605	0.625053631	-1.964706842	0.186892961	TRUE	TRUE	1.508394646	0.323247673	-1.185146973
1640	NUDT21	0.022342126	0.359044139	1.742042415	-1.023954137	0.188191543	TRUE	TRUE	2.148774573	1.428176056	-0.720598516
1641	DIO2-AS1	0.02247715	-0.613253388	0.524215565	-1.750722341	0.188852484	TRUE	TRUE	1.109579529	0.327526071	-0.782053458
1642	HENMT1	0.022463017	0.074503881	0.670414703	-0.521406941	0.188852484	TRUE	TRUE	0.370354552	0.436019788	0.065665235
1643	KRBOX5	0.022488698	1.702062523	3.10675724	0.297367807	0.188852484	TRUE	TRUE	1.655516208	2.18302234	0.527506131
1644	MVP	0.022482459	1.790330301	2.868323724	0.712336878	0.188852484	TRUE	TRUE	0.513764063	2.05105151	1.537287446
1645	ZNF431	0.022488949	-1.626116876	-0.019579766	-3.232653986	0.188852484	TRUE	TRUE	2.539801076	0.664724511	-1.875076565
1646	MRAP	0.022511255	0.452950974	0.901864332	0.004037616	0.188924953	TRUE	TRUE	0.14632528	0.426492012	0.280166732
1647	LAMTOR2	0.022530171	0.365042568	0.900570719	-0.170485583	0.188968898	TRUE	TRUE	0.167832724	0.496041424	0.328208699
1648	R3HCC1L	0.022551685	-1.855598632	-0.110089824	-3.601107439	0.189034573	TRUE	TRUE	3.954386868	1.603983963	-2.350402906
1649	SPINK13	0.022573335	-0.034394291	0.840080125	-0.908868708	0.189101306	TRUE	TRUE	0.672252172	0.508092993	-0.164159179
1650	RPS17	0.02259443	-0.290575069	0.316351447	-0.897501585	0.189163306	TRUE	TRUE	1.110324515	0.077642782	-1.032681733
1651	C2orf92	0.022628297	NA	NA	NA	0.189217492	TRUE	TRUE	0	0.692918422	0.692918422
1652	RND1	0.02262317	-0.13121923	0.500288575	-0.762727035	0.189217492	TRUE	TRUE	1.097049664	0.178271279	-0.918778385
1653	NUP54	0.022646535	-1.390836593	0.364555831	-3.146229016	0.189255434	TRUE	TRUE	3.334891236	1.795366509	-1.539524727
1654	ZNF41	0.022711687	1.44772324	2.600769701	0.294676778	0.18968515	TRUE	TRUE	1.216691697	1.708554583	0.491862886
1655	TTF2	0.022734916	-0.88902571	0.435125957	-2.213177377	0.18976443	TRUE	TRUE	1.174383187	0.364096438	-0.810286748
1656	PDE5A	0.022841089	-0.826558502	0.371993235	-2.025110239	0.190465877	TRUE	TRUE	8.108775609	6.637691315	-1.471084294
1657	ZMYM1	0.022846529	-1.153089045	0.224515435	-2.530693525	0.190465877	TRUE	TRUE	1.720858561	0.630842732	-1.090015829
1658	GRB10	0.022909875	-2.170373853	-0.10568244	-4.235065265	0.190878778	TRUE	TRUE	4.983985145	2.324912303	-2.659072843
1659	SEMA6A	0.023005401	-2.270215196	-0.17935185	-4.361078542	0.191559138	TRUE	TRUE	6.121708156	3.912280245	-2.209427912
1660	HID1	0.023042581	0.139562742	0.887873006	-0.608747522	0.19175314	TRUE	TRUE	0.73124276	0.571314692	-0.159928069
1661	EP300-AS1	0.023115841	0.288467541	0.705393318	-0.128458236	0.192246979	TRUE	TRUE	0.451863258	0.402558074	-0.049305184
1662	ENSG00000290999	0.023246501	0.946949614	1.951524886	-0.057625658	0.193217304	TRUE	TRUE	1.275970778	1.429530019	0.153559241
1663	ENSG00000226965	0.023289798	-0.042964376	0.722072245	-0.808000997	0.193460773	TRUE	TRUE	0.796044805	0.369676415	-0.42636839
1664	MAST2	0.023307376	-1.794013028	-0.084447265	-3.50357879	0.193490437	TRUE	TRUE	4.883936166	2.322497535	-2.561438632
1665	MANEA	0.023323454	-0.024772022	0.415938158	-0.465482202	0.193507622	TRUE	TRUE	0.654913496	0.260140799	-0.394772697
1666	EARS2	0.023404207	0.669564902	1.420820003	-0.081690199	0.194061052	TRUE	TRUE	1.072260583	0.723734527	-0.348526056
1667	DISP1	0.023469554	-1.536657199	0.133744666	-3.207059063	0.194369556	TRUE	TRUE	3.041639927	1.379820075	-1.661819851
1668	ZHX1	0.023465812	1.713734006	3.54322745	-0.115759438	0.194369556	TRUE	TRUE	3.042533191	2.756983733	-0.285549458
1669	PAF1	0.023558113	0.128181495	0.755628896	-0.499265906	0.194894723	TRUE	TRUE	0.372665613	0.400692825	0.028027212
1670	SCO1	0.023561183	0.094147797	1.144325814	-0.95603022	0.194894723	TRUE	TRUE	0.755262097	0.876992891	0.121730794
1671	LINC01089	0.023638986	-0.403409383	0.546521675	-1.353340442	0.195421276	TRUE	TRUE	0.527546238	0.348589434	-0.178956804
1672	CTSS	0.023688129	0.672794485	1.280927636	0.064661333	0.195710417	TRUE	TRUE	0.64422571	0.757634264	0.113408554
1673	HNRNPF	0.023714408	-0.618966078	0.369385696	-1.607317853	0.195810418	TRUE	TRUE	1.222888938	0.388135863	-0.834753075
1674	ENSG00000245025	0.023748755	0.564327675	1.236309548	-0.107654199	0.195976884	TRUE	TRUE	0.586712701	0.672938475	0.086225773
1675	DCHS2	0.023812517	2.365618388	4.170346693	0.560890083	0.196385741	TRUE	TRUE	2.744257615	3.538731884	0.794474269
1676	CEP85L	0.023881542	0.265142408	1.346350413	-0.816065597	0.19665783	TRUE	TRUE	7.287775956	7.208773481	-0.079002474
1677	EIF2AK4	0.023902454	-0.28699391	1.692204414	-2.266192235	0.19665783	TRUE	TRUE	4.062502885	2.676121607	-1.386381278
1678	SATB1	0.023890588	-2.328215131	-0.516225431	-4.140204831	0.19665783	TRUE	TRUE	4.676957628	1.420217333	-3.256740295
1679	TUBA1A	0.023880363	-1.923955846	-0.070993599	-3.776918093	0.19665783	TRUE	TRUE	3.675372146	1.298747669	-2.376624477
1680	BLMH	0.023968381	-0.209991604	1.202080527	-1.622063735	0.197021743	TRUE	TRUE	1.850175479	1.012895082	-0.837280396
1681	CKAP2	0.023989472	0.016015783	0.794498532	-0.762466966	0.197021743	TRUE	TRUE	0.787459068	0.319633013	-0.467826054
1682	NR4A3	0.023982718	1.245964206	2.215725231	0.276203182	0.197021743	TRUE	TRUE	1.573023517	1.132007062	-0.441016455
1683	TMEM50B	0.024005982	1.983645629	3.378050526	0.589240733	0.197040191	TRUE	TRUE	1.861994585	2.248200497	0.386205912
1684	SFMBT2	0.024094818	0.400942257	2.499771592	-1.697887078	0.197651909	TRUE	TRUE	2.553873604	3.24993625	0.696062646
1685	CD99L2	0.02413262	1.267685116	3.286642566	-0.751272334	0.19772717	TRUE	TRUE	4.777676044	4.664198537	-0.113477507
1686	ENSG00000248935	0.024127411	-0.55133569	0.296745875	-1.399417255	0.19772717	TRUE	TRUE	0.802336058	0.102002206	-0.700333852
1687	USP46-DT	0.024155756	0.072951406	0.598498676	-0.452595864	0.197799419	TRUE	TRUE	0.591428373	0.280144375	-0.311283998
1688	RPL17	0.024175068	-0.291979888	0.647117551	-1.231077326	0.197840277	TRUE	TRUE	1.583282335	0.337892422	-1.245389913
1689	PROSER3	0.024354972	-0.013524575	0.113070368	-0.140119518	0.199194539	TRUE	TRUE	0.69971538	0.171520383	-0.528194997
1690	ABCG8	0.024370851	0.221461568	0.557434313	-0.114511177	0.199206474	TRUE	TRUE	0.582987889	0.238627134	-0.344360755
1691	ABCG5	0.024438178	-0.885254942	0.16488002	-1.935389903	0.199396428	TRUE	TRUE	0.8301384	0.106342449	-0.723795951
1692	ENSG00000286401	0.024445616	0.338565458	0.852836092	-0.175705177	0.199396428	TRUE	TRUE	0.294219925	0.415834816	0.121614892
1693	GABPB1-AS1	0.02442271	0.981951453	2.624241943	-0.660339037	0.199396428	TRUE	TRUE	2.125121897	2.21384247	0.088720573
1694	HIVEP2	0.024473786	-0.490064767	0.276498572	-1.256628106	0.199396428	TRUE	TRUE	8.79440073	7.382294472	-1.412106258
1695	INSR	0.024494388	2.651714269	4.61928528	0.684143259	0.199396428	TRUE	TRUE	4.038097466	4.686373369	0.648275903
1696	KMT2B	0.02450296	-1.415492675	-0.048970408	-2.782014943	0.199396428	TRUE	TRUE	1.665531131	0.428971467	-1.236559663
1697	RAI2	0.024509565	0.594369755	1.441857789	-0.253118279	0.199396428	TRUE	TRUE	1.055236144	0.898165052	-0.157071092
1698	TUBGCP3	0.024453087	2.365478491	4.391169868	0.339787114	0.199396428	TRUE	TRUE	3.625719162	3.192887526	-0.432831635
1699	PSMB4	0.024563068	-1.754703899	-0.208916292	-3.300491506	0.199714076	TRUE	TRUE	2.089520054	0.507186689	-1.582333365
1700	CHKB-DT	0.02466974	0.07471097	1.081978446	-0.932556507	0.200340673	TRUE	TRUE	1.1886833	0.734031197	-0.454652103
1701	ODAD4	0.024698144	0.308425255	1.081494148	-0.464643639	0.200340673	TRUE	TRUE	0.470096233	0.601189037	0.131092804
1702	PLK2	0.024696572	0.004041586	1.342222161	-1.334138989	0.200340673	TRUE	TRUE	2.405713628	0.919905644	-1.485807985
1703	SECISBP2L	0.024692282	1.204185705	3.286290392	-0.877918983	0.200340673	TRUE	TRUE	3.762265969	2.920757561	-0.841508409
1704	ANKRD33B	0.02472465	-2.296497191	-0.548171574	-4.044822808	0.200437978	TRUE	TRUE	5.6212321	3.319774485	-2.301457615
1705	CFAP161	0.024879789	2.732584076	4.802321725	0.662846427	0.201134032	TRUE	TRUE	2.998932259	2.742057399	-0.25687486
1706	COQ9	0.024825436	1.346337287	2.361877617	0.330796957	0.201134032	TRUE	TRUE	1.250663067	1.266132169	0.015469102
1707	ENSG00000258400	0.024909996	-0.1416755	0.899609444	-1.182960445	0.201134032	TRUE	TRUE	0.744181226	0.686716433	-0.057464793
1708	LINC02060	0.024878098	-1.654673724	-0.214667514	-3.094679934	0.201134032	TRUE	TRUE	2.271220853	0.4222057	-1.849015154
1709	PHACTR2	0.024920442	-2.787492436	-0.871225731	-4.703759142	0.201134032	TRUE	TRUE	4.802300321	1.661039772	-3.141260549
1710	PYY	0.024890936	0.547210147	1.050697095	0.043723199	0.201134032	TRUE	TRUE	0.29520716	0.437005548	0.141798388
1711	TVP23B	0.02491891	0.233814401	0.942722075	-0.475093272	0.201134032	TRUE	TRUE	0.489862145	0.501420455	0.01155831
1712	UTRN	0.024926992	-2.302357075	-0.452527487	-4.152186662	0.201134032	TRUE	TRUE	3.294438274	1.262363312	-2.032074961
1713	BCL2L14	0.024994434	-1.300622804	0.757141192	-3.358386801	0.201560483	TRUE	TRUE	5.06701469	3.157019405	-1.909995284
1714	TMEM222	0.025109952	-0.244804457	0.80476622	-1.294375133	0.202373904	TRUE	TRUE	0.66859894	0.541593055	-0.127005885
1715	COX19	0.025135711	0.59100836	1.418248485	-0.236231765	0.20242643	TRUE	TRUE	1.635490868	0.850736745	-0.784754123
1716	GGNBP2	0.025145776	-0.371304594	1.55019983	-2.292809017	0.20242643	TRUE	TRUE	3.019184609	1.900261202	-1.118923407
1717	RAE1	0.025212813	-1.50301522	0.075905248	-3.081935689	0.202806928	TRUE	TRUE	1.472419217	0.499426159	-0.972993058
1718	TMTC1	0.025222405	0.962581215	4.352850849	-2.427688419	0.202806928	TRUE	TRUE	7.482933826	8.354500159	0.871566333
1719	FEZ1	0.025255694	-0.057748759	1.800629961	-1.916127478	0.20295646	TRUE	TRUE	3.469355765	3.070287835	-0.39906793
1720	C4BPA	0.025339289	-0.338641176	0.373450228	-1.05073258	0.2033916	TRUE	TRUE	1.446040552	0.067937973	-1.37810258
1721	FRMD8	0.025338561	1.223858775	2.101596333	0.346121217	0.2033916	TRUE	TRUE	0.858525508	1.369232999	0.510707491
1722	ARMH1	0.025363847	2.429399894	3.995336276	0.863463512	0.20347049	TRUE	TRUE	1.90935763	2.876668815	0.967311185
1723	CHUK	0.025544833	-0.991390803	0.450544873	-2.433326479	0.204803436	TRUE	TRUE	2.667178965	0.698404764	-1.9687742
1724	ENSG00000279571	0.025708968	-0.303451447	1.362494022	-1.969396915	0.205999813	TRUE	TRUE	2.835052763	1.573444217	-1.261608547
1725	CYP1B1-AS1	0.025745141	-2.386875586	-0.346870073	-4.426881098	0.206149455	TRUE	TRUE	4.423277013	2.496909397	-1.926367616
1726	MAPK4	0.025757489	1.496045091	3.589367938	-0.597277757	0.206149455	TRUE	TRUE	4.184514242	4.706807269	0.522293028
1727	HECTD2	0.025807452	-0.189543235	1.802494869	-2.181581339	0.206429726	TRUE	TRUE	5.066313165	3.668095434	-1.39821773
1728	TBC1D32	0.025825083	-0.460217487	0.514701338	-1.435136312	0.206451212	TRUE	TRUE	6.518156191	5.653949855	-0.864206336
1729	MOV10L1	0.025929383	0.48183328	1.208040554	-0.244373994	0.207165126	TRUE	TRUE	0.726607835	0.859123475	0.13251564
1730	ENSG00000225096	0.026040322	-2.293105709	-0.257522933	-4.328688484	0.20745461	TRUE	TRUE	2.627432742	0.873026035	-1.754406707
1731	FAM217B	0.026017785	-1.793765006	-0.224955792	-3.36257422	0.20745461	TRUE	TRUE	2.864172918	0.917450716	-1.946722202
1732	KIF1B	0.025993922	0.663034679	1.660455905	-0.334386548	0.20745461	TRUE	TRUE	7.27174688	8.046086277	0.774339397
1733	PPM1F-AS1	0.026015685	-0.03351921	1.265990267	-1.333028687	0.20745461	TRUE	TRUE	1.627074375	0.927902245	-0.69917213
1734	XNDC1N	0.026040705	0.452336364	0.962567036	-0.057894308	0.20745461	TRUE	TRUE	1.00563315	0.563866359	-0.441766791
1735	KCNAB1	0.026166991	0.305676818	0.717935111	-0.106581476	0.208340529	TRUE	TRUE	0.311884834	0.44739442	0.135509587
1736	FAM216A	0.026305255	-1.448567106	0.116250086	-3.013384297	0.208644944	TRUE	TRUE	2.124906711	1.121952266	-1.002954445
1737	LINC01341	0.026272192	NA	NA	NA	0.208644944	TRUE	TRUE	1.237089251	0	-1.237089251
1738	MYOT	0.026310952	-0.108260468	0.724461989	-0.940982925	0.208644944	TRUE	TRUE	1.238335876	0.467391044	-0.770944832
1739	NPR2	0.026307578	0.126622126	0.849239343	-0.595995092	0.208644944	TRUE	TRUE	0.596072552	0.427849055	-0.168223496
1740	RALGPS1	0.026299604	-0.288065481	1.074569146	-1.650700109	0.208644944	TRUE	TRUE	6.241753368	4.979743629	-1.262009738
1741	RCHY1	0.026222215	-1.893191531	-0.205698047	-3.580685016	0.208644944	TRUE	TRUE	3.485958915	1.456192252	-2.029766663
1742	RTN4RL2	0.026280436	-0.332821409	1.113392249	-1.779035067	0.208644944	TRUE	TRUE	1.856027478	1.290654317	-0.565373161
1743	JUNB	0.026336825	0.605349229	1.158067729	0.05263073	0.208730294	TRUE	TRUE	0.149642001	0.608778883	0.459136882
1744	FAHD2A	0.026411727	-0.065012337	1.218828364	-1.348853037	0.209203899	TRUE	TRUE	1.445062856	0.998543147	-0.446519709
1745	EIF4E3	0.026458173	0.70357376	2.411916176	-1.004768655	0.209343732	TRUE	TRUE	2.335194742	1.836689212	-0.49850553
1746	EPCAM	0.026470246	-0.525988924	0.345805565	-1.397783414	0.209343732	TRUE	TRUE	0.657800603	0.257979719	-0.399820884
1747	PPP1R16B	0.026474844	-0.924475956	0.522606648	-2.37155856	0.209343732	TRUE	TRUE	7.081590014	5.202468321	-1.879121693
1748	ARNT2-DT	0.02652517	0.22261904	0.514346488	-0.069108408	0.209621679	TRUE	TRUE	0.818131378	0.306831968	-0.51129941
1749	ENSG00000263708	0.026560903	0.488064232	2.116211371	-1.140082907	0.209664183	TRUE	TRUE	2.689331769	1.821872989	-0.86745878
1750	SFTPD	0.026555407	-1.739665775	-0.276102297	-3.203229254	0.209664183	TRUE	TRUE	2.438424202	0.713817166	-1.724607036
1751	ENSG00000289332	0.026804269	0.210229889	0.86475345	-0.444293671	0.211102719	TRUE	TRUE	0.607731198	0.501168088	-0.106563109
1752	FHOD1	0.026777776	0.496947536	0.977863233	0.016031839	0.211102719	TRUE	TRUE	0.449368504	0.510663625	0.061295121
1753	GLG1	0.026760697	1.483375133	3.253880582	-0.287130316	0.211102719	TRUE	TRUE	5.316904667	6.091629391	0.774724724
1754	MFSD4A	0.026799463	-2.146369495	-0.506079172	-3.786659818	0.211102719	TRUE	TRUE	3.128360041	1.073968096	-2.054391945
1755	ESCO1	0.026850772	0.105910198	1.79586002	-1.584039625	0.211348471	TRUE	TRUE	2.925363055	1.885300959	-1.040062095
1756	LRRC23	0.026892454	-0.644155054	0.633833965	-1.922144074	0.211556017	TRUE	TRUE	1.359595043	0.677142351	-0.682452692
1757	MRPL21	0.026931408	0.060448695	0.839539619	-0.718642228	0.211741869	TRUE	TRUE	1.034203777	0.341487711	-0.692716066
1758	SPEF1	0.026958878	0.482028278	0.968488773	-0.004432216	0.211837281	TRUE	TRUE	0.142604284	0.539696636	0.397092352
1759	CEP70	0.026996944	0.160831544	2.094318845	-1.772655757	0.211923393	TRUE	TRUE	4.195278204	3.189472153	-1.005806051
1760	MAP3K7CL	0.027000519	0.612347187	1.43590725	-0.211212876	0.211923393	TRUE	TRUE	1.051039921	0.780086885	-0.270953036
1761	TFEB	0.027056144	-1.893984013	-0.228792662	-3.559175363	0.212118942	TRUE	TRUE	2.492133602	0.686812669	-1.805320934
1762	ZNF607	0.027045102	-0.826135519	0.160366393	-1.812637431	0.212118942	TRUE	TRUE	1.105248179	0.175474379	-0.9297738
1763	HSBP1L1	0.027114828	0.76794498	1.484863677	0.051026283	0.212458442	TRUE	TRUE	0.62146475	0.743326286	0.121861536
1764	ACVR2B	0.027195844	0.686523796	1.553074103	-0.180026511	0.212875783	TRUE	TRUE	0.759469916	0.863876419	0.104406503
1765	SREBF1	0.027198911	-2.248977711	-0.5841184	-3.913837023	0.212875783	TRUE	TRUE	3.447159148	1.333560554	-2.113598594
1766	ENSG00000289130	0.027333794	1.604667504	3.720610028	-0.51127502	0.213810326	TRUE	TRUE	5.48549071	6.264456753	0.778966043
1767	CDH10	0.027414009	-2.774508255	-0.53232514	-5.016691369	0.214118574	TRUE	TRUE	6.261029925	3.94942202	-2.311607905
1768	MTFR1L	0.027402158	0.564240422	2.072401997	-0.943921153	0.214118574	TRUE	TRUE	1.816878074	1.617372684	-0.19950539
1769	RPL13	0.027419702	-1.702637085	-0.118056425	-3.287217746	0.214118574	TRUE	TRUE	2.464474697	0.888568572	-1.575906125
1770	ENSG00000265125	0.027459464	2.159922784	5.099869522	-0.780023954	0.21430793	TRUE	TRUE	5.336761058	5.329554422	-0.007206637
1771	SIRT7	0.027565775	0.521542804	1.230790516	-0.187704908	0.215016159	TRUE	TRUE	0.969281154	0.819073301	-0.150207853
1772	RNF152	0.027666251	0.160407087	2.437193026	-2.116378853	0.215678095	TRUE	TRUE	5.361062087	4.030670204	-1.330391883
1773	DNAH14	0.027703444	2.52008577	4.620846597	0.419324942	0.215724566	TRUE	TRUE	4.429734486	4.955639501	0.525905015
1774	ENSG00000291068	0.027702992	0.138953331	0.762778559	-0.484871897	0.215724566	TRUE	TRUE	0.333024307	0.514190861	0.181166555
1775	ASH1L	0.027721352	-0.483963597	0.607310487	-1.575237681	0.215742401	TRUE	TRUE	7.192972559	6.027003008	-1.165969551
1776	PPCDC	0.027766233	0.625649887	1.188689797	0.062609977	0.215970012	TRUE	TRUE	0.652574177	0.649500704	-0.003073473
1777	BMI1	0.027838103	-1.26931092	-0.017758101	-2.520863739	0.216407179	TRUE	TRUE	1.230332268	0.170055718	-1.060276549
1778	SLC25A29	0.027916941	-1.298526856	0.13973001	-2.736783722	0.216897989	TRUE	TRUE	2.54432106	0.515844003	-2.028477058
1779	ZNF124	0.028018787	-0.569574937	1.407185096	-2.546334971	0.217566906	TRUE	TRUE	2.869090446	1.106615645	-1.762474801
1780	LGI3	0.02809162	-1.642959832	-0.195240112	-3.090679552	0.218009912	TRUE	TRUE	2.034528757	0.43076918	-1.603759577
1781	NOP53	0.028122014	0.311370504	0.705617254	-0.082876246	0.218123245	TRUE	TRUE	0.316829374	0.307652749	-0.009176624
1782	PEX5L-AS1	0.028155654	0.695405315	1.615347482	-0.224536851	0.218261615	TRUE	TRUE	1.581300917	1.21849591	-0.362805007
1783	GRID1	0.028302713	-0.361915137	-0.013224218	-0.710606055	0.219278565	TRUE	TRUE	9.524601825	8.807232411	-0.717369415
1784	ENSG00000229839	0.028330072	-2.464449535	-0.640311677	-4.288587394	0.219330552	TRUE	TRUE	3.645299238	1.533424289	-2.111874949
1785	NUDT15	0.028341178	0.240530926	0.617350465	-0.136288613	0.219330552	TRUE	TRUE	0.562372638	0.244282087	-0.318090552
1786	GNPNAT1	0.02839315	0.175974244	1.200360123	-0.848411636	0.219497844	TRUE	TRUE	1.309894819	0.749389871	-0.560504948
1787	PELI2	0.028394574	0.211520535	1.312049435	-0.889008365	0.219497844	TRUE	TRUE	0.7061242	0.930206615	0.224082415
1788	SIX4	0.028482947	0.387745202	1.262183861	-0.486693457	0.220057845	TRUE	TRUE	0.794188537	0.59565189	-0.198536648
1789	RNGTT	0.028518144	2.16975389	4.796297718	-0.456789938	0.220206623	TRUE	TRUE	5.681209906	5.804000163	0.122790258
1790	LIG4	0.028572193	0.518127873	1.244835099	-0.208579353	0.220500714	TRUE	TRUE	0.464910076	0.659745936	0.19483586
1791	ZNF440	0.02859362	1.636264374	2.884298421	0.388230327	0.220542864	TRUE	TRUE	0.898134218	2.06962137	1.171487152
1792	GOLGA8B	0.02861052	-2.30276356	-0.628780119	-3.976747001	0.220550071	TRUE	TRUE	5.780705802	3.480398582	-2.30030722
1793	ENSG00000286561	0.028645834	0.312496521	0.8550674	-0.230074359	0.220699137	TRUE	TRUE	1.275749333	0.475894719	-0.799854614
1794	EIF5	0.028704539	-1.767432556	0.044601034	-3.579466145	0.221028147	TRUE	TRUE	3.513000212	1.745678635	-1.767321577
1795	ENSG00000267175	0.028734856	0.422731659	0.888403854	-0.042940537	0.22113833	TRUE	TRUE	0.464403503	0.41675792	-0.047645583
1796	ANKRD10	0.028771729	0.016790575	1.814506971	-1.780925821	0.221175665	TRUE	TRUE	4.693308917	3.387219695	-1.306089223
1797	ENSG00000225330	0.028767326	-0.233146162	0.58347988	-1.049772204	0.221175665	TRUE	TRUE	0.519223371	0.358249773	-0.160973598
1798	ENSG00000286376	0.028787784	0.383941535	1.41965658	-0.65177351	0.221176	TRUE	TRUE	1.725141475	0.83896452	-0.886176955
1799	C19orf47	0.028892619	-0.874954457	0.158989773	-1.908898687	0.221858051	TRUE	TRUE	0.681637721	0.186760414	-0.494877307
1800	PAX8-AS1	0.028919004	1.154706357	2.478374615	-0.168961902	0.221937288	TRUE	TRUE	1.415808703	1.734617017	0.318808314
1801	DDX21	0.028984821	1.597038756	2.953387779	0.240689733	0.222195518	TRUE	TRUE	1.273865756	1.416669154	0.142803398
1802	SRRM3	0.028976243	-0.780920907	0.096916479	-1.658758293	0.222195518	TRUE	TRUE	7.617239831	5.942692802	-1.67454703
1803	TRMU	0.029006828	1.742030183	2.942205119	0.541855247	0.222240889	TRUE	TRUE	1.966682918	1.722919965	-0.243762953
1804	JAKMIP3	0.029085538	0.408740761	2.688599725	-1.871118202	0.222720411	TRUE	TRUE	4.706207672	3.093481339	-1.612726333
1805	ENSG00000254787	0.029193075	-2.072698094	-0.734553147	-3.410843041	0.223296309	TRUE	TRUE	7.130424129	5.02660671	-2.103817419
1806	LINC01277	0.029188325	-0.272200663	1.282026438	-1.826427763	0.223296309	TRUE	TRUE	2.311652506	1.281420531	-1.030231975
1807	GNPAT	0.029212164	-0.049605622	1.217195377	-1.31640662	0.223318667	TRUE	TRUE	1.231168985	1.115950027	-0.115218958
1808	RNF43	0.029276856	-0.964538646	0.15797085	-2.087048142	0.223689431	TRUE	TRUE	0.921656195	0.097071813	-0.824584382
1809	PAK1IP1	0.029371835	-0.820885439	0.345548078	-1.987318955	0.224291062	TRUE	TRUE	1.377579864	0.263593961	-1.113985903
1810	DSEL	0.029423779	0.852100118	1.599446484	0.104753751	0.224330216	TRUE	TRUE	1.309932813	0.790205627	-0.519727186
1811	ENSG00000205959	0.02942472	-1.460545669	-0.046603435	-2.874487903	0.224330216	TRUE	TRUE	1.633292564	0.384520579	-1.248771985
1812	SRP68	0.029439452	0.618799058	1.241590823	-0.003992706	0.224330216	TRUE	TRUE	0.340350067	0.667985341	0.327635274
1813	STK3	0.02944192	-0.176608823	1.56966323	-1.922880876	0.224330216	TRUE	TRUE	3.389042984	2.650564928	-0.738478056
1814	ENSG00000228302	0.029557871	NA	NA	NA	0.225074855	TRUE	TRUE	0	0.50062608	0.50062608
1815	ENSG00000249429	0.029572236	0.790311228	1.742200204	-0.161577749	0.225074855	TRUE	TRUE	0.939662323	1.071726968	0.132064644
1816	MOB1A	0.029607488	1.453514334	2.557670294	0.349358373	0.225219078	TRUE	TRUE	1.335939166	1.556469391	0.220530225
1817	BCAS4	0.02965111	0.194149076	1.372092672	-0.983794519	0.225426763	TRUE	TRUE	1.807853204	0.786641811	-1.021211393
1818	MUC20	0.029688468	2.151237295	3.466630457	0.835844132	0.225586635	TRUE	TRUE	1.732531022	2.206823574	0.474292552
1819	DSE	0.029740615	-0.635743028	1.141383468	-2.412869524	0.225858633	TRUE	TRUE	3.198515713	2.430002484	-0.768513229
1820	COPS8	0.02976351	-1.988772978	-0.363109534	-3.614436422	0.225908315	TRUE	TRUE	2.431590444	1.080536394	-1.35105405
1821	ADTRP	0.029788564	1.633254776	3.181725501	0.084784051	0.225974314	TRUE	TRUE	2.411361555	2.238211171	-0.173150384
1822	KCNMB4	0.029944252	-1.936462082	-0.171458408	-3.701465756	0.227030682	TRUE	TRUE	3.684827865	2.065518511	-1.619309354
1823	NDUFAB1	0.029980367	1.31148135	2.80395962	-0.180996919	0.227179805	TRUE	TRUE	0.8457311	1.056749702	0.211018602
1824	EYS	0.030000644	0.885141483	3.205105571	-1.434822604	0.227208827	TRUE	TRUE	4.38101279	3.8623877	-0.518625091
1825	YIPF5	0.030063907	0.843567388	1.74792336	-0.060788584	0.227563183	TRUE	TRUE	0.955336717	0.745377991	-0.209958726
1826	CRYZL1	0.030094585	0.453127162	1.970264319	-1.064009994	0.227575952	TRUE	TRUE	2.284240622	1.710141313	-0.574099309
1827	FBN1	0.030098542	0.616770327	2.764664248	-1.531123594	0.227575952	TRUE	TRUE	3.902691225	3.310645531	-0.592045694
1828	FKBP1A	0.03016253	0.950025082	2.308696998	-0.408646833	0.227935006	TRUE	TRUE	2.291959104	1.47117189	-0.820787214
1829	VLDLR-AS1	0.030228366	1.229196542	2.911319813	-0.45292673	0.228307629	TRUE	TRUE	2.127504025	2.355184652	0.227680627
1830	HDLBP	0.030268907	1.601357949	3.42046123	-0.217745332	0.2284889	TRUE	TRUE	3.04475096	3.060837109	0.01608615
1831	ACTR3-AS1	0.030310772	0.203569871	1.281706787	-0.874567045	0.228679961	TRUE	TRUE	1.077399829	0.708311889	-0.369087941
1832	EML1	0.030350784	1.865936363	3.852501635	-0.120628909	0.228777395	TRUE	TRUE	4.809037762	5.129186137	0.320148376
1833	ERLEC1	0.030356809	1.977451277	3.528881113	0.42602144	0.228777395	TRUE	TRUE	2.403813975	2.474507047	0.070693072
1834	RBIS	0.030404959	0.45849439	0.93154087	-0.014552091	0.229015326	TRUE	TRUE	0.775094077	0.477382209	-0.297711869
1835	AFMID	0.03043212	0.590302069	1.748777921	-0.568173783	0.229042058	TRUE	TRUE	1.116899268	1.19398164	0.077082372
1836	FZD3	0.030441669	2.004416536	4.030967517	-0.022134445	0.229042058	TRUE	TRUE	4.667763699	4.47088874	-0.196874959
1837	CDK5R1	0.030595373	-1.641450178	0.062976128	-3.345876484	0.230073209	TRUE	TRUE	3.738300959	1.800506703	-1.937794257
1838	MRPS30	0.030613391	0.603508392	2.173150861	-0.966134077	0.230083448	TRUE	TRUE	2.127704657	1.842134104	-0.285570553
1839	METTL5	0.030831293	-0.80892478	0.211770745	-1.829620304	0.231595153	TRUE	TRUE	0.965048718	0.185153504	-0.779895214
1840	DUSP6	0.030872401	-0.498659072	0.416592537	-1.413910681	0.231777907	TRUE	TRUE	0.866235116	0.176186957	-0.69004816
1841	CEP126	0.030893779	-0.209888119	1.905506854	-2.325283092	0.231812421	TRUE	TRUE	4.694266827	3.2646521	-1.429614728
1842	LINC02576	0.03091117	1.330518375	2.253751455	0.407285295	0.231816994	TRUE	TRUE	1.13185777	1.377265916	0.245408146
1843	KCNJ9	0.030936047	-0.567484293	0.900686687	-2.035655274	0.23187767	TRUE	TRUE	2.165232873	0.887567991	-1.277664882
1844	ENSG00000226605	0.031015707	0.11072001	1.337213628	-1.115773607	0.232268706	TRUE	TRUE	1.511428445	1.213582366	-0.297846079
1845	LINC01011	0.031021845	-0.28274514	0.281191123	-0.846681404	0.232268706	TRUE	TRUE	0.524079645	0.52664449	0.002564845
1846	RWDD2B	0.031070269	0.64603371	1.228458968	0.063608452	0.232505251	TRUE	TRUE	0.575575111	0.502400195	-0.073174916
1847	LSM1	0.031094938	-1.183861406	0.1162023	-2.483925112	0.23256387	TRUE	TRUE	1.781401917	0.321788278	-1.459613639
1848	BOC	0.031187001	0.454195666	1.207426748	-0.299035416	0.232819315	TRUE	TRUE	1.370618046	0.841099147	-0.529518899
1849	CAMSAP1	0.031213361	1.99332216	3.838448897	0.148195423	0.232819315	TRUE	TRUE	2.90180809	2.531906923	-0.369901167
1850	FAM133A	0.031162896	0.178977135	0.891432709	-0.533478439	0.232819315	TRUE	TRUE	0.840054948	0.42724646	-0.412808487
1851	MPZL1	0.031202058	-1.441807357	0.446765813	-3.330380527	0.232819315	TRUE	TRUE	3.297013411	1.839249568	-1.457763843
1852	PUM3	0.031164449	0.361966005	2.446667174	-1.722735165	0.232819315	TRUE	TRUE	3.9767156	3.871198018	-0.105517581
1853	FREM3	0.031260295	-0.210350999	0.675390149	-1.096092148	0.233043556	TRUE	TRUE	0.748659208	0.337239102	-0.411420106
1854	CPT1B	0.031384809	-0.136836556	0.234389255	-0.508062368	0.233486832	TRUE	TRUE	0.916504607	0.081532831	-0.834971776
1855	LINGO1	0.031369738	-1.695500767	0.192342274	-3.583343808	0.233486832	TRUE	TRUE	4.438335078	2.128335859	-2.309999219
1856	SPRYD3	0.031349874	-0.515078098	0.720536315	-1.750692512	0.233486832	TRUE	TRUE	1.506078905	0.399853362	-1.106225543
1857	ZNF700	0.031387364	-0.234861021	1.065110317	-1.534832359	0.233486832	TRUE	TRUE	1.236711785	0.887692511	-0.349019274
1858	LINC02669	0.031408451	-0.644342214	0.769136633	-2.057821061	0.233517947	TRUE	TRUE	1.40438005	1.168029216	-0.236350834
1859	ANKRD42-DT	0.031499398	0.394048256	1.478140315	-0.690043803	0.233942301	TRUE	TRUE	1.137410149	0.926023284	-0.211386864
1860	PTCD2	0.031483641	0.059690177	1.271095952	-1.151715599	0.233942301	TRUE	TRUE	1.013486952	1.046131838	0.032644886
1861	FARP2	0.031520992	-1.68676598	0.041611711	-3.41514367	0.233976883	TRUE	TRUE	2.877774007	1.593501443	-1.284272564
1862	PNPLA8	0.031627124	1.261450392	3.100212482	-0.577311697	0.234638611	TRUE	TRUE	2.975618645	3.189747526	0.214128882
1863	SOX5-AS1	0.03166158	0.343424427	1.258492529	-0.571643674	0.234768148	TRUE	TRUE	1.364834929	0.773037163	-0.591797766
1864	PCMTD2	0.031683859	-0.9232767	1.188260387	-3.034813786	0.23480731	TRUE	TRUE	3.868760332	2.424619561	-1.444140772
1865	FGGY	0.031722499	-0.624487252	1.072936244	-2.321910747	0.234967612	TRUE	TRUE	2.182323952	1.647715102	-0.53460885
1866	COPS4	0.031761336	0.317501232	2.114091291	-1.479088828	0.235003262	TRUE	TRUE	2.831414609	1.868382836	-0.963031773
1867	LINC02471	0.031749801	-0.462833653	0.430014093	-1.3556814	0.235003262	TRUE	TRUE	0.583827114	0.447492267	-0.136334846
1868	CCDC51	0.031849321	0.325133958	0.717848741	-0.067580824	0.235276214	TRUE	TRUE	0.278037974	0.329561362	0.051523388
1869	GAN	0.03181669	2.537290407	4.386168856	0.688411959	0.235276214	TRUE	TRUE	2.924018734	3.340473408	0.416454673
1870	TMEM167B	0.031841501	-1.416672052	-0.063983363	-2.769360742	0.235276214	TRUE	TRUE	1.552099304	0.457177773	-1.094921531
1871	CCNE2	0.031936364	0.231403307	1.207558508	-0.744751894	0.235768774	TRUE	TRUE	1.084938046	0.737996473	-0.346941573
1872	DYRK1B	0.031950134	-0.667605662	0.310891727	-1.646103051	0.235768774	TRUE	TRUE	0.735593839	0.272683217	-0.462910621
1873	ANKHD1	0.03206264	-2.454288612	-0.634750552	-4.273826672	0.236472667	TRUE	TRUE	6.215416455	4.334719322	-1.880697132
1874	NKAPD1	0.032089461	-0.192846396	0.385016646	-0.770709438	0.23654419	TRUE	TRUE	1.105248822	0.268040158	-0.837208663
1875	SH3GL1	0.032162818	1.353765573	2.41083362	0.296697526	0.236958486	TRUE	TRUE	1.674436303	1.423539257	-0.250897046
1876	CACNG3	0.032239926	2.616376239	4.937979129	0.294773349	0.237020938	TRUE	TRUE	5.170566083	5.340235502	0.169669419
1877	DPH6	0.032202778	0.680596667	2.259824282	-0.898630947	0.237020938	TRUE	TRUE	1.947016683	2.263384649	0.316367965
1878	LUCAT1	0.032223914	1.354412164	2.682075114	0.026749215	0.237020938	TRUE	TRUE	1.26153038	1.905628345	0.644097965
1879	PLP1	0.032220881	0.129360854	0.36626247	-0.107540762	0.237020938	TRUE	TRUE	0.503879041	0.333613877	-0.170265163
1880	ENSG00000243636	0.032265644	-0.096541985	0.726779256	-0.919863226	0.237083834	TRUE	TRUE	0.478391024	0.37745545	-0.100935574
1881	MCF2	0.032298994	0.667841411	2.110116655	-0.774433833	0.237135805	TRUE	TRUE	1.511523	1.726303668	0.214780668
1882	ZNF177	0.03230705	0.138323187	1.06400691	-0.787360535	0.237135805	TRUE	TRUE	0.593821727	0.95837894	0.364557213
1883	ENSG00000227463	0.032373256	0.535590412	1.519202359	-0.448021535	0.237369513	TRUE	TRUE	0.167832724	0.393624351	0.225791627
1884	ENSG00000286757	0.032365069	0.754589568	1.532604675	-0.023425539	0.237369513	TRUE	TRUE	1.063192946	0.94262544	-0.120567506
1885	CA10	0.03240343	-0.846000849	0.752655329	-2.444657026	0.237461255	TRUE	TRUE	1.688926551	0.90271555	-0.786211001
1886	ENSG00000259277	0.032420148	-0.499170899	0.420238983	-1.418580782	0.237461255	TRUE	TRUE	0.798379384	0.18552201	-0.612857374
1887	L3MBTL2-AS1	0.032506704	1.301247168	2.302963856	0.29953048	0.237717105	TRUE	TRUE	1.022589233	1.383179721	0.360590488
1888	SEMA4D	0.032492025	-2.189218498	-0.489699283	-3.888737713	0.237717105	TRUE	TRUE	3.172308621	1.25785142	-1.9144572
1889	UPP2	0.032505915	3.408834408	5.416751014	1.400917802	0.237717105	TRUE	TRUE	3.275895383	3.358488935	0.082593552
1890	FGF14-AS1	0.032672898	-0.265734355	1.19302052	-1.724489229	0.238806038	TRUE	TRUE	1.797657925	1.199106373	-0.598551553
1891	DOCK5	0.032705495	-0.412842326	0.240655223	-1.066339876	0.238870208	TRUE	TRUE	0.550130505	0.260767336	-0.289363169
1892	ITIH2	0.032716261	0.555273548	1.089892591	0.020654506	0.238870208	TRUE	TRUE	0.917815636	0.623680173	-0.294135463
1893	HERC4	0.032748481	-0.274570214	0.84526204	-1.394402467	0.238979146	TRUE	TRUE	6.819143319	6.53346869	-0.285674629
1894	AGPS	0.033069746	1.298304286	3.209160642	-0.612552069	0.239677584	TRUE	TRUE	3.380557187	2.6093914	-0.771165787
1895	BICRAL	0.032916172	-2.497250834	-0.779534393	-4.214967275	0.239677584	TRUE	TRUE	5.309146589	3.137713735	-2.171432854
1896	CBR3	0.032886368	-1.724280548	-0.145171959	-3.303389138	0.239677584	TRUE	TRUE	2.3055992	0.979678979	-1.325920221
1897	GLUD1	0.033038533	-2.438463859	-0.755094528	-4.12183319	0.239677584	TRUE	TRUE	4.686103477	2.459372491	-2.226730985
1898	HAGH	0.033031811	2.404284937	4.259623939	0.548945936	0.239677584	TRUE	TRUE	2.592439998	3.016328427	0.423888428
1899	LASP1	0.032973588	0.654619741	2.135506799	-0.826267318	0.239677584	TRUE	TRUE	2.153031879	1.804989298	-0.348042581
1900	NCR3LG1	0.033047234	-1.894305029	-0.158873002	-3.629737056	0.239677584	TRUE	TRUE	3.127210842	1.196253037	-1.930957805
1901	OXSR1	0.033068788	2.177088914	4.259153935	0.095023893	0.239677584	TRUE	TRUE	4.321784735	4.198481462	-0.123303273
1902	PHF7	0.032989416	1.173603359	1.986853117	0.360353601	0.239677584	TRUE	TRUE	0.919498566	1.118389513	0.198890947
1903	PKDCC	0.033056293	-0.254110986	1.748793532	-2.257015504	0.239677584	TRUE	TRUE	3.375928648	2.068686194	-1.307242454
1904	RPS12	0.033004809	-0.42323807	0.536132926	-1.382609065	0.239677584	TRUE	TRUE	0.763853135	0.331198626	-0.432654508
1905	TIMP2	0.033029383	-1.462248051	0.058077273	-2.982573375	0.239677584	TRUE	TRUE	2.3526718	0.760016432	-1.592655368
1906	TVP23C	0.032917832	2.465374134	4.281971192	0.648777075	0.239677584	TRUE	TRUE	3.043470281	3.240167099	0.196696818
1907	ENSG00000261600	0.033113524	0.230998074	0.561590478	-0.09959433	0.239869019	TRUE	TRUE	0.157288335	0.490252903	0.332964569
1908	NUP214	0.033150948	2.070289228	3.912748041	0.227830416	0.240014254	TRUE	TRUE	2.779924876	3.521416066	0.741491191
1909	MED19	0.033179564	0.180079162	0.789356668	-0.429198344	0.240095601	TRUE	TRUE	0.725046081	0.432656125	-0.292389956
1910	RPL6	0.033219583	-1.102758327	0.39137536	-2.596892013	0.24025933	TRUE	TRUE	2.016724072	0.762253219	-1.254470853
1911	GRM4	0.033304797	-2.412913004	-0.234247769	-4.591578238	0.240372241	TRUE	TRUE	3.437443444	1.000341014	-2.437102429
1912	PPP1CC	0.033257965	0.545027467	1.61560003	-0.525545096	0.240372241	TRUE	TRUE	1.581248361	0.887228522	-0.694019839
1913	TMEM181	0.033272572	0.112616983	2.050512208	-1.825278242	0.240372241	TRUE	TRUE	3.93397448	3.352310914	-0.581663566
1914	UBXN4	0.033289777	2.689052435	4.894308257	0.483796614	0.240372241	TRUE	TRUE	4.364801021	4.666519422	0.301718401
1915	SEPTIN6	0.03332636	-0.833786314	1.009155969	-2.676728596	0.240402265	TRUE	TRUE	3.419355975	2.325764526	-1.093591449
1916	SMOX	0.03347059	0.176770918	0.857630936	-0.504089099	0.241316665	TRUE	TRUE	0.603843484	0.516308129	-0.087535354
1917	COX11	0.033495235	0.524394438	1.831217343	-0.782428466	0.241368373	TRUE	TRUE	1.63323937	1.361453726	-0.271785644
1918	CA11	0.033533978	-1.588510221	0.070965245	-3.247985687	0.241414932	TRUE	TRUE	2.64184566	1.044975138	-1.596870522
1919	ENSG00000262198	0.033543132	-0.469499926	0.392600787	-1.33160064	0.241414932	TRUE	TRUE	0.720031024	0.176132831	-0.543898194
1920	NOP56	0.033554124	0.413968636	1.289649319	-0.461712047	0.241414932	TRUE	TRUE	1.09592682	0.755978405	-0.339948415
1921	BMX	0.033586728	-0.896160031	0.345296363	-2.137616425	0.241523716	TRUE	TRUE	1.016268295	0.36039177	-0.655876525
1922	BANF1	0.033749922	0.493446989	0.959666933	0.027227045	0.241595762	TRUE	TRUE	0.138931496	0.423337924	0.284406428
1923	CLNS1A	0.033655207	2.757088055	4.724050238	0.790125872	0.241595762	TRUE	TRUE	3.462186698	2.795304241	-0.666882458
1924	CMTM6	0.03365934	-1.662726231	-0.201005439	-3.124447022	0.241595762	TRUE	TRUE	2.123662221	0.682797631	-1.440864589
1925	DSEL-AS1	0.033731258	0.218746218	1.092796668	-0.655304232	0.241595762	TRUE	TRUE	0.488417562	0.668592409	0.180174847
1926	ENC1	0.033639088	-1.532150679	0.371509973	-3.435811332	0.241595762	TRUE	TRUE	5.915004263	4.231167298	-1.683836965
1927	ENSG00000250990	0.033726066	0.048337011	0.777309578	-0.680635556	0.241595762	TRUE	TRUE	0.534318969	0.345359498	-0.188959471
1928	GPC6-AS1	0.033754149	-0.864496041	0.235987666	-1.964979749	0.241595762	TRUE	TRUE	1.069653355	0.169226482	-0.900426874
1929	MIA2	0.033688788	-1.161809818	0.04373769	-2.367357327	0.241595762	TRUE	TRUE	6.675274079	4.871926219	-1.80334786
1930	SMNDC1	0.033714053	0.59068274	1.45657754	-0.27521206	0.241595762	TRUE	TRUE	1.230946277	0.743641419	-0.487304858
1931	RBFOX3	0.033807836	-0.616428171	-0.160186116	-1.072670225	0.241854709	TRUE	TRUE	8.224712692	8.10555419	-0.119158502
1932	ENSG00000230623	0.03393355	0.095509006	1.450624825	-1.259606813	0.242628394	TRUE	TRUE	1.802434655	0.840817556	-0.961617099
1933	GABRB3	0.033974008	-0.3798694	-0.038181612	-0.721557188	0.242792008	TRUE	TRUE	9.478888177	8.608374068	-0.870514109
1934	SOX5	0.033992149	-0.488930533	0.014358923	-0.992219989	0.242796043	TRUE	TRUE	8.974108503	7.664142488	-1.309966014
1935	ENSG00000231533	0.034015628	-1.771647736	0.184222148	-3.72751762	0.242838181	TRUE	TRUE	5.038987268	2.787243807	-2.251743461
1936	ENSG00000255384	0.034080701	-0.213863008	0.399257318	-0.826983335	0.243051527	TRUE	TRUE	0.8109092	0.171082633	-0.639826567
1937	MT-CO3	0.034063652	-1.343703946	0.585324683	-3.272732575	0.243051527	TRUE	TRUE	5.811814503	3.737056945	-2.074757558
1938	CD226	0.034134489	1.063697231	1.825270441	0.30212402	0.243184026	TRUE	TRUE	0.760951483	0.928993484	0.168042002
1939	LETM1	0.034123694	0.748565993	1.961276641	-0.464144655	0.243184026	TRUE	TRUE	1.407648908	1.481558967	0.073910058
1940	DTNA	0.034168687	0.031017972	0.735505986	-0.673470042	0.243302184	TRUE	TRUE	9.083162022	8.842809868	-0.240352154
1941	C3orf14	0.034241762	1.221966214	2.637475228	-0.193542799	0.243639736	TRUE	TRUE	1.619466327	1.586511679	-0.032954648
1942	PIGG	0.034251366	1.531894804	3.002715649	0.06107396	0.243639736	TRUE	TRUE	2.641711186	1.700584688	-0.941126498
1943	ENSG00000290005	0.034282843	0.751597488	2.095986478	-0.592791502	0.243647991	TRUE	TRUE	2.068608419	1.429232774	-0.639375645
1944	GPM6A	0.034287802	-0.623269801	0.184593812	-1.431133415	0.243647991	TRUE	TRUE	9.334508862	7.89866598	-1.435842882
1945	MISFA	0.03432324	0.142539998	0.394797404	-0.109717409	0.243774415	TRUE	TRUE	0.338355266	0.2972475	-0.041107766
1946	MRE11	0.034353261	-0.607236099	1.058443247	-2.272915445	0.243862254	TRUE	TRUE	2.870609812	1.387050543	-1.483559268
1947	COL28A1	0.034395024	0.56663871	2.01393751	-0.88066009	0.243890117	TRUE	TRUE	2.247207294	1.438909494	-0.8082978
1948	KIF9-AS1	0.034417555	-0.517729838	1.068307546	-2.103767222	0.243890117	TRUE	TRUE	6.177582729	5.251990732	-0.925591997
1949	SLC25A5	0.034427807	-1.069606769	0.209298684	-2.348512221	0.243890117	TRUE	TRUE	1.479071849	0.516319632	-0.962752217
1950	ZBTB26	0.034385164	0.434108103	1.066180467	-0.197964261	0.243890117	TRUE	TRUE	0.915572785	0.562666068	-0.352906718
1951	LYPLA2	0.034472337	-0.710070553	0.229763485	-1.649904592	0.244080401	TRUE	TRUE	0.705834276	0.174545554	-0.531288722
1952	ENSG00000272420	0.034505478	0.456920583	1.132852527	-0.219011361	0.244189892	TRUE	TRUE	0.146060882	0.642004803	0.495943921
1953	ARMT1	0.034648106	-1.147531191	0.138039474	-2.433101857	0.24459386	TRUE	TRUE	1.391434173	0.346739084	-1.044695089
1954	ASB14	0.034596936	-0.158981398	0.830456686	-1.148419483	0.24459386	TRUE	TRUE	0.676545009	0.707142267	0.030597257
1955	CMC2	0.034669026	-2.458636472	-0.706363505	-4.21090944	0.24459386	TRUE	TRUE	5.771631648	4.115294007	-1.656337641
1956	INO80C	0.034651912	-0.61593333	0.56861904	-1.8004857	0.24459386	TRUE	TRUE	1.727650708	0.509706646	-1.217944062
1957	PNMA8B	0.034599105	0.847156299	1.5068722	0.187440398	0.24459386	TRUE	TRUE	0.728427114	0.799560756	0.071133642
1958	SRSF9	0.034686504	0.192917997	1.931282543	-1.545446549	0.24459386	TRUE	TRUE	2.276555284	2.263109593	-0.013445691
1959	ZNF71	0.034675883	0.335313041	1.7560009	-1.085374819	0.24459386	TRUE	TRUE	1.564688512	1.117480815	-0.447207697
1960	ENSG00000247228	0.034718021	-1.730473868	-0.158842712	-3.302105023	0.244691192	TRUE	TRUE	2.293980228	0.710049185	-1.583931043
1961	DAB2IP	0.034757195	-0.408198869	1.674444228	-2.490841966	0.24484237	TRUE	TRUE	4.16687093	3.581543328	-0.585327602
1962	PRDM4-AS1	0.034829957	0.128407731	0.80885286	-0.552037399	0.245229879	TRUE	TRUE	0.470846615	0.459919939	-0.010926676
1963	ESAM	0.034859383	-0.3518966	0.688742513	-1.392535713	0.245312028	TRUE	TRUE	1.016539456	0.420438057	-0.596101399
1964	SGCG	0.034960644	-0.131387446	1.039529452	-1.302304345	0.245899359	TRUE	TRUE	0.908802746	0.793130387	-0.115672359
1965	ACAD11	0.034996685	-0.07677274	1.955219585	-2.108765065	0.246027583	TRUE	TRUE	4.48330031	3.69100336	-0.79229695
1966	ZNF347	0.035033593	-0.826899275	0.639941246	-2.293739796	0.246161774	TRUE	TRUE	2.255628226	0.777624764	-1.478003463
1967	RPL4	0.035082383	0.858850647	1.658519933	0.059181362	0.246379281	TRUE	TRUE	0.955970877	0.862928982	-0.093041895
1968	RBM41	0.035108891	1.381197697	2.94345147	-0.181056076	0.246440152	TRUE	TRUE	2.49160919	2.007260159	-0.48434903
1969	ZNF567	0.035128289	-0.262542298	0.410690756	-0.935775353	0.246451083	TRUE	TRUE	0.771299942	0.266734771	-0.504565172
1970	CLDN15	0.035176442	NA	NA	NA	0.246663642	TRUE	TRUE	0	0.560425003	0.560425003
1971	ACTR1A	0.035210807	1.104226048	2.110821897	0.097630199	0.246756396	TRUE	TRUE	1.204542812	1.240025002	0.03548219
1972	ENSG00000285803	0.035225395	0.402203447	1.263073622	-0.458666729	0.246756396	TRUE	TRUE	1.367471845	1.002413058	-0.365058787
1973	ASIC1	0.035252315	-0.015437057	0.63050925	-0.661383364	0.246819805	TRUE	TRUE	0.667041399	0.326453846	-0.340587553
1974	CCDC125	0.035392788	-0.060871967	1.491554077	-1.613298011	0.247563175	TRUE	TRUE	2.255085662	1.493894264	-0.761191398
1975	ENSG00000229425	0.035454428	0.631756242	1.61351549	-0.350003006	0.247563175	TRUE	TRUE	9.033626885	9.165334869	0.131707983
1976	GNAO1-DT	0.03539522	2.413721583	4.088741727	0.738701439	0.247563175	TRUE	TRUE	2.400244327	3.011246468	0.611002141
1977	NFATC2	0.035437512	-0.500695974	0.634510665	-1.635902614	0.247563175	TRUE	TRUE	1.222489666	0.731583744	-0.490905922
1978	REV3L	0.035466014	-1.672128641	-0.383552487	-2.960704795	0.247563175	TRUE	TRUE	7.157479275	4.805172386	-2.352306889
1979	UTP20	0.035462207	-0.60656174	1.004663246	-2.217786726	0.247563175	TRUE	TRUE	2.621521972	1.440712347	-1.180809625
1980	DRAIC	0.035512361	1.11556123	2.337078816	-0.105956356	0.247642741	TRUE	TRUE	1.182573345	1.459711957	0.277138612
1981	ENSG00000248245	0.035513267	-0.024048903	0.653705817	-0.701803623	0.247642741	TRUE	TRUE	0.901748938	0.247266643	-0.654482295
1982	PPIL2	0.035625637	-1.028036781	0.504905871	-2.560979433	0.248300981	TRUE	TRUE	2.006582312	1.052390754	-0.954191558
1983	PLD1	0.035765821	-0.009007424	0.943765495	-0.961780342	0.249026741	TRUE	TRUE	0.701602407	0.462815856	-0.238786551
1984	SDC2	0.035757921	0.366203552	0.800527176	-0.068120072	0.249026741	TRUE	TRUE	0.294973872	0.317811829	0.022837957
1985	CCDC40	0.035803569	0.092932701	1.190109624	-1.004244221	0.249163984	TRUE	TRUE	1.247699419	1.161167819	-0.0865316
1986	DENND1A	0.035832215	0.580554339	1.014144493	0.146964184	0.249196229	TRUE	TRUE	6.770796209	6.452817462	-0.317978747
1987	RASGEF1A	0.035844282	-2.121466484	-0.354720368	-3.888212599	0.249196229	TRUE	TRUE	3.315629224	1.152628975	-2.163000249
1988	ENSG00000286705	0.035898939	0.742386097	1.628041336	-0.143269143	0.249199971	TRUE	TRUE	0.599739558	0.93603947	0.336299912
1989	ENSG00000291283	0.035883024	-1.700684133	-0.229515788	-3.171852478	0.249199971	TRUE	TRUE	1.869031057	0.694281023	-1.174750034
1990	FAM217A	0.035896427	0.457094892	1.038973472	-0.124783687	0.249199971	TRUE	TRUE	0.465916745	0.664948797	0.199032052
1991	CPEB2-DT	0.03596969	0.10564796	1.219287783	-1.007991862	0.249440407	TRUE	TRUE	1.176902021	0.900212465	-0.276689557
1992	TGFB1	0.035963108	2.172563128	3.655282392	0.689843864	0.249440407	TRUE	TRUE	1.604531695	2.933939166	1.329407472
1993	ZNF562	0.036121171	-1.90334695	-0.171897973	-3.634795927	0.250365206	TRUE	TRUE	3.174260444	1.353325811	-1.820934633
1994	TAFA2	0.036144971	-1.975398426	0.027509103	-3.978305955	0.250404531	TRUE	TRUE	3.719459199	1.338096391	-2.381362807
1995	RPS2	0.036164996	-0.857303791	0.431252572	-2.145860153	0.25041767	TRUE	TRUE	1.429814208	0.513527954	-0.916286255
1996	ACTR1B	0.036324191	1.442925954	2.439451306	0.446400603	0.251166004	TRUE	TRUE	1.011549087	1.455966837	0.44441775
1997	FAM234A	0.036327615	1.535033548	3.071104577	-0.001037481	0.251166004	TRUE	TRUE	2.199745791	2.183001503	-0.016744288
1998	ZEB1-AS1	0.036293243	1.802903796	3.940579085	-0.334771493	0.251166004	TRUE	TRUE	4.760293074	4.391067916	-0.369225158
[truncated: 11,864 more rows]
