# Supplementary material for: Multi-modal dissection of cell-type specific TDP-43 pathology in the motor cortex
Source: Nat Commun. 2026 Mar 9;17:2406. doi: 10.1038/s41467-026-69944-6 (PMC12982666; doi:10.1038/s41467-026-69944-6)
Supplement: Supplementary file 3 — Supplementary Data 1-25 [file 41467_2026_69944_MOESM3_ESM.zip › Supplementary_Data_18.csv]

# Supplementary Data 18. DGE results in Exc LINC00507 FREM3 nuclei TDP-43 High vs. TPD-43 Low. 'gene': HGNC gene symbol (or ENSEMBL/Genbank accession); 'p_value': p-value; 'model_log2FC': model log2 fold-change; 'ci.hi': upper log2 fold-change 95% confidence estimate; 'ci.lo': lower log2 fold-change 95% confidence estimate; 'fdr': q-value (fdr-adjusted p-value); all tests two-sided.
	gene	p_value	model_log2FC	ci.hi	ci.lo	fdr	conv_C	conv_D	avg_CPM_disease_2	avg_CPM_disease_1	avg_log2FC
1	KCNIP4	1.20953600458233e-148	0.633396447	0.679785256	0.587007639	1.45337846310612e-144	TRUE	TRUE	13.2132126	13.75045623	0.537243631
2	ENSG00000223884	6.67516592471106e-146	3.007034522	3.659159804	2.354909239	4.0104396875664e-142	TRUE	TRUE	1.117083238	3.558830073	2.441746835
3	MIAT	2.02360645093431e-113	-1.631728186	-1.326233768	-1.937222605	8.10521837147556e-110	TRUE	TRUE	8.512144011	6.090820198	-2.421323812
4	TALAM1	8.81261673024586e-112	0.724481886	0.786259519	0.662704252	2.64731006576586e-108	TRUE	TRUE	11.56639813	12.58052939	1.014131253
5	ENSG00000225689	3.31023213875721e-81	-1.600045659	-1.274648497	-1.925442821	7.95514987586132e-78	TRUE	TRUE	7.374716996	5.647638767	-1.727078229
6	DIRC3-AS1	7.08262205810596e-81	-1.402221577	-1.092061756	-1.712381398	1.41841311083669e-77	TRUE	TRUE	6.950513702	5.128423718	-1.822089984
7	CFAP276	3.09546294115874e-70	0.811715795	1.101144919	0.522286672	5.31358324299478e-67	TRUE	TRUE	0.085133506	0.831414404	0.746280898
8	SNRNP70	1.87998612937763e-63	-1.574727547	-1.294717682	-1.854737413	2.82373916632521e-60	TRUE	TRUE	4.803890006	2.698475924	-2.105414082
9	AK5	3.85353732535884e-63	0.855692572	1.011094296	0.700290849	5.14490050016797e-60	TRUE	TRUE	7.625810669	8.663293273	1.037482604
10	GRIN1	4.67377891962999e-63	-1.737934715	-1.45177925	-2.024090181	5.61601274982739e-60	TRUE	TRUE	5.435342084	3.313116784	-2.1222253
11	UCHL1	7.51181728865855e-61	-1.547879246	-1.256509375	-1.839249117	8.20563604913829e-58	TRUE	TRUE	5.900382823	3.515694532	-2.384688291
12	RGS11	2.86054327494004e-60	-0.980590867	-0.789209385	-1.171972349	2.86435733263996e-57	TRUE	TRUE	1.264619577	0.151773931	-1.112845647
13	CACNA1A	6.31630765417685e-60	-0.855183915	-0.6711052	-1.039262631	5.83821175173762e-57	TRUE	TRUE	7.76585987	6.096221925	-1.669637945
14	CTDSPL	4.92701658327018e-58	1.720918052	2.004742956	1.437093149	4.22878794746961e-55	TRUE	TRUE	6.096647824	6.612450068	0.515802244
15	LINC01456	2.33867576278021e-56	0.687873335	0.827291612	0.548455057	1.87343519770446e-53	TRUE	TRUE	0.05989496	0.703376414	0.643481454
16	DLGAP1	1.05049077298632e-54	0.330345459	0.370991724	0.289699194	7.88918570512728e-52	TRUE	TRUE	10.80800824	11.20042687	0.392418632
17	IGSF21	3.34705277409123e-53	2.160881355	2.467328181	1.854434529	2.3657756549106e-50	TRUE	TRUE	4.913004529	5.437853716	0.524849187
18	KIAA0930	8.70613268009738e-52	-1.487999652	-1.18294568	-1.793053625	5.81182723800278e-49	TRUE	TRUE	5.434944214	2.946032964	-2.48891125
19	GARNL3	2.89167214126481e-51	-1.166055611	-0.865862302	-1.46624892	1.8287543394441e-48	TRUE	TRUE	6.15143661	4.227248673	-1.924187937
20	GOLGA8B	1.2768435667929e-50	-1.616885136	-1.306501511	-1.92726876	7.67127614929174e-48	TRUE	TRUE	4.452055816	3.347253013	-1.104802802
21	ATRNL1	3.5841176309244e-50	0.335960853	0.379200637	0.292721069	2.05079797396131e-47	TRUE	TRUE	11.02300845	11.18626859	0.163260145
22	CADM2	4.80855336622396e-50	0.302133301	0.341917236	0.262349367	2.62634442038851e-47	TRUE	TRUE	11.54122557	11.49676727	-0.044458293
23	HP1BP3	8.01677614254374e-49	1.973569896	2.342076729	1.605063063	4.18824270125242e-46	TRUE	TRUE	5.337642667	6.10418356	0.766540893
24	MVP	6.22498778967873e-48	0.991262097	1.108354676	0.874169519	3.11664388669915e-45	TRUE	TRUE	0.253851899	1.07961855	0.82576665
25	ETS2	2.38473628711951e-47	1.782792237	2.014866839	1.550717635	1.14619964904112e-44	TRUE	TRUE	2.213286779	2.782158994	0.568872215
26	CALM1	3.82333581810226e-47	-0.877494221	-0.64706744	-1.107921003	1.76696935347372e-44	TRUE	TRUE	7.917098597	6.00964275	-1.907455847
27	CORO6	5.59995483205518e-47	-1.061632374	-0.834109699	-1.289155048	2.49218730599908e-44	TRUE	TRUE	2.137094202	0.793831791	-1.343262411
28	OLFM1	1.05805873507346e-45	-1.286697593	-1.018255538	-1.555139647	4.54058348594382e-43	TRUE	TRUE	5.793345816	3.750881446	-2.042464369
29	ATXN1	1.26896648778729e-45	0.540222163	0.637117656	0.443326671	5.25789700594897e-43	TRUE	TRUE	7.723345569	8.270957964	0.547612395
30	CSMD1	1.72547477697318e-45	0.304754942	0.346683741	0.262826142	6.91110164003656e-43	TRUE	TRUE	11.92121935	12.08372944	0.162510088
31	SH3GL3	3.3536930422391e-45	-0.925746629	-0.645497082	-1.205996176	1.29993469663048e-42	TRUE	TRUE	6.636375776	4.899528048	-1.736847728
32	FRAS1	4.83005268961769e-44	2.178254788	2.523074446	1.83343513	1.81368478495144e-41	TRUE	TRUE	4.562781117	3.954916429	-0.607864688
33	CCDC85A	5.26904825676398e-44	-1.650800416	-1.337600303	-1.964000528	1.91857223797806e-41	TRUE	TRUE	5.081646766	2.813714258	-2.267932508
34	ENC1	5.76487737232245e-44	-0.475448628	-0.270595091	-0.680302165	2.03737548546549e-41	TRUE	TRUE	7.541461996	6.632332182	-0.909129815
35	NR2F1-AS1	1.93602687907131e-43	-1.056165125	-0.770417869	-1.341912382	6.64665685112025e-41	TRUE	TRUE	7.033888395	5.50651732	-1.527371074
36	ENSG00000229727	6.93390832159106e-43	1.097742603	1.517228726	0.67825648	2.3143845108955e-40	TRUE	TRUE	0.618460166	1.386605273	0.768145108
37	TFDP2	1.6253815403487e-42	-1.182853916	-0.874189823	-1.491518009	5.27853637535946e-40	TRUE	TRUE	6.547931897	4.563101946	-1.984829951
38	KCNT1	1.67512552252026e-42	-1.188994385	-0.900536969	-1.477451802	5.29692323121142e-40	TRUE	TRUE	4.749562125	2.896337245	-1.85322488
39	RUNDC3A	2.58126316275583e-42	-0.892254274	-0.685353811	-1.099154738	7.95293799068566e-40	TRUE	TRUE	2.013576332	0.774305188	-1.239271144
40	TNFRSF25	4.36496730925084e-42	-1.018494476	-0.778417277	-1.258571675	1.31123617969895e-39	TRUE	TRUE	2.580326562	1.157862946	-1.422463617
41	SYT1	2.83379922239376e-41	0.289935707	0.331252215	0.248619198	8.30510523323984e-39	TRUE	TRUE	11.33570155	11.49161742	0.155915866
42	PKD1	1.11947270397276e-40	-1.287211515	-1.007528878	-1.566894151	3.20275809784207e-38	TRUE	TRUE	4.444410776	2.620600199	-1.823810576
43	ACAP3	3.04075100772546e-40	-1.051929541	-0.816168398	-1.287690684	8.4971311880998e-38	TRUE	TRUE	2.45524166	1.208843364	-1.246398296
44	EPIC1	3.83243465876305e-40	0.666442718	1.041550139	0.291335297	1.04660306499311e-37	TRUE	TRUE	6.993443681	6.784915354	-0.208528327
45	HNRNPDL	6.82831323895259e-40	-1.110439344	-0.850304394	-1.370574294	1.82331137509454e-37	TRUE	TRUE	5.680293805	4.167222098	-1.513071707
46	GRIK1	7.29676030341564e-40	-0.951291123	-0.48091308	-1.421669167	1.90604069143136e-37	TRUE	TRUE	1.63318315	0.259030477	-1.374152673
47	ENSG00000254092	2.31976132209175e-39	0.102765214	0.429227971	-0.223697543	5.93069192473499e-37	TRUE	TRUE	5.409792421	4.600338478	-0.809453943
48	RABGAP1L	3.70966752567066e-39	-0.379174907	-0.284965815	-0.473384	9.28653437259556e-37	TRUE	TRUE	8.001115577	7.3307279	-0.670387677
49	BIN1	2.40586042683012e-38	-0.990152443	-0.776880716	-1.20342417	5.89975895689606e-36	TRUE	TRUE	2.478029215	0.925099934	-1.552929281
50	EEF1A1	5.51651300896458e-38	-0.965052305	-0.698705569	-1.231399041	1.29973373168075e-35	TRUE	TRUE	4.217579647	2.584700409	-1.632879238
51	ENO2	5.43189912685962e-38	-1.049917701	-0.793951197	-1.305884205	1.29973373168075e-35	TRUE	TRUE	3.539827158	1.824423826	-1.715403332
52	ENSG00000229425	1.08467282480685e-37	2.233143274	2.576590195	1.889696352	2.50642858901522e-35	TRUE	TRUE	4.482919881	4.601826772	0.118906891
53	SORCS3	3.55731778230733e-37	2.070156241	2.398858424	1.741454058	8.06504348532168e-35	TRUE	TRUE	5.120589381	5.147410513	0.026821132
54	CALM2	4.53767801010737e-37	-0.599129537	-0.36898341	-0.829275663	1.00971738832315e-34	TRUE	TRUE	7.289031711	5.69019775	-1.59883396
55	DKK3	4.88215163215058e-37	-1.041371334	-0.754503448	-1.32823922	1.06661698203493e-34	TRUE	TRUE	5.068852646	3.296812352	-1.772040294
56	SHOC1	1.64909082392511e-36	1.735458761	2.038969787	1.431947736	3.53847773933645e-34	TRUE	TRUE	2.594903677	2.766382569	0.171478891
57	NISCH	1.99854808221362e-36	-1.13834719	-0.877022813	-1.399671566	4.21307960629453e-34	TRUE	TRUE	3.788109047	2.108758244	-1.679350803
58	NPDC1	2.22835679135977e-36	-0.961164112	-0.733364678	-1.188963546	4.61654055258258e-34	TRUE	TRUE	2.430029044	1.191195759	-1.238833285
59	ENSG00000290976	5.08773179523815e-36	-0.94967436	-0.686212023	-1.213136698	1.03617263138274e-33	TRUE	TRUE	2.747130419	1.333738861	-1.413391558
60	SRRM3	6.86348970951024e-36	-0.957079209	-0.712613656	-1.201544762	1.37452820582458e-33	TRUE	TRUE	6.551567729	4.964329673	-1.587238055
61	ENSG00000239498	1.1530153788651e-35	2.34546366	2.714609701	1.976317618	2.27125127744968e-33	TRUE	TRUE	4.261529405	3.665115834	-0.596413571
62	LINC01122	2.60332560971554e-35	-0.173647724	0.102873135	-0.450168583	5.04541298811966e-33	TRUE	TRUE	6.871326021	6.239972692	-0.631353329
63	LINC01250	4.02988180758254e-35	-0.733097012	-0.458857853	-1.007336171	7.68619996823997e-33	TRUE	TRUE	7.027996938	5.533097017	-1.49489992
64	SV2C	7.52838310490428e-35	1.480958123	1.888449863	1.073466383	1.41345392794578e-32	TRUE	TRUE	2.3447811	1.955721951	-0.389059149
65	CHGA	1.19961572961231e-34	-1.098772036	-0.861329514	-1.336214557	2.21762809338793e-32	TRUE	TRUE	2.458992322	0.762240872	-1.69675145
66	PDZD2	1.33839127757392e-34	-0.152232457	0.040109673	-0.344574586	2.43668327141337e-32	TRUE	TRUE	8.527175562	8.325187389	-0.201988173
67	PLXDC2	1.9147201982275e-34	-1.40309669	-1.086862174	-1.719331205	3.43392207491068e-32	TRUE	TRUE	5.472471887	3.815087604	-1.657384283
68	RGS7	3.16587473233667e-34	0.330089853	0.381877182	0.278302523	5.59428687996432e-32	TRUE	TRUE	9.282955683	9.934034009	0.651078325
69	FLCN	5.46042671980799e-34	-0.757172669	-0.489823747	-1.02452159	9.50905615437867e-32	TRUE	TRUE	3.633247187	2.257858111	-1.375389076
70	IGSF8	6.39413957724049e-34	-0.934195588	-0.69444397	-1.173947206	1.09759973085888e-31	TRUE	TRUE	2.7736573	1.530299087	-1.243358214
71	SLC38A1	6.89667070565501e-34	1.825832626	2.140293366	1.511371887	1.16718866477677e-31	TRUE	TRUE	3.832154217	3.459160644	-0.372993572
72	MEG3	9.24836098504401e-34	-0.292929665	-0.246460448	-0.339398883	1.54344868883734e-31	TRUE	TRUE	11.13906656	10.90886955	-0.230197007
73	GPRASP1	3.38081141721846e-33	-0.723244587	-0.507223261	-0.939265913	5.56490821771192e-31	TRUE	TRUE	2.632366824	1.439824743	-1.19254208
74	KIFC2	7.04995190959141e-33	-0.748825489	-0.523334435	-0.974316542	1.14475975872501e-30	TRUE	TRUE	2.134145912	1.0445439	-1.089602012
75	GOLGA8A	9.21667346709819e-33	-0.797347697	-0.49957887	-1.095116525	1.47663397840869e-30	TRUE	TRUE	4.723567538	3.927153773	-0.796413765
76	DIAPH2	9.73817710917931e-33	-0.286787602	0.002758959	-0.576334163	1.53965705452498e-30	TRUE	TRUE	6.108747029	5.109223264	-0.999523765
77	TJP1	1.06742205091509e-32	-0.28419219	-0.142827266	-0.425557114	1.66573290438905e-30	TRUE	TRUE	7.660701923	6.775691608	-0.885010316
78	LINC00882	1.27224028826342e-32	-0.661801517	-0.464414994	-0.859188039	1.95990247484273e-30	TRUE	TRUE	7.797693354	6.602085352	-1.195608001
79	FXYD7	1.37172077181878e-32	-0.925666769	-0.746020885	-1.105312653	2.08640465749044e-30	TRUE	TRUE	2.137086094	0.730394796	-1.406691298
80	TARDBP	1.44006817359178e-32	-0.975234333	-0.773817922	-1.176650743	2.16298239673486e-30	TRUE	TRUE	2.623954164	1.232278736	-1.391675428
81	ANKRD36	1.60194087131857e-32	-0.453615175	-0.288185493	-0.619044856	2.37641006293382e-30	TRUE	TRUE	7.259128233	6.155597589	-1.103530644
82	CAMKV	2.22353272370626e-32	-0.712714454	-0.498831132	-0.926597776	3.25828892781152e-30	TRUE	TRUE	2.008017037	1.012413262	-0.995603775
83	SUGP2	3.02558365467981e-32	-1.006967053	-0.722096822	-1.291837284	4.38017026441357e-30	TRUE	TRUE	5.194664502	3.708925122	-1.485739379
84	GALNTL6	3.29408556435904e-32	-1.158608234	-0.838877197	-1.478339271	4.6566743695692e-30	TRUE	TRUE	6.865623218	4.481396625	-2.384226593
85	MYT1L	3.29027937456439e-32	-0.381411422	-0.296410393	-0.46641245	4.6566743695692e-30	TRUE	TRUE	8.724495415	7.925108005	-0.799387411
86	MLF2	3.40634127295034e-32	-0.782005981	-0.55153161	-1.012480351	4.75937171346178e-30	TRUE	TRUE	2.784387725	1.433881163	-1.350506561
87	PRNP	7.9460528551153e-32	-0.825102339	-0.536644869	-1.11355981	1.09746863341455e-29	TRUE	TRUE	5.682648402	3.905902402	-1.776745999
88	DAPK1	8.2466464457431e-32	-0.649211969	-0.407490068	-0.890933869	1.12604208740965e-29	TRUE	TRUE	6.896935929	5.628890164	-1.268045765
89	PIK3R1	9.33441744893218e-32	-0.912303743	-0.628927289	-1.195680196	1.26025123670078e-29	TRUE	TRUE	6.614643476	4.448416274	-2.166227202
90	HIVEP3	1.55244283530085e-31	-0.286235214	-0.005792427	-0.566678	2.072683678775e-29	TRUE	TRUE	6.020316378	4.816800975	-1.203515403
91	CYP46A1	1.77856624194302e-31	-0.925642449	-0.701473077	-1.149811821	2.34848922672388e-29	TRUE	TRUE	2.804268637	1.30820799	-1.496060647
92	CRAT37	1.82277215700641e-31	0.802911202	1.004486447	0.601335956	2.38069893897707e-29	TRUE	TRUE	0.506308409	0.874438733	0.368130324
93	KIAA1549L	2.1407920848081e-31	-0.377873373	-0.217710826	-0.53803592	2.73656996713341e-29	TRUE	TRUE	7.576648929	6.208522581	-1.368126348
94	PAK3	2.13596193431012e-31	-0.487248613	-0.264327882	-0.710169344	2.73656996713341e-29	TRUE	TRUE	7.074968811	5.944262005	-1.130706806
95	LAP3	2.63479394428422e-31	0.839744976	1.018378064	0.661111888	3.33259831942307e-29	TRUE	TRUE	0.645615344	1.120022224	0.47440688
96	NCDN	2.96336617510394e-31	-0.706212198	-0.438808402	-0.973615995	3.7091466625051e-29	TRUE	TRUE	3.929665418	2.478469854	-1.451195564
97	DAB1	3.11233635315854e-31	-0.238205344	-0.084600243	-0.391810446	3.85544676490237e-29	TRUE	TRUE	8.307934344	8.403454155	0.095519811
98	HSPA12A	3.30142861005934e-31	-0.448533442	-0.292462321	-0.604604563	4.04795573249725e-29	TRUE	TRUE	7.44707292	5.988303791	-1.458769129
99	SPTBN4	3.94575068899668e-31	-0.490353745	-0.318623795	-0.662083694	4.78910507868526e-29	TRUE	TRUE	7.052855326	5.950343501	-1.102511825
100	PFKP	4.94108693812043e-31	-0.851268796	-0.59508251	-1.107455081	5.9372100648455e-29	TRUE	TRUE	3.424716545	1.585344758	-1.839371788
101	MAST3	5.62333708743064e-31	-0.795823403	-0.544833026	-1.04681378	6.69010083589768e-29	TRUE	TRUE	3.522515843	1.902325398	-1.620190445
102	SLC22A17	6.08723192746206e-31	-0.759362192	-0.502232282	-1.016492101	7.17099792552785e-29	TRUE	TRUE	3.561678579	2.258787008	-1.302891571
103	PHACTR3	6.99686736720014e-31	1.527217115	1.869336229	1.185098	8.16255905672591e-29	TRUE	TRUE	5.808845247	5.697293688	-0.111551558
104	SPOCK3	1.34654285425551e-30	1.724642377	2.185796964	1.26348779	1.55577489776291e-28	TRUE	TRUE	5.305109589	5.819718706	0.514609116
105	VWA5B2	2.23055263914985e-30	-0.72421268	-0.552250178	-0.896175183	2.55260195352616e-28	TRUE	TRUE	1.350689709	0.410041428	-0.940648281
106	MTURN	4.20169880149538e-30	-0.87503619	-0.620547813	-1.129524568	4.76298233950647e-28	TRUE	TRUE	3.553756267	1.938444111	-1.615312156
107	DGKG	7.49761534453062e-30	-0.130673644	0.195236536	-0.456583825	8.41975196073644e-28	TRUE	TRUE	4.994701287	4.469070438	-0.525630849
108	LDLRAD3	1.20040463146588e-29	1.572536784	1.856221025	1.288852544	1.33556130108278e-27	TRUE	TRUE	2.788378415	2.564575209	-0.223803206
109	YJEFN3	1.75047696719376e-29	-0.558002955	-0.361398812	-0.754607098	1.92970011355965e-27	TRUE	TRUE	2.023580115	1.006108365	-1.01747175
110	ABLIM2	2.33815929300866e-29	-1.010262174	-0.733443736	-1.287080612	2.55412018770837e-27	TRUE	TRUE	5.456011616	3.460593329	-1.995418287
111	EVL	2.55841667382119e-29	-0.803165139	-0.530559999	-1.075770279	2.76954367140859e-27	TRUE	TRUE	5.37926716	3.647531474	-1.731735686
112	NPIPA1	2.98177402451414e-29	-0.70164566	-0.486815476	-0.916475843	3.19901756058589e-27	TRUE	TRUE	2.551809497	1.4373711	-1.114438397
113	DPP4	5.03990598129463e-29	0.963511443	1.176323723	0.750699162	5.26604437141185e-27	TRUE	TRUE	1.454509686	1.303121948	-0.151387738
114	LGI4	5.03765083681448e-29	-0.809742082	-0.587676396	-1.031807768	5.26604437141185e-27	TRUE	TRUE	2.241443646	0.94108254	-1.300361106
115	TTLL7	5.03600992951649e-29	-0.55039943	-0.35741688	-0.743381981	5.26604437141185e-27	TRUE	TRUE	7.33693997	5.961528597	-1.375411373
116	CNTN4-AS1	5.18010067824627e-29	0.534847365	0.660817931	0.408876799	5.36586980601786e-27	TRUE	TRUE	0.484170163	0.668313179	0.184143016
117	KCNIP2	6.59839691817487e-29	-0.569636741	-0.349205978	-0.790067504	6.77661003152045e-27	TRUE	TRUE	2.302768781	1.516226372	-0.786542409
118	LINC02055	8.65157723241954e-29	-0.149795861	0.206706785	-0.506298506	8.80994508684349e-27	TRUE	TRUE	5.068476439	3.251873297	-1.816603142
119	DTNB	9.02030048478318e-29	-0.154811044	0.067884265	-0.377506352	9.10822946429872e-27	TRUE	TRUE	6.609616065	5.812955311	-0.796660754
120	TMEM132D	1.07398148216212e-28	-0.330904614	-0.19932849	-0.462480737	1.07541345747167e-26	TRUE	TRUE	8.046533671	7.326520857	-0.720012814
121	PRKG1	1.29992415438987e-28	-0.35184074	-0.028776741	-0.67490474	1.29089988753295e-26	TRUE	TRUE	6.51456346	5.232424113	-1.282139347
122	SEMA6B	1.64976493167979e-28	-0.76368956	-0.562726683	-0.964652437	1.62488323107085e-26	TRUE	TRUE	2.374935409	1.090362905	-1.284572504
123	KLC1	1.72030763642795e-28	-0.935248175	-0.652273776	-1.218222573	1.68058671213969e-26	TRUE	TRUE	5.397836533	3.610852363	-1.78698417
124	SMYD3	1.85898245331736e-28	-0.332328996	-0.273659874	-0.390998118	1.80141396444044e-26	TRUE	TRUE	8.801472799	8.341065735	-0.460407064
125	IDS	2.0696579819413e-28	-0.628323771	-0.381784811	-0.874862731	1.98952082488053e-26	TRUE	TRUE	6.695540466	5.213086002	-1.482454465
126	FBXO44	2.49811014619541e-28	-0.648922162	-0.463663784	-0.83418054	2.38232472354636e-26	TRUE	TRUE	1.80862549	0.911961683	-0.896663807
127	CAMK2A	2.60621509807547e-28	-0.291277571	-0.120434805	-0.462120336	2.46584886759644e-26	TRUE	TRUE	7.57913811	6.782221533	-0.796916576
128	CAMKK1	4.06288920924193e-28	-0.714647827	-0.450516756	-0.978778898	3.81403724517586e-26	TRUE	TRUE	3.8177182	2.481033516	-1.336684684
129	RIMS3	4.18172999109372e-28	-0.846779519	-0.626483784	-1.067075253	3.89516802891334e-26	TRUE	TRUE	2.883050392	1.447024615	-1.436025776
130	DDX24	4.6244886490194e-28	-0.733749718	-0.493083175	-0.974416261	4.27445043127824e-26	TRUE	TRUE	3.350504012	1.89887889	-1.451625123
131	ARGLU1	5.55407232761891e-28	-0.464303104	-0.250513314	-0.678092893	5.09448344188312e-26	TRUE	TRUE	7.069336906	6.167535754	-0.901801152
132	MAN2C1	7.29927680797861e-28	-0.741058245	-0.535527427	-0.946589062	6.64455379732356e-26	TRUE	TRUE	2.16821668	1.217853188	-0.950363492
133	GRM7	7.71577972948416e-28	-0.380437879	-0.306881938	-0.453993821	6.97088791199111e-26	TRUE	TRUE	8.647018436	7.595258843	-1.051759593
134	ENSG00000253762	7.96022824405465e-28	-0.992285401	-0.774088237	-1.210482566	7.13806735675826e-26	TRUE	TRUE	2.411761087	0.775549637	-1.63621145
135	NCALD	8.91756685864535e-28	-1.21452569	-0.9046977	-1.52435368	7.93729506470241e-26	TRUE	TRUE	5.721115849	3.151905231	-2.569210618
136	B4GALNT4	1.02252382615937e-27	-0.681031068	-0.482795765	-0.879266371	9.03429874641983e-26	TRUE	TRUE	2.140304769	0.983474384	-1.156830385
137	HS3ST4	1.09230183270779e-27	-1.003987829	-0.765493548	-1.242482111	9.58036410351594e-26	TRUE	TRUE	2.299434835	0.928377739	-1.371057096
138	CHRD	1.34755848178102e-27	-0.540786	-0.346751469	-0.73482053	1.17335237080295e-25	TRUE	TRUE	1.900350344	1.162253271	-0.738097073
139	ENSG00000286062	1.69173492998743e-27	0.761051438	0.955968198	0.566134678	1.45328511639723e-25	TRUE	TRUE	0.806395805	0.963880972	0.157485167
140	MEIS2	1.6932416469342e-27	0.751032757	1.065545117	0.436520396	1.45328511639723e-25	TRUE	TRUE	5.283930712	5.390466463	0.106535751
141	AFF3	1.89976652191491e-27	-0.265842243	-0.1549784	-0.376706086	1.6189783352716e-25	TRUE	TRUE	8.181985022	7.630550633	-0.55143439
142	FRRS1L	2.19920619696433e-27	-0.456877688	-0.19979077	-0.713964606	1.86096208892418e-25	TRUE	TRUE	5.607397517	4.263477436	-1.343920082
143	PTK2B	2.47503636540789e-27	-0.530767912	-0.340421411	-0.721114413	2.07972286480708e-25	TRUE	TRUE	6.835658454	5.711922424	-1.12373603
144	NR3C2	2.85970494641517e-27	-0.346407525	-0.149724116	-0.543090934	2.38626490528644e-25	TRUE	TRUE	7.391356455	6.424926987	-0.966429468
145	CNTNAP5	3.02212575275368e-27	-0.262760368	-0.081831523	-0.443689213	2.50440434793712e-25	TRUE	TRUE	8.141743431	8.060270174	-0.081473257
146	FAM81A	3.12440375769294e-27	1.713646446	2.029259132	1.398033761	2.55393439132234e-25	TRUE	TRUE	4.619778337	4.74900062	0.129222283
147	LINC02112	3.11363191072445e-27	0.780120914	1.028684594	0.531557234	2.55393439132234e-25	TRUE	TRUE	0.835494746	1.082178767	0.24668402
148	TMEM59L	3.22944090949845e-27	-0.825740567	-0.554748734	-1.096732399	2.62195688976577e-25	TRUE	TRUE	4.046070865	2.560776455	-1.48529441
149	PDE2A	3.89905794552709e-27	-0.565305453	-0.279726747	-0.850884159	3.14436780358748e-25	TRUE	TRUE	4.276474631	2.744699972	-1.531774658
150	KCNJ6	5.73105549965336e-27	-0.280756192	0.011564555	-0.573076939	4.59095752558899e-25	TRUE	TRUE	6.0282064	4.349399211	-1.678807188
151	NPEPL1	6.12601067182446e-27	-0.583610939	-0.423892939	-0.74332894	4.87484398891673e-25	TRUE	TRUE	1.13396258	0.553293018	-0.580669562
152	MOXD1	6.55200358913354e-27	1.563009715	1.898516972	1.227502458	5.17953125835714e-25	TRUE	TRUE	2.598984333	3.36854593	0.769561597
153	ENSG00000286282	7.20499627029291e-27	1.027548353	1.232875688	0.822221018	5.65851210351893e-25	TRUE	TRUE	1.337091873	1.534854658	0.197762785
154	DANT2	7.66830269679205e-27	-0.226842225	-0.048013401	-0.405671048	5.98326787043203e-25	TRUE	TRUE	7.273831065	6.705356635	-0.56847443
155	SPIDR	9.17981607433558e-27	-0.456790361	-0.239378498	-0.674202225	7.11643031930428e-25	TRUE	TRUE	6.973688232	5.812573212	-1.161115021
156	ZNF519	9.35232121408226e-27	-0.803892056	-0.516720159	-1.091063954	7.20368536592387e-25	TRUE	TRUE	4.212041768	2.332312369	-1.879729399
157	ADGRB3	9.89977009176113e-27	0.236123345	0.278275541	0.193971149	7.5767921925224e-25	TRUE	TRUE	11.45009051	11.50154176	0.051451249
158	NLGN1	1.06095081514295e-26	-0.470052825	-0.360801139	-0.579304512	8.06859809794792e-25	TRUE	TRUE	9.170621642	7.873852591	-1.296769052
159	CDH18	1.17484520786008e-26	0.318354158	0.375469233	0.261239084	8.87857862745075e-25	TRUE	TRUE	9.502128822	9.800240069	0.298111247
160	GPR162	1.29789031387268e-26	-0.424722958	-0.249491095	-0.599954821	9.74715625718383e-25	TRUE	TRUE	1.50828922	0.835310178	-0.672979042
161	KAT2A	1.32953464915422e-26	-0.630748355	-0.440308682	-0.821188027	9.92278779145161e-25	TRUE	TRUE	1.832906753	0.930249491	-0.902657262
162	FAIM2	1.46041295924013e-26	-0.95643388	-0.687781846	-1.225085914	1.08322976038453e-24	TRUE	TRUE	4.212781614	2.243461089	-1.969320525
163	ADAM11	1.53762481329848e-26	-0.672967113	-0.471949185	-0.873985042	1.13350305255181e-24	TRUE	TRUE	2.091413099	0.917905806	-1.173507292
164	STK25	1.57076351107965e-26	-0.646199479	-0.466533618	-0.825865341	1.15087160665446e-24	TRUE	TRUE	1.808235877	0.793916187	-1.01431969
165	KCNQ5	1.85228471366399e-26	0.270291865	0.318706419	0.221877312	1.34891231026585e-24	TRUE	TRUE	10.61941029	10.98544122	0.366030937
166	PHYHIP	2.28030066696748e-26	-0.640268829	-0.399937747	-0.880599911	1.65060800086032e-24	TRUE	TRUE	3.286662327	1.987664083	-1.298998245
167	KCNB1	2.29509016518416e-26	-0.089766219	0.156163494	-0.335695932	1.65136547454209e-24	TRUE	TRUE	6.442514925	5.592711667	-0.849803259
168	CAMK4	2.63087097350851e-26	-0.56851901	-0.266916568	-0.870121452	1.88169914390942e-24	TRUE	TRUE	5.771431845	4.178727331	-1.592704515
169	ADAMTS10	2.96978463326543e-26	-0.565967029	-0.41461113	-0.717322929	2.11153444694186e-24	TRUE	TRUE	1.48016542	0.557422698	-0.922742722
170	COL5A2	3.33559246020669e-26	-0.940312829	-0.658047788	-1.222577869	2.35767523540257e-24	TRUE	TRUE	3.599369632	1.382312198	-2.217057434
171	LMO3	3.51588255035438e-26	-0.525883295	-0.265128236	-0.786638355	2.47057571491568e-24	TRUE	TRUE	6.628386674	5.759775031	-0.868611643
172	HS3ST2	3.98279423673893e-26	0.684300875	0.862120902	0.506480847	2.78239857841018e-24	TRUE	TRUE	0.511411121	0.834172674	0.322761554
173	DLG5	4.22576417677849e-26	1.119051416	1.43335052	0.804752313	2.93507412417169e-24	TRUE	TRUE	1.309382829	1.741972916	0.432590086
174	KCNQ2	4.48714685739414e-26	-0.592839816	-0.307513928	-0.878165703	3.09871015163494e-24	TRUE	TRUE	4.400453362	2.625205537	-1.775247825
175	PRANCR	4.80360454162142e-26	-1.210209454	-0.932061855	-1.488357053	3.29829212412132e-24	TRUE	TRUE	3.482444596	1.680156558	-1.802288038
176	ENSG00000263551	4.83775726270294e-26	-1.06912	-0.762711994	-1.375528005	3.30286882208174e-24	TRUE	TRUE	3.543358129	1.236325155	-2.307032974
177	PTOV1	6.38617511330147e-26	-0.401183406	-0.243227323	-0.559139489	4.33538305996782e-24	TRUE	TRUE	1.273959525	0.575532819	-0.698426706
178	PICK1	7.46533453693897e-26	-0.401861372	-0.212650855	-0.591071888	5.03952021325049e-24	TRUE	TRUE	1.893479396	1.066491568	-0.826987828
179	DPP7	8.32147466399764e-26	-0.69779024	-0.48664538	-0.908935101	5.58608042249138e-24	TRUE	TRUE	1.905599875	0.974602055	-0.93099782
180	PHC1	8.39551085443715e-26	-0.630124667	-0.428993743	-0.831255592	5.60446991260649e-24	TRUE	TRUE	2.092362708	1.102826605	-0.989536103
181	B3GALT1-AS1	1.03169852058875e-25	1.089427386	1.335947844	0.842906927	6.84911017867093e-24	TRUE	TRUE	1.472261281	1.811776268	0.339514987
182	MAP3K5	1.11342834682023e-25	-0.633776325	-0.347462942	-0.920089708	7.35107418428126e-24	TRUE	TRUE	6.083618613	4.825977576	-1.257641037
183	CKB	1.4011359577436e-25	-0.934481382	-0.635868225	-1.23309454	9.2000271411186e-24	TRUE	TRUE	5.603643175	3.779132989	-1.824510186
184	SLC29A1	1.45055894369356e-25	-0.470749735	-0.321456261	-0.620043209	9.47278058012058e-24	TRUE	TRUE	1.088165061	0.527066154	-0.561098907
185	DSCAM	2.1163091312534e-25	0.285337183	0.33759984	0.233074526	1.37457137952113e-23	TRUE	TRUE	9.464213391	9.657902387	0.193688997
186	MIR4435-2HG	2.47711178602746e-25	1.362253858	1.649181451	1.075326266	1.60026748499495e-23	TRUE	TRUE	2.012723201	2.437397961	0.42467476
187	CACNA2D1	2.6055446734218e-25	-0.326463281	-0.246856468	-0.406070094	1.6742366200982e-23	TRUE	TRUE	8.511681129	8.182340788	-0.329340341
188	TMEM205	2.84333980867979e-25	-0.467438673	-0.321391347	-0.613486	1.8173176138881e-23	TRUE	TRUE	0.98841926	0.351397292	-0.637021968
189	SLC7A11	2.92504347260159e-25	0.614698401	0.982078185	0.247318618	1.85964668607305e-23	TRUE	TRUE	0.472428587	1.05535609	0.582927504
190	GUK1	3.96957608209499e-25	-0.540278733	-0.363814636	-0.716742829	2.51044348433965e-23	TRUE	TRUE	1.435338722	0.648156812	-0.78718191
191	SSBP4	4.59972221239096e-25	-0.516204231	-0.311484307	-0.720924155	2.89373100021412e-23	TRUE	TRUE	2.222603038	1.218507541	-1.004095497
192	ENSG00000236451	5.51015495849818e-25	1.819601435	2.183625037	1.455577833	3.44142979765361e-23	TRUE	TRUE	3.862721581	3.007655764	-0.855065816
193	ROBO1	5.52759612971993e-25	-0.992187034	-0.691754488	-1.292619579	3.44142979765361e-23	TRUE	TRUE	7.452677869	5.693092917	-1.759584952
194	NECAB1	5.57538610406362e-25	-0.414744638	-0.269604504	-0.559884772	3.45329069208394e-23	TRUE	TRUE	7.793946118	6.662038811	-1.131907307
195	SPARCL1	6.03869636352594e-25	-0.849263147	-0.553183643	-1.145342652	3.72107566687834e-23	TRUE	TRUE	6.970798733	4.827242199	-2.143556535
196	AP1G2	7.38469696634743e-25	-0.391153252	-0.223358114	-0.55894839	4.52727136467504e-23	TRUE	TRUE	1.362872577	0.793321349	-0.569551228
197	CES4A	8.4611577227269e-25	-0.423374019	-0.244392468	-0.60235557	5.16087671047139e-23	TRUE	TRUE	1.51474993	0.716819503	-0.797930427
198	DPP10	1.06128798384824e-24	-0.442741545	-0.293098225	-0.592384866	6.44062445147495e-23	TRUE	TRUE	9.363292351	8.150588369	-1.212703981
199	DNAJB2	1.07625360200528e-24	-0.488116182	-0.313407186	-0.662825179	6.49862476467108e-23	TRUE	TRUE	1.399119911	0.596941446	-0.802178464
200	BTBD2	1.0880084474493e-24	1.033065484	1.268108682	0.798022286	6.53675475227539e-23	TRUE	TRUE	1.402034806	1.4427429	0.040708094
201	ATP6V0C	1.37336571324872e-24	-0.455184608	-0.222580765	-0.687788451	8.21013055243611e-23	TRUE	TRUE	2.916676013	1.780917912	-1.135758101
202	CUX2	1.40005804890341e-24	-0.373847818	-0.149202815	-0.598492821	8.32826609684326e-23	TRUE	TRUE	7.393459161	6.442623883	-0.950835278
203	SLC25A12	1.41002551250901e-24	-0.58495843	-0.342616545	-0.827300315	8.3462396838957e-23	TRUE	TRUE	6.678365069	5.625422423	-1.052942646
204	CLU	1.51681741426471e-24	-1.13247443	-0.840640733	-1.424308127	8.93435198519838e-23	TRUE	TRUE	4.752185908	2.433835197	-2.318350711
205	PDXK	1.56753582207255e-24	-0.783600176	-0.518845791	-1.048354562	9.1880538722067e-23	TRUE	TRUE	3.778850708	1.995729688	-1.78312102
206	TOMM20	1.65017714176581e-24	-0.957914585	-0.682159506	-1.233669665	9.62549928905729e-23	TRUE	TRUE	4.250036247	2.522191687	-1.72784456
207	TSPYL1	2.35130602843526e-24	-0.837034292	-0.563089246	-1.110979337	1.36489339312454e-22	TRUE	TRUE	4.339548584	2.431503339	-1.908045245
208	RNF144A	2.74469057305505e-24	1.045799148	1.293420664	0.798177633	1.58558663104949e-22	TRUE	TRUE	6.409983641	7.033276757	0.623293116
209	GPC1	2.96199224964821e-24	-0.435564097	-0.231628743	-0.63949945	1.70293296037191e-22	TRUE	TRUE	2.174058072	1.212652193	-0.961405879
210	CALY	5.48833306177386e-24	-0.537663444	-0.322533084	-0.752793804	3.14037190810832e-22	TRUE	TRUE	2.494457759	1.27818354	-1.216274219
211	CASKIN1	5.73470687007029e-24	-0.283071705	-0.108632588	-0.457510821	3.26579325833008e-22	TRUE	TRUE	1.648784512	0.856015556	-0.792768956
212	SYNGR1	5.94654122119608e-24	-0.506616943	-0.282515742	-0.730718145	3.37045468461755e-22	TRUE	TRUE	2.668305307	1.409863313	-1.258441994
213	MAP7D1	6.71266634286463e-24	-0.57297729	-0.400354548	-0.745600031	3.78682623360852e-22	TRUE	TRUE	1.625497515	0.76055576	-0.864941755
214	P4HTM	6.80881363171605e-24	-0.602675267	-0.402002004	-0.80334853	3.82311703732243e-22	TRUE	TRUE	2.115411276	1.157855388	-0.957555888
215	PTPRG	7.17731759730233e-24	-0.572296929	-0.363595287	-0.780998572	4.01128596507836e-22	TRUE	TRUE	7.669627305	6.487376649	-1.182250656
216	SUN1	8.80746786293323e-24	-0.649249315	-0.375203474	-0.923295155	4.89956175189841e-22	TRUE	TRUE	4.13155054	2.882332424	-1.249218117
217	YPEL3	1.15243161155705e-23	-0.40744601	-0.229652964	-0.585239056	6.38139089606888e-22	TRUE	TRUE	1.623651771	0.823302756	-0.800349015
218	MC1R	1.1606225449127e-23	0.421434891	0.557690796	0.285178987	6.39726628425273e-22	TRUE	TRUE	0.420747691	0.755431476	0.334683786
219	ST8SIA3	1.48357354568744e-23	-0.668627505	-0.386493135	-0.950761876	8.11550574591454e-22	TRUE	TRUE	4.323747985	2.925032912	-1.398715072
220	TUBA1B	1.48586157132257e-23	-0.760027811	-0.474194197	-1.045861425	8.11550574591454e-22	TRUE	TRUE	4.715367684	2.69136857	-2.023999114
221	HSP90AB1	1.81214147988729e-23	-0.551821035	-0.260941076	-0.842700993	9.85280182005689e-22	TRUE	TRUE	4.884984917	2.946016787	-1.93896813
222	PDIA2	1.96542245654053e-23	-0.485669812	-0.29881053	-0.672529095	1.06380703773833e-21	TRUE	TRUE	1.231285569	0.585605094	-0.645680476
223	TPP1	2.04299372335118e-23	-0.294817415	-0.161487401	-0.42814743	1.10083464483353e-21	TRUE	TRUE	0.894802354	0.388404615	-0.506397739
224	CA11	2.19244427899993e-23	-0.706129161	-0.467211727	-0.945046594	1.17608975252068e-21	TRUE	TRUE	2.978699993	1.678506533	-1.300193459
225	DDX5	2.32913784637895e-23	-0.482273141	-0.206266112	-0.758280169	1.24386312720397e-21	TRUE	TRUE	6.532675687	5.339933112	-1.192742575
226	BLTP1	2.44024966410182e-23	-0.18410381	0.068073215	-0.436280836	1.29171982219592e-21	TRUE	TRUE	6.275778998	5.121266369	-1.154512629
227	DTX3	2.43024426231195e-23	-0.553569286	-0.358593082	-0.748545489	1.29171982219592e-21	TRUE	TRUE	1.869634573	0.956836679	-0.912797894
228	ADAMTS2	2.68694214372903e-23	-0.895851556	-0.62560072	-1.166102392	1.41606564908105e-21	TRUE	TRUE	2.232676764	0.877170178	-1.355506586
229	RUSC1	2.85827511726319e-23	-0.479840841	-0.313964086	-0.645717596	1.4997831357657e-21	TRUE	TRUE	1.454513518	0.692358759	-0.762154759
230	RPS6KC1	3.05423354204864e-23	-0.172476613	-0.025979745	-0.318973482	1.59563783657637e-21	TRUE	TRUE	7.510175848	7.099632328	-0.41054352
231	TMEM259	3.49940058142648e-23	-0.521047486	-0.34403268	-0.698062292	1.82029425915241e-21	TRUE	TRUE	1.517102604	0.660795869	-0.856306735
232	CREB5	3.53740467629825e-23	0.574592309	0.782057323	0.367127294	1.8321316633793e-21	TRUE	TRUE	0.345821912	0.847114909	0.501292997
233	DMAP1	3.84034901371491e-23	-0.193945849	-0.079053099	-0.308838599	1.98049930252354e-21	TRUE	TRUE	0.818627858	0.382001704	-0.436626154
234	PIN1	4.00667932065089e-23	-0.394121406	-0.222130489	-0.566112324	2.05744695371543e-21	TRUE	TRUE	1.694202882	0.864738331	-0.829464551
235	SCAMP5	4.70621290874091e-23	-0.581718122	-0.316635406	-0.846800837	2.40637677920982e-21	TRUE	TRUE	3.830345226	2.620920112	-1.209425113
236	MAP4K3-DT	4.84801212830221e-23	-0.476352573	-0.163141216	-0.789563931	2.46837770057963e-21	TRUE	TRUE	5.253464772	3.780084396	-1.473380376
237	CNTNAP1	4.88141192205742e-23	-0.707916733	-0.488550437	-0.92728303	2.47489644115789e-21	TRUE	TRUE	2.797277215	1.445476309	-1.351800906
238	PDE4D	5.61679752422687e-23	0.212126772	0.253634148	0.170619396	2.83577475004664e-21	TRUE	TRUE	10.87362485	11.02746036	0.153835507
239	LUC7L3	6.16991562138026e-23	-0.375185411	-0.11652017	-0.633850652	3.10199607140189e-21	TRUE	TRUE	6.223547039	5.602073918	-0.621473121
240	SLC17A7	6.34780329193711e-23	-0.372080155	-0.116044974	-0.628115336	3.17813351482985e-21	TRUE	TRUE	3.891827388	2.860770268	-1.03105712
241	DNM1	6.89343888129664e-23	-0.75732477	-0.502231202	-1.012418338	3.43699425716433e-21	TRUE	TRUE	6.694766375	5.217636699	-1.477129676
242	COPG2IT1	6.99749720531829e-23	-0.919516003	-0.653006762	-1.186025245	3.47445976938449e-21	TRUE	TRUE	4.20497782	2.316993768	-1.887984051
243	SHFL	8.10348782702933e-23	-0.401494759	-0.256292028	-0.546697489	4.00705801356315e-21	TRUE	TRUE	1.196658191	0.557648759	-0.639009432
244	N4BP2L1	8.66433639486751e-23	-0.985423505	-0.759478934	-1.211368077	4.26683057871836e-21	TRUE	TRUE	3.352149923	1.828638774	-1.523511149
245	ACTN1	9.06889855260079e-23	-0.452862362	-0.176652	-0.729072725	4.42975142309151e-21	TRUE	TRUE	5.457219787	4.057651238	-1.399568548
246	HID1	9.05597431581261e-23	-0.323321672	-0.186835787	-0.459807556	4.42975142309151e-21	TRUE	TRUE	0.945724509	0.441120284	-0.504604225
247	GPC5	9.25056296160685e-23	-1.202874123	-0.900507956	-1.50524029	4.50019289662623e-21	TRUE	TRUE	3.484373689	2.159416344	-1.324957344
248	PDS5B	1.18240820953533e-22	-0.308963838	-0.083645005	-0.534282671	5.7289584862002e-21	TRUE	TRUE	6.973843577	5.940864709	-1.032978868
249	SLC25A29	1.26292049807809e-22	-0.704337568	-0.492766429	-0.915908706	6.09447899795433e-21	TRUE	TRUE	1.78834225	0.736249315	-1.052092936
250	PILRB	1.36609646420635e-22	-0.601140572	-0.391062725	-0.811218418	6.56600604556141e-21	TRUE	TRUE	2.271031561	1.314912417	-0.956119144
251	ZNF385B	1.3924853033719e-22	-0.745412691	-0.442328616	-1.048496766	6.66617665550469e-21	TRUE	TRUE	6.849150667	4.796676691	-2.052473976
252	LINC00486	1.47927106483065e-22	-1.758126013	-1.272543235	-2.24370879	7.05354012500203e-21	TRUE	TRUE	4.821162191	1.870221169	-2.950941023
253	BSCL2	1.48579263568538e-22	-0.318740047	-0.086960573	-0.550519522	7.05663411478083e-21	TRUE	TRUE	2.846740201	1.802091296	-1.044648905
254	YWHAG	1.51644562216586e-22	-0.659478173	-0.374793457	-0.944162889	7.17386243934841e-21	TRUE	TRUE	6.33977051	4.329840091	-2.009930419
255	EXTL1	1.72807243917491e-22	-0.402594799	-0.260221072	-0.544968526	8.14294840357871e-21	TRUE	TRUE	1.089917185	0.384263251	-0.705653934
256	COBL	1.90184060000701e-22	-0.447402748	-0.164396762	-0.730408733	8.90357704156657e-21	TRUE	TRUE	6.36437105	4.692860427	-1.671510622
257	PAGR1	1.90431033595423e-22	-0.486349859	-0.355384489	-0.617315229	8.90357704156657e-21	TRUE	TRUE	0.944157938	0.215559907	-0.728598031
258	PKM	1.99717492481949e-22	-0.571573894	-0.316460406	-0.826687383	9.30157127776394e-21	TRUE	TRUE	3.574563425	2.102482018	-1.472081407
259	CAMK2N1	2.15575470311163e-22	-0.777490878	-0.486761556	-1.068220199	1.00013700820808e-20	TRUE	TRUE	5.223732213	3.250366785	-1.973365428
260	UNC79	2.20601538653816e-22	-0.312199116	-0.233910516	-0.390487716	1.01951849556317e-20	TRUE	TRUE	8.170970782	7.492978771	-0.677992011
261	ENSG00000250137	2.28603067436788e-22	1.066363043	1.347742879	0.784983208	1.05244998403082e-20	TRUE	TRUE	1.431248774	1.549261526	0.118012752
262	EPHB6	2.42578705384375e-22	-0.709748434	-0.476798208	-0.942698661	1.1125289022514e-20	TRUE	TRUE	2.99489557	1.61637632	-1.37851925
263	ADAMTS9-AS2	2.97588615663407e-22	-0.699994714	-0.40545079	-0.994538638	1.35843595066206e-20	TRUE	TRUE	2.157283291	1.186852975	-0.970430316
264	CCDC88A	2.98457965192064e-22	-0.786165827	-0.541624053	-1.0307076	1.35843595066206e-20	TRUE	TRUE	6.746334375	5.170144186	-1.576190189
265	LENG8	3.14119658853189e-22	-0.762605368	-0.503241661	-1.021969075	1.42432521538865e-20	TRUE	TRUE	3.564042829	2.469963366	-1.094079463
266	MAP1LC3A	3.49940984689294e-22	-0.170071789	-0.039419909	-0.300723668	1.58078604211525e-20	TRUE	TRUE	0.954998685	0.603991372	-0.351007313
267	KCNA2	3.86510301585994e-22	-0.839468311	-0.601816292	-1.077120329	1.73944111754955e-20	TRUE	TRUE	3.073357531	1.27268137	-1.800676161
268	PCDH9	4.1050456614702e-22	0.234869748	0.282084763	0.187654734	1.84053092045619e-20	TRUE	TRUE	11.26072781	11.25998255	-0.000745254
269	GRIPAP1	4.4902310705118e-22	-0.37683208	-0.178590682	-0.575073479	2.00574782688735e-20	TRUE	TRUE	2.369779616	1.317359925	-1.052419692
270	RHOT2	4.61949907726128e-22	-0.42193135	-0.256096108	-0.587766592	2.05584818193969e-20	TRUE	TRUE	1.46110921	0.688786905	-0.772322305
271	TSPYL2	5.17357933185149e-22	-0.539535333	-0.29828164	-0.780789026	2.29393834876485e-20	TRUE	TRUE	3.13013674	2.095870626	-1.034266115
272	SCN2A	6.12733434957968e-22	-0.247773466	-0.167244532	-0.328302399	2.70684005678491e-20	TRUE	TRUE	7.778333573	7.049896506	-0.728437067
273	NDST3	8.90410915830748e-22	0.06719335	0.308389121	-0.17400242	3.9191126610338e-20	TRUE	TRUE	6.926942436	6.701703969	-0.225238467
274	TPD52L2	9.33778272463997e-22	-0.283736346	-0.078497008	-0.488975684	4.09499259924357e-20	TRUE	TRUE	2.124420602	1.332092243	-0.79232836
275	FKBP3	9.37704329546139e-22	-0.78441981	-0.541592542	-1.027247077	4.09725644502779e-20	TRUE	TRUE	3.114512781	1.523852886	-1.590659895
276	CADPS2	9.7512659305711e-22	-0.759619001	-0.482473155	-1.036764847	4.24533374716458e-20	TRUE	TRUE	8.104423105	6.02428317	-2.080139935
277	KCNH7	1.0191976957222e-21	-0.508341977	-0.204431174	-0.81225278	4.42118393927725e-20	TRUE	TRUE	7.406338324	5.824493224	-1.581845099
278	SNTG1	1.14734057126091e-21	-0.514867313	-0.334449605	-0.69528502	4.95915262743566e-20	TRUE	TRUE	9.287364535	8.031091013	-1.256273522
279	PKN2-AS1	1.18495342236068e-21	1.593354175	1.963820908	1.222887441	5.10336929142863e-20	TRUE	TRUE	4.495410236	4.010906077	-0.48450416
280	SLIT3	1.33612272912272e-21	0.498252682	0.816445774	0.180059589	5.73387525469234e-20	TRUE	TRUE	5.717613423	5.820563241	0.102949818
281	CIT	1.37934092190588e-21	-0.392810694	-0.19962009	-0.586001297	5.89827776427797e-20	TRUE	TRUE	7.301158368	6.309075349	-0.99208302
282	FSTL4	1.48700210636523e-21	1.164472948	1.480720659	0.848225237	6.336105429108e-20	TRUE	TRUE	6.348683468	6.757811488	0.40912802
283	INTS3	1.59258350735756e-21	-0.453603375	-0.259017079	-0.64818967	6.76200827717612e-20	TRUE	TRUE	2.130479629	1.169225528	-0.961254101
284	CEP126	1.64946858908765e-21	-0.368360911	-0.049843172	-0.686878649	6.9788783684779e-20	TRUE	TRUE	5.477451097	3.862778844	-1.614672253
285	ACTR1B	1.75119424714024e-21	-0.28444757	-0.103229044	-0.465666097	7.38328072759196e-20	TRUE	TRUE	1.719040562	1.067946799	-0.651093763
286	RPS27A	1.9331511099802e-21	-0.40147197	-0.214676584	-0.588267357	8.12193836976296e-20	TRUE	TRUE	1.463955484	0.845183221	-0.618772263
287	ADGRB3-DT	2.20351159926061e-21	-0.510275282	-0.271854443	-0.748696122	9.22557330199146e-20	TRUE	TRUE	2.650212527	1.606493732	-1.043718795
288	CAMK2B	2.45728695800826e-21	-0.441068924	-0.191738742	-0.690399105	1.02523472525789e-19	TRUE	TRUE	6.243435207	5.040639149	-1.202796059
289	TSPOAP1	2.89143119721801e-21	-0.548677823	-0.300980212	-0.796375434	1.20219506109937e-19	TRUE	TRUE	3.191422688	1.916457221	-1.274965467
290	ITGA9	2.93269835928708e-21	-1.127510927	-0.80522155	-1.449800305	1.21514839604116e-19	TRUE	TRUE	5.412096074	3.487247147	-1.924848927
291	NTRK3	3.04527936272007e-21	-0.302960821	-0.201955235	-0.403966408	1.25745968462008e-19	TRUE	TRUE	8.389782305	8.081335436	-0.308446869
292	KCNB2	3.06608671423496e-21	-0.959424602	-0.651121241	-1.267727962	1.26171568350162e-19	TRUE	TRUE	4.696299543	2.192544064	-2.503755479
293	PFKL	3.20122244530126e-21	-0.455513054	-0.286729657	-0.624296452	1.31282897278976e-19	TRUE	TRUE	1.259493053	0.57397442	-0.685518633
294	CACNA1B	3.97471259655705e-21	-0.241689639	-0.15346205	-0.329917228	1.62449478096019e-19	TRUE	TRUE	8.109358993	7.716601622	-0.392757371
295	NDUFA10	4.05744994032466e-21	-0.639882421	-0.356535393	-0.923229448	1.6526887621336e-19	TRUE	TRUE	5.641430172	4.289645399	-1.351784773
296	THY1	4.13789445880189e-21	-0.551648232	-0.288585792	-0.814710672	1.67976148030282e-19	TRUE	TRUE	3.791578636	2.303422935	-1.4881557
297	RIPOR1	4.66999736449992e-21	-0.578835989	-0.334331439	-0.82334054	1.8893834455162e-19	TRUE	TRUE	3.114631354	1.637061153	-1.477570202
298	PDE8B	4.74350152849506e-21	0.923835439	1.243816396	0.603854482	1.91268169014754e-19	TRUE	TRUE	6.388606903	6.740970747	0.352363844
299	LUC7L2	4.84874663858966e-21	-0.614303528	-0.298155424	-0.930451632	1.94208465364311e-19	TRUE	TRUE	5.648327133	4.285452953	-1.362874179
300	PRXL2A	4.83778657061108e-21	-0.806338237	-0.530474588	-1.082201887	1.94208465364311e-19	TRUE	TRUE	3.852892607	2.393240545	-1.459652062
301	FSD1	4.89442517877269e-21	-0.540209956	-0.377356079	-0.703063832	1.94876761340375e-19	TRUE	TRUE	1.477024029	0.591026897	-0.885997132
302	TAFA2	4.89786800306203e-21	-0.445066899	-0.225486366	-0.664647433	1.94876761340375e-19	TRUE	TRUE	8.545555205	8.080218885	-0.465336319
303	GGT7	5.25781168319631e-21	-0.65747666	-0.422746495	-0.892206825	2.08507805892036e-19	TRUE	TRUE	3.257316558	1.844680149	-1.41263641
304	PNISR	5.63966385538259e-21	-0.393536574	-0.193581863	-0.593491285	2.22915134494333e-19	TRUE	TRUE	7.10824369	5.978919498	-1.129324193
305	SMG5	6.6085496216815e-21	-0.027016339	0.117665937	-0.171698615	2.60355187718442e-19	TRUE	TRUE	1.180375011	0.76937127	-0.411003742
306	CCPG1	6.64653395926852e-21	-0.370339005	-0.10950055	-0.63117746	2.60995921746963e-19	TRUE	TRUE	6.165038047	5.271929474	-0.893108573
307	ENSG00000287722	6.71479832246573e-21	0.709473967	0.995301137	0.423646797	2.62817643787453e-19	TRUE	TRUE	1.048493103	1.04263335	-0.005859752
308	CHD5	6.92471989163333e-21	-0.432303682	-0.166708689	-0.697898676	2.70154007200864e-19	TRUE	TRUE	5.848896179	4.583471341	-1.265424838
309	ATP1A1	7.41525578689415e-21	-0.681011566	-0.375546859	-0.986476274	2.88355059984855e-19	TRUE	TRUE	5.51609882	3.649483459	-1.866615361
310	BDNF	8.0414580207541e-21	0.646472041	0.831313118	0.461630964	3.11697288959294e-19	TRUE	TRUE	0.483478606	0.795611149	0.312132543
311	EIF4A2	8.88270814691371e-21	-0.662010265	-0.391190289	-0.932830241	3.42098144529856e-19	TRUE	TRUE	4.148725486	2.416144022	-1.732581465
312	VAMP2	8.86525197483541e-21	-0.732579594	-0.465735026	-0.999424162	3.42098144529856e-19	TRUE	TRUE	3.956029338	2.308586894	-1.647442444
313	NRBP2	9.51622917876581e-21	-0.409778779	-0.247799322	-0.571758236	3.65325909942652e-19	TRUE	TRUE	1.136021215	0.686251441	-0.449769774
314	NIPAL2	9.91159555733195e-21	-0.832723844	-0.522295656	-1.143152033	3.79292140818155e-19	TRUE	TRUE	5.187486273	3.350712611	-1.836773662
315	RANGAP1	1.0170004858827e-20	-0.430177679	-0.217695495	-0.642659863	3.86717653112866e-19	TRUE	TRUE	2.380902407	1.222436496	-1.158465912
316	VPS8	1.0155896117651e-20	1.390271819	1.710298393	1.070245245	3.86717653112866e-19	TRUE	TRUE	4.952314056	4.904829032	-0.047485024
317	ZNF248	1.19380567290334e-20	-0.674353036	-0.370186614	-0.978519458	4.52516371154781e-19	TRUE	TRUE	4.884337271	3.34077371	-1.543563561
318	KIF13A	1.31255151787003e-20	-0.128679461	0.171260474	-0.428619396	4.95962862853026e-19	TRUE	TRUE	6.129583066	5.659130379	-0.470452687
319	RFX3	1.36222071289732e-20	-0.095810887	0.045073922	-0.236695696	5.13117369472547e-19	TRUE	TRUE	7.979866092	7.582324774	-0.397541318
320	TPPP	1.41253621333703e-20	-0.596464587	-0.36908517	-0.823844004	5.30407348108055e-19	TRUE	TRUE	2.927146898	1.299568052	-1.627578846
321	PSAP	1.43020941510281e-20	-0.63452476	-0.348770121	-0.920279399	5.35370602239107e-19	TRUE	TRUE	5.061800333	3.670362111	-1.391438223
322	SDK1	1.47517114146766e-20	0.803177806	1.142789617	0.463565995	5.50486224716627e-19	TRUE	TRUE	4.643705234	5.267089445	0.623384212
323	BSG	1.6195360999532e-20	-0.253290856	-0.074992819	-0.431588893	6.02487485357204e-19	TRUE	TRUE	1.744213161	0.93017434	-0.814038822
324	ABLIM1	1.71114853867481e-20	0.168475103	0.362491445	-0.02554124	6.34603729651746e-19	TRUE	TRUE	7.140475567	7.093382584	-0.047092983
325	SH3RF2	1.82356984678789e-20	0.94955301	1.204414067	0.694691952	6.74215854738562e-19	TRUE	TRUE	1.458550498	1.429578764	-0.028971734
326	LZTS3	1.99309584847137e-20	-0.672603887	-0.441440535	-0.903767239	7.34633120099142e-19	TRUE	TRUE	3.002008387	1.775065791	-1.226942596
327	TMEM145	2.04932976378517e-20	-0.434788564	-0.284872005	-0.584705123	7.53050349897325e-19	TRUE	TRUE	1.196129415	0.524585005	-0.67154441
328	RNF123	2.09703010992427e-20	-0.178635898	-0.044342452	-0.312929344	7.68229079294207e-19	TRUE	TRUE	1.024431891	0.514612919	-0.509818972
329	MRTFB	2.32139189130761e-20	-0.212921423	-0.094222503	-0.331620344	8.47837233007667e-19	TRUE	TRUE	7.774172041	7.09356499	-0.680607052
330	ELAPOR1	2.33745835401811e-20	1.379223966	1.659592141	1.09885579	8.51118169147927e-19	TRUE	TRUE	3.065045644	3.372554339	0.307508695
331	PDZD4	2.46343795426378e-20	-0.387623286	-0.239282184	-0.535964389	8.94280074272917e-19	TRUE	TRUE	1.260283053	0.536710829	-0.723572225
332	RPL13A	2.49806090017854e-20	-0.477506985	-0.290201838	-0.664812131	9.04117463148954e-19	TRUE	TRUE	1.643589787	0.935039851	-0.708549935
333	RORA	2.55292292262691e-20	-0.371128118	-0.169170332	-0.573085904	9.2119885400255e-19	TRUE	TRUE	7.862240274	7.047015877	-0.815224397
334	NOX4	2.69445770914525e-20	0.699572843	0.977158123	0.421987562	9.69359396200278e-19	TRUE	TRUE	0.578158336	0.666440173	0.088281837
335	SLC44A5	2.77868161386499e-20	-1.064332783	-0.768316937	-1.360348629	9.96675769319456e-19	TRUE	TRUE	3.450394304	1.269909041	-2.180485263
336	KCNH3	2.85824484438604e-20	-0.681025167	-0.467782224	-0.894268109	1.02216279911139e-18	TRUE	TRUE	2.552373028	1.347924248	-1.20444878
337	AKT2	2.93347208143437e-20	-0.223719291	-0.009166954	-0.438271628	1.04595253799749e-18	TRUE	TRUE	2.393331833	1.500416481	-0.892915352
338	TAFAZZIN	3.20397586378621e-20	-0.431794028	-0.268156739	-0.595431316	1.13902289879453e-18	TRUE	TRUE	1.321016362	0.679729159	-0.641287203
339	MVD	3.43056272096645e-20	-0.489483667	-0.329783909	-0.649183426	1.21597762994492e-18	TRUE	TRUE	1.270507715	0.538495589	-0.732012126
340	ZNF483	3.98870567686363e-20	-0.644570733	-0.380729907	-0.908411559	1.40965551215275e-18	TRUE	TRUE	6.336368274	4.771379668	-1.564988606
341	GAA	4.14131423580676e-20	-0.335586577	-0.198577945	-0.47259521	1.45929712191947e-18	TRUE	TRUE	0.916947079	0.434528338	-0.482418741
342	EXOC6	4.17285214034074e-20	-0.309594179	-0.012464257	-0.606724101	1.46611085726124e-18	TRUE	TRUE	5.697538238	4.312420425	-1.385117813
343	PNMA2	4.36242601906342e-20	-0.803923211	-0.543918258	-1.063928164	1.52824813542467e-18	TRUE	TRUE	4.089980293	2.360279179	-1.729701114
344	RPL27	4.43435928072609e-20	-0.253194956	-0.098546744	-0.407843168	1.54893200922107e-18	TRUE	TRUE	1.337979937	0.715354078	-0.622625859
345	KCNQ3	4.66854656928885e-20	-0.623797025	-0.411460839	-0.836133211	1.62130796464089e-18	TRUE	TRUE	7.625592948	6.108599172	-1.516993776
346	MAPK8IP2	4.66648243376518e-20	-0.311038354	-0.154190778	-0.467885929	1.62130796464089e-18	TRUE	TRUE	1.369406577	0.673250814	-0.696155763
347	NIN	4.75213230197835e-20	-0.132834875	0.080981911	-0.346651661	1.64557987724991e-18	TRUE	TRUE	6.770763846	5.910287743	-0.860476103
348	CCK	5.2405138360087e-20	-0.949065175	-0.68273227	-1.215398079	1.80948316820346e-18	TRUE	TRUE	4.042605682	1.875120862	-2.16748482
349	SLC6A7	5.35649367020902e-20	-0.656617039	-0.427843376	-0.885390702	1.84423002696939e-18	TRUE	TRUE	2.851618487	1.353281169	-1.498337317
350	GALNT16	5.3776886986097e-20	-0.581718571	-0.363599693	-0.799837449	1.84623735435698e-18	TRUE	TRUE	2.474122004	1.216117184	-1.258004819
351	PNCK	5.63739250361995e-20	-0.439569627	-0.283123858	-0.596015396	1.92988342801987e-18	TRUE	TRUE	1.156961195	0.485013457	-0.671947739
352	BAZ2B	5.65680026701572e-20	-0.015562206	0.28660259	-0.317727003	1.93102590933127e-18	TRUE	TRUE	6.062221913	4.704906501	-1.357315412
353	CTSF	5.75020588988565e-20	-0.255531434	-0.108395676	-0.402667192	1.95735053747496e-18	TRUE	TRUE	1.082890408	0.572496486	-0.510393922
354	CHD3	5.84650956372114e-20	-0.421346954	-0.244151984	-0.598541923	1.98451013891732e-18	TRUE	TRUE	1.582447607	0.885685375	-0.696762232
355	FILIP1L	6.12256435564857e-20	-0.09313776	0.237135422	-0.423410942	2.07235868443586e-18	TRUE	TRUE	4.691082762	3.644710557	-1.046372205
356	RPS3A	6.15387512432575e-20	-0.33555471	-0.185578312	-0.485531108	2.07710571612074e-18	TRUE	TRUE	1.28417287	0.650546193	-0.633626677
357	RIPOR2	7.11521978278982e-20	-0.761932591	-0.545973253	-0.97789193	2.39485940924377e-18	TRUE	TRUE	2.402352917	0.940692488	-1.46166043
358	MIR137HG	7.35894695337199e-20	-0.169838625	0.076497029	-0.416174279	2.46997504446139e-18	TRUE	TRUE	6.709407256	5.556532569	-1.152874688
359	RAB15	7.82511150194752e-20	-0.577154366	-0.350004122	-0.80430461	2.61912367151536e-18	TRUE	TRUE	2.732398111	1.506850925	-1.225547187
360	PACS2	7.97581866755232e-20	-0.250930985	-0.045242079	-0.456619892	2.66215103081413e-18	TRUE	TRUE	2.194615733	1.290584272	-0.904031461
361	MIR31HG	8.39394305149515e-20	1.211777056	1.50272022	0.920833893	2.79395068439794e-18	TRUE	TRUE	2.550227446	2.151750526	-0.39847692
362	CDK10	9.13195915414715e-20	-0.37660076	-0.197244285	-0.555957235	3.03120500542078e-18	TRUE	TRUE	1.748479302	0.961556742	-0.78692256
363	NAA10	9.74165404109376e-20	-0.22600098	-0.116540158	-0.335461802	3.2246753431896e-18	TRUE	TRUE	0.676852698	0.296645362	-0.380207336
364	BACH2	1.02261019804289e-19	1.137243656	1.413479101	0.861008211	3.37573740101191e-18	TRUE	TRUE	2.21817607	2.450941441	0.232765371
365	PPIA	1.04842206169566e-19	-0.661004047	-0.432110071	-0.889898022	3.45146287488632e-18	TRUE	TRUE	2.77420723	1.375323094	-1.398884136
366	TUBGCP6	1.07262354186806e-19	-0.391984832	-0.23731592	-0.546653743	3.52148756259197e-18	TRUE	TRUE	1.16772382	0.678466673	-0.489257146
367	DMPK	1.20358688845037e-19	-0.173845268	-0.041493488	-0.306197049	3.94068121297538e-18	TRUE	TRUE	0.992380419	0.548044148	-0.444336271
368	POLR2H	1.23486884540595e-19	-0.24429682	-0.118821878	-0.369771763	4.03211522999943e-18	TRUE	TRUE	0.883536677	0.420612086	-0.46292459
369	EPHA5	1.28082993932476e-19	-1.168908757	-0.864189915	-1.473627599	4.17085434984453e-18	TRUE	TRUE	4.774587314	2.683645201	-2.090942113
370	MCF2L2	1.34318938305458e-19	-0.653463798	-0.336970195	-0.969957401	4.36209827750916e-18	TRUE	TRUE	5.639172473	4.080316215	-1.558856258
371	RPL5	1.40953694231454e-19	-0.459805733	-0.251885123	-0.667726344	4.56522800508127e-18	TRUE	TRUE	2.359148027	1.361730878	-0.997417149
372	CDH13	1.53431045328488e-19	-0.111611243	0.161716897	-0.384939383	4.95563227522513e-18	TRUE	TRUE	7.167119242	7.035379975	-0.131739267
373	NPTX1	1.53832459941659e-19	-0.440173185	-0.1773856	-0.702960769	4.95563227522513e-18	TRUE	TRUE	3.578564212	2.398928956	-1.179635256
374	TAF1D	1.59595130981123e-19	-0.396321534	-0.124100521	-0.668542547	5.12752698895502e-18	TRUE	TRUE	3.908905848	2.472705601	-1.436200247
375	GRB14	1.6793125645436e-19	-0.793930756	-0.520827238	-1.067034274	5.38096527348157e-18	TRUE	TRUE	2.494441323	0.776108973	-1.718332349
376	RAPGEFL1	1.83893404049244e-19	-0.437113865	-0.200228871	-0.673998859	5.87676367833968e-18	TRUE	TRUE	2.888336103	1.870658215	-1.017677887
377	NACA	1.99185183312148e-19	-0.345143826	-0.141360692	-0.548926959	6.34856541824608e-18	TRUE	TRUE	2.129036824	1.344943481	-0.784093343
378	CALM3	2.00280568766156e-19	-0.666255564	-0.371661954	-0.960849174	6.3665907785559e-18	TRUE	TRUE	5.687651663	3.780817963	-1.9068337
379	GDI1	2.06421443029005e-19	-0.604719823	-0.401317711	-0.808121935	6.53376358938726e-18	TRUE	TRUE	2.16138024	1.16214873	-0.99923151
380	MIR124-1HG	2.0662701098262e-19	-0.178432977	0.084789517	-0.441655471	6.53376358938726e-18	TRUE	TRUE	6.467278821	5.206584421	-1.260694401
381	AP2M1	2.19154346428794e-19	-0.339838716	-0.165317529	-0.514359903	6.911702432253e-18	TRUE	TRUE	1.606201885	0.882373255	-0.72382863
382	ICA1L	2.25879746138064e-19	0.061711014	0.334405009	-0.21098298	7.10515976333762e-18	TRUE	TRUE	5.867203445	4.926531728	-0.940671718
383	MAP2K1	2.3699508604539e-19	-0.543545244	-0.262314869	-0.82477562	7.4353340833457e-18	TRUE	TRUE	4.452935496	3.123721054	-1.329214441
384	FKBP4	2.48084265799793e-19	-0.250259954	-0.12414222	-0.376377688	7.76297015065184e-18	TRUE	TRUE	0.920162107	0.413780281	-0.506381826
385	RFNG	2.65192042292009e-19	-0.449932827	-0.311400935	-0.588464719	8.27674696150853e-18	TRUE	TRUE	0.860069437	0.256206204	-0.603863233
386	LTBP3	2.93186115866119e-19	-0.55334006	-0.355302298	-0.751377823	9.12674706799816e-18	TRUE	TRUE	2.177332643	1.135086675	-1.042245967
387	TAFA1	3.1356814741009e-19	-0.285235526	-0.176890297	-0.393580755	9.73600738831948e-18	TRUE	TRUE	8.699373289	7.783074838	-0.916298451
388	GRID2	3.14563862802955e-19	-0.351907702	-0.093520951	-0.610294453	9.74175096762966e-18	TRUE	TRUE	7.66232498	7.422125198	-0.240199782
389	CABP1	3.21240857403031e-19	-0.360797591	-0.112819412	-0.608775769	9.92295666466535e-18	TRUE	TRUE	7.164558013	5.445765717	-1.718792296
390	FXYD6	3.5258114715131e-19	-0.472702793	-0.223230106	-0.722175481	1.08631155491542e-17	TRUE	TRUE	3.336381591	2.138032402	-1.198349189
391	RPL13	3.56264156475464e-19	-0.347927178	-0.170041622	-0.525812734	1.09485168905606e-17	TRUE	TRUE	1.688163024	1.008930395	-0.679232629
392	GPI	3.6229258131448e-19	-0.728700474	-0.446071998	-1.01132895	1.11053766762112e-17	TRUE	TRUE	4.905620102	3.385300839	-1.520319263
393	LINC02693	3.67673752157585e-19	-0.650120233	-0.360889662	-0.939350805	1.12416483611337e-17	TRUE	TRUE	4.402404467	2.876504129	-1.525900338
394	ARMC2	3.87988272317105e-19	-0.607005843	-0.328784574	-0.885227111	1.18027014687654e-17	TRUE	TRUE	4.067940932	2.464765137	-1.603175795
395	NGEF	3.87044609756216e-19	-0.377458185	-0.088299298	-0.666617072	1.18027014687654e-17	TRUE	TRUE	4.882423818	3.503721613	-1.378702205
396	TUBG2	4.24286914430437e-19	-0.411765224	-0.247337528	-0.57619292	1.28743221307983e-17	TRUE	TRUE	1.561538999	0.709057416	-0.852481583
397	TMEM108	4.33778171732327e-19	0.142108608	0.364180052	-0.079962836	1.31291650164626e-17	TRUE	TRUE	7.542544371	7.273205764	-0.269338608
398	ARFGAP1	4.35086345685582e-19	-0.189807833	-0.061144298	-0.318471367	1.31356721853215e-17	TRUE	TRUE	0.881410681	0.524319119	-0.357091562
399	ENSG00000250195	4.36946097230711e-19	0.711039196	0.857483776	0.564594615	1.31587576549479e-17	TRUE	TRUE	0.672985224	1.157920451	0.484935227
400	SORBS2	4.40162181537572e-19	-0.199595338	0.042664669	-0.441855345	1.32224719333887e-17	TRUE	TRUE	7.170468585	6.33203919	-0.838429395
401	SH3GL2	4.42626731573347e-19	-0.263586696	-0.150004317	-0.377169075	1.32633486448512e-17	TRUE	TRUE	7.890315139	7.276361199	-0.613953939
402	FLNA	4.49550286198183e-19	-0.200318622	-0.094201866	-0.306435377	1.34373040770084e-17	TRUE	TRUE	0.626125826	0.293962632	-0.332163195
403	DTNA	4.55234490598604e-19	0.591749724	0.773761941	0.409737507	1.35734432730343e-17	TRUE	TRUE	7.657451915	7.987944268	0.330492353
404	NSMF	4.65609739737e-19	-0.422196621	-0.27075612	-0.573637123	1.38484322591084e-17	TRUE	TRUE	1.139882085	0.556337455	-0.58354463
405	RPL28	4.67008482356854e-19	-0.222173463	-0.087748682	-0.356598244	1.38557380839505e-17	TRUE	TRUE	1.003352676	0.536768108	-0.466584568
406	CKMT1B	4.84689593484712e-19	-0.638070588	-0.458434912	-0.817706264	1.43449018603751e-17	TRUE	TRUE	1.961192933	0.829608913	-1.131584019
407	IMMP2L	4.90635137106994e-19	-0.503768315	-0.234520505	-0.773016126	1.44851887161613e-17	TRUE	TRUE	6.975489848	5.408653361	-1.566836486
408	REX1BD	4.95186838508089e-19	-0.321856359	-0.183301771	-0.460410946	1.45837378713559e-17	TRUE	TRUE	0.906983148	0.439106767	-0.467876381
409	CCDC144A	5.73860646732708e-19	-0.443778279	-0.144369596	-0.743186961	1.68594365064553e-17	TRUE	TRUE	4.384142132	2.608725449	-1.775416683
410	SNX29	5.87766209495552e-19	1.391666691	1.690688949	1.092644433	1.72258506665818e-17	TRUE	TRUE	3.649360944	3.745847404	0.09648646
411	TUBB4A	5.96330638218949e-19	-0.605715888	-0.419104219	-0.792327556	1.74343283426737e-17	TRUE	TRUE	1.665962433	0.529443283	-1.13651915
412	GPR173	5.99950098859696e-19	0.831756894	1.027208972	0.636304815	1.74975737570342e-17	TRUE	TRUE	1.245704304	1.438422034	0.19271773
413	DCTN3	6.03215154323491e-19	-0.20669907	-0.089656952	-0.323741187	1.75502016812375e-17	TRUE	TRUE	0.735973155	0.389744107	-0.346229048
414	PTPRE	6.13362247751061e-19	1.215836492	1.537818821	0.893854162	1.78023206980115e-17	TRUE	TRUE	4.780765245	4.160442951	-0.620322294
415	NPHP4	6.48343848912881e-19	0.646827672	0.918771534	0.37488381	1.87722884061137e-17	TRUE	TRUE	3.221839623	2.991583682	-0.230255941
416	SLC35E2B	6.55120871721116e-19	-0.241159465	-0.034293823	-0.448025108	1.89229144100984e-17	TRUE	TRUE	2.24336781	1.396320473	-0.847047337
417	RING1	6.72206653122631e-19	-0.282140535	-0.137494042	-0.426787029	1.93698684506512e-17	TRUE	TRUE	1.068025942	0.591015906	-0.477010036
418	MAN1C1	6.98540212507934e-19	-0.083461866	0.201296596	-0.368220329	2.00805243863525e-17	TRUE	TRUE	5.768742712	4.820719214	-0.948023498
419	DAAM1	7.36010994643644e-19	0.18978059	0.487129433	-0.107568254	2.11071792640526e-17	TRUE	TRUE	5.792430242	4.810745186	-0.981685056
420	ENSG00000237720	7.42239521069488e-19	-0.966004032	-0.673843896	-1.258164168	2.12351192504071e-17	TRUE	TRUE	4.066499594	2.313059686	-1.753439908
421	DPYD	7.66894634536445e-19	-0.19904228	0.07010387	-0.46818843	2.1888375127292e-17	TRUE	TRUE	6.636139596	5.390547691	-1.245591905
422	DLG2-AS2	7.70838888704739e-19	0.143566292	0.471626094	-0.18449351	2.19488153712705e-17	TRUE	TRUE	4.789541853	3.785394286	-1.004147566
423	PLPPR2	8.08635079292105e-19	-0.299603771	-0.161656117	-0.437551426	2.29705889190873e-17	TRUE	TRUE	0.997379623	0.5592149	-0.438164723
424	GABRB3	8.40131507044465e-19	-0.256515653	-0.197774751	-0.315256555	2.38090098788828e-17	TRUE	TRUE	8.448070128	8.209697326	-0.238372803
425	GREM2	8.43785961525799e-19	0.468328089	0.637333204	0.299322974	2.38563108557506e-17	TRUE	TRUE	0.951925448	0.698983489	-0.252941959
426	ENSG00000287645	8.53053116889562e-19	1.23833222	1.54418957	0.932474871	2.40617048181807e-17	TRUE	TRUE	2.826292979	2.07554568	-0.750747299
427	MT-ATP6	8.58851711425566e-19	-0.720148264	-0.412767414	-1.027529115	2.41685296592262e-17	TRUE	TRUE	6.159808108	3.800851762	-2.358956346
428	LINGO1	8.75871264778779e-19	-0.489542395	-0.203583665	-0.775501126	2.45898811158454e-17	TRUE	TRUE	4.778766129	3.291327247	-1.487438882
429	ULK1	8.85668983445684e-19	-0.48134112	-0.273928734	-0.688753507	2.48069895223388e-17	TRUE	TRUE	2.410803528	1.374266369	-1.036537159
430	STMN3	9.12634316075506e-19	-0.535831595	-0.341971606	-0.729691585	2.55028231208448e-17	TRUE	TRUE	2.060003836	1.09175893	-0.968244906
431	SYT13	9.33502263715275e-19	-0.385618709	-0.1618763	-0.609361118	2.60254366607952e-17	TRUE	TRUE	2.638075804	1.441775106	-1.196300698
432	MYO5A	9.50857404388693e-19	-0.296824996	-0.203200515	-0.390449478	2.6447922618367e-17	TRUE	TRUE	7.549728571	6.586913534	-0.962815037
433	ENSG00000289731	1.01971468968486e-18	-0.395401448	-0.155898597	-0.6349043	2.82976713885757e-17	TRUE	TRUE	6.780663739	5.864305657	-0.916358082
434	RSPO2	1.02587421556768e-18	-1.160256699	-0.849014762	-1.471498637	2.84030059314775e-17	TRUE	TRUE	4.472812722	2.035040372	-2.43777235
435	MICAL1	1.03287453882998e-18	-0.418630927	-0.282256493	-0.55500536	2.85310815139794e-17	TRUE	TRUE	0.918625775	0.361001042	-0.557624733
436	CHN1	1.07907389434924e-18	-0.262322448	-0.176079122	-0.348565774	2.9738880537845e-17	TRUE	TRUE	9.044560307	8.657532681	-0.387027626
437	CARMIL1	1.24741211144371e-18	-0.325413361	-0.001438523	-0.649388199	3.42995513297656e-17	TRUE	TRUE	6.277548142	5.050594183	-1.226953959
438	CRELD1	1.26034775212604e-18	-0.469306686	-0.264287157	-0.674326215	3.45761155012476e-17	TRUE	TRUE	2.246252074	1.102718041	-1.143534034
439	DEF8	1.3094143632706e-18	-0.180654415	-0.033765335	-0.327543495	3.58403712734842e-17	TRUE	TRUE	1.308599428	0.655217471	-0.653381956
440	CDH8	1.345597265025e-18	-0.765853521	-0.463141681	-1.068565362	3.67470380375918e-17	TRUE	TRUE	4.854053739	3.337201625	-1.516852114
441	PNMA3	1.3599075137597e-18	-0.429864172	-0.253220364	-0.60650798	3.70536251368175e-17	TRUE	TRUE	1.649409167	0.728783214	-0.920625953
442	RPS24	1.42485504150915e-18	-0.413896672	-0.21605266	-0.611740684	3.87354257438326e-17	TRUE	TRUE	2.026644275	1.127567806	-0.899076469
443	HPCAL1	1.48303248521202e-18	-0.810066101	-0.586925326	-1.033206875	4.02260007727035e-17	TRUE	TRUE	2.686710532	1.531810262	-1.15490027
444	WASL	1.48883176416316e-18	1.413570653	1.718715898	1.108425409	4.02923479238391e-17	TRUE	TRUE	3.983163681	3.598338489	-0.384825192
445	CCSER1	1.49230272072622e-18	0.238910308	0.290572361	0.187248254	4.02955269488679e-17	TRUE	TRUE	9.971763758	10.18304942	0.211285657
446	GNAL	1.58601895701017e-18	0.931305604	1.232465331	0.630145878	4.27300533350543e-17	TRUE	TRUE	4.26585657	4.588010938	0.322154368
447	MAZ	1.60619486262663e-18	-0.145972901	-0.048721395	-0.243224406	4.30804407797358e-17	TRUE	TRUE	0.547111513	0.241966637	-0.305144876
448	SOX5	1.60580500759233e-18	-0.45924346	-0.140466231	-0.778020689	4.30804407797358e-17	TRUE	TRUE	6.815439989	5.206491649	-1.60894834
449	NDUFV1	1.61008137258384e-18	-0.311339816	-0.154038194	-0.468641438	4.30885028351167e-17	TRUE	TRUE	1.356703683	0.778289868	-0.578413815
450	TMEM178A	1.78457285025681e-18	-0.273020984	0.012910662	-0.55895263	4.76520608193018e-17	TRUE	TRUE	4.195510623	2.772553482	-1.422957141
451	TMEM175	1.9130637116649e-18	-0.505402711	-0.345081225	-0.665724197	5.09697861626727e-17	TRUE	TRUE	1.431219577	0.630574452	-0.800645125
452	ARAP2	2.01967231645999e-18	-0.285099371	0.001958219	-0.572156962	5.36911118464231e-17	TRUE	TRUE	6.212089056	4.843965057	-1.368123999
453	CEP170B	2.10648494011191e-18	-0.445559511	-0.29732994	-0.593789082	5.58753267999662e-17	TRUE	TRUE	1.247807532	0.540481056	-0.707326477
454	ENSG00000290823	2.1833495397755e-18	-0.276088413	-0.143555098	-0.408621729	5.7786625704719e-17	TRUE	TRUE	1.008434667	0.506296692	-0.502137975
455	ROGDI	2.24083514434128e-18	-0.377621308	-0.218854393	-0.536388223	5.91777474602304e-17	TRUE	TRUE	1.217968816	0.586501241	-0.631467575
456	ENSG00000224905	2.27635120326328e-18	-0.864691975	-0.585215452	-1.144168498	5.99838510052885e-17	TRUE	TRUE	3.711558831	1.807563897	-1.903994934
457	SELENOW	2.35832175035412e-18	-0.103192745	0.105692488	-0.312077978	6.2007864665766e-17	TRUE	TRUE	2.398785972	1.383959604	-1.014826368
458	OIP5-AS1	2.38565551196559e-18	-0.891642069	-0.617389319	-1.16589482	6.25895996327041e-17	TRUE	TRUE	4.257907635	2.424709531	-1.833198104
459	ACADVL	2.41635702816363e-18	-0.431678135	-0.251417746	-0.611938523	6.32569630727979e-17	TRUE	TRUE	1.620178733	0.850795289	-0.769383444
460	INTS11	2.57857600554001e-18	-0.370206661	-0.199322636	-0.541090687	6.73568897447146e-17	TRUE	TRUE	1.509109433	0.896506503	-0.61260293
461	MED28-DT	2.82411981669522e-18	0.44953434	0.560525372	0.338543309	7.36108974347284e-17	TRUE	TRUE	0.583579899	0.675497913	0.091918014
462	FANCL	2.84135694441148e-18	-0.730385578	-0.466280575	-0.994490582	7.38998810477238e-17	TRUE	TRUE	3.468567931	2.009720167	-1.458847764
463	GRK2	3.03091497704793e-18	-0.395284997	-0.221869203	-0.568700791	7.84951106335265e-17	TRUE	TRUE	1.520331369	0.814719989	-0.705611379
464	MAST1	3.03763535657372e-18	-0.481953052	-0.233876744	-0.730029361	7.84951106335265e-17	TRUE	TRUE	3.125225074	1.957098225	-1.168126849
465	PSD	3.03580518872546e-18	-0.063711978	0.138411906	-0.265835862	7.84951106335265e-17	TRUE	TRUE	2.121916242	1.420828834	-0.701087408
466	PFKM	3.38396971728273e-18	-0.444187162	-0.257367811	-0.631006512	8.72570388902774e-17	TRUE	TRUE	1.921798803	0.977265058	-0.944533745
467	KAT8	3.40747719040403e-18	-0.186348694	-0.022052429	-0.350644959	8.76750447963486e-17	TRUE	TRUE	1.391192185	0.88376062	-0.507431566
468	ENSG00000224819	3.48817999002161e-18	1.075316343	1.412082704	0.738549983	8.95597665814097e-17	TRUE	TRUE	2.518640453	1.69319316	-0.825447293
469	ANXA5	3.53950483179653e-18	0.594205459	0.763797218	0.4246137	9.0683774112723e-17	TRUE	TRUE	0.692172086	0.839595756	0.14742367
470	PDLIM7	3.55255607097002e-18	-0.374108051	-0.264858735	-0.483357367	9.08244973378207e-17	TRUE	TRUE	0.633151704	0.20759869	-0.425553014
471	CACNA1E	3.63122729250326e-18	0.005095754	0.191995411	-0.181803903	9.2638698825306e-17	TRUE	TRUE	7.054794507	6.723185964	-0.331608543
472	SORT1	3.94668158528664e-18	-0.083331418	0.1999543	-0.366617136	1.00473148154246e-16	TRUE	TRUE	6.095679664	5.627538383	-0.468141281
473	MPRIP	4.30397644700793e-18	-0.230057607	0.02610374	-0.486218953	1.09337380522721e-16	TRUE	TRUE	5.525580144	4.224253892	-1.301326252
474	PTPRO	4.40264598607299e-18	1.031516501	1.306459984	0.756573019	1.11608004575217e-16	TRUE	TRUE	6.450659744	6.831220227	0.380560482
475	IQSEC2	4.72222636257432e-18	-0.205044133	0.063298595	-0.473386861	1.19457414679354e-16	TRUE	TRUE	3.772026742	2.437645599	-1.334381142
476	SIRT2	4.9813159671047e-18	-0.447575932	-0.24576527	-0.649386595	1.25746833320862e-16	TRUE	TRUE	2.232295454	1.182635021	-1.049660434
477	LDHB	4.99757709260988e-18	-0.488147057	-0.293480775	-0.682813339	1.25892843490148e-16	TRUE	TRUE	2.001890832	0.887190702	-1.11470013
478	RAPGEF6	5.19687724677469e-18	-0.241265069	0.052990453	-0.53552059	1.30639491626035e-16	TRUE	TRUE	5.990612576	4.964314251	-1.026298325
479	PPP5C	5.38517073738645e-18	-0.142509755	0.020371175	-0.305390685	1.35090212067715e-16	TRUE	TRUE	1.491497574	0.848525454	-0.64297212
480	ENSG00000287923	5.47182819284174e-18	0.813462132	1.079437669	0.547486595	1.36978099094138e-16	TRUE	TRUE	1.693141551	1.282557367	-0.410584183
481	MAT2A	5.7157071656783e-18	-0.29038142	-0.058223805	-0.522539034	1.42785732438234e-16	TRUE	TRUE	2.786736309	1.737554759	-1.049181549
482	PLXNA4	5.78618577882274e-18	0.885261663	1.104888718	0.665634609	1.44246490287e-16	TRUE	TRUE	6.812222232	6.795999948	-0.016222284
483	ANKRD10	5.94006434297124e-18	0.101292859	0.393098837	-0.190513119	1.47776010652469e-16	TRUE	TRUE	4.591834063	3.697029277	-0.894804786
484	ANKRD13B	6.00128608892655e-18	-0.246483271	-0.133674091	-0.359292451	1.48990606703598e-16	TRUE	TRUE	0.553513324	0.241260465	-0.312252858
485	REEP2	6.13502256517615e-18	-0.475200915	-0.280843627	-0.669558204	1.51996765243622e-16	TRUE	TRUE	2.042340363	1.066495365	-0.975844997
486	TLN2	6.48203974962613e-18	-0.040239042	0.242883806	-0.323361889	1.60263764673884e-16	TRUE	TRUE	6.209916218	4.789164012	-1.420752206
487	PER1	6.58820828495959e-18	-0.181849319	-0.023944583	-0.339754055	1.62554231523767e-16	TRUE	TRUE	1.411230288	0.85130492	-0.559925368
488	CSMD3	6.68752304679033e-18	-0.250586279	-0.192777363	-0.308395194	1.64666551086542e-16	TRUE	TRUE	9.243582382	8.837086869	-0.406495513
489	RBCK1	6.75792861258212e-18	-0.306764024	-0.163540735	-0.449987314	1.66059857277682e-16	TRUE	TRUE	1.007731361	0.536654474	-0.471076887
490	SGSM3	6.8958095764495e-18	-0.335190311	-0.184080754	-0.486299867	1.69102138511464e-16	TRUE	TRUE	1.220501315	0.607656856	-0.612844459
491	ARMH1	6.92636472198697e-18	0.550495414	0.687009622	0.413981205	1.69352642437501e-16	TRUE	TRUE	0.885445526	0.992113199	0.106667673
492	DUSP8	6.93421272297357e-18	-0.243550321	-0.101558413	-0.385542228	1.69352642437501e-16	TRUE	TRUE	1.131653378	0.589933193	-0.541720185
493	RAB26	7.20844802198199e-18	-0.259884547	-0.097363981	-0.422405114	1.75693126637192e-16	TRUE	TRUE	1.326392499	0.880374656	-0.446017844
494	FGFR1OP2	7.78275350472559e-18	0.220107224	0.529875745	-0.089661297	1.89306813993487e-16	TRUE	TRUE	5.109280332	3.910700778	-1.198579553
495	LRRN2	7.83276041039198e-18	-0.74494311	-0.480644273	-1.009241946	1.90138280992465e-16	TRUE	TRUE	3.596305828	2.156729696	-1.439576132
496	TMEM132A	7.93786431655416e-18	-0.197677025	-0.048106979	-0.347247071	1.92301164572006e-16	TRUE	TRUE	1.213637775	0.706477726	-0.507160048
497	RPS19	8.3995293282075e-18	-0.295599834	-0.1562004	-0.434999267	2.03075944482377e-16	TRUE	TRUE	0.898720232	0.473163335	-0.425556897
498	NORAD	8.61075797453376e-18	-0.577292355	-0.291816885	-0.862767825	2.07348432509013e-16	TRUE	TRUE	5.043942738	3.378416205	-1.665526533
499	UPP1	8.60204621238081e-18	-0.605506103	-0.426939394	-0.784072811	2.07348432509013e-16	TRUE	TRUE	1.793317206	0.77811673	-1.015200476
500	ENSG00000261460	8.65170058731378e-18	1.072918445	1.329353921	0.816482969	2.07917668514325e-16	TRUE	TRUE	2.207874176	2.222536377	0.014662201
501	ANXA6	8.705104395225e-18	-0.655253613	-0.430658105	-0.87984912	2.08783501822402e-16	TRUE	TRUE	2.814894194	1.347026461	-1.467867733
502	STAT2	9.22209622182922e-18	-0.41315506	-0.251626399	-0.574683721	2.20742446616534e-16	TRUE	TRUE	1.417894552	0.73610766	-0.681786893
503	ATP5MC2	9.28527935998235e-18	-0.126470154	0.022520401	-0.27546071	2.21812955844032e-16	TRUE	TRUE	1.233656029	0.711594557	-0.522061472
504	MYL6	9.74676676836918e-18	-0.170051739	-0.029446104	-0.310657373	2.32375296604611e-16	TRUE	TRUE	1.037941948	0.617084681	-0.420857267
505	G3BP2	9.84232634600311e-18	-0.153319212	0.132219086	-0.43885751	2.34188897769452e-16	TRUE	TRUE	4.294274247	2.898315996	-1.395958251
506	RABL2A	1.00463125136468e-17	-0.348678989	-0.139172831	-0.558185147	2.38570140640278e-16	TRUE	TRUE	2.218479722	1.342007777	-0.876471945
507	ZNF365	1.01421877556903e-17	-0.42243219	-0.0948748	-0.749989581	2.40371850241371e-16	TRUE	TRUE	4.857600656	3.12583821	-1.731762446
508	DNAAF9	1.03219658121917e-17	-0.311093567	-0.040759876	-0.581427257	2.44151065352943e-16	TRUE	TRUE	6.167765909	5.071319387	-1.096446522
509	ENSG00000231606	1.03958412567593e-17	1.374297947	1.730462188	1.018133706	2.45003570957225e-16	TRUE	TRUE	3.37773725	2.905138232	-0.472599018
510	RASGRF2	1.03987867167264e-17	0.320769137	0.571465787	0.070072486	2.45003570957225e-16	TRUE	TRUE	7.066769836	6.932637821	-0.134132014
511	ENOX1	1.07061593318636e-17	0.006523051	0.235188593	-0.222142492	2.51751879709731e-16	TRUE	TRUE	7.128738891	6.522337571	-0.606401321
512	CELF2-AS2	1.16217582401209e-17	0.805470749	1.134475674	0.476465825	2.72748138697838e-16	TRUE	TRUE	4.178188319	3.581826158	-0.59636216
513	HSP90AA1	1.30588799741475e-17	-0.54603332	-0.244868336	-0.847198304	3.05878171090363e-16	TRUE	TRUE	5.086905052	3.067739644	-2.019165408
514	NAPEPLD	1.33471276767683e-17	-0.659936001	-0.377271019	-0.942600983	3.12021568412545e-16	TRUE	TRUE	3.870673121	1.908077654	-1.962595467
515	PREPL	1.34320204607904e-17	-0.600344647	-0.368898118	-0.831791177	3.12789065614065e-16	TRUE	TRUE	6.987333924	5.665344009	-1.321989915
516	SLC38A11	1.34250484355212e-17	-1.35765425	-0.98384075	-1.73146775	3.12789065614065e-16	TRUE	TRUE	4.267987798	1.984890528	-2.28309727
517	MXD4	1.41592158987899e-17	-0.207786593	-0.085471293	-0.330101893	3.29085373771487e-16	TRUE	TRUE	0.800718375	0.392841821	-0.407876554
518	HNRNPU	1.42314179385077e-17	-0.517397419	-0.256073944	-0.778720894	3.30124938125691e-16	TRUE	TRUE	5.800009508	4.30983458	-1.490174928
519	NOXA1	1.45522023158289e-17	-0.423295432	-0.231398385	-0.615192479	3.36915728375722e-16	TRUE	TRUE	1.302735419	0.633247545	-0.669487874
520	GPSM1	1.46870973468409e-17	-0.315329002	-0.187435426	-0.443222579	3.39384926383923e-16	TRUE	TRUE	0.781646078	0.341765962	-0.439880116
521	GAS6	1.50170972848364e-17	-0.465064063	-0.302696348	-0.627431777	3.46344416457954e-16	TRUE	TRUE	1.624626866	0.624107705	-1.000519161
522	PEX6	1.55645705356487e-17	-0.158837205	0.021560829	-0.339235238	3.58283294169263e-16	TRUE	TRUE	1.587416777	1.08827436	-0.499142417
523	MAPK11	1.57460541767366e-17	-0.312012722	-0.186852637	-0.437172807	3.61767852748886e-16	TRUE	TRUE	0.765938603	0.33328627	-0.432652333
524	SIRT3	1.60330244410458e-17	-0.143434607	0.019428011	-0.306297225	3.67658056648103e-16	TRUE	TRUE	1.415448476	0.857589495	-0.557858982
525	ADGRB2	1.64969192589591e-17	-0.388709218	-0.171914244	-0.605504191	3.77575203458386e-16	TRUE	TRUE	2.451341589	1.569893586	-0.881448003
526	ECHDC2	1.69476437687463e-17	-0.580708339	-0.388611547	-0.772805132	3.87153778565123e-16	TRUE	TRUE	1.888535421	0.807085863	-1.081449558
527	PALS2	1.73827977335023e-17	0.181842142	0.483733717	-0.120049433	3.96340982098223e-16	TRUE	TRUE	5.818842865	4.548072066	-1.270770799
528	TMEM120B	1.80871788573749e-17	-0.021253084	0.214269324	-0.256775491	4.11620343087532e-16	TRUE	TRUE	2.769036825	1.988663886	-0.78037294
529	RNPS1	1.83994009272191e-17	-0.162657191	0.090248352	-0.415562734	4.17934218414866e-16	TRUE	TRUE	3.378419469	2.282586024	-1.095833445
530	RPH3A	1.9158855127849e-17	-0.518585757	-0.255168895	-0.782002619	4.34363779653271e-16	TRUE	TRUE	3.435266438	1.420586954	-2.014679484
531	SF3B1	1.92544543256485e-17	-0.421513427	-0.146660863	-0.696365991	4.35709083195842e-16	TRUE	TRUE	4.074272473	2.737358794	-1.336913679
532	MOAP1	1.95355765357164e-17	-0.440149329	-0.271569854	-0.608728805	4.41239638445805e-16	TRUE	TRUE	1.550611571	0.676324628	-0.874286942
533	ZNF138	1.99903797487104e-17	-0.819839142	-0.574598412	-1.065079872	4.50664921314266e-16	TRUE	TRUE	3.159961324	1.307595898	-1.852365426
534	TRIM9	2.08188373675538e-17	-0.275436832	-0.198247862	-0.352625803	4.68462827356791e-16	TRUE	TRUE	8.056813565	7.402628534	-0.654185031
535	CCNL2	2.10440035539116e-17	-0.358003992	-0.132939237	-0.583068747	4.71762587133958e-16	TRUE	TRUE	2.555091604	1.916514909	-0.638576695
536	QRICH2	2.10177603577044e-17	-0.390151823	-0.231689075	-0.548614571	4.71762587133958e-16	TRUE	TRUE	1.264829363	0.534925761	-0.729903602
537	RPS12	2.13564083797617e-17	-0.222879976	-0.08362181	-0.362138141	4.77874493652173e-16	TRUE	TRUE	1.035439627	0.646567372	-0.388872254
538	NPTN	2.14395323662227e-17	-0.396112394	-0.170352296	-0.621872492	4.78842789800246e-16	TRUE	TRUE	6.663633193	5.406956329	-1.256676865
539	ENSG00000253553	2.49503327457088e-17	-0.591861428	-0.275340196	-0.90838266	5.56221147073166e-16	TRUE	TRUE	4.987890577	3.715856722	-1.272033855
540	RHPN1	2.50854909156856e-17	-0.448531981	-0.303793167	-0.593270796	5.58198627486812e-16	TRUE	TRUE	0.933538597	0.376216109	-0.557322488
541	POGZ	2.65342343788812e-17	-0.024031543	0.228199914	-0.276263	5.89344473746094e-16	TRUE	TRUE	5.476148613	4.352376619	-1.123771994
542	SGSM2	2.71421178313524e-17	-0.190946407	0.005603605	-0.38749642	6.01733741441938e-16	TRUE	TRUE	1.920150898	1.271843707	-0.648307192
543	SPTAN1	2.89397359357129e-17	-0.458413166	-0.205198519	-0.711627813	6.40404911608705e-16	TRUE	TRUE	5.674393366	4.334046057	-1.340347309
544	LINC02669	2.9041843996327e-17	1.052685624	1.408348322	0.697022926	6.41483083565929e-16	TRUE	TRUE	2.868978135	1.845892416	-1.023085719
545	SNHG25	2.97084766432423e-17	-0.547998009	-0.326152914	-0.769843104	6.55003771275595e-16	TRUE	TRUE	1.206505078	0.618092236	-0.588412843
546	ENSG00000288902	3.02294164189226e-17	0.650591023	0.885023609	0.416158437	6.65268622142443e-16	TRUE	TRUE	1.393725028	0.854540581	-0.539184447
547	CC2D1A	3.04547305320323e-17	-0.494580599	-0.320655576	-0.668505622	6.69001905069288e-16	TRUE	TRUE	1.743692298	0.875396345	-0.868295954
548	BEGAIN	3.10571355316355e-17	-0.319787924	-0.122167598	-0.517408251	6.80990037496592e-16	TRUE	TRUE	2.074607696	1.112869176	-0.96173852
549	PTPRT	3.23095241684724e-17	-1.030353552	-0.717711517	-1.342995588	7.05874986197026e-16	TRUE	TRUE	4.550243782	2.300891075	-2.249352706
550	TMEM25	3.22964840530506e-17	-0.319917753	-0.159586729	-0.480248777	7.05874986197026e-16	TRUE	TRUE	1.403117478	0.694316069	-0.708801409
551	TARBP1	3.334809109013e-17	-0.619369038	-0.308968851	-0.929769226	7.27242581740476e-16	TRUE	TRUE	5.912811193	5.536933904	-0.375877289
552	SEC31B	3.34426258942131e-17	-0.629975004	-0.437708392	-0.822241617	7.27982957871131e-16	TRUE	TRUE	2.073544689	0.985296634	-1.088248055
553	CALN1	3.36654635097707e-17	0.954052574	1.261584696	0.646520452	7.3150851633527e-16	TRUE	TRUE	5.529846694	5.641804263	0.111957569
554	ENSG00000287912	3.38816775997603e-17	1.222850494	1.517349402	0.928351585	7.3487768599047e-16	TRUE	TRUE	2.867096328	2.521754559	-0.345341769
555	ENSG00000233928	3.41829626333696e-17	0.897669264	1.23269616	0.562642367	7.40076538743368e-16	TRUE	TRUE	6.135665374	5.299938014	-0.83572736
556	AUP1	3.70922325254266e-17	-0.296654831	-0.169859838	-0.423449824	8.01619183499147e-16	TRUE	TRUE	0.801940308	0.281392759	-0.520547548
557	ATP5MJ	3.91514317102266e-17	-0.09755249	0.0711456	-0.266250579	8.44602519623128e-16	TRUE	TRUE	1.526210127	1.017526313	-0.508683814
558	VGF	3.99379411101503e-17	0.654580707	0.877472907	0.431688506	8.60025627920369e-16	TRUE	TRUE	0.907706716	0.986834303	0.079127587
559	CELSR3	4.02036924079289e-17	-0.148722452	-0.020293953	-0.27715095	8.64199584926072e-16	TRUE	TRUE	0.858108667	0.514591522	-0.343517145
560	RNF208	4.02934207967542e-17	-0.157680244	-0.038039809	-0.277320679	8.64581686238926e-16	TRUE	TRUE	0.703166553	0.35254505	-0.350621502
561	ELOB	4.12087425894858e-17	0.111500853	0.203486983	0.019514723	8.82645723627918e-16	TRUE	TRUE	0.438069472	0.334512656	-0.103556816
562	NRGN	4.23561854018181e-17	-0.802646873	-0.512288298	-1.093005448	9.05608405317165e-16	TRUE	TRUE	5.065874418	3.076646362	-1.989228057
563	ARHGEF9	4.41431670661586e-17	-0.207957205	0.089740889	-0.505655298	9.42139068324975e-16	TRUE	TRUE	5.117878789	3.604192145	-1.513686643
564	BCL11B	4.52407507953677e-17	1.087137638	1.372012187	0.802263089	9.63852591413366e-16	TRUE	TRUE	2.412687356	2.344687405	-0.067999951
565	AEBP2	4.6653187202737e-17	-0.408465475	-0.200323793	-0.616607157	9.92185305182456e-16	TRUE	TRUE	7.371475674	6.328113343	-1.04336233
566	TMEM276	4.78812542021389e-17	-0.231940898	-0.108496203	-0.355385593	1.01650379945742e-15	TRUE	TRUE	0.68041208	0.418509253	-0.261902828
567	BDNF-AS	4.8187364564276e-17	0.650868116	0.839560913	0.462175318	1.02119818801471e-15	TRUE	TRUE	0.906409304	1.052506124	0.146096821
568	CNR1	5.03467316445902e-17	-0.585035706	-0.374101754	-0.795969657	1.06508156239682e-15	TRUE	TRUE	2.08825505	1.059704938	-1.028550113
569	NFAT5	5.08681674509583e-17	-0.178333807	0.028811406	-0.38547902	1.07422126553729e-15	TRUE	TRUE	6.95347463	6.00545127	-0.94802336
570	XKR9	5.29452569234756e-17	1.102793042	1.394050576	0.811535508	1.11612317051313e-15	TRUE	TRUE	2.647409225	2.037851014	-0.60955821
571	SEMA5A	5.39639909717632e-17	0.737377614	1.023223279	0.451531948	1.13560650703451e-15	TRUE	TRUE	0.512723373	0.848153178	0.335429805
572	CPNE4	5.67615279470821e-17	-0.942216387	-0.614344858	-1.270087916	1.19238902065059e-15	TRUE	TRUE	3.212065267	0.969807282	-2.242257985
573	INPP5E	5.98401224840545e-17	-0.02964159	0.087043454	-0.146326633	1.25486721076509e-15	TRUE	TRUE	0.700799958	0.471149669	-0.229650289
574	DGAT1	6.13776958005579e-17	-0.147471173	-0.049851191	-0.245091155	1.28486828003398e-15	TRUE	TRUE	0.580768032	0.260486876	-0.320281156
575	EHBP1	6.15116627341797e-17	-0.159348723	0.065118745	-0.383816191	1.28543328593722e-15	TRUE	TRUE	6.704852856	5.561073801	-1.143779055
576	KCNH5	6.20314151353326e-17	-0.81297557	-0.49328854	-1.132662599	1.29404424351763e-15	TRUE	TRUE	4.719114731	2.577907725	-2.141207006
577	MAN2A2	6.27847045865787e-17	-0.212279938	-0.0645015	-0.360058377	1.30748875270768e-15	TRUE	TRUE	1.162577637	0.674324447	-0.48825319
578	RBM25	6.47079455941824e-17	-0.089333323	0.198475543	-0.377142189	1.34520877899601e-15	TRUE	TRUE	5.396554234	4.208480205	-1.188074029
579	FKBP8	6.69769757221119e-17	-0.282206099	-0.127857469	-0.436554729	1.38997468096182e-15	TRUE	TRUE	1.299769937	0.683415981	-0.616353956
580	ZRANB2	6.99877787621688e-17	-0.549809064	-0.286979134	-0.812638994	1.44995370621762e-15	TRUE	TRUE	5.583508557	4.198733739	-1.384774817
581	LINC02929	7.04717351066661e-17	-0.722048854	-0.430499809	-1.0135979	1.45746707236093e-15	TRUE	TRUE	3.121898438	1.56059814	-1.561300298
582	HNRNPA1	7.1018794995599e-17	-0.477623911	-0.286256702	-0.66899112	1.46625745819092e-15	TRUE	TRUE	1.812114274	0.991557571	-0.820556703
583	ATP9B	7.35874244464085e-17	-0.151455168	0.110650419	-0.413560755	1.51668351997949e-15	TRUE	TRUE	6.264412919	5.225847185	-1.038565734
584	EEF1D	7.46248815794284e-17	0.014836182	0.141712854	-0.11204049	1.53543249496303e-15	TRUE	TRUE	0.905868508	0.626072382	-0.279796126
585	MRPS5	7.54654788236409e-17	-0.19450869	0.042062421	-0.431079802	1.55007383511944e-15	TRUE	TRUE	2.864615301	1.767326836	-1.097288465
586	ASXL3	7.71880393148552e-17	-0.33214162	-0.021410898	-0.642872343	1.58274996656536e-15	TRUE	TRUE	4.867072164	3.460855509	-1.406216655
587	CDK16	7.7577045495538e-17	-0.203483167	-0.085489392	-0.321476942	1.58801665872979e-15	TRUE	TRUE	0.693535388	0.352858618	-0.340676769
588	RAB11B	7.83419963673611e-17	-0.229909983	-0.110410163	-0.349409803	1.60094800739832e-15	TRUE	TRUE	0.748180405	0.37135991	-0.376820495
589	FHIP2B	7.87707956081428e-17	-0.282957006	-0.142973527	-0.422940485	1.60425403394482e-15	TRUE	TRUE	1.03672387	0.548283081	-0.488440789
590	MYH9	7.87349913904264e-17	-0.006088447	0.273733011	-0.285909906	1.60425403394482e-15	TRUE	TRUE	3.578653394	2.547060652	-1.031592741
591	ENSG00000249738	8.0039970332852e-17	-0.478101415	-0.325801089	-0.630401741	1.62734396534611e-15	TRUE	TRUE	0.941080655	0.225991143	-0.715089512
592	HAGHL	8.51014617378399e-17	-0.291944766	-0.174452645	-0.409436887	1.72732966932751e-15	TRUE	TRUE	0.777729209	0.316303334	-0.461425874
593	RNF112	8.82514820820588e-17	-0.343733197	-0.195493958	-0.491972435	1.78824588313325e-15	TRUE	TRUE	1.193077016	0.567839418	-0.625237598
594	TTC17	8.926730620419e-17	-0.314206456	-0.010146693	-0.618266218	1.80578442988139e-15	TRUE	TRUE	5.476866639	4.077520171	-1.399346469
595	KIF1A	9.04857368319819e-17	-0.641389796	-0.385060825	-0.897718766	1.82735565340016e-15	TRUE	TRUE	3.856607815	2.398322399	-1.458285417
596	PNPLA2	9.40627938794191e-17	-0.161394267	-0.060780854	-0.26200768	1.89640693163607e-15	TRUE	TRUE	0.576235081	0.25626925	-0.319965831
597	KNDC1	9.53821927279279e-17	1.17100661	1.446764461	0.89524876	1.91978631125424e-15	TRUE	TRUE	3.228725123	3.270530878	0.041805755
598	SEZ6L	9.56890072171887e-17	0.064672323	0.319242855	-0.18989821	1.922740987829e-15	TRUE	TRUE	6.79885629	5.917427603	-0.881428687
599	TIAM2	1.01372297956093e-16	-0.234669002	0.003151531	-0.472489536	2.03353845115261e-15	TRUE	TRUE	6.490402251	5.433937624	-1.056464626
600	MED24	1.01835812401642e-16	-0.174810852	0.009100221	-0.358721925	2.03943186969688e-15	TRUE	TRUE	1.766101968	1.111624696	-0.654477273
601	ZGLP1	1.13039849750621e-16	-0.22457085	-0.107838641	-0.341303058	2.26004464992256e-15	TRUE	TRUE	0.597793506	0.264689068	-0.333104438
602	RPL6	1.17951787074601e-16	-0.24392225	-0.10332434	-0.384520161	2.35433334466513e-15	TRUE	TRUE	1.166702016	0.578907193	-0.587794823
603	PI4KAP1	1.22247730023844e-16	-0.294438638	-0.113814807	-0.47506247	2.43603436810367e-15	TRUE	TRUE	1.607373043	0.78903421	-0.818338833
604	SPEG	1.25504908096229e-16	-0.34226373	-0.174131099	-0.510396361	2.49679962861638e-15	TRUE	TRUE	1.48583709	0.814468129	-0.671368961
605	STK38	1.26508691198913e-16	-0.594729308	-0.36910058	-0.820358035	2.5126089809027e-15	TRUE	TRUE	2.631278901	1.204099524	-1.427179377
606	ALDOC	1.30937595308209e-16	-0.21305814	-0.103898988	-0.322217291	2.59628076769545e-15	TRUE	TRUE	0.71945577	0.276159807	-0.443295962
607	ABCD4	1.31607479054389e-16	-0.208469069	-0.055282999	-0.36165514	2.60526436296135e-15	TRUE	TRUE	1.327883565	0.703625937	-0.624257627
608	UQCRH	1.33316723600385e-16	-0.214898036	-0.038943561	-0.390852512	2.6347594585234e-15	TRUE	TRUE	1.849021348	1.003488321	-0.845533028
609	VSTM2A	1.35644484834739e-16	-0.897073316	-0.628928451	-1.165218181	2.67636146104143e-15	TRUE	TRUE	3.528987545	1.57700556	-1.951981986
610	RGS12	1.3624869666912e-16	-0.462820476	-0.21605535	-0.709585602	2.68387596586253e-15	TRUE	TRUE	3.03623497	2.531260326	-0.504974644
611	NKTR	1.36665046578242e-16	-0.392686096	-0.090910418	-0.694461773	2.68767135791187e-15	TRUE	TRUE	5.411737249	4.541119096	-0.870618154
612	RSRP1	1.37351117835602e-16	-0.86395101	-0.568577452	-1.159324568	2.69675005214477e-15	TRUE	TRUE	4.987472722	3.711220373	-1.276252349
613	CDH2	1.40195288341249e-16	-0.011465549	0.234684412	-0.257615511	2.74810209577234e-15	TRUE	TRUE	6.720621831	5.432555964	-1.288065867
614	ENSG00000263655	1.41602136299098e-16	0.517924444	0.654604661	0.381244228	2.77115841982079e-15	TRUE	TRUE	0.428909158	0.810824263	0.381915105
615	LRRC39	1.42084288326626e-16	0.550620553	0.686122956	0.41511815	2.77607285940282e-15	TRUE	TRUE	0.913476491	0.943297914	0.029821423
616	BAIAP3	1.43490138635147e-16	-0.41716967	-0.277739398	-0.556599942	2.79898945753235e-15	TRUE	TRUE	1.03611734	0.352053753	-0.684063587
617	SEPTIN5	1.49647612823879e-16	-0.619030266	-0.436699739	-0.801360793	2.91436906919242e-15	TRUE	TRUE	1.803224167	0.801441695	-1.001782472
618	STX16	1.5073599748361e-16	-0.362944815	-0.103072328	-0.622817302	2.93081512259394e-15	TRUE	TRUE	3.983723699	2.571107154	-1.412616545
619	ENSG00000250237	1.55374195244386e-16	-0.814723935	-0.561393003	-1.068054868	3.01611684984902e-15	TRUE	TRUE	2.336104244	0.955640964	-1.380463281
620	DLEU1	1.63785196928417e-16	-0.339626641	-0.038516493	-0.640736788	3.17426278434171e-15	TRUE	TRUE	4.124108099	2.810809149	-1.313298951
621	MKNK1	1.64283994011625e-16	-0.438781309	-0.223468337	-0.654094282	3.1788026925019e-15	TRUE	TRUE	2.518167945	1.419026092	-1.099141854
622	CEROX1	1.69158936971991e-16	-0.418733018	-0.190345176	-0.647120859	3.2678678242049e-15	TRUE	TRUE	2.283966841	1.698846115	-0.585120727
623	CSGALNACT1	1.69665424643544e-16	0.175608956	0.481844852	-0.130626941	3.2723912399949e-15	TRUE	TRUE	5.610891328	4.893751096	-0.717140232
624	KLHL22	1.70785163749905e-16	0.002515656	0.220258402	-0.21522709	3.28870917887638e-15	TRUE	TRUE	2.69894013	1.809209479	-0.889730651
625	CABIN1	1.73033428276574e-16	-0.487192981	-0.217953338	-0.756432625	3.3266714786741e-15	TRUE	TRUE	3.934650479	2.352590768	-1.582059711
626	NDUFA13	1.78216196184861e-16	-0.238454729	-0.082132931	-0.394776526	3.42083995743976e-15	TRUE	TRUE	1.288232673	0.753993814	-0.534238859
627	SDF4	1.81841788505879e-16	-0.214199551	-0.043030926	-0.385368176	3.48486591816051e-15	TRUE	TRUE	1.408304994	0.957331152	-0.450973841
628	POU6F2	1.8347573279638e-16	1.023373901	1.368519946	0.678227855	3.51058026318678e-15	TRUE	TRUE	3.59855043	2.222319625	-1.376230804
629	PEX5L-AS2	1.85720119802822e-16	0.645549581	0.861242177	0.429856984	3.54787433950829e-15	TRUE	TRUE	1.358228783	0.877181849	-0.481046934
630	PPP3CA	1.88689844646925e-16	-0.229301231	-0.176876156	-0.281726305	3.5988844020277e-15	TRUE	TRUE	9.386916026	9.506000797	0.119084771
631	ABTB1	1.89216646266061e-16	-0.32975284	-0.195666621	-0.463839059	3.60321271241361e-15	TRUE	TRUE	0.876563501	0.366104222	-0.510459279
632	INTS1	1.96608525409719e-16	-0.455747818	-0.294467315	-0.617028321	3.73805069829617e-15	TRUE	TRUE	1.449914223	0.714490155	-0.735424067
633	PRKAG2	1.9978517208227e-16	-0.172902644	0.090325375	-0.436130663	3.78646471252453e-15	TRUE	TRUE	6.345399163	4.84235581	-1.503043353
634	ZNF721	1.99757242717387e-16	-0.243316402	0.061221008	-0.547853813	3.78646471252453e-15	TRUE	TRUE	5.148724383	4.077716441	-1.071007941
635	ADCY1	2.01002845403534e-16	-0.390239587	-0.121960762	-0.658518412	3.7983182489574e-15	TRUE	TRUE	6.035737079	4.503953256	-1.531783823
636	ADGRL1	2.0104281011459e-16	0.02512825	0.294200078	-0.243943578	3.7983182489574e-15	TRUE	TRUE	3.718428125	2.659734356	-1.058693769
637	RARS1	2.02844472913293e-16	0.213400933	0.406131721	0.020670145	3.82553261746482e-15	TRUE	TRUE	2.064726567	1.490826458	-0.573900109
638	SYT16	2.03156899088083e-16	-0.339034983	-0.173345394	-0.504724572	3.82553261746482e-15	TRUE	TRUE	7.299324209	6.427876181	-0.871448027
639	TCF12	2.03438360732359e-16	-0.129728596	0.180718774	-0.440175966	3.82553261746482e-15	TRUE	TRUE	5.594518832	4.492773899	-1.101744934
640	PSME4	2.22372098843926e-16	1.24254001	1.548236638	0.936843383	4.17503615579471e-15	TRUE	TRUE	3.839976172	3.357354492	-0.48262168
641	CDH20	2.32249539368487e-16	1.348641311	1.660673383	1.03660924	4.35368247277963e-15	TRUE	TRUE	3.796424109	3.792438147	-0.003985962
642	ENSG00000290396	2.48461904686997e-16	-0.411358788	-0.223823974	-0.598893601	4.65033994816037e-15	TRUE	TRUE	1.769985911	0.942926365	-0.827059546
643	PRKACB	2.59600644450494e-16	-0.223013829	-0.073749947	-0.37227771	4.85126180982448e-15	TRUE	TRUE	7.649731403	6.633073596	-1.016657807
644	PMM1	2.60928961920894e-16	-0.133463254	-0.033972353	-0.232954155	4.86851305348054e-15	TRUE	TRUE	0.606756389	0.290507249	-0.31624914
645	TLE2	2.76779330620509e-16	-0.196822353	-0.073725226	-0.319919481	5.15624873912564e-15	TRUE	TRUE	0.720576771	0.441024968	-0.279551802
646	SARAF	2.83435702332184e-16	-0.58642233	-0.327612875	-0.845231784	5.27207956536148e-15	TRUE	TRUE	4.058845377	2.681834764	-1.377010613
647	SMPD4	2.90266229569264e-16	-0.182468027	0.004355363	-0.369291417	5.39078673030028e-15	TRUE	TRUE	1.733068784	1.151744599	-0.581324185
648	ABCB6	3.07772557743787e-16	-0.269538508	-0.147563466	-0.391513549	5.70709113248356e-15	TRUE	TRUE	0.797275409	0.371770808	-0.4255046
649	NECTIN3	3.09039218911863e-16	1.114431171	1.423457293	0.805405049	5.72174923643289e-15	TRUE	TRUE	5.983133944	5.82015247	-0.162981473
650	LRP3	3.12329647006157e-16	-0.25837757	-0.128421569	-0.388333572	5.77377390527074e-15	TRUE	TRUE	0.952892863	0.431468795	-0.521424068
651	SRSF11	3.30816454268933e-16	-0.292828493	-0.073814598	-0.511842389	6.10612982257372e-15	TRUE	TRUE	6.699894504	6.065776761	-0.634117743
652	LMTK3	3.50532335329511e-16	-0.271656927	-0.066653515	-0.476660338	6.46011739466167e-15	TRUE	TRUE	2.375888201	1.504814399	-0.871073802
653	NFASC	3.57111004358635e-16	-0.411711721	-0.175359935	-0.648063508	6.57127998219503e-15	TRUE	TRUE	6.320208949	4.942087109	-1.37812184
654	STX1A	3.69753762145095e-16	-0.146242311	0.031449579	-0.323934202	6.79351866350989e-15	TRUE	TRUE	1.481958545	0.891859601	-0.590098943
655	MLLT3	3.8291138645483e-16	-0.049458094	0.168320884	-0.267237073	7.02452399945227e-15	TRUE	TRUE	7.192295438	6.483884226	-0.708411212
656	UNC5D	3.84913026866012e-16	-0.778829356	-0.463913614	-1.093745099	7.05048007747256e-15	TRUE	TRUE	7.492269967	5.118114817	-2.374155151
657	AGAP1	3.99997273358655e-16	-0.192367588	-0.084573066	-0.300162111	7.31562745308616e-15	TRUE	TRUE	7.716930693	7.462698699	-0.254231994
658	CADM3-AS1	4.01151172762478e-16	0.520741715	0.654725301	0.386758128	7.32558129470203e-15	TRUE	TRUE	0.647513817	0.828195047	0.18068123
659	KDM4B	4.09759712350688e-16	-0.433382834	-0.171791545	-0.694974123	7.47143050623045e-15	TRUE	TRUE	3.632610417	2.149089935	-1.483520483
660	HSPH1	4.1154180981481e-16	-0.398216742	-0.090559533	-0.705873951	7.49255513141631e-15	TRUE	TRUE	5.908194485	3.710747335	-2.19744715
661	MYO9A	4.23902620806776e-16	-0.169421762	0.094967989	-0.433811512	7.70592116734376e-15	TRUE	TRUE	6.348447222	5.267878248	-1.080568973
662	GPR155	4.268456358981e-16	-0.60139573	-0.32779493	-0.874996529	7.74769963889966e-15	TRUE	TRUE	3.93906833	2.474192163	-1.464876167
663	JPX	4.32363186014591e-16	-0.129563219	0.153860648	-0.412987087	7.83601213144996e-15	TRUE	TRUE	6.404863363	6.047258358	-0.357605005
664	RPL9	4.34921512000403e-16	-0.405110628	-0.215794212	-0.594427043	7.86879729820512e-15	TRUE	TRUE	1.934104239	1.110123095	-0.823981144
665	TMEM161B-DT	4.35481874442943e-16	-0.104953669	0.056010041	-0.265917378	7.86879729820512e-15	TRUE	TRUE	7.534126746	6.735787702	-0.798339045
666	KCNA3	4.45514645321288e-16	-0.484052407	-0.301398473	-0.666706341	8.02359801850247e-15	TRUE	TRUE	1.491825258	0.593539591	-0.898285667
667	NEDD4L	4.45785662129815e-16	-0.105756571	0.073205035	-0.284718177	8.02359801850247e-15	TRUE	TRUE	7.155507902	6.280002809	-0.875505093
668	PLCG1	4.46052220069878e-16	-0.232458858	-0.063032982	-0.401884735	8.02359801850247e-15	TRUE	TRUE	1.505795474	0.889594177	-0.616201297
669	CTSD	4.51315897365095e-16	-0.139028864	-0.033172357	-0.244885371	8.10614622233031e-15	TRUE	TRUE	0.72066609	0.337713562	-0.382952528
670	ATP2A2	5.6256625682191e-16	-0.229517277	0.042144365	-0.501178919	1.00892479730926e-14	TRUE	TRUE	6.007028452	4.525594432	-1.48143402
671	CTBP1	5.67633354959831e-16	-0.115919714	0.06302936	-0.294868789	1.01649514056592e-14	TRUE	TRUE	1.763480993	1.074708608	-0.688772386
672	CELF6	5.80511942738764e-16	0.475569035	0.657209428	0.293928642	1.0380106404686e-14	TRUE	TRUE	1.29309477	1.350844308	0.057749538
673	MAPK8IP3	5.81745209387146e-16	-0.572316532	-0.329170819	-0.815462245	1.03867019851351e-14	TRUE	TRUE	3.507597599	2.195939217	-1.311658382
674	SERPINI1	5.85673371116566e-16	-0.541518446	-0.255491051	-0.827545841	1.04413222957517e-14	TRUE	TRUE	5.611295276	3.978164573	-1.633130702
675	GOSR2	5.90520408485152e-16	-0.60411001	-0.42767918	-0.780540841	1.05121381160853e-14	TRUE	TRUE	2.136224009	0.87479564	-1.261428369
676	SELENON	6.02109132557514e-16	-0.220270874	-0.096655412	-0.343886336	1.07025789006081e-14	TRUE	TRUE	0.934818175	0.437048349	-0.497769826
677	BCAT1	6.07284328604835e-16	0.806693422	1.025644021	0.587742824	1.07786240657544e-14	TRUE	TRUE	1.570555972	1.257313624	-0.313242348
678	ENSG00000249335	6.14920167746406e-16	-0.85627412	-0.598956242	-1.113591998	1.08980541823611e-14	TRUE	TRUE	2.499837053	1.021495403	-1.47834165
679	ANKRD24	6.80611535722734e-16	-0.37110767	-0.117890844	-0.624324497	1.20445187234821e-14	TRUE	TRUE	3.332089615	2.120126537	-1.211963078
680	SERINC1	6.84885215129068e-16	-0.510746296	-0.234795105	-0.786697486	1.21023246249866e-14	TRUE	TRUE	4.483431148	3.111608705	-1.371822443
681	TMTC1	6.99811595094544e-16	1.32979663	1.643290598	1.016302662	1.23479238276888e-14	TRUE	TRUE	5.661746921	5.635654137	-0.026092784
682	GAS2	7.03277804086896e-16	-1.013524445	-0.702473533	-1.324575356	1.23908887007451e-14	TRUE	TRUE	4.255601041	2.288658332	-1.966942709
683	CTSA	7.05952868297481e-16	-0.227260751	-0.091059182	-0.36346232	1.24198091734444e-14	TRUE	TRUE	0.953576179	0.576125271	-0.377450909
684	CPSF1	7.28598171364113e-16	-0.286518249	-0.136384765	-0.436651733	1.27807819373886e-14	TRUE	TRUE	1.10473304	0.641629504	-0.463103536
685	USP11	7.27934624634902e-16	-0.187571823	0.014308085	-0.389451731	1.27807819373886e-14	TRUE	TRUE	2.178313228	1.40091928	-0.777393948
686	SLC4A3	7.62412690130648e-16	-0.252728996	-0.143527788	-0.361930203	1.33544473536587e-14	TRUE	TRUE	0.666449753	0.275795612	-0.390654141
687	PLEKHA6	8.185147733846e-16	-0.235920858	0.064685604	-0.536527319	1.43162642168695e-14	TRUE	TRUE	5.264700521	3.807490664	-1.457209857
688	UBA1	8.215087982907e-16	-0.142836517	0.029067838	-0.314740872	1.4347746686426e-14	TRUE	TRUE	1.537824597	0.951897377	-0.58592722
689	PTPRM	8.4083274283822e-16	0.746218577	1.026812968	0.465624187	1.46639277764065e-14	TRUE	TRUE	1.242225191	1.210311607	-0.031913585
690	UBE2G2	8.50758647035383e-16	0.011026939	0.274403386	-0.252349507	1.481553029388e-14	TRUE	TRUE	3.34250707	2.228337239	-1.114169832
691	ABCC5	8.72446814212284e-16	-0.504977543	-0.221856583	-0.788098503	1.51712314320909e-14	TRUE	TRUE	5.042703481	3.396129152	-1.646574329
692	SCAF1	8.95337752164856e-16	-0.147440515	-0.046541482	-0.248339548	1.5546789638747e-14	TRUE	TRUE	0.606496274	0.283042977	-0.323453297
693	TUB	1.0407444285451e-15	-0.112322936	0.139366973	-0.364012845	1.80455772776305e-14	TRUE	TRUE	3.108109707	2.261936079	-0.846173628
694	SNCB	1.0597807012155e-15	-0.311838383	-0.13452268	-0.489154086	1.83491713340136e-14	TRUE	TRUE	1.816899117	0.962332744	-0.854566373
695	ENSG00000291133	1.0864464711989e-15	-0.301058434	-0.056129051	-0.545987817	1.8783799709246e-14	TRUE	TRUE	6.418398307	4.88769155	-1.530706758
696	B3GAT1	1.08836429918089e-15	-0.38873142	-0.152378211	-0.62508463	1.87899215789621e-14	TRUE	TRUE	2.997290738	1.910947627	-1.086343111
697	PIGQ	1.09376466694501e-15	-0.197569669	-0.059808244	-0.335331094	1.88560634691696e-14	TRUE	TRUE	0.908123358	0.506189877	-0.401933481
698	BPTF	1.1303935093908e-15	0.046084843	0.322010582	-0.229840895	1.94596109009167e-14	TRUE	TRUE	5.364420836	4.404935424	-0.959485412
699	OGA	1.13648087289781e-15	-0.129367298	0.097070823	-0.355805419	1.95364151197998e-14	TRUE	TRUE	6.557448498	5.651283565	-0.906164933
700	CTNNB1	1.16023634439806e-15	-0.484968087	-0.228031516	-0.741904657	1.99162855918387e-14	TRUE	TRUE	3.374984582	1.917889313	-1.457095269
701	ENSG00000287249	1.27704123416012e-15	0.439834749	0.772552536	0.107116961	2.18900534517376e-14	TRUE	TRUE	4.615823484	3.512460949	-1.103362536
702	CCDC57	1.31101065973106e-15	-0.525484792	-0.229675599	-0.821293985	2.24403192127185e-14	TRUE	TRUE	4.462065824	3.323148282	-1.138917542
703	MICALL2	1.35265232969601e-15	-0.290959839	-0.158003912	-0.423915766	2.31201570321867e-14	TRUE	TRUE	0.90719624	0.412470152	-0.494726088
704	ARHGAP21	1.36608471257306e-15	-0.224136895	-0.044395175	-0.403878615	2.33165822532357e-14	TRUE	TRUE	7.097794905	5.802345134	-1.295449771
705	ENSG00000291065	1.37614482327918e-15	0.963035564	1.320705037	0.60536609	2.34549733284009e-14	TRUE	TRUE	2.749436974	2.286140272	-0.463296702
706	PMPCA	1.3787941846136e-15	-0.082771986	0.040113205	-0.205657178	2.34668426661714e-14	TRUE	TRUE	0.802708308	0.532723755	-0.269984552
707	COQ4	1.39032221007673e-15	-0.137396843	0.024453318	-0.299247004	2.36295780428317e-14	TRUE	TRUE	1.315812413	0.835023546	-0.480788868
708	SV2A	1.40191863985279e-15	-0.090073882	0.131458935	-0.3116067	2.37930146560327e-14	TRUE	TRUE	2.479141581	1.67691673	-0.802224851
709	UQCR10	1.40759697039108e-15	-0.112272604	0.007808226	-0.232353433	2.38556913910004e-14	TRUE	TRUE	0.907577312	0.463910446	-0.443666866
710	MRAS	1.42546550552331e-15	-0.173822715	0.05228618	-0.399931611	2.41244979075608e-14	TRUE	TRUE	2.642406544	1.631602739	-1.010803805
711	IST1	1.47188176740026e-15	0.145041065	0.365404632	-0.075322501	2.48750088847842e-14	TRUE	TRUE	2.372059223	1.834756457	-0.537302766
712	SMG9	1.50187584348739e-15	-0.11374139	0.039334137	-0.266816918	2.53462642350344e-14	TRUE	TRUE	1.274309678	0.757397951	-0.516911727
713	CADPS	1.52765330359394e-15	-0.231015154	-0.147470369	-0.314559938	2.57451361795018e-14	TRUE	TRUE	8.386010956	7.756382392	-0.629628565
714	GBA2	1.53346315889475e-15	-0.090058502	0.050867813	-0.230984817	2.58068533855452e-14	TRUE	TRUE	1.087418571	0.694472791	-0.39294578
715	DCTN1	1.55218331845629e-15	-0.338331877	-0.154764954	-0.5218988	2.6085363293106e-14	TRUE	TRUE	1.857683013	1.059628643	-0.79805437
716	ANO3	1.67677626826103e-15	-0.499760705	-0.178025154	-0.821496256	2.81398654181907e-14	TRUE	TRUE	4.516451886	2.662590784	-1.853861102
717	PDE1C	1.6872427746051e-15	-0.844018038	-0.563259406	-1.12477667	2.82760239604671e-14	TRUE	TRUE	2.445760424	0.747615584	-1.69814484
718	CSAD	1.76508077520529e-15	-0.594818218	-0.387250765	-0.802385672	2.95392905220986e-14	TRUE	TRUE	2.302551993	1.163556293	-1.1389957
719	ENSG00000254394	1.81165097330674e-15	0.998978889	1.274763028	0.723194749	3.02764924829677e-14	TRUE	TRUE	2.026394364	1.925272228	-0.101122136
720	RSKR	1.8629747754098e-15	-0.41143642	-0.172731103	-0.650141737	3.10909790296169e-14	TRUE	TRUE	2.846894863	1.617588688	-1.229306176
721	RPL32	1.92419012816553e-15	-0.233658764	-0.069103653	-0.398213875	3.20680562829916e-14	TRUE	TRUE	1.387423185	0.891497058	-0.495926127
722	ATF7IP2	2.00279585636711e-15	-0.560226085	-0.280583124	-0.839869046	3.33318490444699e-14	TRUE	TRUE	3.72697078	1.904729895	-1.822240885
723	OGFR	2.06545033101943e-15	-0.381744831	-0.202078378	-0.561411283	3.43270417393216e-14	TRUE	TRUE	1.656593241	0.951494947	-0.705098294
724	GABBR1	2.09275113029832e-15	-0.2070924	0.06873544	-0.482920241	3.47327314663877e-14	TRUE	TRUE	3.900822276	2.49958497	-1.401237306
725	MARCHF1	2.19125963013423e-15	0.746272485	1.127182843	0.365362127	3.63174837457833e-14	TRUE	TRUE	6.134938295	4.091373901	-2.043564395
726	GIT1	2.20715303644322e-15	-0.26681976	-0.128782819	-0.4048567	3.65305108621237e-14	TRUE	TRUE	1.059710888	0.545710748	-0.51400014
727	USF2	2.21139432984389e-15	-0.256408206	-0.088305519	-0.424510893	3.65503635039947e-14	TRUE	TRUE	1.499615327	0.879524103	-0.620091224
728	PRDX2	2.29886695050984e-15	-0.106697083	0.013562934	-0.2269571	3.79439358205031e-14	TRUE	TRUE	0.826727784	0.453758615	-0.372969169
729	PPM1K	2.36316473100714e-15	-0.496009427	-0.223948907	-0.768069946	3.89516974043646e-14	TRUE	TRUE	4.805551005	3.362514368	-1.443036636
730	FUS	2.4267860964299e-15	-0.002478722	0.25621865	-0.261176094	3.99455640201393e-14	TRUE	TRUE	3.512124449	2.530074308	-0.982050142
731	PCDH8	2.45049357444059e-15	-0.231251657	-0.034450894	-0.428052421	4.02806166764407e-14	TRUE	TRUE	2.093869553	1.357799011	-0.736070542
732	NRSN2	2.49559172529354e-15	-0.224000068	-0.087952423	-0.360047713	4.09658882119224e-14	TRUE	TRUE	1.013993665	0.585973997	-0.428019668
733	NDFIP1	2.62728300489395e-15	-0.382779314	-0.128792526	-0.636766102	4.30688029833638e-14	TRUE	TRUE	5.443722978	4.031676576	-1.412046403
734	MADD	2.65143610158515e-15	-0.391563267	-0.157398518	-0.625728017	4.34055261534702e-14	TRUE	TRUE	3.087274797	1.936989923	-1.150284874
735	ATP5F1B	2.80934591147764e-15	-0.341787145	-0.150809754	-0.532764536	4.59280278534902e-14	TRUE	TRUE	1.970608915	1.101210111	-0.869398805
736	LINC02552	2.84593688703836e-15	0.923629213	1.190937377	0.656321048	4.6463013090561e-14	TRUE	TRUE	1.849993531	1.875675104	0.025681573
737	KIFAP3	2.9446480472976e-15	-0.408992491	-0.141370407	-0.676614575	4.8009349981449e-14	TRUE	TRUE	6.155026591	4.566489957	-1.588536634
738	EDC4	2.96787644678621e-15	-0.142713346	-0.007104516	-0.278322175	4.83224978110883e-14	TRUE	TRUE	0.920172623	0.581499236	-0.338673387
739	ABCA2	3.08249525868978e-15	-0.467917998	-0.301386823	-0.634449174	5.01207889423767e-14	TRUE	TRUE	1.505426434	0.68366483	-0.821761603
740	UTP23	3.1582206935993e-15	0.194546574	0.471255142	-0.082161993	5.12433312876485e-14	TRUE	TRUE	3.459432618	2.319454721	-1.139977896
741	ZNF692	3.16006229062479e-15	-0.386798647	-0.223786357	-0.549810937	5.12433312876485e-14	TRUE	TRUE	1.400253389	0.740104136	-0.660149253
742	OVCH1-AS1	3.17318631499413e-15	0.733696597	0.954197532	0.513195662	5.13868015646488e-14	TRUE	TRUE	1.523242209	1.307595274	-0.215646934
743	PCSK1N	3.21958105644736e-15	-0.120792404	0.033664037	-0.275248844	5.19722468468065e-14	TRUE	TRUE	1.31323287	0.893457302	-0.419775568
744	TRABD	3.22231390653053e-15	-0.141909416	-0.028943507	-0.254875325	5.19722468468065e-14	TRUE	TRUE	0.692845279	0.370132386	-0.322712893
745	VDAC3	3.21685431985471e-15	-0.228483353	-0.039542055	-0.41742465	5.19722468468065e-14	TRUE	TRUE	2.157775338	1.232849162	-0.924926177
746	TXNL4A	3.37189217445699e-15	-0.372028025	-0.158938966	-0.585117084	5.43118718073394e-14	TRUE	TRUE	2.729400799	1.516159438	-1.213241361
747	DRG2	3.52417732149904e-15	-0.239205176	-0.129928631	-0.348481721	5.66887746922791e-14	TRUE	TRUE	0.668644565	0.291303447	-0.377341118
748	HSPA8	3.55855681835771e-15	-0.419756399	-0.233221252	-0.606291546	5.71652656809976e-14	TRUE	TRUE	1.88219847	0.921325614	-0.960872856
749	EIF4G2	3.75361138748251e-15	-0.148045301	0.08691439	-0.383004992	6.02181501094658e-14	TRUE	TRUE	2.872574698	1.614661518	-1.25791318
750	TRANK1	3.78565959370017e-15	-0.703149572	-0.411905971	-0.994393173	6.06513142372016e-14	TRUE	TRUE	3.961214675	2.558867291	-1.402347385
751	MAPK1	3.93741758344437e-15	-0.224996065	0.076820168	-0.526812298	6.299868133511e-14	TRUE	TRUE	5.429823666	4.047677721	-1.382145946
752	DNAJA1	3.98277438023987e-15	-0.160106479	0.057756959	-0.377969916	6.36396502034073e-14	TRUE	TRUE	2.350379111	1.202713923	-1.147665188
753	TMEM130	4.04047523183625e-15	-0.441553903	-0.197403591	-0.685704216	6.44758969266193e-14	TRUE	TRUE	2.85540397	1.772695738	-1.082708233
754	RPLP1	4.15401674656802e-15	-0.315015108	-0.13650202	-0.493528196	6.61998212556516e-14	TRUE	TRUE	1.680517278	1.082842973	-0.597674305
755	ZNF609	4.16978186239819e-15	0.029501381	0.310633123	-0.251630362	6.63630448457969e-14	TRUE	TRUE	6.034264251	5.09733179	-0.936932461
756	NRXN1	4.26550325030751e-15	0.179770905	0.222962615	0.136579194	6.77966759995966e-14	TRUE	TRUE	11.17415473	11.28928879	0.115134058
757	DZIP3	4.37306682014767e-15	-0.658254445	-0.390271349	-0.92623754	6.94144926167694e-14	TRUE	TRUE	5.438866708	3.680456324	-1.758410383
758	ZDHHC8	4.50139208796655e-15	-0.030352152	0.128647657	-0.18935196	7.13571600646518e-14	TRUE	TRUE	1.266900222	0.772029309	-0.494870914
759	LTBP1	4.53258875354921e-15	0.557175484	0.775697805	0.338653163	7.17570309125788e-14	TRUE	TRUE	1.149164901	0.779243895	-0.369921006
760	POMT1	4.75254249028481e-15	-0.261873791	-0.093809457	-0.429938125	7.51401981095557e-14	TRUE	TRUE	1.353279317	0.906271841	-0.447007476
761	ENSG00000290588	5.02786144614747e-15	0.565762376	0.877596625	0.253928127	7.92844923056535e-14	TRUE	TRUE	0.834853939	0.763773559	-0.071080381
762	ZNF117	5.02726963237482e-15	-0.199969054	-0.073366906	-0.326571202	7.92844923056535e-14	TRUE	TRUE	0.907745003	0.353941502	-0.553803501
763	ZDBF2	5.11807793830491e-15	-0.422786595	-0.159996014	-0.685577176	8.06013427348254e-14	TRUE	TRUE	3.525134949	2.432161947	-1.092973002
764	ARL15	5.12968721256766e-15	-0.383377586	-0.155648777	-0.611106395	8.06784313432108e-14	TRUE	TRUE	7.128557185	5.706351803	-1.422205382
765	SLC26A11	5.241143878136e-15	-0.293010051	-0.155406194	-0.430613908	8.22281220048832e-14	TRUE	TRUE	1.084906185	0.472180944	-0.612725241
766	ZNF280D	5.24190591342714e-15	-0.472224116	-0.16975689	-0.774691342	8.22281220048832e-14	TRUE	TRUE	4.898383843	3.608619833	-1.28976401
767	ZNF91	5.40851431784777e-15	-0.515390019	-0.22351059	-0.807269447	8.47310404736099e-14	TRUE	TRUE	5.156569503	3.615090186	-1.541479317
768	TERF2IP	5.57367357398481e-15	-0.213585688	0.042583299	-0.469754675	8.72047677929707e-14	TRUE	TRUE	3.673685521	2.557151098	-1.116534424
769	WSB1	5.6398544647809e-15	-0.519146607	-0.205132316	-0.833160898	8.81254762663294e-14	TRUE	TRUE	4.800511506	3.720733886	-1.07977762
770	C1orf35	5.68826487538083e-15	-0.110946986	0.01991185	-0.241805821	8.8766481483865e-14	TRUE	TRUE	1.036542951	0.580142664	-0.456400287
771	RPL17	5.86571132462501e-15	-0.347236215	-0.19851575	-0.495956681	9.14168447168536e-14	TRUE	TRUE	1.24188347	0.57044382	-0.67143965
772	PRKCZ	6.22833691414229e-15	-0.052800548	0.216035956	-0.321637053	9.69426118657173e-14	TRUE	TRUE	3.819997053	2.512832109	-1.307164944
773	ZMIZ2	6.27694225516137e-15	-0.197219235	-0.030601656	-0.363836813	9.75727530892872e-14	TRUE	TRUE	1.428933553	0.928219812	-0.500713741
774	DPH6-DT	6.28982639283863e-15	-0.786064605	-0.53369864	-1.03843057	9.76467105120788e-14	TRUE	TRUE	3.037510075	1.11749718	-1.920012895
775	AMT	6.36424878120667e-15	-0.120728201	-0.021461859	-0.219994543	9.86745978773927e-14	TRUE	TRUE	0.578294394	0.262104828	-0.316189566
776	GTF2I-AS1	6.60879415159105e-15	0.438549212	0.74099936	0.136099063	1.02334111501956e-13	TRUE	TRUE	3.453567298	2.985361087	-0.468206211
777	FBXO9	6.71475842744072e-15	-0.322137435	-0.071574564	-0.572700306	1.03841103300036e-13	TRUE	TRUE	3.234345527	1.996263091	-1.238082437
778	UBE3A	6.76240650329625e-15	-0.139908197	0.06603881	-0.345855203	1.04443543115177e-13	TRUE	TRUE	7.212895994	6.817945388	-0.394950606
779	FGF17	6.88764048422346e-15	-0.221865163	-0.086087153	-0.357643172	1.06241191345865e-13	TRUE	TRUE	0.961841334	0.549887703	-0.411953631
780	SHC2	7.12499668760744e-15	-0.355384112	-0.202125602	-0.508642622	1.09761487433706e-13	TRUE	TRUE	1.335234775	0.61772192	-0.717512855
781	LZTR1	7.14592721456372e-15	-0.195846723	-0.087587098	-0.304106347	1.09942972356207e-13	TRUE	TRUE	0.651289779	0.306520311	-0.344769468
782	PIP5K1C	7.23764345268927e-15	-0.376299125	-0.161785759	-0.590812492	1.11211667170734e-13	TRUE	TRUE	2.356763016	1.341431482	-1.015331534
783	YWHAH	7.26429003906072e-15	-0.519903969	-0.226301172	-0.813506767	1.11478555695215e-13	TRUE	TRUE	5.054280789	3.281151494	-1.773129295
784	SUB1	7.28349993719831e-15	-0.156995501	0.116725443	-0.430716444	1.11630784751754e-13	TRUE	TRUE	3.815108465	2.634282464	-1.180826001
785	PLCH2	7.31395681304683e-15	-0.255177291	-0.150624381	-0.359730201	1.1195478352302e-13	TRUE	TRUE	0.57639729	0.214424221	-0.361973069
786	ANO4	7.34044121068186e-15	1.20741691	1.501118903	0.913714917	1.12038100581077e-13	TRUE	TRUE	3.533014288	3.062585472	-0.470428816
787	GULP1	7.34737210867915e-15	-1.036554906	-0.739296612	-1.3338132	1.12038100581077e-13	TRUE	TRUE	4.439216663	2.431678903	-2.00753776
788	LINC01322	7.33945523893941e-15	-0.71357553	-0.435561478	-0.991589582	1.12038100581077e-13	TRUE	TRUE	3.519912612	2.665849572	-0.85406304
789	RSF1	7.43654783883941e-15	-0.295617194	0.00605345	-0.597287838	1.13254193702781e-13	TRUE	TRUE	5.132909986	3.583139086	-1.5497709
790	ATAD3B	7.48705267558034e-15	-0.145111057	-0.014775888	-0.275446227	1.13879018923764e-13	TRUE	TRUE	0.976044797	0.515804222	-0.460240575
791	BRD9	7.61518902368562e-15	0.455544577	0.623215419	0.287873736	1.15681556648049e-13	TRUE	TRUE	1.382543017	1.154282899	-0.228260118
792	PDE1B	7.8601158883388e-15	-0.336685605	-0.176965379	-0.496405832	1.19251455194797e-13	TRUE	TRUE	1.5977772	0.709022766	-0.888754434
793	RALGDS	8.35048681278629e-15	-0.261603562	-0.071698697	-0.451508427	1.26531462222497e-13	TRUE	TRUE	1.924237935	1.1139139	-0.810324034
794	MMP16	8.72234406107211e-15	0.022476804	0.216612434	-0.171658826	1.31999604833555e-13	TRUE	TRUE	7.239218976	6.863924603	-0.375294373
795	ARRB2	8.82845211577787e-15	-0.262525474	-0.113254267	-0.41179668	1.33437334117216e-13	TRUE	TRUE	1.228218089	0.677776277	-0.550441812
796	MYCBP2	8.84958549038347e-15	-0.212250175	-0.150339974	-0.274160376	1.33588717653829e-13	TRUE	TRUE	8.315880785	7.884923154	-0.43095763
797	L3MBTL4	8.89626133081871e-15	-0.462278463	-0.231245428	-0.693311498	1.34124813238542e-13	TRUE	TRUE	1.494301207	0.412569911	-1.081731296
798	NEIL1	9.06453296168215e-15	-0.336826556	-0.184228042	-0.489425069	1.36490511362873e-13	TRUE	TRUE	1.206375016	0.63280685	-0.573568166
799	SUPT20H	9.15750285994544e-15	-0.168597021	0.069199693	-0.406393736	1.37717840256701e-13	TRUE	TRUE	2.709632524	1.676377969	-1.033254555
800	CPNE8	9.3625473326776e-15	-0.726007825	-0.414698133	-1.037317517	1.40625460936818e-13	TRUE	TRUE	4.915138036	3.228753577	-1.686384459
801	WASHC1	9.42507234918795e-15	-0.296730183	-0.172431327	-0.421029038	1.41211557790327e-13	TRUE	TRUE	0.73041002	0.278726745	-0.451683275
802	YWHAZ	9.41417174552771e-15	-0.247322504	0.014461041	-0.509106049	1.41211557790327e-13	TRUE	TRUE	6.110741268	4.807280832	-1.303460436
803	CAMKMT	9.96593874454691e-15	0.983918334	1.278046885	0.689789782	1.49129165572199e-13	TRUE	TRUE	2.973383643	2.284320076	-0.689063568
804	ANKDD1A	9.98040644303273e-15	-0.419387151	-0.204900025	-0.633874278	1.49159905248111e-13	TRUE	TRUE	2.825643836	1.499549942	-1.326093894
805	GALNT18	1.05803427630294e-14	-0.182413465	0.117040457	-0.481867386	1.5792968775225e-13	TRUE	TRUE	6.026701075	5.069680375	-0.9570207
806	NRXN2	1.07984940608366e-14	-0.22963464	0.029802753	-0.489072034	1.60985985899519e-13	TRUE	TRUE	3.485009832	2.239331703	-1.245678129
807	SEC14L1	1.0949540842783e-14	0.033712147	0.328470694	-0.261046401	1.63035542462058e-13	TRUE	TRUE	4.012886913	2.99850751	-1.014379403
808	ADGRL3	1.09908265620244e-14	0.212304991	0.264136212	0.160473769	1.63447737585749e-13	TRUE	TRUE	9.847608805	10.25082681	0.403218008
809	EXOC7	1.11245429161443e-14	-0.313247877	-0.139615046	-0.486880709	1.65231777108023e-13	TRUE	TRUE	1.672391873	0.910325689	-0.762066184
810	XIST	1.12013828077324e-14	-0.245528225	0.455267845	-0.946324294	1.66167673849027e-13	TRUE	TRUE	3.339866736	6.022099035	2.682232299
811	DOK6	1.14137993299734e-14	0.201362305	0.516978759	-0.114254148	1.69110003389593e-13	TRUE	TRUE	5.109820699	3.924784386	-1.185036312
812	SHISA7	1.14348248263365e-14	-0.208524287	-0.040513543	-0.376535032	1.69212875755245e-13	TRUE	TRUE	1.51099017	0.918868032	-0.592122138
813	ENSG00000290939	1.15048496826994e-14	-0.413480091	-0.167198307	-0.659761875	1.70039697155371e-13	TRUE	TRUE	2.907091403	1.783070828	-1.124020575
814	TUBB2A	1.17150147086762e-14	-0.224999786	-0.094670551	-0.355329021	1.72933190097608e-13	TRUE	TRUE	1.046439519	0.463923684	-0.582515835
815	MARCHF11	1.19585314146683e-14	0.882719371	1.151883541	0.613555202	1.76311304881784e-13	TRUE	TRUE	1.999549952	1.424664973	-0.574884978
816	LINC01505	1.22975135548891e-14	0.903145927	1.133559556	0.672732298	1.80865266677537e-13	TRUE	TRUE	1.888926522	1.904403848	0.015477327
817	POLR2A	1.22863016509337e-14	0.097522859	0.268467049	-0.073421331	1.80865266677537e-13	TRUE	TRUE	1.658269082	1.079877634	-0.578391448
818	MEIS3	1.23620341979706e-14	-0.415991249	-0.228286702	-0.603695796	1.81591935113466e-13	TRUE	TRUE	1.747060161	0.980365868	-0.766694293
819	PIP4K2B	1.25002364367945e-14	-0.323458407	-0.116341411	-0.530575404	1.83397852288794e-13	TRUE	TRUE	2.599760399	1.551941242	-1.047819156
820	ZNF605	1.32476308005576e-14	-0.19994743	-0.036965761	-0.362929099	1.94126258170123e-13	TRUE	TRUE	1.541347108	0.828258445	-0.713088663
821	ABCC8	1.32666878924853e-14	-0.584344249	-0.330642192	-0.838046307	1.94168723162124e-13	TRUE	TRUE	3.426100671	1.790778904	-1.635321767
822	METTL3	1.35143350397581e-14	-0.13283785	0.004466107	-0.270141807	1.97552615374371e-13	TRUE	TRUE	0.919622404	0.604492126	-0.315130278
823	SRRM4	1.36211645181309e-14	-0.197421089	0.083027216	-0.477869394	1.98872312089746e-13	TRUE	TRUE	6.024258782	4.934336915	-1.089921867
824	HTR1F	1.38506176986959e-14	0.751082138	1.050018125	0.452146152	2.01976968771274e-13	TRUE	TRUE	3.053577631	1.882067584	-1.171510048
825	TMEM9	1.40249816390632e-14	-0.206066424	-0.059986936	-0.352145912	2.04271732575738e-13	TRUE	TRUE	1.13779393	0.65987828	-0.47791565
826	RPL37	1.41688028645067e-14	-0.224511248	-0.009526767	-0.43949573	2.06116628595535e-13	TRUE	TRUE	2.325993181	1.593823751	-0.73216943
827	TLCD4	1.50453822246397e-14	-0.57188591	-0.370813046	-0.772958773	2.18603763979771e-13	TRUE	TRUE	2.333581981	0.831261411	-1.50232057
828	RIMS1	1.5182872974445e-14	-0.461363017	-0.282749946	-0.639976088	2.20335026160545e-13	TRUE	TRUE	7.700134011	6.532532584	-1.167601427
829	NSF	1.53833290285566e-14	-0.384303092	-0.102548514	-0.66605767	2.22974766715484e-13	TRUE	TRUE	5.864512354	4.460018661	-1.404493693
830	AHRR	1.56060890122612e-14	0.513442241	0.698779606	0.328104876	2.25931042857025e-13	TRUE	TRUE	0.63453151	0.918657578	0.284126068
831	SEMA3A	1.56570674638877e-14	-0.572845593	-0.258459824	-0.887231362	2.26396296806347e-13	TRUE	TRUE	2.644964085	0.830024555	-1.814939531
832	HMGN2	1.6793062642958e-14	-0.190020486	-0.046704474	-0.333336499	2.42530577785797e-13	TRUE	TRUE	1.066439113	0.614175022	-0.452264092
833	CAMTA2	1.73916576322958e-14	-0.150495191	0.006465574	-0.307455956	2.50874139387355e-13	TRUE	TRUE	1.417137215	0.849927189	-0.567210026
834	CCDC18-AS1	1.75571963830191e-14	-0.604641051	-0.406934908	-0.802347195	2.5295835939851e-13	TRUE	TRUE	2.404853856	1.017605315	-1.38724854
835	CLCN7	1.77418935176286e-14	-0.262909854	-0.093613546	-0.432206162	2.55313284440509e-13	TRUE	TRUE	1.578620287	0.882719771	-0.695900516
836	SLC12A5	1.83962449984545e-14	-0.18603982	0.087301943	-0.459381582	2.64208106825719e-13	TRUE	TRUE	4.000310562	2.669308973	-1.331001589
837	SYNGR3	1.84039768153401e-14	-0.168854304	-0.036605146	-0.301103461	2.64208106825719e-13	TRUE	TRUE	0.956494817	0.505847096	-0.450647721
838	GPHN	1.8521692925813e-14	-0.223870466	-0.16870854	-0.279032392	2.65580742478006e-13	TRUE	TRUE	8.42852585	8.008764826	-0.419761023
839	NRXN3	1.87034847907629e-14	0.243964451	0.306791625	0.181137276	2.6786778694375e-13	TRUE	TRUE	10.79116336	10.26326287	-0.527900494
840	AGAP3	1.8807673881666e-14	-0.417696553	-0.157532753	-0.677860353	2.69039296859641e-13	TRUE	TRUE	3.482494863	2.247926574	-1.234568289
841	CTIF	1.88759189858526e-14	-0.27285353	0.020711048	-0.566418109	2.69694461990494e-13	TRUE	TRUE	5.384791753	4.097398812	-1.287392941
842	GRIA2	1.90881346305008e-14	-0.175360244	-0.129084039	-0.221636448	2.72402643373038e-13	TRUE	TRUE	10.08876011	10.03140072	-0.057359388
843	EIF1	1.93360425578211e-14	-0.02437364	0.215048527	-0.263795807	2.75613152283248e-13	TRUE	TRUE	2.953573415	2.135269269	-0.818304146
844	DYNLL1	1.93904268018133e-14	-0.439434407	-0.159954995	-0.71891382	2.76060863093114e-13	TRUE	TRUE	4.249005362	2.669982612	-1.57902275
845	ATRX	1.95445267769331e-14	-0.106597999	0.115803005	-0.328999003	2.77925483729737e-13	TRUE	TRUE	6.501699554	5.555337633	-0.946361921
846	HNRNPH1	1.98192065244349e-14	-0.429920712	-0.155187135	-0.704654289	2.81498328129562e-13	TRUE	TRUE	3.847477094	2.512344214	-1.33513288
847	ENSG00000258526	2.01200213886158e-14	0.878052009	1.146193725	0.609910293	2.85433502958214e-13	TRUE	TRUE	7.072838924	7.356462109	0.283623185
848	ARFGAP2	2.04975216719152e-14	0.027217663	0.148128926	-0.0936936	2.90446014634119e-13	TRUE	TRUE	0.849046059	0.537194284	-0.311851775
849	PFDN5	2.06186822870847e-14	-0.303218267	-0.151186202	-0.455250332	2.9181871185113e-13	TRUE	TRUE	1.213110723	0.748432039	-0.464678684
850	CROCCP3	2.14516640944801e-14	-0.327154797	-0.119353366	-0.534956228	3.03250818540321e-13	TRUE	TRUE	2.373659418	1.292220955	-1.081438463
851	PITPNM2	2.15875760303889e-14	-0.178455656	0.095310087	-0.452221399	3.04813529472566e-13	TRUE	TRUE	4.083542863	3.048054936	-1.035487926
852	PLXNA2	2.16992509572689e-14	-0.020827154	0.256904081	-0.298558389	3.06030750589839e-13	TRUE	TRUE	5.886456809	4.849193832	-1.037262977
853	ENSG00000286895	2.20671725426122e-14	-0.682215849	-0.37205862	-0.992373078	3.10854801022308e-13	TRUE	TRUE	4.32536182	2.627736842	-1.697624977
854	UNC13A	2.2472308282889e-14	-0.026200875	0.25245758	-0.304859329	3.16191166659478e-13	TRUE	TRUE	5.084920294	3.96413398	-1.120786314
855	UQCRB	2.31138573139955e-14	-0.303691619	-0.101496356	-0.505886883	3.24837554953182e-13	TRUE	TRUE	2.159400638	1.150407966	-1.008992672
856	NSD3	2.33474806075532e-14	-0.14818417	0.066324413	-0.362692753	3.27737531519111e-13	TRUE	TRUE	6.570213846	5.420940079	-1.149273767
857	MBOAT7	2.34425881970811e-14	-0.150203042	0.014990001	-0.315396085	3.2868861117401e-13	TRUE	TRUE	1.476805126	0.914876	-0.561929126
858	MBNL2	2.44910193416446e-14	-0.127066505	0.00439687	-0.25852988	3.42988448029372e-13	TRUE	TRUE	7.527344232	7.034777279	-0.492566953
859	RASGRP2	2.46674306862606e-14	-0.332149465	-0.209426957	-0.454871974	3.45056865106062e-13	TRUE	TRUE	0.772413638	0.225154171	-0.547259467
860	PRMT7	2.51406020509602e-14	-0.256108834	-0.070820194	-0.441397473	3.51266830516672e-13	TRUE	TRUE	1.966322903	1.108214792	-0.858108111
861	TMOD2	2.57432821204556e-14	-0.309332092	-0.000867307	-0.617796877	3.59269776956324e-13	TRUE	TRUE	5.054525723	3.395377023	-1.6591487
862	SGCD	2.5979178121144e-14	-0.236221316	0.080603031	-0.553045663	3.62141304296597e-13	TRUE	TRUE	6.57001655	5.187512071	-1.382504478
863	PPFIA4	2.61767695088594e-14	-0.221733128	0.04867842	-0.492144677	3.64472841736332e-13	TRUE	TRUE	3.624898923	2.365197394	-1.259701529
864	DLG2	2.63465643190001e-14	0.156466952	0.195515231	0.117418673	3.66412403769798e-13	TRUE	TRUE	11.27696952	11.31909112	0.042121603
865	UNC80	2.65140364157126e-14	-0.371473393	-0.184854449	-0.558092338	3.68315215689252e-13	TRUE	TRUE	7.195527545	6.241346896	-0.954180649
866	MRFAP1	2.69922919637085e-14	-0.09968157	0.054155236	-0.253518377	3.74525843228546e-13	TRUE	TRUE	1.183976867	0.712156446	-0.471820422
867	MSTO1	2.7235093512225e-14	-0.565054172	-0.395207173	-0.73490117	3.7745892000334e-13	TRUE	TRUE	1.678905068	0.571374267	-1.107530801
868	CENPT	2.73491212283426e-14	-0.236720706	-0.099163924	-0.374277488	3.78602581428301e-13	TRUE	TRUE	1.001990623	0.56883056	-0.433160063
869	MCTS1	2.77465178199407e-14	0.02768139	0.205674777	-0.150311998	3.83661862053404e-13	TRUE	TRUE	1.708416897	1.174717146	-0.533699751
870	CA4	2.77969380860188e-14	-0.328000985	-0.221951259	-0.434050712	3.83917250622532e-13	TRUE	TRUE	0.657194191	0.181222861	-0.47597133
871	THAP9-AS1	2.83306217128215e-14	-0.153628706	-0.04262138	-0.264636032	3.90838978761496e-13	TRUE	TRUE	0.639078771	0.377897673	-0.261181097
872	GRM3	3.01963762081379e-14	-0.562181748	-0.288489738	-0.835873758	4.16100523528653e-13	TRUE	TRUE	3.239599147	1.275736484	-1.963862663
873	KDM6A	3.0677392506878e-14	0.536980686	0.857558124	0.216403248	4.22244614390202e-13	TRUE	TRUE	4.544458523	3.939471568	-0.604986955
874	PSMD2	3.16875214387034e-14	-0.057020222	0.077878173	-0.191918616	4.35649036164142e-13	TRUE	TRUE	1.01017185	0.668218167	-0.341953683
875	FADS3	3.1773574731115e-14	-0.197096674	-0.023658983	-0.370534365	4.36332884536088e-13	TRUE	TRUE	1.499053047	1.044805197	-0.45424785
876	LTBP4	3.209707316679e-14	-0.254698272	-0.153948999	-0.355447545	4.40272181703366e-13	TRUE	TRUE	0.577265217	0.16906545	-0.408199767
877	ATP5F1A	3.25954688370318e-14	-0.342405888	-0.121386644	-0.563425131	4.46598806779674e-13	TRUE	TRUE	2.612675751	1.365426091	-1.247249661
878	RABL2B	3.29660391705241e-14	-0.073395412	0.109921802	-0.256712627	4.51161647691363e-13	TRUE	TRUE	1.806372918	1.242210849	-0.564162069
879	SORBS1	3.52889864113203e-14	-0.192618026	-0.121344751	-0.2638913	4.82403254514704e-13	TRUE	TRUE	8.287386545	7.843047044	-0.444339501
880	PRKCSH	3.68325197163717e-14	-0.243593077	-0.127890919	-0.359295236	5.02360450524316e-13	TRUE	TRUE	0.680515633	0.3260106	-0.354505033
881	UBA52	3.67928893214112e-14	-0.166803275	-0.044609873	-0.288996676	5.02360450524316e-13	TRUE	TRUE	0.854780639	0.489220992	-0.365559647
882	DDX39B	3.75198119321783e-14	-0.073746293	0.115390682	-0.262883269	5.1115426323929e-13	TRUE	TRUE	1.889899032	1.22056169	-0.669337343
883	DLG1	3.75793968096552e-14	-0.067555567	0.105265362	-0.240376496	5.11386219778955e-13	TRUE	TRUE	7.244371741	6.336320264	-0.908051477
884	ENSG00000254787	3.780548029467e-14	0.211943365	0.537249053	-0.113362322	5.1330017087091e-13	TRUE	TRUE	5.378405789	4.269762749	-1.108643041
885	UNC5A	3.77753440633541e-14	-0.190755885	0.085803203	-0.467314974	5.1330017087091e-13	TRUE	TRUE	3.883767296	2.607824797	-1.275942499
886	LAMTOR4	3.7917788462642e-14	-0.243893856	-0.134124035	-0.353663677	5.14243957299217e-13	TRUE	TRUE	0.675120139	0.295750456	-0.379369683
887	TSC22D1	3.86310475136371e-14	-0.186343034	-0.054186252	-0.318499816	5.23326569249e-13	TRUE	TRUE	7.589909577	6.646844182	-0.943065395
888	CDC37	4.00557761464859e-14	-0.108962536	0.046650598	-0.264575669	5.42015997946142e-13	TRUE	TRUE	1.334054956	0.799673438	-0.534381519
889	DOC2A	4.09869682414733e-14	-0.341230116	-0.176313219	-0.506147013	5.53992587614785e-13	TRUE	TRUE	1.301335718	0.716523665	-0.584812053
890	FGF12	4.14741219783478e-14	-0.244419491	-0.177351797	-0.311487185	5.5994724684475e-13	TRUE	TRUE	9.53383688	8.989079947	-0.544756933
891	GSTA4	4.17544181545231e-14	0.115376463	0.362891283	-0.132138357	5.63098864808922e-13	TRUE	TRUE	2.83513383	1.951939484	-0.883194347
892	RBM5	4.22400144704601e-14	-0.238748436	0.032153072	-0.509649943	5.69008984167095e-13	TRUE	TRUE	4.000886756	2.955716514	-1.045170242
893	EEF1A2	4.46835465103009e-14	-0.212041219	-0.043533193	-0.380549245	6.0057885331966e-13	TRUE	TRUE	1.532028642	0.806504058	-0.725524584
894	GRINA	4.46420478298186e-14	-0.298540192	-0.147080391	-0.449999993	6.0057885331966e-13	TRUE	TRUE	1.18325226	0.687133113	-0.496119146
895	WASH2P	4.59048737065077e-14	-0.209442358	-0.091119238	-0.327765477	6.16304985985918e-13	TRUE	TRUE	0.863279338	0.417881767	-0.44539757
896	PODXL2	4.69495973799353e-14	-0.030377757	0.102513693	-0.163269206	6.29627636291633e-13	TRUE	TRUE	1.01752145	0.60878823	-0.408733219
897	PCBP4	4.81481821922075e-14	-0.353224276	-0.209266819	-0.497181734	6.44981669143328e-13	TRUE	TRUE	0.989162411	0.466680455	-0.522481956
898	COL5A3	5.16625676485545e-14	-0.163666605	-0.028351001	-0.298982208	6.91288878468854e-13	TRUE	TRUE	0.963969227	0.586497081	-0.377472147
899	ATL1	5.17405476054114e-14	0.048863764	0.348879436	-0.251151908	6.91562202476779e-13	TRUE	TRUE	4.890433133	3.527957655	-1.362475478
900	PGRMC1	5.2142646839906e-14	-0.254221068	-0.095590165	-0.412851971	6.96162271587012e-13	TRUE	TRUE	1.460990528	0.815927568	-0.64506296
901	PPP1R3E	5.23381334229008e-14	-0.22386875	-0.081335219	-0.36640228	6.97996682807521e-13	TRUE	TRUE	1.108906196	0.61234227	-0.496563926
902	NNAT	5.24677845054348e-14	0.233899621	0.406162022	0.06163722	6.98949998467079e-13	TRUE	TRUE	1.203839109	1.083209277	-0.120629832
903	ENTPD6	5.28888655299641e-14	-0.19738474	-0.029219809	-0.365549672	7.03779189599168e-13	TRUE	TRUE	1.487080433	0.860728033	-0.6263524
904	ENSG00000289308	5.31691029952346e-14	0.540306626	0.711342693	0.36927056	7.067255991048e-13	TRUE	TRUE	0.920450153	1.035703833	0.11525368
905	ZCRB1	5.34236807615967e-14	-0.059962463	0.040540481	-0.160465406	7.09324804454526e-13	TRUE	TRUE	0.624010995	0.342910147	-0.281100848
906	CPT1C	5.44264483591616e-14	-0.43467649	-0.221079658	-0.648273322	7.21841284198329e-13	TRUE	TRUE	2.340639407	1.349060979	-0.991578427
907	DLGAP1-AS5	5.4722827035644e-14	0.845062826	1.130850336	0.559275316	7.24971873936382e-13	TRUE	TRUE	2.846599954	2.569529609	-0.277070345
908	FAM217B	5.49074672703957e-14	-0.530944986	-0.338526834	-0.723363138	7.26616879648761e-13	TRUE	TRUE	2.35347423	0.970201621	-1.38327261
909	TYRO3	5.69183055609996e-14	-0.352864775	-0.122120002	-0.583609548	7.52398635446613e-13	TRUE	TRUE	2.73199567	1.821211972	-0.910783698
910	MPDZ	5.8163145103398e-14	0.000880287	0.246218238	-0.244457664	7.68009177541133e-13	TRUE	TRUE	6.667137577	5.335767146	-1.331370431
911	RAB6B	5.82813250625602e-14	-0.479620503	-0.220886743	-0.738354264	7.68724919815284e-13	TRUE	TRUE	4.312067738	2.660955106	-1.651112631
912	RPS7	5.88402138026042e-14	-0.255799313	-0.111874024	-0.399724602	7.75245623960627e-13	TRUE	TRUE	1.172517505	0.665203344	-0.507314161
913	LETR1	5.97821550460527e-14	0.253827125	0.544224468	-0.036570218	7.86793400912781e-13	TRUE	TRUE	3.468526234	2.480162184	-0.988364051
914	BRD8	6.01606966707802e-14	0.586067932	0.793747332	0.378388531	7.90909115094196e-13	TRUE	TRUE	1.93071074	1.611614358	-0.319096382
915	RPL21	6.14367698255219e-14	-0.346895432	-0.162218553	-0.53157231	8.06802433031116e-13	TRUE	TRUE	1.832225179	1.09047433	-0.741750849
916	FLOT1	6.18255048169289e-14	-0.253376155	-0.079627467	-0.427124843	8.11021032620325e-13	TRUE	TRUE	1.796466959	1.010430157	-0.786036802
917	ADD2	6.22295670544261e-14	-0.284167304	0.005291892	-0.573626499	8.1543127341983e-13	TRUE	TRUE	5.024812124	3.690295293	-1.334516831
918	ENSG00000251391	6.28848748694727e-14	0.3943319	0.513176131	0.275487669	8.23120540775146e-13	TRUE	TRUE	0.53534183	0.585041003	0.049699173
919	ENSG00000288612	6.32832307204668e-14	-0.23532866	-0.098062884	-0.372594435	8.27433406242795e-13	TRUE	TRUE	1.075232093	0.524522842	-0.550709252
920	BBS1	6.62291536372749e-14	-0.195891996	-0.018490707	-0.373293284	8.6501033707119e-13	TRUE	TRUE	1.783892277	1.128497228	-0.655395049
921	ANO2	6.67159629233077e-14	-0.348934199	-0.149208157	-0.54866024	8.69478319399637e-13	TRUE	TRUE	0.869730317	0.271574786	-0.59815553
922	PLEKHA1	6.66850068119066e-14	-0.144210752	0.10399531	-0.392416815	8.69478319399637e-13	TRUE	TRUE	6.754012713	5.475309883	-1.27870283
923	USP30	6.71658022504759e-14	-0.170484146	-0.012858222	-0.328110071	8.74392502537073e-13	TRUE	TRUE	1.439271213	0.865676834	-0.573594379
924	ENSG00000248837	6.82460677733368e-14	0.56904594	0.769047386	0.369044494	8.87494318576206e-13	TRUE	TRUE	0.68835257	0.757540287	0.069187717
925	ZBTB48	6.93066803445692e-14	-0.042666193	0.044866479	-0.130198864	9.00312509211183e-13	TRUE	TRUE	0.436920781	0.279730112	-0.15719067
926	ADAMTS13	6.96334924877788e-14	-0.099705379	0.016935675	-0.216346433	9.0358104290837e-13	TRUE	TRUE	0.954084379	0.442313415	-0.511770963
927	SEPTIN11	6.99839741914296e-14	0.02135918	0.278648953	-0.235930593	9.07149335365931e-13	TRUE	TRUE	6.225412493	4.826730365	-1.398682128
928	SLC44A1	7.017676954439e-14	0.928210219	1.202463871	0.653956568	9.08668171169601e-13	TRUE	TRUE	6.319268415	6.613446993	0.294178577
929	UQCRC1	7.05810572532709e-14	-0.137681445	-0.000884339	-0.274478551	9.12919250759207e-13	TRUE	TRUE	0.982191322	0.560255197	-0.421936124
930	SLC25A22	7.11879845608709e-14	0.138599008	0.26600706	0.011190956	9.19779379014435e-13	TRUE	TRUE	0.790124743	0.687276459	-0.102848285
931	CASTOR3P	7.22004763457073e-14	-0.181364896	0.081225142	-0.443954934	9.31859209205177e-13	TRUE	TRUE	3.458633157	2.186849599	-1.271783558
932	SLF1	7.2291850609899e-14	0.133341811	0.42955706	-0.162873439	9.32037421597152e-13	TRUE	TRUE	4.82662234	3.777063064	-1.049559275
933	MCF2L	7.29171665665114e-14	-0.564597614	-0.294301857	-0.834893372	9.39091825791212e-13	TRUE	TRUE	4.217938496	2.625478273	-1.592460224
934	DVL1	7.36574320831578e-14	-0.188160682	-0.06570708	-0.310614284	9.47609961361053e-13	TRUE	TRUE	0.77413113	0.435228979	-0.33890215
935	ANKRD26	7.39261045994251e-14	-0.448597018	-0.139427006	-0.75776703	9.50049275793254e-13	TRUE	TRUE	5.660274781	3.981159036	-1.679115744
936	UPP2	7.508840288897e-14	1.181728982	1.483440974	0.880016991	9.63955394352418e-13	TRUE	TRUE	4.316795027	4.417987817	0.10119279
937	MATR3	7.63383022112265e-14	-0.052930357	0.186460979	-0.292321692	9.78955218111096e-13	TRUE	TRUE	6.45487417	5.237671003	-1.217203168
938	ITPR1	7.68316957840252e-14	-0.150534681	-0.028529426	-0.272539936	9.84232043220518e-13	TRUE	TRUE	7.643366232	7.618386155	-0.024980077
939	MAP1A	7.79832281085859e-14	0.178983702	0.42091632	-0.062948916	9.97919562250019e-13	TRUE	TRUE	2.862846436	1.977636216	-0.88521022
940	SPIRE2	7.86366079242983e-14	-0.2758778	-0.090702223	-0.461053377	1.00521008597699e-12	TRUE	TRUE	1.962703699	1.094811777	-0.867891922
941	PNPLA6	7.93790246517941e-14	-0.274738732	-0.124784996	-0.424692468	1.01362206186606e-12	TRUE	TRUE	1.204370695	0.671306759	-0.533063936
942	KAT6B	8.02378277862338e-14	-0.067581312	0.198137237	-0.333299861	1.02350078416071e-12	TRUE	TRUE	6.059470159	5.202663552	-0.856806608
943	INF2	8.17451856493448e-14	-0.246399394	-0.131353108	-0.36144568	1.04162264131763e-12	TRUE	TRUE	0.775287429	0.213798854	-0.561488575
944	ERC1	8.25702968455245e-14	-0.06429014	0.11275582	-0.241336099	1.05102191408456e-12	TRUE	TRUE	7.324841307	6.977511447	-0.34732986
945	CERS1	8.31687703923843e-14	-0.097143779	0.005261848	-0.199549407	1.05640163322927e-12	TRUE	TRUE	0.576502591	0.303705625	-0.272796966
946	SRSF6	8.31032342518125e-14	-0.25352353	-0.058229959	-0.4488171	1.05640163322927e-12	TRUE	TRUE	1.866837057	1.182244871	-0.684592186
947	NOC2L	8.63772134641378e-14	-0.188310964	-0.060448	-0.316173927	1.09599640653124e-12	TRUE	TRUE	1.030264244	0.454867604	-0.575396641
948	ENSG00000268205	8.78444419052177e-14	-0.184903054	0.042404184	-0.412210293	1.11343756743997e-12	TRUE	TRUE	2.526056463	1.814417792	-0.711638671
949	ENSG00000254202	8.82994262926967e-14	0.324578889	0.436082911	0.213074867	1.11802519107802e-12	TRUE	TRUE	0.447957256	0.529368461	0.081411205
950	AP3B2	8.84773885380005e-14	-0.149243034	0.124098099	-0.422584168	1.11909926386591e-12	TRUE	TRUE	3.813608561	2.536604188	-1.277004372
951	RPL26	9.14903548397247e-14	-0.448075236	-0.261453588	-0.634696884	1.15599169690235e-12	TRUE	TRUE	1.545464016	0.905916782	-0.639547234
952	CAMKK2	9.20915476702372e-14	-0.45356355	-0.176554557	-0.730572543	1.1623655848798e-12	TRUE	TRUE	4.406835935	3.142867272	-1.263968663
953	SEPTIN8	9.35370000848877e-14	-0.340518554	-0.163859513	-0.517177596	1.17937103150054e-12	TRUE	TRUE	1.600190679	0.820300342	-0.779890336
954	ING5	9.40167549120772e-14	-0.443944371	-0.224745398	-0.663143344	1.18417749163891e-12	TRUE	TRUE	2.519289578	1.470180138	-1.04910944
955	MIPOL1	9.50413365093112e-14	-0.488201504	-0.17867367	-0.797729337	1.19582900470773e-12	TRUE	TRUE	5.843115465	3.898270607	-1.944844858
956	ZFP91	9.5357393382601e-14	0.923145142	1.182962573	0.663327711	1.1985506682901e-12	TRUE	TRUE	2.656779389	2.580533924	-0.076245466
957	AIFM2	9.68314910681882e-14	-0.136956175	-0.010377147	-0.263535204	1.21580689307769e-12	TRUE	TRUE	0.894406424	0.511128982	-0.383277442
958	CLSTN1	9.86787566186434e-14	-0.473481045	-0.230900199	-0.716061891	1.23724540137801e-12	TRUE	TRUE	6.077823609	4.716749236	-1.361074373
959	LAMB1	9.87448685021234e-14	-0.205143393	0.06293737	-0.473224157	1.23724540137801e-12	TRUE	TRUE	3.58300103	2.435552631	-1.147448399
960	ABL2	9.9934932889435e-14	-0.280192605	0.019449552	-0.579834762	1.25085224333276e-12	TRUE	TRUE	4.562470369	3.152269602	-1.410200767
961	CCNDBP1	1.01565937945865e-13	-0.321832093	-0.187811064	-0.455853121	1.26994413148545e-12	TRUE	TRUE	1.006234649	0.479992128	-0.526242521
962	SCG5	1.02122967266504e-13	-0.376401851	-0.13133055	-0.621473153	1.27558167845563e-12	TRUE	TRUE	3.217183219	1.875707017	-1.341476201
963	SH3PXD2A	1.02593637650969e-13	-0.003238808	0.299546628	-0.306024243	1.28012995847772e-12	TRUE	TRUE	4.754664521	3.631096386	-1.123568136
964	CDYL2	1.04604466407983e-13	-0.048048771	0.282217666	-0.378315208	1.30386646095262e-12	TRUE	TRUE	5.395373572	4.179344955	-1.216028617
965	ELK1	1.06232507106989e-13	-0.310781623	-0.146907361	-0.474655885	1.3227873631063e-12	TRUE	TRUE	1.629832466	0.772425565	-0.857406901
966	DPYSL4	1.07099914387523e-13	-0.293759104	-0.173997417	-0.413520792	1.33220763072513e-12	TRUE	TRUE	0.803442584	0.32259138	-0.480851204
967	LAS1L	1.08561151715733e-13	-0.174467275	0.031701684	-0.380636234	1.34898738264349e-12	TRUE	TRUE	2.137410096	1.468242725	-0.669167371
968	TAPT1-AS1	1.09863958014082e-13	1.155649443	1.448710559	0.862588328	1.36376582592687e-12	TRUE	TRUE	3.864037936	3.680771362	-0.183266574
969	HNRNPA2B1	1.10359006801674e-13	-0.217653303	0.07292466	-0.508231267	1.36849724017432e-12	TRUE	TRUE	5.521409267	4.253472298	-1.267936969
970	CKMT1A	1.12805249201453e-13	-0.184722252	-0.076541752	-0.292902752	1.39738956124192e-12	TRUE	TRUE	0.686344228	0.313721665	-0.372622562
971	SMG1	1.15866657259591e-13	0.028562225	0.320052386	-0.262927936	1.43383496769438e-12	TRUE	TRUE	4.735141232	3.572567029	-1.162574202
972	RAB11A	1.16399807975205e-13	-0.000157072	0.27372647	-0.274040614	1.43895071258237e-12	TRUE	TRUE	6.364055581	5.981242091	-0.38281349
973	TRAPPC3	1.21930497291748e-13	-0.120051613	0.010050888	-0.250154113	1.50577271886706e-12	TRUE	TRUE	0.990805636	0.540781315	-0.450024321
974	KATNBL1	1.23942043626097e-13	-0.312449976	-0.048473638	-0.576426314	1.52904270658233e-12	TRUE	TRUE	3.606491609	2.434186191	-1.172305418
975	SMARCA2	1.25682708173997e-13	-0.167651609	0.065283896	-0.400587114	1.54892658607052e-12	TRUE	TRUE	6.620118253	5.393561885	-1.226556368
976	ACTL6B	1.28089144428622e-13	-0.172790494	0.026087534	-0.371668522	1.57696635189992e-12	TRUE	TRUE	2.056916686	1.153601443	-0.903315244
977	TTYH1	1.29193428772612e-13	-0.253958998	-0.079633467	-0.42828453	1.58893371559028e-12	TRUE	TRUE	1.53359161	0.920675175	-0.612916435
978	RPS16	1.3177717376938e-13	-0.12565551	0.000420351	-0.251731371	1.61905370144465e-12	TRUE	TRUE	0.825737274	0.515099192	-0.310638082
979	GNB3	1.32683802329627e-13	-0.181022531	-0.072357486	-0.289687577	1.62852764943084e-12	TRUE	TRUE	0.67416884	0.291839707	-0.382329133
980	ANAPC4	1.33666267804836e-13	-0.357100367	-0.150028611	-0.564172123	1.63891211626828e-12	TRUE	TRUE	2.137408144	1.127092752	-1.010315392
981	CEND1	1.35738831412503e-13	0.010225975	0.162282202	-0.141830253	1.66262772502817e-12	TRUE	TRUE	1.341732236	0.80173676	-0.539995476
982	FBXO34	1.40476253699601e-13	-0.214003646	0.062479213	-0.490486504	1.71890291695968e-12	TRUE	TRUE	6.128475941	4.995065165	-1.133410776
983	PLPPR5-AS1	1.42582366203859e-13	0.836515893	1.083571859	0.589459927	1.74268240268117e-12	TRUE	TRUE	1.673030784	1.617965573	-0.055065211
984	TCERG1	1.42709677449923e-13	-0.171443455	0.104102566	-0.446989477	1.74268240268117e-12	TRUE	TRUE	5.049493517	4.042418671	-1.007074846
985	ARHGEF28	1.43644684531982e-13	-0.396552423	-0.123163019	-0.669941827	1.75231931912314e-12	TRUE	TRUE	3.306501258	2.175273294	-1.131227963
986	STRN4	1.44230647712758e-13	-0.235324468	-0.100717047	-0.369931889	1.75768302527028e-12	TRUE	TRUE	1.055601381	0.510251966	-0.545349414
987	SAT1	1.44703120139815e-13	-0.483525758	-0.267140657	-0.699910858	1.76165419614996e-12	TRUE	TRUE	2.576581226	1.365738972	-1.210842253
988	PARP8	1.45699999350109e-13	-0.135722619	0.180960095	-0.452405334	1.77199513379647e-12	TRUE	TRUE	5.808098057	4.230354586	-1.577743471
989	PRKCG	1.46814871652254e-13	-0.276724096	-0.095079897	-0.458368295	1.78374873384579e-12	TRUE	TRUE	1.564436675	0.994675473	-0.569761203
990	MTFR1L	1.50223472640595e-13	-0.302628066	-0.16643582	-0.438820312	1.82331843156504e-12	TRUE	TRUE	1.101690849	0.48826549	-0.613425359
991	POMGNT1	1.50592586651275e-13	-0.370083602	-0.19925992	-0.540907284	1.8259541081753e-12	TRUE	TRUE	1.544810327	0.811729466	-0.733080861
992	C6orf136	1.53678632737021e-13	-0.155025869	-0.039378267	-0.270673471	1.86149440621779e-12	TRUE	TRUE	0.741842917	0.419037482	-0.322805435
993	EFNB3	1.57685358991223e-13	-0.297120495	-0.183952611	-0.41028838	1.90810400165009e-12	TRUE	TRUE	0.648143552	0.247191917	-0.400951635
994	SGCE	1.58114353894643e-13	0.229796219	0.52747609	-0.067883653	1.91137029818716e-12	TRUE	TRUE	4.383444025	3.481477443	-0.901966581
995	NOS1AP	1.6524972193517e-13	-0.25372888	0.044965803	-0.552423563	1.99561875253568e-12	TRUE	TRUE	5.698683882	4.91087393	-0.787809952
996	PCNT	1.67116348007842e-13	-0.276673231	0.017705021	-0.571051483	2.01613457596609e-12	TRUE	TRUE	4.379397154	3.295272753	-1.084124401
997	GPRASP2	1.69302009983488e-13	-0.281350774	-0.14323692	-0.419464628	2.04045431490632e-12	TRUE	TRUE	1.201690033	0.565663387	-0.636026647
998	RTL1	1.70370423649163e-13	0.553406948	0.760941602	0.345872294	2.05127355768371e-12	TRUE	TRUE	1.414645425	1.093414647	-0.321230778
999	ENSG00000233420	1.70845977565103e-13	0.576348493	0.799173209	0.353523777	2.05305011199986e-12	TRUE	TRUE	1.011974356	0.84615897	-0.165815385
1000	MATCAP1	1.70859696404782e-13	-0.386864469	-0.238187422	-0.535541516	2.05305011199986e-12	TRUE	TRUE	1.150027936	0.570814967	-0.579212969
1001	ENSG00000287555	1.71561358430813e-13	0.805409496	1.082247638	0.528571354	2.0594218610436e-12	TRUE	TRUE	2.639816323	2.232979718	-0.406836605
1002	DDRGK1	1.72062378504029e-13	-0.271158147	-0.101411138	-0.440905157	2.06117754143282e-12	TRUE	TRUE	1.55859032	0.984809822	-0.573780498
1003	PAMR1	1.7222222466699e-13	0.565524116	0.743541595	0.387506638	2.06117754143282e-12	TRUE	TRUE	0.768802826	1.037062971	0.268260145
1004	TRIM13	1.72051366690399e-13	-0.228513767	0.002182878	-0.459210412	2.06117754143282e-12	TRUE	TRUE	2.733897508	1.756974631	-0.976922877
1005	ENSG00000290928	1.7499867087918e-13	-0.002936544	0.205695921	-0.211569009	2.09024257384118e-12	TRUE	TRUE	6.768446769	6.080258918	-0.688187851
1006	LASP1NB	1.74888434918418e-13	0.049372323	0.156488589	-0.057743943	2.09024257384118e-12	TRUE	TRUE	0.66787471	0.440757024	-0.227117686
1007	ENSG00000264112	1.77637338816082e-13	-0.323930324	-0.163285511	-0.484575138	2.11754986429964e-12	TRUE	TRUE	1.417715172	0.787992801	-0.629722371
1008	FRY	1.77476417875356e-13	-0.215929974	-0.0508986	-0.380961348	2.11754986429964e-12	TRUE	TRUE	7.34303634	6.371330633	-0.971705707
1009	VPS26B	1.79468264136097e-13	-0.312579345	-0.12687738	-0.49828131	2.13725536358706e-12	TRUE	TRUE	1.980608133	1.021854154	-0.958753979
1010	MAGI2-AS3	1.81296641941347e-13	-0.594614062	-0.325083269	-0.864144854	2.15689153422497e-12	TRUE	TRUE	3.60657213	1.795162854	-1.811409276
1011	DAP3	1.81671289318701e-13	-0.370717854	-0.162062301	-0.579373408	2.15921089263453e-12	TRUE	TRUE	2.517128525	1.429396675	-1.08773185
1012	NAGPA	1.84985754719243e-13	-0.28958479	-0.083606323	-0.495563257	2.19643164891939e-12	TRUE	TRUE	2.28008466	1.336417203	-0.943667457
1013	LAMA5	1.85881542353165e-13	-0.118840601	-0.016021868	-0.221659335	2.20488905519805e-12	TRUE	TRUE	0.544900332	0.284334021	-0.26056631
1014	EML5	1.86539769340687e-13	0.332897429	0.636766393	0.029028464	2.2105146631141e-12	TRUE	TRUE	4.540689032	4.20825043	-0.332438602
1015	SELENOH	1.8728281745291e-13	-0.147055814	-0.011519215	-0.282592414	2.21713333449672e-12	TRUE	TRUE	1.122935978	0.533650241	-0.589285737
1016	KLHL3	1.90921138567391e-13	0.063076734	0.359899596	-0.233746128	2.25798070967103e-12	TRUE	TRUE	4.240842214	2.806029445	-1.434812768
1017	MYH10	1.91612363660362e-13	-0.436963745	-0.187750822	-0.686176669	2.26232809838947e-12	TRUE	TRUE	6.493752362	5.080769097	-1.412983265
1018	ROCK1	1.91665279973409e-13	-0.229296873	0.066004089	-0.524597834	2.26232809838947e-12	TRUE	TRUE	5.17728337	3.879762317	-1.297521053
1019	LINC00665	2.02874355588141e-13	-0.064966333	0.077848965	-0.207781631	2.39228484469784e-12	TRUE	TRUE	1.092594017	0.701449367	-0.39114465
1020	DANCR	2.04616171641703e-13	-0.111084327	-0.00734302	-0.214825633	2.41045874357519e-12	TRUE	TRUE	0.604294272	0.317868891	-0.286425381
1021	MPV17	2.05393370470844e-13	-0.297441035	-0.150034652	-0.444847417	2.41724460291642e-12	TRUE	TRUE	1.182896332	0.615770962	-0.56712537
1022	PPFIA2	2.07146073125427e-13	-0.215839346	-0.142614447	-0.289064245	2.43548651142381e-12	TRUE	TRUE	8.838028553	9.275497005	0.437468453
1023	DMTN	2.08474614253861e-13	-0.28643399	-0.062706287	-0.510161694	2.44871062060058e-12	TRUE	TRUE	2.718551252	1.698932705	-1.019618547
1024	DLEU2	2.12638075651064e-13	-0.328704308	-0.039980278	-0.617428337	2.493523174409e-12	TRUE	TRUE	5.178719734	3.884274754	-1.294444979
1025	RPS15	2.12704831372272e-13	-0.211127324	-0.090836638	-0.331418009	2.493523174409e-12	TRUE	TRUE	0.840470066	0.443287267	-0.397182799
1026	MFSD6	2.30961382971308e-13	-0.199877538	0.050988945	-0.450744021	2.70490446177704e-12	TRUE	TRUE	3.33924478	2.221355305	-1.117889475
1027	NUTM2B-AS1	2.34297403889984e-13	-0.100351617	0.201008512	-0.401711747	2.74130243928144e-12	TRUE	TRUE	4.241378344	2.817278473	-1.424099871
1028	PGM2L1	2.36376649995781e-13	-0.531166968	-0.260694704	-0.801639232	2.76293951979504e-12	TRUE	TRUE	3.917079984	2.399454147	-1.517625837
1029	WDR17	2.3661038227181e-13	-0.196509643	0.075459199	-0.468478486	2.76298382252484e-12	TRUE	TRUE	5.958499477	4.78271693	-1.175782546
1030	MIB2	2.39621364601944e-13	-0.393273362	-0.235798621	-0.550748102	2.7942419984126e-12	TRUE	TRUE	1.304350335	0.672568765	-0.63178157
1031	OGDHL	2.39752288645422e-13	-0.259830419	-0.108128381	-0.411532457	2.7942419984126e-12	TRUE	TRUE	1.332146331	0.689798103	-0.642348228
1032	NDUFA4	2.46998210806734e-13	-0.32670111	-0.101586192	-0.551816028	2.87590164830786e-12	TRUE	TRUE	2.785775541	1.551560243	-1.234215298
1033	GLIS1	2.48927392550648e-13	-0.523468777	-0.253047959	-0.793889595	2.89555813057946e-12	TRUE	TRUE	3.754837143	2.074579211	-1.680257933
1034	SLC25A14	2.54507155652285e-13	-0.042841077	0.074703604	-0.160385757	2.95759959605209e-12	TRUE	TRUE	0.813535343	0.460801492	-0.352733851
1035	CACHD1	2.56807598686887e-13	0.657156722	0.884025102	0.430288342	2.98144937760545e-12	TRUE	TRUE	1.415384984	1.15173458	-0.263650403
1036	COX4I1	2.6202721868295e-13	-0.110633416	0.040908363	-0.262175196	3.03701416904035e-12	TRUE	TRUE	1.326339623	0.761770319	-0.564569303
1037	RPS18	2.62099175540517e-13	-0.253235169	-0.098994148	-0.40747619	3.03701416904035e-12	TRUE	TRUE	1.245713605	0.673289085	-0.57242452
1038	MYRIP	2.64169221671235e-13	-0.87281132	-0.548023868	-1.197598772	3.05805141387433e-12	TRUE	TRUE	6.17120781	3.99010763	-2.18110018
1039	TAOK2	2.7009225117427e-13	-0.105083858	0.00785287	-0.218020587	3.12360778643892e-12	TRUE	TRUE	0.76614794	0.383746113	-0.382401827
1040	DNAH6	2.79290949695101e-13	-0.636933181	-0.377565415	-0.896300946	3.22688466493878e-12	TRUE	TRUE	3.051893062	1.927603149	-1.124289913
1041	CEMIP2	2.8381566406034e-13	0.125827451	0.443044514	-0.191389612	3.27286854064208e-12	TRUE	TRUE	4.35142097	3.957786594	-0.393634375
1042	FASTK	2.83751311253682e-13	-0.237712637	-0.116081363	-0.359343911	3.27286854064208e-12	TRUE	TRUE	0.768800309	0.389607937	-0.379192372
1043	DPF1	2.8643738088657e-13	-0.367927831	-0.180648582	-0.555207079	3.29993438996455e-12	TRUE	TRUE	1.882436884	1.006151468	-0.876285416
1044	BCAT2	2.86866185445827e-13	-0.093039605	0.055721587	-0.241800797	3.301708893024e-12	TRUE	TRUE	1.206947357	0.681060564	-0.525886793
1045	ADCK5	2.91042754738309e-13	-0.155991533	-0.058202964	-0.253780103	3.34657391477083e-12	TRUE	TRUE	0.534339531	0.221214928	-0.313124604
1046	GFRA2	2.9470287193877e-13	0.826639763	1.070455872	0.582823654	3.38307792232327e-12	TRUE	TRUE	2.541188001	2.028898502	-0.512289499
1047	PISD	2.94780508045312e-13	-0.110703198	0.091770815	-0.313177211	3.38307792232327e-12	TRUE	TRUE	2.39297128	1.546811555	-0.846159725
1048	CARM1	2.95726461975401e-13	-0.165627018	-0.009654204	-0.321599833	3.38423730199659e-12	TRUE	TRUE	1.346096959	0.768242636	-0.577854323
1049	CRACDL	2.9563916990446e-13	0.128732987	0.340835905	-0.083369931	3.38423730199659e-12	TRUE	TRUE	6.79061915	6.538389683	-0.252229467
1050	PTDSS2	2.95564014966216e-13	-0.233518693	-0.079551512	-0.387485874	3.38423730199659e-12	TRUE	TRUE	1.347844845	0.7078377	-0.640007145
1051	GPX4	2.96054750358037e-13	-0.016151769	0.105268377	-0.137571915	3.38477058068712e-12	TRUE	TRUE	0.738886012	0.506731649	-0.232154363
1052	TCEA2	2.98329855246159e-13	-0.298160913	-0.149690663	-0.446631163	3.40753948729834e-12	TRUE	TRUE	1.257597597	0.624377198	-0.6332204
1053	SMARCD3	2.99229535307852e-13	-0.298541291	-0.141746851	-0.455335731	3.41456989198399e-12	TRUE	TRUE	1.376145529	0.657074613	-0.719070916
1054	SPRYD7	3.01570819226752e-13	-0.312201269	-0.165591377	-0.458811161	3.43802178731371e-12	TRUE	TRUE	1.381652692	0.610610445	-0.771042246
1055	AMPD2	3.02540624689946e-13	-0.117078822	0.011451848	-0.245609491	3.4458086694544e-12	TRUE	TRUE	0.86000335	0.511360095	-0.348643254
1056	SGTA	3.0324202254694e-13	-0.055828924	0.065010241	-0.176668089	3.45052665049624e-12	TRUE	TRUE	0.791963715	0.490522262	-0.301441453
1057	SQSTM1	3.05070823337945e-13	-0.319421367	-0.116812512	-0.522030222	3.46805204657403e-12	TRUE	TRUE	2.190015488	1.365007234	-0.825008254
1058	RTN3	3.08687044228579e-13	-0.332779568	-0.213722924	-0.451836212	3.50584454012344e-12	TRUE	TRUE	7.967397354	6.840442568	-1.126954786
1059	UBR5	3.09405449233273e-13	-0.061661146	0.125143928	-0.248466219	3.51068543719264e-12	TRUE	TRUE	6.997907004	6.054747416	-0.943159588
1060	PLEC	3.14855610411923e-13	-0.346687507	-0.137828614	-0.555546401	3.5691556742544e-12	TRUE	TRUE	2.565372816	1.400856349	-1.164516467
1061	RRP7BP	3.15435513547593e-13	-0.354701299	-0.185191171	-0.524211427	3.57235921846172e-12	TRUE	TRUE	1.519508843	0.87745198	-0.642056863
1062	KCNH2	3.16895457847108e-13	-0.057362765	0.039416114	-0.154141643	3.58551395620607e-12	TRUE	TRUE	0.496817913	0.312727655	-0.184090259
1063	RPL39	3.20082862770289e-13	-0.165666685	-0.033633386	-0.297699984	3.61817091161599e-12	TRUE	TRUE	0.931984658	0.506579423	-0.425405235
1064	ATP1A3	3.2751053349811e-13	-0.271407413	-0.007431235	-0.535383591	3.6986527918358e-12	TRUE	TRUE	3.675770372	2.335089018	-1.340681354
1065	CACNB1	3.33131757693983e-13	-0.122190491	0.027227783	-0.271608765	3.75860206615108e-12	TRUE	TRUE	1.252414898	0.742493534	-0.509921364
1066	PARD3	3.34491214804285e-13	-0.493429214	-0.274577123	-0.712281305	3.77040003479202e-12	TRUE	TRUE	0.9728562	0.439727823	-0.533128377
1067	IP6K2	3.41038407823244e-13	-0.274971029	-0.046778793	-0.503163265	3.84059747741715e-12	TRUE	TRUE	2.555350182	1.463433353	-1.091916829
1068	MATK	3.44546771770116e-13	-0.329888669	-0.209112995	-0.450664343	3.87647379175067e-12	TRUE	TRUE	0.943675171	0.3284805	-0.615194671
1069	RNASEK	3.47163989828298e-13	-0.119687672	-0.017088376	-0.222286968	3.90130999777222e-12	TRUE	TRUE	0.573720388	0.317170865	-0.256549523
1070	WDR37	3.47403603330249e-13	0.247188049	0.51939328	-0.025017182	3.90130999777222e-12	TRUE	TRUE	4.758638895	3.770212743	-0.988426152
1071	QTRT1	3.48859594707037e-13	-0.365385741	-0.19428719	-0.536484293	3.91400269841247e-12	TRUE	TRUE	1.602869579	0.826697221	-0.776172358
1072	PPP1R16B	3.53166840178958e-13	-0.58463798	-0.287595743	-0.881680216	3.95863129812533e-12	TRUE	TRUE	5.425907317	3.65648574	-1.769421578
1073	GREB1	3.5983882664911e-13	0.708014239	0.915496637	0.500531841	4.02965828612834e-12	TRUE	TRUE	1.629400355	1.41594552	-0.213454834
1074	SNX32	3.61307424688092e-13	-0.472050128	-0.249487241	-0.694613015	4.04233707174312e-12	TRUE	TRUE	2.64197714	1.363457986	-1.278519154
1075	RBM48	3.66565010850559e-13	-0.181006607	0.009863192	-0.371876407	4.09734434453983e-12	TRUE	TRUE	1.853079313	1.048231299	-0.804848014
1076	PTPRS	3.71067696678508e-13	-0.252654774	0.036367022	-0.54167657	4.14381918521278e-12	TRUE	TRUE	5.121766292	3.799358657	-1.322407635
1077	SPG7	3.78057742411398e-13	-0.067935338	0.203021984	-0.33889266	4.21795899054351e-12	TRUE	TRUE	3.43736183	2.506568254	-0.930793576
1078	CNOT3	3.81188710589993e-13	-0.107452143	-0.000988142	-0.213916143	4.24894577592705e-12	TRUE	TRUE	0.54203936	0.349389582	-0.192649778
1079	KCNJ9	3.82138148346097e-13	-0.193719622	-0.024043692	-0.363395553	4.25558108482549e-12	TRUE	TRUE	1.504451319	0.812955556	-0.691495763
1080	LINC00630	3.82513213923742e-13	0.889882905	1.134471599	0.645294211	4.25581368380341e-12	TRUE	TRUE	2.456893906	2.096841038	-0.360052867
1081	MEF2A	3.85573827758878e-13	0.094217828	0.31536062	-0.126924964	4.28589742308111e-12	TRUE	TRUE	6.735785053	5.929835457	-0.805949595
1082	OSBPL1A	3.9039392184663e-13	0.14457226	0.413666447	-0.124521926	4.33546521710638e-12	TRUE	TRUE	6.228402329	5.038586484	-1.189815845
1083	SFXN3	3.95820849575061e-13	-0.169690404	-0.030541396	-0.308839412	4.39167435687344e-12	TRUE	TRUE	1.106724174	0.606750899	-0.499973275
1084	AAAS	4.08694049489176e-13	-0.099447672	0.001376311	-0.200271654	4.5303207552232e-12	TRUE	TRUE	0.58881581	0.307700796	-0.281115014
1085	LRCH4	4.10763113636796e-13	-0.284161467	-0.176254354	-0.392068581	4.54905951470944e-12	TRUE	TRUE	0.559592895	0.227229572	-0.332363324
1086	ITGA9-AS1	4.11939282231371e-13	-0.662730862	-0.381369976	-0.944091748	4.55788436030585e-12	TRUE	TRUE	4.235117353	2.559678851	-1.675438502
1087	JPH3	4.13123714223745e-13	-0.28376788	-0.054972556	-0.512563204	4.56678431473093e-12	TRUE	TRUE	2.959944871	1.744133838	-1.215811033
1088	B4GALNT1	4.14515068425758e-13	-0.175673451	0.001246826	-0.352593728	4.57795318217271e-12	TRUE	TRUE	1.551819693	0.880224618	-0.671595075
1089	GORASP1	4.1782872243306e-13	-0.151120111	-0.042702667	-0.259537555	4.61031214761768e-12	TRUE	TRUE	0.714404963	0.342842175	-0.371562788
1090	ENSG00000282885	4.28847989493392e-13	-0.37200917	-0.234141382	-0.509876959	4.72755728601156e-12	TRUE	TRUE	0.866458018	0.323870546	-0.542587472
1091	RPL41	4.42945547493767e-13	-0.243512217	-0.052505991	-0.434518442	4.87849101620999e-12	TRUE	TRUE	1.93736671	1.281721472	-0.655645237
1092	SUPT7L	4.47585364253452e-13	-0.25113538	-0.112064222	-0.390206537	4.92507851361674e-12	TRUE	TRUE	1.082403718	0.579840727	-0.502562991
1093	SNPH	4.47999470604942e-13	-0.05941746	0.130272925	-0.249107846	4.92512501261573e-12	TRUE	TRUE	1.859273622	1.210693278	-0.648580344
1094	DPF2	4.5418662507354e-13	-0.125807764	0.021654539	-0.273270068	4.98857996972912e-12	TRUE	TRUE	1.177580127	0.720132601	-0.457447526
1095	LAMTOR5	4.55859194072561e-13	0.057493321	0.158944789	-0.043958146	5.00237815157616e-12	TRUE	TRUE	0.583525963	0.355854219	-0.227671744
1096	ABCA7	4.57863546289445e-13	-0.254470218	-0.138460457	-0.37047998	5.00969183213176e-12	TRUE	TRUE	0.779328857	0.327288537	-0.45204032
1097	ASMTL	4.57720726726767e-13	0.531060292	0.703546008	0.358574577	5.00969183213176e-12	TRUE	TRUE	1.235629415	0.982704567	-0.252924848
1098	B4GALNT3	4.58193352489414e-13	-0.458160063	-0.283666445	-0.63265368	5.00969183213176e-12	TRUE	TRUE	1.746299617	0.714534653	-1.031764963
1099	RCN1	4.57573006065442e-13	-0.369144988	-0.209810483	-0.528479494	5.00969183213176e-12	TRUE	TRUE	1.318450315	0.580315939	-0.738134376
1100	RNF165	4.61921114398807e-13	-0.546625817	-0.326929706	-0.766321927	5.04585828237824e-12	TRUE	TRUE	2.711596623	1.245778992	-1.465817631
1101	CLSTN3	4.65167664460644e-13	-0.279422715	0.002583078	-0.561428507	5.07670722630255e-12	TRUE	TRUE	4.394752769	2.995251041	-1.399501727
1102	SORCS1	4.69847524971324e-13	0.469992389	0.678457523	0.261527255	5.12312872963287e-12	TRUE	TRUE	7.534147677	7.746416749	0.212269073
1103	CAPS2	4.9702847186895e-13	-0.810703417	-0.514836212	-1.106570622	5.41459122210091e-12	TRUE	TRUE	3.928388465	2.044790993	-1.883597471
1104	TDO2	5.07053111031932e-13	0.379625439	0.525523718	0.233727161	5.51879545485479e-12	TRUE	TRUE	0.829887992	0.596759602	-0.23312839
1105	TMEM179	5.1234214496418e-13	0.126038085	0.289026647	-0.036950478	5.57131512569194e-12	TRUE	TRUE	1.059702509	0.76954459	-0.290157919
1106	PCDH15	5.28079277335914e-13	-0.515036776	-0.275914959	-0.754158593	5.737251895541e-12	TRUE	TRUE	1.162238803	0.342146822	-0.82009198
1107	ABCB1	5.28567250313899e-13	0.998321477	1.267333964	0.72930899	5.73736592571979e-12	TRUE	TRUE	2.668213647	2.488646708	-0.179566938
1108	ENSG00000286084	5.29439082285718e-13	-0.604916451	-0.38171252	-0.828120381	5.74164261078086e-12	TRUE	TRUE	2.426564914	1.002653901	-1.423911013
1109	TAFA5	5.32533841480904e-13	-0.131498784	0.184746943	-0.447744512	5.76999696955324e-12	TRUE	TRUE	4.872176809	3.022327273	-1.849849537
1110	ACSL3	5.42493514145344e-13	0.034255138	0.331110092	-0.262599815	5.87261447384726e-12	TRUE	TRUE	5.47009982	4.259934832	-1.210164988
1111	SNRNP200	5.49389341663491e-13	-0.094692465	0.078543464	-0.267928393	5.94191028751441e-12	TRUE	TRUE	1.718872412	1.114958431	-0.603913981
1112	HHAT	5.54062033154506e-13	1.049127257	1.353239525	0.745014988	5.98705880430264e-12	TRUE	TRUE	3.694578514	4.459996163	0.76541765
1113	GABPB1-AS1	5.56309333580885e-13	-0.374266709	-0.146862979	-0.60167044	6.00594155643119e-12	TRUE	TRUE	2.562348181	1.47653145	-1.08581673
1114	CRY2	5.66138446860191e-13	0.001852378	0.198002912	-0.194298157	6.10657053633039e-12	TRUE	TRUE	1.900586528	1.383125038	-0.51746149
1115	DCAF8	5.69991244796692e-13	-0.178126965	0.062388441	-0.418642371	6.14261416814085e-12	TRUE	TRUE	3.176320329	2.248798303	-0.927522026
1116	FOCAD	5.73184857735877e-13	-0.434314144	-0.283014042	-0.585614247	6.17149574422429e-12	TRUE	TRUE	8.143169162	7.260960798	-0.882208364
1117	RPL31	5.77673386413822e-13	-0.315621987	-0.113222982	-0.518020991	6.21425551579989e-12	TRUE	TRUE	2.100066308	1.361047538	-0.739018769
1118	MARK2	5.81822599160792e-13	0.007016723	0.239934118	-0.225900671	6.2532919065439e-12	TRUE	TRUE	3.098601503	2.060322275	-1.038279228
1119	INTU	5.8818819753881e-13	-0.557876093	-0.318666514	-0.797085672	6.3160584286205e-12	TRUE	TRUE	3.110976838	1.671890985	-1.439085853
1120	CD81	5.90444242108806e-13	-0.216398325	-0.08754236	-0.345254291	6.33462322605305e-12	TRUE	TRUE	0.871484843	0.446740915	-0.424743928
1121	VDAC2	5.96283904256663e-13	-0.004417687	0.143799953	-0.152635328	6.39156770164859e-12	TRUE	TRUE	1.167689123	0.666027739	-0.501661383
1122	ENSG00000253503	6.01736970838544e-13	0.87230735	1.132190173	0.612424526	6.44427044705521e-12	TRUE	TRUE	1.955237996	1.741547311	-0.213690685
1123	HCN2	6.04810949106079e-13	-0.090485453	0.015326216	-0.196297122	6.47142329871651e-12	TRUE	TRUE	0.667817379	0.350784922	-0.317032457
1124	MKNK2	6.11962675121708e-13	-0.148638328	-0.044214283	-0.253062373	6.54212055539364e-12	TRUE	TRUE	0.687202654	0.272855833	-0.414346822
1125	SCHIP1	6.26268386926007e-13	0.292365879	0.549941408	0.03479035	6.68910305538035e-12	TRUE	TRUE	5.41262333	4.425867389	-0.986755941
1126	PTPRR	6.33343644062187e-13	0.015671819	0.322222993	-0.290879355	6.75866538814497e-12	TRUE	TRUE	5.227447808	3.79474181	-1.432705999
1127	PKDCC	6.4131243089099e-13	-0.421843593	-0.254106702	-0.589580484	6.83763102891405e-12	TRUE	TRUE	1.480848017	0.728321959	-0.752526058
1128	MTCH1	6.43131408981017e-13	-0.596169761	-0.354024398	-0.838315124	6.85094593113112e-12	TRUE	TRUE	3.251610121	1.913987635	-1.337622486
1129	PTPN5	6.48445215487203e-13	-0.189772295	0.074927089	-0.454471678	6.90143286917115e-12	TRUE	TRUE	3.69470466	2.576326355	-1.118378304
1130	UGGT2	6.50286605693043e-13	-0.135766446	0.133170009	-0.404702902	6.9087920901924e-12	TRUE	TRUE	6.364673428	5.60347323	-0.761200199
1131	ZC3H12B	6.49996155119379e-13	-0.339539976	-0.037806731	-0.641273221	6.9087920901924e-12	TRUE	TRUE	5.975758571	4.650476229	-1.325282342
1132	LINC00470	6.56070675928373e-13	-0.495672284	-0.344465924	-0.646878644	6.96408590278739e-12	TRUE	TRUE	1.500620576	0.351432061	-1.149188515
1133	RPS14	6.73911603845915e-13	-0.255173807	-0.086516858	-0.423830756	7.14715077829878e-12	TRUE	TRUE	1.492308779	0.903475464	-0.588833315
1134	RNF213	6.85523071434461e-13	0.042586796	0.316306593	-0.231133001	7.2638846793267e-12	TRUE	TRUE	3.331218387	2.440922859	-0.890295528
1135	AXIN1	6.90608772788773e-13	0.073630621	0.251642019	-0.104380778	7.31132600337435e-12	TRUE	TRUE	1.739608901	1.150451552	-0.589157349
1136	CDKL1	7.01014766136589e-13	-0.697322495	-0.413344377	-0.981300612	7.41495900519124e-12	TRUE	TRUE	4.312648506	2.474427997	-1.838220508
1137	SMCR5	7.09981312095088e-13	0.477921761	0.63690784	0.318935683	7.50319740205328e-12	TRUE	TRUE	0.704676257	0.738827863	0.034151605
1138	LINC00106	7.2969193765218e-13	0.393763961	0.520233573	0.267294348	7.70472611847855e-12	TRUE	TRUE	0.474420577	0.53760268	0.063182103
1139	LINC02885	7.30460620001753e-13	-0.625518494	-0.415136558	-0.83590043	7.70607094814843e-12	TRUE	TRUE	2.333094183	1.036128288	-1.296965895
1140	SPTBN2	7.32784402408979e-13	-0.191119996	0.04852211	-0.430762102	7.72380471872481e-12	TRUE	TRUE	2.893731596	1.923338688	-0.970392907
1141	MCRIP1	7.41158870579493e-13	-0.100418408	0.000182327	-0.201019144	7.80522786054618e-12	TRUE	TRUE	0.535287992	0.34539863	-0.189889362
1142	ERBB4	7.46153968368718e-13	-0.16388839	-0.031280262	-0.296496517	7.84408231313956e-12	TRUE	TRUE	0.987419575	0.264262287	-0.723157288
1143	NPR2	7.45511717253831e-13	-0.033404051	0.077515528	-0.144323631	7.84408231313956e-12	TRUE	TRUE	0.724749483	0.414313161	-0.310436322
1144	ATP5F1E	7.54387175750182e-13	-0.067317085	0.085702848	-0.220337019	7.92370306277464e-12	TRUE	TRUE	1.260533523	0.807100127	-0.453433396
1145	MIR9-1HG	7.63977649802342e-13	0.105329778	0.317201749	-0.106542193	8.01742833189952e-12	TRUE	TRUE	2.131471137	1.559969203	-0.571501935
1146	TLCD3B	7.69285735979868e-13	-0.13610883	-0.032326963	-0.239890696	8.06608848475924e-12	TRUE	TRUE	0.543886738	0.294550511	-0.249336226
1147	SLC2A3	7.88215281476051e-13	-0.447924349	-0.216388823	-0.679459876	8.25736253026698e-12	TRUE	TRUE	2.612012337	1.410019948	-1.201992388
1148	NUMA1	8.41775935967422e-13	-0.13255774	0.049928803	-0.315044283	8.81078366427225e-12	TRUE	TRUE	1.915732488	1.177231644	-0.738500844
1149	MDH1	8.46306640005902e-13	-0.273789536	0.001541395	-0.549120468	8.85049659383021e-12	TRUE	TRUE	3.851839098	2.46091029	-1.390928809
1150	SRSF3	8.56422784249093e-13	-0.044453193	0.143782785	-0.232689172	8.94850102220618e-12	TRUE	TRUE	1.865435509	1.213179699	-0.65225581
1151	MRPL41	8.57708117278493e-13	-0.2285046	-0.108042302	-0.348966898	8.95414486291778e-12	TRUE	TRUE	0.555895932	0.323267041	-0.232628891
1152	PNPLA7	8.6106843081829e-13	-0.013120487	0.164651312	-0.190892286	8.98142210478522e-12	TRUE	TRUE	1.563866863	1.152036309	-0.411830553
1153	ADCY2	8.69990495103691e-13	0.106298927	0.310429686	-0.097831831	9.06661386744662e-12	TRUE	TRUE	6.826031914	5.982837271	-0.843194643
1154	ZDHHC14	8.74841418864822e-13	0.02706165	0.32163265	-0.267509351	9.10926732155953e-12	TRUE	TRUE	5.907016002	4.363918247	-1.543097755
1155	RPL3	8.7571240041124e-13	-0.346964816	-0.163189582	-0.530740051	9.11044173449477e-12	TRUE	TRUE	1.753601273	1.108963007	-0.644638266
1156	RBM4	8.77967239662e-13	-0.155929419	0.097067379	-0.408926216	9.12599857420294e-12	TRUE	TRUE	2.998726492	2.303918356	-0.694808135
1157	PTPN18	8.89436619955589e-13	-0.118843157	0.030315314	-0.268001628	9.23722595106859e-12	TRUE	TRUE	1.163350019	0.778682606	-0.384667413
1158	DOCK4	9.12071012910096e-13	-0.248426462	-0.10803484	-0.388818083	9.46411510460079e-12	TRUE	TRUE	7.871279448	7.256928916	-0.614350532
1159	KCTD17	9.15118709892353e-13	-0.227869701	-0.113969386	-0.341770016	9.4875465211963e-12	TRUE	TRUE	0.731058118	0.324966283	-0.406091835
1160	CHID1	9.21968911760203e-13	-0.272743469	-0.145969192	-0.399517745	9.55032624457811e-12	TRUE	TRUE	0.996920568	0.402845092	-0.594075476
1161	XRN1	9.61957533236521e-13	-0.233364298	0.073458533	-0.540187129	9.95597047318693e-12	TRUE	TRUE	4.914363821	3.420540591	-1.49382323
1162	PSMA6	9.66323782650565e-13	-0.083278996	0.105585495	-0.272143487	9.9925529882351e-12	TRUE	TRUE	2.101394382	1.274390724	-0.827003658
1163	EPB41L4B	9.8716633444589e-13	-0.555048251	-0.260286294	-0.849810208	1.01993041055046e-11	TRUE	TRUE	4.398010271	2.61134151	-1.786668762
1164	ADCY3	9.93905988462793e-13	0.031818122	0.261044473	-0.197408229	1.02601154272929e-11	TRUE	TRUE	2.57493351	1.651565472	-0.923368038
1165	ATN1	1.00151219313364e-12	-0.242238112	-0.083358513	-0.40111771	1.03297600967329e-11	TRUE	TRUE	1.299584171	0.759810424	-0.539773747
1166	RAD21	1.00299713946166e-12	-0.24992879	-0.009469548	-0.490388031	1.03362037974025e-11	TRUE	TRUE	3.091817834	2.001445604	-1.09037223
1167	LEO1	1.00511632987168e-12	0.010322158	0.16556594	-0.144921624	1.03491669406497e-11	TRUE	TRUE	1.325257067	0.920109234	-0.405147834
1168	ATP2B3	1.00657869247244e-12	0.061631888	0.256303579	-0.133039804	1.03553506581754e-11	TRUE	TRUE	2.08919812	1.252628682	-0.836569438
1169	TULP4	1.00871589194398e-12	-0.470121012	-0.179195823	-0.7610462	1.03684603572275e-11	TRUE	TRUE	4.488612041	2.899032903	-1.589579138
1170	BTRC	1.02583464536657e-12	0.928542841	1.223593345	0.633492337	1.05275261089882e-11	TRUE	TRUE	6.035889855	5.708895942	-0.326993913
1171	PHKG2	1.02594316524843e-12	-0.19576063	-0.077555742	-0.313965518	1.05275261089882e-11	TRUE	TRUE	0.737797369	0.352569819	-0.38522755
1172	FAAP20	1.082083240129e-12	-0.153611303	-0.055840884	-0.251381722	1.10941230489676e-11	TRUE	TRUE	0.564784288	0.2903828	-0.274401489
1173	OPRM1	1.0881170462324e-12	-0.534800356	-0.270121413	-0.799479298	1.11464743627694e-11	TRUE	TRUE	3.445190244	1.950138774	-1.49505147
1174	CDAN1	1.09758819300215e-12	0.078011306	0.163964225	-0.007941612	1.12339179958381e-11	TRUE	TRUE	0.43574736	0.340089946	-0.095657414
1175	NAPA	1.10063593795103e-12	0.010302313	0.205798924	-0.185194297	1.12555246216337e-11	TRUE	TRUE	1.909591254	1.254088219	-0.655503036
1176	SLITRK5	1.10452984775928e-12	-0.367967307	-0.083873624	-0.65206099	1.12857403492139e-11	TRUE	TRUE	5.780362308	4.413397745	-1.366964563
1177	PLXNB2	1.11184630416734e-12	-0.241181847	-0.102479153	-0.37988454	1.13508455317543e-11	TRUE	TRUE	0.957007763	0.489756129	-0.467251634
1178	DUS1L	1.13789433926918e-12	-0.23810167	-0.126935307	-0.349268033	1.16069086423246e-11	TRUE	TRUE	0.583996502	0.311756665	-0.272239837
1179	ITM2B	1.15743917905541e-12	-0.152318422	0.148703539	-0.453340384	1.17889401840778e-11	TRUE	TRUE	4.573319902	3.026831886	-1.546488017
1180	TUBA1A	1.1577021818585e-12	-0.256712436	-0.087029053	-0.426395818	1.17889401840778e-11	TRUE	TRUE	1.588935442	0.798852303	-0.790083139
1181	PSMD8	1.16189099161556e-12	0.191728407	0.313202589	0.070254224	1.18215767614332e-11	TRUE	TRUE	0.83080224	0.618168306	-0.212633933
1182	CUX1	1.1644963056671e-12	-0.432828645	-0.13146278	-0.73419451	1.18380605828222e-11	TRUE	TRUE	6.344125691	4.582605032	-1.761520659
1183	SCN3B	1.17148813794334e-12	-0.568711947	-0.338399249	-0.799024646	1.18990713994313e-11	TRUE	TRUE	2.548109743	1.425920787	-1.122188955
1184	PFKFB3	1.18768202745545e-12	-0.296250628	-0.06216197	-0.530339286	1.205336760296e-11	TRUE	TRUE	2.896872747	1.517225408	-1.379647339
1185	INPP5F	1.20544364878284e-12	-0.695340268	-0.424490788	-0.966189749	1.22233003238605e-11	TRUE	TRUE	4.189948232	2.426341825	-1.763606407
1186	CSRNP2	1.20679671134382e-12	-0.022898025	0.207644697	-0.253440747	1.22267025999218e-11	TRUE	TRUE	2.806685231	1.855304011	-0.951381219
1187	SAT2	1.21690044429736e-12	-0.199143265	-0.03877913	-0.3595074	1.23186821724322e-11	TRUE	TRUE	1.375470438	0.753114245	-0.622356192
1188	PAN2	1.22926999219498e-12	-0.2357614	-0.106044678	-0.365478122	1.24334244328408e-11	TRUE	TRUE	0.850477614	0.481243687	-0.369233927
1189	GLRX3	1.23706634715947e-12	0.723717621	0.931881203	0.515554038	1.25017571299144e-11	TRUE	TRUE	2.278994373	1.940792475	-0.338201898
1190	CUL1	1.25664628028177e-12	0.259891673	0.556659143	-0.036875797	1.26889594150132e-11	TRUE	TRUE	4.50721244	3.43170741	-1.07550503
1191	PLGLB1	1.27032919848659e-12	-0.213380499	-0.085199229	-0.341561768	1.28163523501384e-11	TRUE	TRUE	0.876681368	0.44899239	-0.427688978
1192	ENSG00000258162	1.33087058228362e-12	0.411291089	0.733219084	0.089363094	1.34158900308053e-11	TRUE	TRUE	6.519225555	6.595542012	0.076316458
1193	LINC00937	1.33275234445997e-12	-0.477057793	-0.169912943	-0.784202643	1.34235977963378e-11	TRUE	TRUE	3.979692181	2.5087968	-1.470895381
1194	RPS8	1.34172945705373e-12	-0.256201713	-0.102004906	-0.410398519	1.35026977855592e-11	TRUE	TRUE	1.239754497	0.837237018	-0.402517479
1195	MAP1S	1.35824641121726e-12	-0.278927633	-0.156445048	-0.401410218	1.36574802319553e-11	TRUE	TRUE	0.864165831	0.388757367	-0.475408464
1196	ABI2	1.36662496429274e-12	-0.030523577	0.153991848	-0.215039002	1.37302387716903e-11	TRUE	TRUE	6.877190847	6.276592323	-0.600598523
1197	IFT20	1.37700306383572e-12	-0.09881206	0.080221366	-0.277845486	1.38229480493317e-11	TRUE	TRUE	1.653611071	1.046926249	-0.606684823
1198	ADAM10	1.39106693535024e-12	0.803474089	1.105943431	0.501004748	1.39408342745358e-11	TRUE	TRUE	4.598070688	4.133253055	-0.464817633
1199	RHBDL2	1.39027910594051e-12	0.95044699	1.209757414	0.691136566	1.39408342745358e-11	TRUE	TRUE	2.873788091	2.309231206	-0.564556884
1200	CAND1	1.41745794857443e-12	0.078466392	0.337420137	-0.180487354	1.41934789250586e-11	TRUE	TRUE	3.44123466	2.46894764	-0.97228702
1201	NKAIN3	1.42453420737113e-12	0.507579046	0.691826659	0.323331434	1.42406015272642e-11	TRUE	TRUE	0.934580497	1.022961556	0.088381059
1202	SFMBT2	1.42348794412772e-12	0.617370562	0.862027083	0.372714042	1.42406015272642e-11	TRUE	TRUE	1.851691409	1.33513412	-0.516557289
1203	EEF2K	1.42652915832275e-12	-0.426249134	-0.217722598	-0.63477567	1.42486902463891e-11	TRUE	TRUE	2.379864224	1.278843951	-1.101020273
1204	AKAP8L	1.44057498658472e-12	-0.31149588	-0.043841925	-0.579149836	1.43770340853837e-11	TRUE	TRUE	3.623704278	2.477241758	-1.146462521
1205	ENSG00000291168	1.47370237071499e-12	-0.059542453	0.117395161	-0.236480068	1.46954420634949e-11	TRUE	TRUE	1.602605843	0.904776581	-0.697829262
1206	CHD9	1.49288008732814e-12	-0.414593659	-0.152490758	-0.676696559	1.48743342697636e-11	TRUE	TRUE	6.422269719	4.86259876	-1.559670959
1207	CCNG2	1.49904392643287e-12	-0.578420941	-0.402246204	-0.754595677	1.49233735045712e-11	TRUE	TRUE	1.766434341	0.685218714	-1.081215627
1208	IQCJ	1.52885809051037e-12	-0.382750723	-0.058553007	-0.706948439	1.52075818009707e-11	TRUE	TRUE	4.696296197	2.662130167	-2.034166031
1209	ZFAND1	1.57137176984785e-12	0.178431582	0.40429112	-0.047427956	1.56175377886615e-11	TRUE	TRUE	2.620738179	1.871524767	-0.749213412
1210	SRSF7	1.62047383426496e-12	-0.203335257	0.013757358	-0.420427872	1.60922426384527e-11	TRUE	TRUE	2.39893686	1.474715669	-0.924221192
1211	ZNF24	1.66041757426592e-12	0.087088109	0.268500035	-0.094323817	1.64752911415188e-11	TRUE	TRUE	1.658933082	1.039911542	-0.61902154
1212	OPA1	1.67974433283748e-12	0.004347628	0.306356338	-0.297661081	1.66533068509696e-11	TRUE	TRUE	5.209123786	3.887650206	-1.32147358
1213	CDIP1	1.69996512617656e-12	-0.190820722	-0.01324888	-0.368392565	1.68398853719188e-11	TRUE	TRUE	1.751078284	0.943531558	-0.807546726
1214	DCTN2	1.75702038414093e-12	-0.192577213	-0.024207686	-0.360946739	1.73907388268842e-11	TRUE	TRUE	1.551456212	0.931905185	-0.619551027
1215	SYT5	1.77038269901436e-12	0.065822576	0.211518055	-0.079872902	1.75085749064663e-11	TRUE	TRUE	0.981773702	0.744725963	-0.237047739
1216	MT-ND1	1.80916565220549e-12	-0.624802138	-0.32922307	-0.920381207	1.78774132211358e-11	TRUE	TRUE	4.193252614	2.174637995	-2.018614619
1217	ATP5IF1	1.83614186241021e-12	-0.302109159	-0.1391937	-0.465024618	1.81141877000994e-11	TRUE	TRUE	1.362139487	0.744797717	-0.617341771
1218	PDE5A	1.83542913158076e-12	-0.008287514	0.316530492	-0.33310552	1.81141877000994e-11	TRUE	TRUE	5.989672394	5.760696869	-0.228975525
1219	VSTM2L	1.84070122514567e-12	-0.380083053	-0.20108242	-0.559083687	1.814427064918e-11	TRUE	TRUE	1.854259917	0.878529889	-0.975730029
1220	DIDO1	1.86213271616185e-12	-0.051729616	0.179611806	-0.283071037	1.83404809159023e-11	TRUE	TRUE	3.018061574	2.063654742	-0.954406832
1221	LGI3	1.87632343395345e-12	-0.309001171	-0.175447798	-0.442554544	1.84651125162856e-11	TRUE	TRUE	1.100821419	0.472612867	-0.628208552
1222	NAV2	1.88832887821057e-12	-0.128446549	0.029097311	-0.285990409	1.85680522099658e-11	TRUE	TRUE	7.479314231	6.709953457	-0.769360775
1223	INTS10	1.89227950923192e-12	-0.068924186	0.208880423	-0.346728795	1.85916848593056e-11	TRUE	TRUE	3.877140128	2.766550645	-1.110589483
1224	NDUFB8	1.89652764417769e-12	-0.451139389	-0.26463455	-0.637644228	1.86181994872869e-11	TRUE	TRUE	2.007057585	1.015374703	-0.991682881
1225	GTF3A	1.92226706193787e-12	-0.211404054	-0.040855368	-0.38195274	1.88554783806086e-11	TRUE	TRUE	1.670337917	0.870019303	-0.800318615
1226	AMY2B	1.92641331966755e-12	-0.521943276	-0.275933453	-0.767953099	1.88807360922718e-11	TRUE	TRUE	3.134183821	1.821895329	-1.312288492
1227	P2RX6	1.93073525629221e-12	-0.230950986	-0.129577647	-0.332324326	1.89076730559146e-11	TRUE	TRUE	0.601577066	0.210359707	-0.391217359
1228	ENSG00000248359	1.93389770050653e-12	-0.337035657	-0.218961425	-0.455109889	1.89232204961616e-11	TRUE	TRUE	0.634293426	0.185349878	-0.448943548
1229	IL12A-AS1	1.93873552755141e-12	0.952973277	1.22866743	0.677279123	1.89551229447175e-11	TRUE	TRUE	2.583675857	2.024623528	-0.559052329
1230	SCRT1	1.95009145112988e-12	-0.191714137	-0.070494462	-0.312933812	1.90506494933144e-11	TRUE	TRUE	0.740223764	0.43343528	-0.306788485
1231	ZNF335	1.96216969942694e-12	-0.052431959	0.082917085	-0.187781003	1.9153071574585e-11	TRUE	TRUE	1.035180704	0.669360335	-0.365820369
1232	BMPR2	1.98221658548137e-12	-0.380915102	-0.116428654	-0.64540155	1.9333047476578e-11	TRUE	TRUE	6.241967129	4.664562591	-1.577404538
1233	PNMA8A	2.00407094571686e-12	-0.183503772	-0.028449623	-0.33855792	1.95303458911061e-11	TRUE	TRUE	1.489446358	0.795175505	-0.694270853
1234	FAM234B	2.04630491001261e-12	0.069783692	0.235709022	-0.096141638	1.99257696910142e-11	TRUE	TRUE	1.575347573	0.977730834	-0.597616739
1235	ADAR	2.07737217595843e-12	-0.015637726	0.212610315	-0.243885767	2.0211906126572e-11	TRUE	TRUE	2.843287054	1.91971868	-0.923568374
1236	GIGYF1	2.11089043522851e-12	-0.322765449	-0.146480176	-0.499050721	2.05214073379496e-11	TRUE	TRUE	1.599436913	0.894400914	-0.705035999
1237	RPL10	2.1286382616887e-12	-0.265869415	-0.11189674	-0.41984209	2.06772169381176e-11	TRUE	TRUE	1.299979535	0.744109342	-0.555870194
1238	PRRT3	2.14715908026305e-12	-0.136294699	-0.005614913	-0.266974485	2.08402774704692e-11	TRUE	TRUE	1.022644753	0.529345533	-0.49329922
1239	TCEAL2	2.1585912443858e-12	-0.13502569	0.027911728	-0.297963108	2.09343280004356e-11	TRUE	TRUE	1.474865897	0.833003045	-0.641862852
1240	LETMD1	2.17154790511034e-12	-0.137087392	0.020470312	-0.294645095	2.10296421279024e-11	TRUE	TRUE	1.27869755	0.82621315	-0.4524844
1241	SLU7	2.17191959726422e-12	-0.034838261	0.113661689	-0.183338211	2.10296421279024e-11	TRUE	TRUE	1.310438894	0.745821693	-0.564617201
1242	DMWD	2.17556412575359e-12	-0.146586448	-0.020994087	-0.272178809	2.1047969834988e-11	TRUE	TRUE	0.930023276	0.475744509	-0.454278767
1243	BRSK1	2.19180527925929e-12	-0.373399264	-0.178253975	-0.568544553	2.11880388057761e-11	TRUE	TRUE	2.049225322	1.189001856	-0.860223467
1244	NEGR1	2.19717674962698e-12	-0.294377071	-0.202401002	-0.38635314	2.121601022902e-11	TRUE	TRUE	9.98847737	9.347585799	-0.640891572
1245	SCN2B	2.19823008781041e-12	-0.374635026	-0.220733487	-0.528536566	2.121601022902e-11	TRUE	TRUE	1.419416156	0.569194459	-0.850221697
1246	MIR9-3HG	2.2514495399756e-12	-0.132955786	0.098641696	-0.364553268	2.17122132201821e-11	TRUE	TRUE	2.668541759	1.781516442	-0.887025317
1247	UBXN6	2.26206036217303e-12	-0.2394729	-0.109840734	-0.369105066	2.17970467617251e-11	TRUE	TRUE	1.051282742	0.478880522	-0.572402219
1248	VWA3A	2.26768558702965e-12	-0.458393715	-0.243885928	-0.672901501	2.18337419981958e-11	TRUE	TRUE	2.320495876	1.353384362	-0.967111515
1249	ACYP2	2.27655155206114e-12	0.925017241	1.20341096	0.646623523	2.18840347596534e-11	TRUE	TRUE	5.990809049	5.882274951	-0.108534098
1250	TRIM46	2.27511941189977e-12	-0.210623271	-0.085076021	-0.336170521	2.18840347596534e-11	TRUE	TRUE	0.882032212	0.452750786	-0.429281426
1251	SCPEP1	2.39820398488717e-12	-0.398123471	-0.210227444	-0.586019498	2.30350272441281e-11	TRUE	TRUE	1.651100672	0.79736064	-0.853740031
1252	ZER1	2.44919557154356e-12	-0.389479775	-0.12615567	-0.65280388	2.35060175620347e-11	TRUE	TRUE	3.685172901	2.473018858	-1.212154043
1253	SLCO3A1	2.47835954325182e-12	-0.380123619	-0.066408443	-0.693838794	2.37669339758291e-11	TRUE	TRUE	5.038003971	3.517405198	-1.520598774
1254	PSMA3	2.50744014717914e-12	0.412840684	0.622192119	0.20348925	2.40266354134805e-11	TRUE	TRUE	2.139200953	1.806398148	-0.332802805
1255	RPS6KL1	2.58118602164033e-12	-0.169387487	-0.030488911	-0.308286062	2.47135707060002e-11	TRUE	TRUE	1.177596235	0.588134875	-0.589461361
1256	KIFBP	2.58592110236749e-12	-0.093303004	0.056404271	-0.243010279	2.47391942404839e-11	TRUE	TRUE	1.379708587	0.751103275	-0.628605312
1257	ENSG00000205959	2.61822245214979e-12	-0.119736541	-0.000372098	-0.239100984	2.50282903619983e-11	TRUE	TRUE	0.753646223	0.469807831	-0.283838392
1258	ATP6V0E2	2.66237372372112e-12	-0.164905975	0.015720984	-0.345532934	2.54301134055906e-11	TRUE	TRUE	1.793168526	1.065844746	-0.72732378
1259	PGK1	2.68622719841083e-12	0.234545732	0.460567555	0.00852391	2.56375742780814e-11	TRUE	TRUE	2.327188343	1.522311202	-0.804877141
1260	RAP1GAP	2.70165340240586e-12	-0.331731014	-0.092500959	-0.570961068	2.57643391137371e-11	TRUE	TRUE	2.909618388	1.907565027	-1.00205336
1261	BAIAP2	2.7181596546279e-12	-0.40196787	-0.105250886	-0.698684855	2.58836365996766e-11	TRUE	TRUE	4.69778556	3.488960254	-1.208825305
1262	PRKDC	2.71847115419373e-12	-0.220347665	0.073465944	-0.514161275	2.58836365996766e-11	TRUE	TRUE	5.115298089	3.700072478	-1.415225611
1263	RTN2	2.73876343406721e-12	-0.278169981	-0.142800741	-0.41353922	2.60562006522182e-11	TRUE	TRUE	1.064148083	0.47548064	-0.588667443
1264	ENSG00000255132	2.78943499804004e-12	0.327321421	0.441249957	0.213392884	2.65172871332667e-11	TRUE	TRUE	0.678085994	0.47582548	-0.202260514
1265	NDUFB9	2.79840515161311e-12	0.073604262	0.179389772	-0.032181247	2.65815306733464e-11	TRUE	TRUE	0.707612835	0.47913288	-0.228479956
1266	ENSG00000287149	2.83105386742122e-12	-0.499645987	-0.249376536	-0.749915439	2.6849205422994e-11	TRUE	TRUE	1.528330012	0.422372034	-1.105957978
1267	LIPC	2.82960220128753e-12	-0.342819867	-0.151046535	-0.534593198	2.6849205422994e-11	TRUE	TRUE	0.97275086	0.414826833	-0.557924027
1268	CDK5RAP3	2.87471933479837e-12	-0.290859468	-0.154808146	-0.426910791	2.72418198161966e-11	TRUE	TRUE	0.940850506	0.490561051	-0.450289455
1269	JPH4	2.88981772402519e-12	0.552333719	0.839012123	0.265655315	2.73633173931337e-11	TRUE	TRUE	5.179170232	4.665583727	-0.513586504
1270	TRDMT1	2.91730830482954e-12	0.519448546	0.690308077	0.348589015	2.76018713313636e-11	TRUE	TRUE	1.017598478	0.886724938	-0.13087354
1271	DDX3Y	2.93184049236374e-12	-0.117945743	0.072530335	-0.308421821	2.77175415863436e-11	TRUE	TRUE	1.816399484	0.749838562	-1.066560922
1272	TTC9B	2.96356180495591e-12	-0.282640038	-0.167483498	-0.397796577	2.79954077424137e-11	TRUE	TRUE	0.627828157	0.312765962	-0.315062195
1273	CRLF1	2.96980928495024e-12	-0.186883831	-0.041746349	-0.332021313	2.80323867776607e-11	TRUE	TRUE	1.246067298	0.630386919	-0.615680379
1274	RPS17	2.99320787006754e-12	-0.170140768	-0.034521156	-0.30576038	2.82310720304016e-11	TRUE	TRUE	0.994718019	0.62254699	-0.372171029
1275	DDX27	3.01080096520902e-12	-0.051457833	0.100981657	-0.203897323	2.83588081888872e-11	TRUE	TRUE	1.24883092	0.674157491	-0.574673429
1276	ITPKA	3.01147130900633e-12	-0.255335688	-0.076780147	-0.433891229	2.83588081888872e-11	TRUE	TRUE	1.665995798	1.045157447	-0.620838351
1277	ARPC2	3.01929516834881e-12	-0.036449478	0.185467149	-0.258366106	2.84102198456377e-11	TRUE	TRUE	2.798088544	2.000484669	-0.797603875
1278	SARS1	3.04732787783319e-12	0.182954546	0.3701112	-0.004202109	2.86515585133361e-11	TRUE	TRUE	1.728869021	1.374339942	-0.354529078
1279	ENGASE	3.07551796428511e-12	-0.092028271	-0.00179197	-0.182264571	2.88939983259186e-11	TRUE	TRUE	0.51569206	0.232845261	-0.282846799
1280	NRIP3	3.09219484933466e-12	0.175940284	0.258142634	0.093737933	2.90279791481291e-11	TRUE	TRUE	0.406172422	0.348603404	-0.057569018
1281	PPP2R3A	3.17577818761866e-12	0.780581273	1.096932236	0.46423031	2.97893448106368e-11	TRUE	TRUE	4.060007666	3.683724588	-0.376283078
1282	KLC2	3.21372478131501e-12	-0.086803277	0.074618833	-0.248225388	3.01217761094237e-11	TRUE	TRUE	1.447050068	0.820825245	-0.626224823
1283	ARL6IP4	3.29527815342139e-12	-0.208252584	-0.067739266	-0.348765901	3.08620906403051e-11	TRUE	TRUE	1.096949274	0.566513207	-0.530436068
1284	CALCOCO1	3.3346700101896e-12	-0.275502769	-0.077739105	-0.473266434	3.1206693802522e-11	TRUE	TRUE	2.006389029	1.138798428	-0.8675906
1285	LEMD2	3.36036823311872e-12	-0.242056293	-0.09518174	-0.388930845	3.14227118203537e-11	TRUE	TRUE	1.017562936	0.644741891	-0.372821045
1286	NBL1	3.3986594795165e-12	-0.172793845	-0.058402731	-0.287184958	3.17560593358245e-11	TRUE	TRUE	0.706216215	0.354523947	-0.351692268
1287	DGKZ	3.50368972266164e-12	-0.1861062	0.098629231	-0.47084163	3.27119935567228e-11	TRUE	TRUE	4.637734398	3.458886266	-1.178848132
1288	UNC45A	3.52287599084406e-12	-0.151014916	-0.012383779	-0.289646053	3.28655884363216e-11	TRUE	TRUE	1.024280378	0.612677487	-0.411602891
1289	ZMYM3	3.55040604969261e-12	-0.221974094	-0.078054712	-0.365893475	3.30967254407342e-11	TRUE	TRUE	1.134340063	0.638020381	-0.496319682
1290	NDUFB1	3.57926391725219e-12	-0.058493565	0.088585603	-0.205572734	3.33398722710871e-11	TRUE	TRUE	1.179842105	0.732067161	-0.447774944
1291	KSR2	3.60636864267753e-12	-0.141363507	0.011449212	-0.294176226	3.35663250274308e-11	TRUE	TRUE	7.772423993	7.200962162	-0.571461831
1292	PGAM1	3.6236156341436e-12	-0.306996349	-0.125166947	-0.48882575	3.3700747259961e-11	TRUE	TRUE	1.867476956	0.932748508	-0.934728448
1293	RPL18A	3.67132341744003e-12	-0.224442156	-0.110931842	-0.337952471	3.41180372652432e-11	TRUE	TRUE	0.600535255	0.294961893	-0.305573362
1294	CDIPT	3.69628421739306e-12	-0.242751149	-0.130603733	-0.354898564	3.43234552984506e-11	TRUE	TRUE	0.786927407	0.322156619	-0.464770788
1295	OAZ1	3.73750217322907e-12	-0.003855163	0.225773169	-0.233483496	3.46794024042629e-11	TRUE	TRUE	2.652285943	1.742437811	-0.909848132
1296	SLC25A39	3.75477479526038e-12	-0.235740901	-0.130609559	-0.340872243	3.47859475249412e-11	TRUE	TRUE	0.551413674	0.239290909	-0.312122765
1297	TRIM28	3.75451982596522e-12	-0.12474649	-0.023913884	-0.225579097	3.47859475249412e-11	TRUE	TRUE	0.544547068	0.309372304	-0.235174764
1298	LINC00907	3.7598401861062e-12	0.613863692	0.809271274	0.418456109	3.48060398122127e-11	TRUE	TRUE	0.978713101	1.231533207	0.252820106
1299	AGFG1	3.76856311163232e-12	0.19114371	0.484587041	-0.10229962	3.48331187302877e-11	TRUE	TRUE	5.535513346	4.341223934	-1.194289412
1300	TNPO1	3.7684200797397e-12	0.808346237	1.092227714	0.52446476	3.48331187302877e-11	TRUE	TRUE	5.75637908	5.446391823	-0.309987257
1301	STK11IP	3.78566943598101e-12	-0.148123204	-0.035921246	-0.260325162	3.49643381573773e-11	TRUE	TRUE	0.741980749	0.396862955	-0.345117794
1302	ANKRD54	3.82847049394236e-12	-0.010232316	0.092049344	-0.112513976	3.53324895969366e-11	TRUE	TRUE	0.622749601	0.394322	-0.228427601
1303	PWWP2B	3.84040116961435e-12	-0.015529654	0.074313616	-0.105372925	3.54153955902426e-11	TRUE	TRUE	0.53549801	0.309841413	-0.225656597
1304	ATXN7L3	3.8715215843613e-12	-0.184373474	-0.060751105	-0.307995843	3.56750025749121e-11	TRUE	TRUE	0.925345765	0.441017833	-0.484327932
1305	SNHG9	3.87684893830059e-12	-0.380590639	-0.237727241	-0.523454036	3.5696717887065e-11	TRUE	TRUE	0.730296778	0.339822091	-0.390474686
1306	ENSG00000250348	3.96212082205362e-12	0.15969819	0.2346803	0.084716081	3.64539385894305e-11	TRUE	TRUE	0.47985323	0.291600978	-0.188252252
1307	ARMCX2	3.98737700086476e-12	-0.155891742	-0.038239113	-0.273544371	3.66582418074911e-11	TRUE	TRUE	0.807340899	0.419893266	-0.387447634
1308	QSOX2	4.0269144037898e-12	-0.186021743	-0.059592883	-0.312450604	3.69934277338977e-11	TRUE	TRUE	1.036382095	0.498367915	-0.53801418
1309	GPM6A	4.07493851057434e-12	-0.179199068	-0.114371007	-0.244027129	3.74060054568841e-11	TRUE	TRUE	8.985192369	8.894770245	-0.090422124
1310	PARP6	4.08770181014243e-12	-0.249031941	-0.088640514	-0.409423368	3.7494522863108e-11	TRUE	TRUE	1.295977245	0.81583285	-0.480144395
1311	TRMT1	4.15733496758416e-12	-0.111704645	0.00094651	-0.224355801	3.81041471933572e-11	TRUE	TRUE	0.741409748	0.424606709	-0.316803038
1312	PNMA1	4.19801794003499e-12	-0.154213283	0.022672488	-0.331099054	3.84477008898327e-11	TRUE	TRUE	1.624560218	0.879954647	-0.744605571
1313	WDR83OS	4.26591310933098e-12	-0.064297886	0.040024726	-0.168620498	3.90397653630777e-11	TRUE	TRUE	0.562835072	0.303784342	-0.25905073
1314	SNTB2	4.29299731222155e-12	1.107603498	1.412297912	0.802909085	3.92577288460078e-11	TRUE	TRUE	4.273157646	3.915994587	-0.357163059
1315	SLC25A4	4.30852857197551e-12	-0.203824864	-0.037156236	-0.370493492	3.93697941603481e-11	TRUE	TRUE	1.56028719	0.860838643	-0.699448547
1316	ENSG00000291242	4.43014399025637e-12	-0.149744076	0.092659072	-0.392147224	4.04195977121644e-11	TRUE	TRUE	3.075539289	1.985308694	-1.090230595
1317	LAMA3	4.42984674738695e-12	0.464266987	0.658309661	0.270224314	4.04195977121644e-11	TRUE	TRUE	0.799784905	0.675562022	-0.124222882
1318	ADCY6	4.46504302040433e-12	-0.338260913	-0.193772709	-0.482749117	4.07070993423206e-11	TRUE	TRUE	1.293777845	0.600131534	-0.69364631
1319	POLG	4.58779800450867e-12	-0.077213514	0.048174714	-0.202601742	4.17945267795118e-11	TRUE	TRUE	0.870807005	0.528580527	-0.342226477
1320	GNAO1	4.61644852039285e-12	0.368256461	0.65484155	0.081671372	4.19686734534402e-11	TRUE	TRUE	5.391545135	4.557286333	-0.834258803
1321	ISCU	4.61471933591606e-12	0.035931917	0.199903399	-0.128039566	4.19686734534402e-11	TRUE	TRUE	1.370594327	0.990015421	-0.380578907
1322	SLC9A3-AS1	4.6173923356731e-12	-0.200072749	-0.06862356	-0.331521938	4.19686734534402e-11	TRUE	TRUE	0.811722407	0.371032232	-0.440690174
1323	ARL2	4.65341648548985e-12	-0.10993456	-0.019984392	-0.199884728	4.22641364245246e-11	TRUE	TRUE	0.54534205	0.224734065	-0.320607986
1324	ANXA7	4.75992771060875e-12	0.234073237	0.455275035	0.01287144	4.31988605518691e-11	TRUE	TRUE	2.567846236	1.867896946	-0.69994929
1325	RASA1	4.77248156091357e-12	0.337131589	0.578833652	0.095429526	4.32801044799528e-11	TRUE	TRUE	6.501168702	5.786590873	-0.714577829
1326	GSTO2	4.77657920965173e-12	-0.132961275	0.043435509	-0.309358059	4.32845971215499e-11	TRUE	TRUE	1.683097738	1.06240682	-0.620690918
1327	ANO5	4.82444024612522e-12	-0.264566225	-0.026927875	-0.502204575	4.36524653595186e-11	TRUE	TRUE	6.520813888	5.680402192	-0.840411696
1328	EIF4A1	4.82272949416014e-12	-0.298340262	-0.134386207	-0.462294316	4.36524653595186e-11	TRUE	TRUE	1.430537448	0.799374543	-0.631162905
1329	PPP1R21	4.83382990747333e-12	-0.44827703	-0.14039402	-0.75616004	4.37045147992472e-11	TRUE	TRUE	4.552910549	2.964703499	-1.588207051
1330	HNRNPH2	4.86351982061832e-12	-0.299636429	-0.164506902	-0.434765956	4.39398903492855e-11	TRUE	TRUE	1.07267302	0.436566352	-0.636106668
1331	ARHGAP33	4.91149853449724e-12	-0.261211369	-0.154816544	-0.367606194	4.43400198275874e-11	TRUE	TRUE	0.54004366	0.264841236	-0.275202424
1332	CHCHD10	4.9172469401982e-12	-0.164476867	-0.020597516	-0.308356219	4.43585880130792e-11	TRUE	TRUE	1.229216833	0.676412664	-0.552804169
1333	ENSG00000291194	5.08625664694619e-12	-0.479888559	-0.218467855	-0.741309264	4.58488071040551e-11	TRUE	TRUE	3.172186615	1.590312835	-1.58187378
1334	RPL4	5.13833530327856e-12	-0.249799987	-0.097010489	-0.402589484	4.62835359851538e-11	TRUE	TRUE	1.328863147	0.788047324	-0.540815823
1335	GPC6	5.14843726218383e-12	0.253274525	0.609095284	-0.102546234	4.6339791866967e-11	TRUE	TRUE	5.856565297	4.399156802	-1.457408495
1336	GSDMB	5.23227749586199e-12	-0.257050371	-0.107568377	-0.406532364	4.70591664597887e-11	TRUE	TRUE	1.38112365	0.638763331	-0.74236032
1337	CLK1	5.2620529498243e-12	-0.466550488	-0.202090867	-0.731010109	4.72915693680544e-11	TRUE	TRUE	3.562379293	2.217820126	-1.344559166
1338	COL6A1	5.40613620256477e-12	-0.594141747	-0.36033888	-0.827944615	4.85501738490421e-11	TRUE	TRUE	1.726735288	0.739538655	-0.987196633
1339	NME3	5.44987620277529e-12	-0.125737665	0.015896149	-0.26737148	4.89064320033965e-11	TRUE	TRUE	1.133500308	0.747798006	-0.385702302
1340	PCNX1	5.46653876336149e-12	-0.001221986	0.248052515	-0.250496487	4.90193505825013e-11	TRUE	TRUE	6.360616283	5.477321863	-0.88329442
1341	FAM153CP	5.4771136079608e-12	0.033889806	0.3216731	-0.253893488	4.90775519114519e-11	TRUE	TRUE	5.783357029	4.740771182	-1.042585847
1342	GNPNAT1	5.54462519101097e-12	-0.265708626	-0.130935827	-0.400481424	4.96454666879194e-11	TRUE	TRUE	0.999014274	0.466602993	-0.532411281
1343	HTT	5.55204125826719e-12	-0.131662341	0.172593475	-0.435918157	4.96748531342804e-11	TRUE	TRUE	5.411670933	4.23050825	-1.181162683
1344	CCDC82	5.56752455704568e-12	-0.230809987	0.020305378	-0.481925351	4.97763207421584e-11	TRUE	TRUE	3.168300026	1.995511648	-1.172788378
1345	SYTL2	5.61863908510376e-12	-0.263045104	0.020585625	-0.546675834	5.01959607781463e-11	TRUE	TRUE	3.801124327	2.608608289	-1.192516038
1346	KIAA2012	5.67162819004991e-12	-0.530676851	-0.329851523	-0.731502179	5.06317119848735e-11	TRUE	TRUE	2.144189249	1.135348417	-1.008840832
1347	RHBDL1	5.67791462685949e-12	-0.197828682	-0.066291862	-0.329365502	5.06502020462833e-11	TRUE	TRUE	0.871952647	0.492708278	-0.379244369
1348	GALT	5.74506263202907e-12	-0.056918014	0.053567191	-0.167403218	5.12111814439624e-11	TRUE	TRUE	0.786143539	0.419844797	-0.366298742
1349	IFNGR2	5.75562057983837e-12	0.025866736	0.278758737	-0.227025264	5.12672623330896e-11	TRUE	TRUE	3.044994534	2.034984338	-1.010010195
1350	ACIN1	5.76256913649883e-12	-0.160466388	0.074156329	-0.395089105	5.12911338845704e-11	TRUE	TRUE	3.258313928	2.245883023	-1.012430906
1351	CLK3	5.7786757854721e-12	0.004985935	0.122574366	-0.112602496	5.13964235664195e-11	TRUE	TRUE	0.717375264	0.453913632	-0.263461633
1352	SLC25A42	5.90483448024851e-12	0.254001189	0.434634659	0.073367719	5.24796531913211e-11	TRUE	TRUE	1.39716124	0.950412172	-0.446749068
1353	RPS21	5.92211523632124e-12	-0.336153637	-0.173324477	-0.498982796	5.255549237787e-11	TRUE	TRUE	1.238091372	0.808926832	-0.429164541
1354	SAFB2	5.92183724491146e-12	0.178905389	0.43299165	-0.075180871	5.255549237787e-11	TRUE	TRUE	3.314087094	2.539131907	-0.774955187
1355	ILDR2	5.93047911399813e-12	-0.13024602	0.150762083	-0.411254122	5.2590876039706e-11	TRUE	TRUE	3.735377934	2.29775891	-1.437619024
1356	LY6H	6.0430874938184e-12	-0.201126045	-0.084731678	-0.317520412	5.35499552549571e-11	TRUE	TRUE	0.632841902	0.368415915	-0.264425987
1357	PJA2	6.06860944816919e-12	0.015802488	0.308592309	-0.276987334	5.3736485725277e-11	TRUE	TRUE	5.533248098	4.28041294	-1.252835158
1358	YPEL5	6.1756821077243e-12	-0.175563519	0.035411482	-0.38653852	5.46443271033985e-11	TRUE	TRUE	2.360533683	1.241210019	-1.119323664
1359	RPL7	6.20971335405263e-12	-0.364868706	-0.198123844	-0.531613568	5.4857189028392e-11	TRUE	TRUE	1.5275666	0.786431475	-0.741135125
1360	SATB2	6.21144386742752e-12	-0.119035827	0.002378969	-0.240450624	5.4857189028392e-11	TRUE	TRUE	7.537689314	7.145033898	-0.392655416
1361	ZNF638	6.21343494238029e-12	-0.187545343	-0.087251163	-0.287839522	5.4857189028392e-11	TRUE	TRUE	7.550513522	6.849253634	-0.701259888
1362	BDH1	6.28486295127931e-12	-0.401884505	-0.120791194	-0.682977817	5.54470728506404e-11	TRUE	TRUE	3.485908633	2.514317199	-0.971591434
1363	PHTF1	6.30289877225096e-12	-0.288825717	-0.007791151	-0.569860282	5.55653937251412e-11	TRUE	TRUE	3.95686823	2.553847237	-1.403020993
1364	LINC02073	6.37661598949007e-12	0.332290833	0.463332514	0.201249153	5.61740599191442e-11	TRUE	TRUE	0.540253288	0.478357031	-0.061896258
1365	EXOSC10	6.38768413425236e-12	-0.38900783	-0.21313183	-0.564883831	5.62303388697263e-11	TRUE	TRUE	1.758806925	0.862320532	-0.896486394
1366	GRIK4	6.4000894706978e-12	1.021373663	1.346849348	0.695897977	5.6298298008715e-11	TRUE	TRUE	4.161747659	4.196145338	0.034397679
1367	VPS16	6.40515174363957e-12	-0.070743536	0.037360724	-0.178847796	5.63016118153424e-11	TRUE	TRUE	0.671011031	0.393163983	-0.277847048
1368	MZF1	6.54592846592448e-12	-0.089530731	0.074788695	-0.253850158	5.74969857065414e-11	TRUE	TRUE	1.527452676	0.898474104	-0.628978573
1369	ENSG00000286648	6.84042877775549e-12	0.468279637	0.66170276	0.274856513	6.00398774240394e-11	TRUE	TRUE	1.401087008	0.848860475	-0.552226534
1370	ENSG00000249547	6.85787883452298e-12	0.389826871	0.54967223	0.229981511	6.01491037048381e-11	TRUE	TRUE	0.351999989	0.504721709	0.15272172
1371	MICU1	6.86793010358449e-12	-0.051055805	0.230131904	-0.332243514	6.01933246715326e-11	TRUE	TRUE	5.794900176	4.535930772	-1.258969404
1372	STX1B	6.93575589850186e-12	-0.386266104	-0.207574664	-0.564957543	6.07434714842554e-11	TRUE	TRUE	1.936685988	1.020259779	-0.916426209
1373	RAB11FIP3	6.98815666385762e-12	-0.211632238	0.065538335	-0.48880281	6.11133118434593e-11	TRUE	TRUE	4.179897958	2.939792611	-1.240105347
1374	RAI1	6.98530802827523e-12	1.014442989	1.297678579	0.731207398	6.11133118434593e-11	TRUE	TRUE	3.268928127	2.648382894	-0.620545232
1375	CBARP	7.10057911841402e-12	-0.120638925	-0.020396186	-0.220881663	6.20189696013905e-11	TRUE	TRUE	0.487277184	0.282173788	-0.205103397
1376	RPS20	7.10203912878772e-12	-0.210065383	-0.03928819	-0.380842577	6.20189696013905e-11	TRUE	TRUE	1.601934637	0.934221525	-0.667713112
1377	B4GAT1	7.15635611042128e-12	-0.210250205	-0.073880677	-0.346619733	6.24479121443879e-11	TRUE	TRUE	0.99739567	0.489464108	-0.507931562
1378	RETREG2	7.19486841548654e-12	-0.085122968	0.069798489	-0.240044425	6.2738417184678e-11	TRUE	TRUE	1.45973063	0.842825306	-0.616905324
1379	ENSG00000286044	7.23206283814948e-12	0.846581917	1.241088723	0.452075111	6.30170174497492e-11	TRUE	TRUE	2.021787237	1.578308559	-0.443478678
1380	KANTR	7.32247100899948e-12	-0.240394961	0.04146308	-0.522253002	6.37585591624187e-11	TRUE	TRUE	4.076855299	2.68730296	-1.38955234
1381	ADAMTSL1	7.34297754101253e-12	-0.821118384	-0.526392196	-1.115844571	6.38908168955877e-11	TRUE	TRUE	4.137400856	2.06807204	-2.069328815
1382	ENSG00000291112	7.37910750603275e-12	-0.378151348	-0.166188817	-0.590113879	6.41587234388492e-11	TRUE	TRUE	2.556993125	1.490955259	-1.066037866
1383	C1QTNF4	7.48108192126902e-12	-0.169541603	-0.070194546	-0.268888661	6.49983227519657e-11	TRUE	TRUE	0.54118794	0.221730499	-0.319457441
1384	HNRNPK	7.51333405047493e-12	-0.093487952	0.142988056	-0.329963961	6.52313742416956e-11	TRUE	TRUE	2.845987354	1.973076185	-0.872911169
1385	DNMT1	7.52467677798709e-12	-0.200722636	-0.041023368	-0.360421905	6.527276745527e-11	TRUE	TRUE	1.49054501	0.80274802	-0.687796989
1386	HARS1	7.52896601972405e-12	0.077480409	0.284093832	-0.129133014	6.527276745527e-11	TRUE	TRUE	2.401671853	1.719198695	-0.682473158
1387	ASAH2B	7.60643674629029e-12	0.222640696	0.314699061	0.130582332	6.58968593680059e-11	TRUE	TRUE	0.379850691	0.348512871	-0.03133782
1388	ENSG00000291189	7.67397035214303e-12	-0.4406272	-0.288449857	-0.592804542	6.64340257574572e-11	TRUE	TRUE	1.309858202	0.379737517	-0.930120686
1389	AGAP2	7.69537357993498e-12	0.253581613	0.428576732	0.078586493	6.6571352726061e-11	TRUE	TRUE	1.560795368	1.274617504	-0.286177863
1390	USP19	7.70507114674335e-12	-0.090749628	0.009345231	-0.190844488	6.66072912944375e-11	TRUE	TRUE	0.607049722	0.333417172	-0.27363255
1391	RUSF1	7.82981203807418e-12	-0.07187104	0.040060896	-0.183802976	6.76369672534143e-11	TRUE	TRUE	0.688961397	0.445118274	-0.243843123
1392	ODF2L	7.90786282695806e-12	-0.121787385	0.176976429	-0.420551199	6.82621262419024e-11	TRUE	TRUE	5.188451964	4.059432162	-1.129019802
1393	FAM66C	7.99102249447639e-12	-0.458377571	-0.183338191	-0.733416951	6.89304567793455e-11	TRUE	TRUE	3.748187509	2.253026483	-1.495161025
1394	MPPED1	8.14628415323578e-12	-0.336158962	-0.052877471	-0.619440453	7.02193331314786e-11	TRUE	TRUE	3.971541298	2.692005155	-1.279536143
1395	ADAMTS16	8.17967644711064e-12	-0.569738908	-0.340663648	-0.798814168	7.04566252247179e-11	TRUE	TRUE	2.41742553	1.474502607	-0.942922923
1396	PPFIBP1	8.35921681682196e-12	0.059327405	0.333774767	-0.215119956	7.19515395923587e-11	TRUE	TRUE	5.988191924	5.413522894	-0.57466903
1397	INHBA	8.41361635977387e-12	0.430155401	0.566064739	0.294246063	7.23679414309541e-11	TRUE	TRUE	0.402757233	0.75507613	0.352318897
1398	MAPRE2	8.52663699299017e-12	0.021286142	0.309370694	-0.266798411	7.32876037966881e-11	TRUE	TRUE	5.948429626	4.612683064	-1.335746562
1399	SLC36A1	8.54530672332973e-12	-0.208574474	0.007758033	-0.424906982	7.33897062417128e-11	TRUE	TRUE	2.550514848	1.169989823	-1.380525025
1400	TIMM44	8.55073141964031e-12	0.066929284	0.208784321	-0.074925753	7.33897062417128e-11	TRUE	TRUE	1.030032546	0.748055572	-0.281976974
1401	HSP90B1	8.60433408748999e-12	-0.14998766	0.077192615	-0.377167935	7.3797058097987e-11	TRUE	TRUE	2.68479344	1.539231983	-1.145561457
1402	PRRC2B	8.68421314786242e-12	0.10908581	0.370413089	-0.152241468	7.44290336552888e-11	TRUE	TRUE	4.121857912	3.148638427	-0.973219485
1403	SMARCA1	8.71439502424212e-12	-0.422107616	-0.177873883	-0.666341348	7.46344765582988e-11	TRUE	TRUE	2.930601899	1.837187319	-1.09341458
1404	ZNF546	8.78284416803556e-12	0.50694104	0.69545801	0.318424071	7.51671335634724e-11	TRUE	TRUE	1.575403388	1.429775157	-0.145628231
1405	LSS	8.81949184260092e-12	0.041802271	0.216514279	-0.132909737	7.54270562140161e-11	TRUE	TRUE	1.572782067	0.994430907	-0.578351159
1406	ENSG00000245768	9.02485493591781e-12	1.007178221	1.300146886	0.714209556	7.7073672288549e-11	TRUE	TRUE	2.84783311	2.575260193	-0.272572917
1407	SLIT1	9.02110760576126e-12	0.727301229	1.035962478	0.418639981	7.7073672288549e-11	TRUE	TRUE	3.837555446	3.927473884	0.089918438
1408	TPM4	9.40730651081771e-12	-0.1136944	0.049278834	-0.276667635	8.02828089730011e-11	TRUE	TRUE	1.588986857	0.945602403	-0.643384454
1409	NGRN	9.43696633534007e-12	-0.020689356	0.181349898	-0.22272861	8.04787703942131e-11	TRUE	TRUE	2.135880892	1.26751137	-0.868369522
1410	ATXN7L3B	9.4955937124223e-12	-0.280740816	-0.130319793	-0.43116184	8.09213149279903e-11	TRUE	TRUE	1.37451977	0.639532467	-0.734987304
1411	ALOX12P2	9.61539534324082e-12	1.026034476	1.330760956	0.721307996	8.1884188833722e-11	TRUE	TRUE	3.791835106	3.177879078	-0.613956027
1412	SPOUT1	9.6506563207734e-12	-0.15720886	-0.052470579	-0.261947141	8.21262651206892e-11	TRUE	TRUE	0.614058711	0.285160111	-0.328898601
1413	RTN4	9.67264911086725e-12	-0.188961712	-0.050591719	-0.327331705	8.2255167527375e-11	TRUE	TRUE	7.75562377	7.044522438	-0.711101332
1414	SRSF2	9.90486065000779e-12	-0.219461701	-0.044761709	-0.394161694	8.41703009692317e-11	TRUE	TRUE	1.561012457	1.00030815	-0.560704307
1415	ARHGEF7	1.01726966157376e-11	-0.309001272	-0.125507817	-0.492494727	8.63852456075638e-11	TRUE	TRUE	7.28946074	6.368082648	-0.921378092
1416	SSRP1	1.03832274121557e-11	0.085242043	0.217297524	-0.046813437	8.81107772489142e-11	TRUE	TRUE	0.868030606	0.682083246	-0.18594736
1417	MICU2	1.04014686380367e-11	-0.465373186	-0.157333344	-0.773413029	8.8203279572794e-11	TRUE	TRUE	4.449353055	3.42064124	-1.028711815
1418	MEGF8	1.04141011573981e-11	-0.200565453	-0.020278395	-0.380852511	8.82481237710127e-11	TRUE	TRUE	1.862801191	1.050400001	-0.81240119
1419	DENND4B	1.05041128859331e-11	-0.055540472	0.098732432	-0.209813377	8.88855073502624e-11	TRUE	TRUE	1.203211383	0.767583033	-0.43562835
1420	ROBO2	1.04992976760771e-11	-0.204174601	0.048997527	-0.45734673	8.88855073502624e-11	TRUE	TRUE	9.020744901	8.967603472	-0.053141429
1421	BAALC	1.07519889245644e-11	0.970371026	1.24999267	0.690749381	9.09189999419888e-11	TRUE	TRUE	3.533826591	3.068981879	-0.464844712
1422	UBN2	1.07957585850446e-11	0.33474539	0.631382071	0.03810871	9.12249192390267e-11	TRUE	TRUE	5.180850588	4.273202738	-0.90764785
1423	MAP2K6	1.08071996792335e-11	-0.617397102	-0.404325298	-0.830468906	9.12574218873293e-11	TRUE	TRUE	2.424756517	1.098818712	-1.325937804
1424	CARS1	1.08856039040172e-11	0.676878006	0.878524233	0.475231779	9.18163029106937e-11	TRUE	TRUE	1.625943343	1.294878078	-0.331065264
1425	LHFPL6	1.08886677469822e-11	1.074329488	1.434357806	0.71430117	9.18163029106937e-11	TRUE	TRUE	5.150207928	3.939469728	-1.2107382
1426	C12orf40	1.09162244273283e-11	1.163504592	1.505640128	0.821369055	9.19841183161125e-11	TRUE	TRUE	4.563705443	3.797702021	-0.766003422
1427	SH3GLB2	1.09428025175646e-11	-0.224068532	-0.046464662	-0.401672403	9.21434583399136e-11	TRUE	TRUE	1.691875768	1.03323125	-0.658644517
1428	TRHDE-AS1	1.09982301558613e-11	-0.349212731	-0.172593021	-0.525832441	9.25453316196285e-11	TRUE	TRUE	1.699290522	0.772643075	-0.926647447
1429	BEX3	1.10160503669929e-11	-0.156798512	0.073198977	-0.386796	9.26304137227335e-11	TRUE	TRUE	2.7940185	1.708542514	-1.085475987
1430	PLXNA1	1.10448144179783e-11	-0.387334632	-0.202693371	-0.571975892	9.28073356968024e-11	TRUE	TRUE	1.933182669	0.870306475	-1.062876194
1431	PDE7B	1.10704547329644e-11	1.153783012	1.481290606	0.826275418	9.29577806228513e-11	TRUE	TRUE	4.375536521	3.429370688	-0.946165833
1432	SHANK3	1.11795072093322e-11	-0.289493201	-0.077296504	-0.501689897	9.38079320023291e-11	TRUE	TRUE	2.668650857	1.60999556	-1.058655297
1433	SLC16A7	1.12754371238685e-11	0.323014112	0.638180787	0.007847437	9.45468614657392e-11	TRUE	TRUE	5.260317072	4.066794444	-1.193522628
1434	SYN1	1.13142610005949e-11	-0.058218027	0.169894199	-0.286330253	9.48062483843434e-11	TRUE	TRUE	2.549808682	1.691467055	-0.858341628
1435	TCP1	1.13484895112748e-11	-0.196819502	-0.03102972	-0.362609284	9.50267944024236e-11	TRUE	TRUE	1.45948966	0.736231238	-0.723258422
1436	ENSG00000255968	1.14190069805781e-11	-0.168726071	0.065692888	-0.403145029	9.55506879377623e-11	TRUE	TRUE	2.831941946	1.750559146	-1.0813828
1437	PRR7	1.15140203510107e-11	-0.166353939	-0.061809827	-0.270898052	9.62786837423417e-11	TRUE	TRUE	0.632876735	0.302953831	-0.329922904
1438	COPS5	1.15880963041166e-11	0.058602007	0.238178505	-0.120974491	9.68307129278614e-11	TRUE	TRUE	1.617713906	1.008427704	-0.609286203
1439	SSU72	1.16105445228709e-11	-0.008919681	0.152135937	-0.169975299	9.69508707344101e-11	TRUE	TRUE	1.289718234	0.87132178	-0.418396455
1440	BRAT1	1.16628151732934e-11	-0.168558043	-0.051223073	-0.285893013	9.72521770453114e-11	TRUE	TRUE	0.730637583	0.391686643	-0.33895094
1441	ENSG00000256654	1.16558659100451e-11	0.909422581	1.237173909	0.581671253	9.72521770453114e-11	TRUE	TRUE	3.785678616	3.148475536	-0.637203079
1442	ZNF33B	1.16944630277433e-11	-0.034898825	0.123719747	-0.193517397	9.74484519704324e-11	TRUE	TRUE	1.386869809	0.862902494	-0.523967314
1443	GPATCH2	1.19275295590871e-11	1.146865046	1.465440823	0.828289269	9.93216875828069e-11	TRUE	TRUE	4.173689949	3.837816557	-0.335873392
1444	UBASH3B	1.23439840543391e-11	0.69675567	0.929293207	0.464218134	1.02718360385691e-10	TRUE	TRUE	1.87596996	1.866048661	-0.009921298
1445	THOP1	1.24904171518901e-11	-0.155738697	-0.033979072	-0.277498321	1.0386494982499e-10	TRUE	TRUE	0.81090083	0.445451244	-0.365449586
1446	HAX1	1.27669052329604e-11	-0.026021382	0.083075334	-0.135118098	1.06090686915112e-10	TRUE	TRUE	0.624052599	0.391062551	-0.232990049
1447	DCAF6	1.31057848607747e-11	0.065619703	0.29681966	-0.165580254	1.08796981830854e-10	TRUE	TRUE	6.809008628	6.03145951	-0.777549118
1448	HTR1E	1.3110688223292e-11	1.072169995	1.414368729	0.729971261	1.08796981830854e-10	TRUE	TRUE	4.342700534	4.33147763	-0.011222905
1449	ZMYND8	1.31690647584007e-11	-0.553582009	-0.243171756	-0.863992261	1.09205991812935e-10	TRUE	TRUE	6.223133826	4.172938163	-2.050195663
1450	GLP2R	1.3186516234553e-11	0.43255615	0.582470325	0.282641976	1.09210187182527e-10	TRUE	TRUE	0.444313492	0.754800123	0.31048663
1451	TTC7B	1.31877481359726e-11	-0.194644438	0.106246725	-0.4955356	1.09210187182527e-10	TRUE	TRUE	5.324016134	4.166588191	-1.157427943
1452	CHRM3-AS2	1.35127813650771e-11	0.578337554	0.904635241	0.252039867	1.11824780222291e-10	TRUE	TRUE	4.661224468	4.069162372	-0.592062096
1453	STXBP1	1.35921332308429e-11	-0.189464608	-0.002959206	-0.37597001	1.12404041914527e-10	TRUE	TRUE	7.269918962	6.70594009	-0.563978872
1454	ENSG00000257458	1.36593164919339e-11	0.450443188	0.791641116	0.10924526	1.12881944268967e-10	TRUE	TRUE	5.875637228	5.455803877	-0.419833351
1455	ATP13A2	1.37540138226332e-11	-0.143196098	0.0467404	-0.333132596	1.13586412434887e-10	TRUE	TRUE	2.187254495	1.257239324	-0.930015172
1456	ZBED5	1.37711204172630e-11	-0.27039729	-0.071100084	-0.469694496	1.13649576190819e-10	TRUE	TRUE	2.179240092	1.220252367	-0.958987725
1457	IGSF9B	1.37999832565609e-11	-0.124082715	0.145695918	-0.393861348	1.13809607969002e-10	TRUE	TRUE	3.922870093	2.740139134	-1.182730959
1458	ARHGEF17	1.38135132022545e-11	-0.16858582	0.012798307	-0.349969947	1.1384305530747e-10	TRUE	TRUE	1.852753313	1.014459116	-0.838294197
1459	CLPTM1L	1.38921627420912e-11	-0.14898446	-0.002071311	-0.295897609	1.14412767312521e-10	TRUE	TRUE	1.28406019	0.700070273	-0.583989917
1460	COX7C	1.39812039934376e-11	-0.102129453	0.034360524	-0.23861943	1.15067224099415e-10	TRUE	TRUE	1.215157312	0.669610947	-0.545546365
1461	GDF11	1.40726780017099e-11	0.020861672	0.117985561	-0.076262217	1.1574079320229e-10	TRUE	TRUE	0.56868545	0.3617465	-0.206938949
1462	RPS23	1.42083462199647e-11	-0.367998545	-0.202468459	-0.533528631	1.16696847695896e-10	TRUE	TRUE	1.394220094	0.745604668	-0.648615426
1463	SBK1	1.4199467743908e-11	-0.27538362	-0.131046119	-0.41972112	1.16696847695896e-10	TRUE	TRUE	1.298262392	0.479157288	-0.819105104
1464	ENSG00000233635	1.46676867218305e-11	0.608846857	0.967702182	0.249991531	1.20387242929997e-10	TRUE	TRUE	5.78272776	5.445464102	-0.337263658
1465	CBX3	1.49562154015834e-11	-0.165801129	0.033040888	-0.364643145	1.22671593355239e-10	TRUE	TRUE	2.077765002	1.232593782	-0.84517122
1466	CAMLG	1.5030583762922e-11	0.076166874	0.268541799	-0.116208052	1.2319747237058e-10	TRUE	TRUE	1.963149494	1.248394369	-0.714755126
1467	TNK2	1.53076449870904e-11	-0.319298982	-0.08497059	-0.553627375	1.25382864461403e-10	TRUE	TRUE	2.823288182	1.822597542	-1.000690641
1468	OVCH1	1.53710827354311e-11	0.701574625	0.997344662	0.405804589	1.25816709910722e-10	TRUE	TRUE	1.630326121	1.316650287	-0.313675834
1469	RAP1GAP2	1.54075851554027e-11	-0.487468817	-0.195188561	-0.779749073	1.26029641407296e-10	TRUE	TRUE	4.832269046	3.116514777	-1.715754269
1470	LINC01750	1.55042698514246e-11	0.31093556	0.432684704	0.189186416	1.26663313744503e-10	TRUE	TRUE	0.459623477	0.549156132	0.089532655
1471	NASP	1.55061363613652e-11	-0.462932874	-0.271543873	-0.654321875	1.26663313744503e-10	TRUE	TRUE	2.238529912	1.034308288	-1.204221625
1472	MIR4500HG	1.5584734889639e-11	0.975104966	1.267589436	0.682620496	1.27218868501292e-10	TRUE	TRUE	3.287011175	2.902621302	-0.384389873
1473	TIMM17A	1.57638777374932e-11	-0.202713936	-0.073280341	-0.332147531	1.28593859398315e-10	TRUE	TRUE	1.006239787	0.465994799	-0.540244988
1474	YIPF4	1.58585239472503e-11	0.053669465	0.270305826	-0.162966896	1.29278170793867e-10	TRUE	TRUE	2.583026498	1.82570096	-0.757325538
1475	FLRT2	1.5973333471795e-11	0.208602934	0.268318145	0.148887723	1.30125813557348e-10	TRUE	TRUE	8.863846408	8.43075311	-0.433093299
1476	MPHOSPH8	1.65483667203626e-11	-0.106061246	0.17142836	-0.383550853	1.34718952921326e-10	TRUE	TRUE	5.103149842	3.912706715	-1.190443127
1477	NAP1L3	1.66012861662278e-11	-0.342794931	-0.164614883	-0.520974979	1.35058263082866e-10	TRUE	TRUE	1.636195958	0.714220454	-0.921975504
1478	GOPC	1.67030481509134e-11	-0.269409517	-0.004233118	-0.534585916	1.35794199310809e-10	TRUE	TRUE	3.567123566	2.363631232	-1.203492335
1479	SEZ6L2	1.6767353539292e-11	-0.242074076	-0.035237275	-0.448910877	1.36224827672842e-10	TRUE	TRUE	2.34653593	1.294150691	-1.052385239
1480	HERC1	1.68587011232359e-11	-0.170342815	-0.059527416	-0.281158214	1.3687442749784e-10	TRUE	TRUE	7.777208478	7.115247468	-0.661961011
1481	ZNF532	1.68734314303687e-11	0.01242627	0.31148353	-0.286630989	1.36901520639642e-10	TRUE	TRUE	5.219678751	4.007309721	-1.21236903
1482	MAPK10-AS1	1.69250441400867e-11	0.329687784	0.67028789	-0.010912323	1.37227618344994e-10	TRUE	TRUE	5.449815939	4.926504599	-0.52331134
1483	CXXC1	1.7373957694731e-11	-0.182228773	-0.063515	-0.300942546	1.40677544245208e-10	TRUE	TRUE	0.723785721	0.378579356	-0.345206365
1484	MAPK9	1.73730829131454e-11	-0.538650722	-0.278929251	-0.798372192	1.40677544245208e-10	TRUE	TRUE	3.645526018	2.014217692	-1.631308327
1485	DBN1	1.78187730172143e-11	0.12690505	0.308549561	-0.054739461	1.44182071767574e-10	TRUE	TRUE	1.568870855	1.193911181	-0.374959674
1486	HS6ST1	1.78341457756321e-11	-0.540092598	-0.291024019	-0.789161177	1.44209351036336e-10	TRUE	TRUE	3.142060138	2.100568439	-1.041491699
1487	TMEM165	1.78511511936925e-11	0.474776628	0.700305223	0.249248032	1.44249786646542e-10	TRUE	TRUE	2.741519079	2.11040917	-0.631109909
1488	BAALC-AS1	1.81885069908461e-11	0.971651276	1.253371929	0.689930622	1.46877083334682e-10	TRUE	TRUE	2.928764342	2.493105359	-0.435658983
1489	ATP6V0B	1.82544893548461e-11	-0.052585587	0.106231865	-0.211403039	1.47310909394111e-10	TRUE	TRUE	1.386859446	0.829269586	-0.55758986
1490	SLITRK2	1.82699292031245e-11	-0.046784178	0.087521386	-0.181089742	1.47336556580365e-10	TRUE	TRUE	0.936712905	0.592687608	-0.344025297
1491	CYFIP1	1.83897772119178e-11	-0.319006264	-0.055096131	-0.582916396	1.48203596900338e-10	TRUE	TRUE	3.682921174	2.40861923	-1.274301944
1492	ENSG00000262879	1.88619203551561e-11	0.07507562	0.386485667	-0.236334426	1.51906725862973e-10	TRUE	TRUE	4.669083508	3.555472641	-1.113610867
1493	B3GAT3	1.88867549097988e-11	-0.193428224	-0.083073828	-0.303782621	1.52004853982681e-10	TRUE	TRUE	0.594608603	0.324498647	-0.270109957
1494	BRSK2	1.90195454316166e-11	-0.333004807	-0.094118727	-0.571890886	1.5286880127512e-10	TRUE	TRUE	2.892462761	1.785895693	-1.106567068
1495	CELSR2	1.90161808148234e-11	-0.269436692	-0.078643583	-0.460229801	1.5286880127512e-10	TRUE	TRUE	1.963448374	1.211210826	-0.752237547
1496	APBB1	1.92834864367269e-11	-0.304920056	-0.101407661	-0.50843245	1.54886612983763e-10	TRUE	TRUE	2.380361264	1.417203286	-0.963157978
1497	MRPL4	1.95736796456436e-11	-0.164179862	-0.04695696	-0.281402764	1.57112447977323e-10	TRUE	TRUE	0.739748085	0.36346774	-0.376280345
1498	DRP2	1.96270708186392e-11	-0.266646308	-0.038467926	-0.494824691	1.57435836419738e-10	TRUE	TRUE	2.542310485	1.577370131	-0.964940354
1499	CCDC136	1.96682687327077e-11	-0.199562522	0.01305592	-0.412180963	1.57661052096208e-10	TRUE	TRUE	2.374662265	1.49044952	-0.884212745
1500	ANK1	1.9841756063734e-11	0.328370473	0.483990696	0.17275025	1.58945693907885e-10	TRUE	TRUE	0.651596037	0.496543787	-0.15505225
1501	ENSG00000283982	1.99810107761019e-11	0.608673716	0.841063432	0.376284001	1.59954580603358e-10	TRUE	TRUE	1.84804754	0.98722082	-0.860826719
1502	ASMTL-AS1	2.0210155181776e-11	0.190243771	0.291288803	0.089198739	1.61681241454208e-10	TRUE	TRUE	0.496605763	0.470464989	-0.026140775
1503	PPP1R12C	2.03620928985978e-11	-0.032995379	0.121392821	-0.187383579	1.62788362122124e-10	TRUE	TRUE	1.301600159	0.84044753	-0.461152629
1504	ILF2	2.05401216475877e-11	-0.054466123	0.038119503	-0.147051749	1.6410246124828e-10	TRUE	TRUE	0.494745712	0.285652055	-0.209093658
1505	GAREM1	2.06108096930076e-11	0.240950629	0.568416717	-0.086515458	1.64557800180186e-10	TRUE	TRUE	5.456429846	4.382031365	-1.074398481
1506	ENSG00000248994	2.17283764005545e-11	-0.262718744	0.068566456	-0.594003944	1.73365319275606e-10	TRUE	TRUE	4.602999714	3.014224709	-1.588775005
1507	NAT9	2.21522183585457e-11	-0.144426313	-0.038573831	-0.250278795	1.76629764961038e-10	TRUE	TRUE	0.624621032	0.342391639	-0.282229393
1508	NAE1	2.22625442688355e-11	-0.240630653	0.005950952	-0.487212258	1.77391732051941e-10	TRUE	TRUE	3.036447609	2.027533836	-1.008913773
1509	TBCK	2.237415827234e-11	-0.059054112	0.19843219	-0.316540414	1.78162946189819e-10	TRUE	TRUE	6.240338541	5.28572492	-0.954613622
1510	LANCL1	2.25024624461596e-11	-0.304304248	-0.056567795	-0.552040701	1.79065952816592e-10	TRUE	TRUE	3.2452998	1.898989216	-1.346310584
1511	PPP2R1A	2.26641575396608e-11	-0.062655094	0.157354534	-0.282664721	1.80233300460995e-10	TRUE	TRUE	2.583430645	1.711438648	-0.871991997
1512	TMEM74B	2.2779731311521e-11	-0.220130355	-0.110104464	-0.330156246	1.81032573703199e-10	TRUE	TRUE	0.563645406	0.254363202	-0.309282204
1513	FUT9	2.30163215422902e-11	-0.051733274	0.213843055	-0.317309604	1.82791883444917e-10	TRUE	TRUE	6.500537773	5.462273518	-1.038264255
1514	CDK19	2.30520728836767e-11	0.225519837	0.530400561	-0.079360888	1.82834130541426e-10	TRUE	TRUE	5.344927923	4.44707835	-0.897849572
1515	USP24	2.30465932074489e-11	-0.098328066	0.206194164	-0.402850296	1.82834130541426e-10	TRUE	TRUE	4.50580547	3.192768069	-1.313037401
1516	NLGN4Y	2.30760325767718e-11	0.345478465	0.896568195	-0.205611265	1.8290343498845e-10	TRUE	TRUE	4.440750802	2.566500613	-1.874250189
1517	RRP7A	2.31013994368951e-11	-0.051856696	0.051078127	-0.15479152	1.82983794089474e-10	TRUE	TRUE	0.676130809	0.445248033	-0.230882776
1518	KCTD1	2.31441428648805e-11	0.239375723	0.451610195	0.027141252	1.83201594640583e-10	TRUE	TRUE	7.138024201	6.770185358	-0.367838844
1519	PTGES3	2.32481845009836e-11	-0.136903787	0.115574209	-0.389381784	1.83904005901132e-10	TRUE	TRUE	3.172223812	1.857553424	-1.314670388
1520	CIRBP	2.32891633967882e-11	-0.095296137	0.130969787	-0.321562062	1.84106965378821e-10	TRUE	TRUE	2.225272312	1.89262574	-0.332646572
1521	ENSG00000286024	2.3628898807948e-11	-0.069440865	0.045622256	-0.184503986	1.86669854093559e-10	TRUE	TRUE	0.776662255	0.468585928	-0.308076326
1522	WDR48	2.4197259887939e-11	-0.08854508	0.10159687	-0.27868703	1.91034346132375e-10	TRUE	TRUE	2.125622974	1.343039065	-0.782583909
1523	CERS4	2.4434581998492e-11	-0.488746256	-0.268785555	-0.708706957	1.92781311420801e-10	TRUE	TRUE	2.832305622	1.494409556	-1.337896065
1524	MAP6	2.44555410220077e-11	-0.106209347	0.170885036	-0.383303729	1.92820066220764e-10	TRUE	TRUE	4.015548755	2.657601099	-1.357947656
1525	GRK4	2.4860443406913e-11	-0.219737045	0.035512022	-0.474986111	1.95883992116371e-10	TRUE	TRUE	3.231613891	2.047726895	-1.183886995
1526	OBSL1	2.50055906057871e-11	-0.151624636	-0.018236279	-0.285012993	1.96898543066276e-10	TRUE	TRUE	0.855329352	0.576442543	-0.278886808
1527	FMNL3	2.53957758793106e-11	-0.451440696	-0.289634369	-0.613247024	1.99839975747084e-10	TRUE	TRUE	1.567052437	0.690369356	-0.876683081
1528	DHPS	2.55037078867305e-11	-0.067615022	0.03778253	-0.173012574	2.00426784805071e-10	TRUE	TRUE	0.587573404	0.356860758	-0.230712646
1529	TDRD6	2.54929416778194e-11	-0.160516388	-0.01286463	-0.308168146	2.00426784805071e-10	TRUE	TRUE	1.270660959	0.620734634	-0.649926326
1530	RGS6	2.5551210061654e-11	-0.162581792	-0.097735124	-0.227428461	2.00668849739108e-10	TRUE	TRUE	8.94457345	8.70488473	-0.23968872
1531	RPL7A	2.57714227616441e-11	-0.232836347	-0.073374771	-0.392297923	2.02266110975777e-10	TRUE	TRUE	1.435911059	0.79336858	-0.642542479
1532	GCN1	2.58088340448578e-11	-0.19979435	-0.046328349	-0.35326035	2.02427512978467e-10	TRUE	TRUE	1.36959424	0.789143288	-0.580450952
1533	ENSG00000291041	2.5853920528714e-11	-0.313331888	-0.088104451	-0.538559325	2.02648864365967e-10	TRUE	TRUE	3.013585074	1.799622815	-1.213962259
1534	HSD11B1L	2.63609366603269e-11	-0.20401623	-0.092585817	-0.315446643	2.06488275691322e-10	TRUE	TRUE	0.588580538	0.296052679	-0.292527859
1535	GABRA2	2.64102194532782e-11	-0.190142515	0.118449295	-0.498734325	2.06739541987355e-10	TRUE	TRUE	5.496520668	3.957071268	-1.539449399
1536	SUN2	2.6818827869914e-11	-0.174780882	-0.02531027	-0.324251493	2.09801455524015e-10	TRUE	TRUE	1.169619016	0.653104959	-0.516514057
1537	TMEM94	2.69878803049906e-11	-0.12633228	0.007809949	-0.260474509	2.10986577582803e-10	TRUE	TRUE	1.136221429	0.591635008	-0.54458642
1538	SYP	2.73288527346838e-11	-0.235315074	0.035778854	-0.506409001	2.13513325396593e-10	TRUE	TRUE	3.809785596	2.461832336	-1.34795326
1539	MMP24	2.75127265202742e-11	0.057823872	0.241921339	-0.126273596	2.14810215638476e-10	TRUE	TRUE	1.783802789	1.241212613	-0.542590175
1540	ULK3	2.77489327948885e-11	-0.034436336	0.155302862	-0.224175535	2.16513750950247e-10	TRUE	TRUE	1.941873485	1.395868119	-0.546005366
1541	ICAM5	2.8021330551349e-11	-0.03004711	0.121187421	-0.181281642	2.18497279626872e-10	TRUE	TRUE	0.986298926	0.79686768	-0.189431246
1542	ORC2	2.80726232538761e-11	-0.139363543	0.109519508	-0.388246594	2.18755279519179e-10	TRUE	TRUE	3.388795753	2.242947529	-1.145848224
1543	CACNG8	2.8337172662695e-11	-0.171290122	0.09787179	-0.440452035	2.20530742691026e-10	TRUE	TRUE	3.85793884	2.646210459	-1.211728381
1544	ZNF493	2.8324717924291e-11	-0.471995609	-0.217445265	-0.726545953	2.20530742691026e-10	TRUE	TRUE	3.270027981	1.760111003	-1.509916978
1545	GIT2	2.84200522389716e-11	-0.199049767	0.075890456	-0.47398999	2.21032587510345e-10	TRUE	TRUE	4.009379018	2.706267406	-1.303111612
1546	ENSG00000254040	2.84501966687765e-11	-0.322410028	-0.161010785	-0.483809272	2.2106707303399e-10	TRUE	TRUE	1.407759332	0.746234313	-0.661525019
1547	REPIN1	2.84612817895792e-11	-0.190293332	-0.067869564	-0.3127171	2.2106707303399e-10	TRUE	TRUE	0.746993868	0.449910591	-0.297083278
1548	ABHD17A	2.87916139434419e-11	0.02496215	0.128520035	-0.078595734	2.23488393504133e-10	TRUE	TRUE	0.586513803	0.381390295	-0.205123508
1549	RPL37A	2.89207684025355e-11	-0.263691883	-0.002893728	-0.524490037	2.24345999435033e-10	TRUE	TRUE	3.421660084	2.538620247	-0.883039838
1550	LINC02306	2.91825555211984e-11	-0.384339202	-0.018192463	-0.750485942	2.262307013824e-10	TRUE	TRUE	5.951219105	4.691808052	-1.259411053
1551	SSB	2.94451551187378e-11	-0.175800965	-0.007738274	-0.343863656	2.2811926750919e-10	TRUE	TRUE	1.730170526	0.92406715	-0.806103376
1552	SHISA9	2.95762560690767e-11	-0.367556394	-0.075517561	-0.659595227	2.28987302143058e-10	TRUE	TRUE	6.046086126	5.3443683	-0.701717826
1553	ACTR1A	2.98893534115569e-11	-0.16634474	-0.023648607	-0.309040873	2.31262376428376e-10	TRUE	TRUE	1.230311874	0.669612407	-0.560699467
1554	METTL26	3.02394902781314e-11	-0.101773976	0.003296855	-0.206844807	2.33670556387155e-10	TRUE	TRUE	0.539441308	0.315342262	-0.224099046
1555	USB1	3.02320923267207e-11	-0.214948361	-0.100531228	-0.329365494	2.33670556387155e-10	TRUE	TRUE	0.841643338	0.346110647	-0.495532691
1556	KHDRBS3	3.02699196855195e-11	0.212874763	0.272923411	0.152826114	2.33755369499488e-10	TRUE	TRUE	8.682526903	8.814944677	0.132417774
1557	CCS	3.06944835318593e-11	-0.147423712	-0.01692869	-0.277918734	2.36881768862442e-10	TRUE	TRUE	1.010141663	0.521678052	-0.488463611
1558	DOCK9	3.07194398456083e-11	0.119089839	0.402455468	-0.164275789	2.3692220101722e-10	TRUE	TRUE	5.985187993	4.534005183	-1.45118281
1559	ANKRD28	3.08208307326176e-11	0.528452781	0.825589539	0.231316023	2.37551701143767e-10	TRUE	TRUE	5.388686832	4.717262348	-0.671424484
1560	GOLGA7B	3.11475841211462e-11	-0.054328726	0.123916314	-0.232573766	2.39829138665259e-10	TRUE	TRUE	1.589045936	1.116109187	-0.472936749
1561	SLC6A17	3.11562321451789e-11	0.291046408	0.516974214	0.065118603	2.39829138665259e-10	TRUE	TRUE	2.423181934	1.870920922	-0.552261012
1562	CPSF6	3.12520636738648e-11	0.236660223	0.531350459	-0.058030012	2.4041280224402e-10	TRUE	TRUE	5.098958999	4.164119677	-0.934839322
1563	SYNGAP1	3.17499830545325e-11	-0.003882394	0.239515678	-0.247280465	2.44086881883085e-10	TRUE	TRUE	2.907438562	2.141919912	-0.76551865
1564	ENSG00000249776	3.18099742232555e-11	-0.649385782	-0.405939037	-0.892832526	2.44391720119334e-10	TRUE	TRUE	2.646976738	1.092114781	-1.554861956
1565	EPB41L4A	3.18479948343046e-11	0.555066136	0.750434523	0.35969775	2.4452747982684e-10	TRUE	TRUE	1.275257206	1.122349993	-0.152907213
1566	ATG16L1	3.18950829223446e-11	0.055191591	0.261879637	-0.151496455	2.44732641376049e-10	TRUE	TRUE	2.263993362	1.458470372	-0.805522989
1567	NR2F1	3.25491803048336e-11	-0.517888182	-0.30650329	-0.729273075	2.49592182860804e-10	TRUE	TRUE	2.209134262	0.990759821	-1.218374441
1568	KCND3	3.26031152031691e-11	-0.053860429	0.203641967	-0.311362824	2.49846321607959e-10	TRUE	TRUE	6.344957248	5.685258019	-0.659699229
1569	MTMR6	3.26723772491634e-11	-0.016688278	0.178401301	-0.211777857	2.50217517543625e-10	TRUE	TRUE	2.060668496	1.222407358	-0.838261138
1570	ENSG00000229618	3.27253374138267e-11	-0.458850379	-0.135741302	-0.781959457	2.50463474117543e-10	TRUE	TRUE	6.46593861	5.165358125	-1.300580484
1571	FLNB	3.30825258489118e-11	-0.252564636	-0.029062047	-0.476067226	2.53036047486011e-10	TRUE	TRUE	2.669297752	1.465426575	-1.203871177
1572	MPHOSPH9	3.43273472961709e-11	-0.290681562	-0.012926282	-0.568436842	2.62390206813479e-10	TRUE	TRUE	5.029119117	3.651215389	-1.377903728
1573	AATK	3.47332098829287e-11	-0.078554314	0.185599314	-0.342707942	2.65323744407674e-10	TRUE	TRUE	3.442479086	2.324214499	-1.118264587
1574	C6orf89	3.48179161692739e-11	-0.08704529	0.130698058	-0.304788638	2.65801830171534e-10	TRUE	TRUE	2.659494895	1.7561922	-0.903302694
1575	RPL34	3.48433502125562e-11	-0.458912664	-0.282685988	-0.635139341	2.65827108669254e-10	TRUE	TRUE	1.698288687	0.879948506	-0.818340181
1576	LINC00461	3.52402688928221e-11	-0.4362555	-0.158925478	-0.713585523	2.6868468973106e-10	TRUE	TRUE	5.5127688	4.119814703	-1.392954096
1577	ZFYVE21	3.54942157511146e-11	-0.136082698	0.033466949	-0.305632345	2.70449268525931e-10	TRUE	TRUE	1.638611037	0.952469724	-0.686141313
1578	MTG1	3.59196163657863e-11	0.042463977	0.235969005	-0.151041052	2.7338842463845e-10	TRUE	TRUE	2.109330614	1.415269849	-0.694060764
1579	SIRT7	3.59254595958815e-11	-0.123984011	0.004529174	-0.252497196	2.7338842463845e-10	TRUE	TRUE	0.993558336	0.500313493	-0.493244842
1580	GAB2	3.62935958427847e-11	0.878392104	1.145330166	0.611454043	2.76015093447406e-10	TRUE	TRUE	2.989270613	2.334156643	-0.655113971
1581	RPL24	3.68168313305377e-11	-0.182204644	0.003867189	-0.368276476	2.79817232933423e-10	TRUE	TRUE	1.850114923	1.223971865	-0.626143058
1582	PRRT1	3.71979218678025e-11	-0.157417815	-0.011744572	-0.303091059	2.82534910975673e-10	TRUE	TRUE	1.08761318	0.678197134	-0.409416046
1583	ATP5ME	3.72973475199608e-11	-0.054573807	0.088281339	-0.197428953	2.83111135691629e-10	TRUE	TRUE	1.084913622	0.725445077	-0.359468545
1584	SIN3B	3.78448746921356e-11	-0.172936967	0.036922399	-0.382796333	2.87085867614079e-10	TRUE	TRUE	2.594652402	1.663796172	-0.930856231
1585	SOHLH1	3.79155171298984e-11	-0.206680004	-0.09059411	-0.322765898	2.87440286329879e-10	TRUE	TRUE	0.704644637	0.362981325	-0.341663312
1586	ANAPC5	3.86272796211002e-11	-0.144975807	0.1077141	-0.397665715	2.92651571202484e-10	TRUE	TRUE	3.40903447	2.536298571	-0.872735899
1587	PPP1R9A	3.86969512239084e-11	-0.327666791	-0.048847193	-0.606486388	2.92994685511332e-10	TRUE	TRUE	6.418238252	5.002146953	-1.4160913
1588	ANKS3	3.87250420792092e-11	-0.108455195	0.068539936	-0.285450325	2.93022736538903e-10	TRUE	TRUE	1.893923975	1.129719087	-0.764204888
1589	LINC02253	3.88286334601441e-11	0.450161323	0.659118583	0.241204064	2.93621686379542e-10	TRUE	TRUE	1.600664366	1.169407684	-0.431256682
1590	ACOT7	3.93590849681997e-11	-0.194805605	0.050966053	-0.440577263	2.97445764137036e-10	TRUE	TRUE	3.073166775	1.6992572	-1.373909576
1591	PLEKHH1	3.94521303778767e-11	-0.252491768	-0.100903411	-0.404080125	2.97961532759627e-10	TRUE	TRUE	1.301603	0.692153896	-0.609449104
1592	STK19	3.96329418556595e-11	0.002091806	0.091766161	-0.087582549	2.99139088779902e-10	TRUE	TRUE	0.434971522	0.292147009	-0.142824512
1593	CBLN2	3.98200401459199e-11	0.472348655	0.757292868	0.187404442	3.0036258781756e-10	TRUE	TRUE	7.856344974	8.500136512	0.643791537
1594	HERC4	4.054331094679e-11	0.141514801	0.407905792	-0.12487619	3.05626364075677e-10	TRUE	TRUE	6.463358148	5.343025584	-1.120332564
1595	GLRB	4.21101836196983e-11	-0.293273053	0.001076546	-0.587622652	3.17238850391408e-10	TRUE	TRUE	5.648968835	3.926182321	-1.722786514
1596	RYK	4.22343058390808e-11	0.143658566	0.452122966	-0.164805833	3.17974573284709e-10	TRUE	TRUE	5.091690529	3.985591053	-1.106099476
1597	ENSG00000291055	4.2325590265699e-11	0.020124755	0.214167856	-0.173918345	3.18462299707351e-10	TRUE	TRUE	2.123522402	1.333058014	-0.790464387
1598	DSCAML1	4.2937073819033e-11	0.858222152	1.193790363	0.522653941	3.22723389893668e-10	TRUE	TRUE	5.285653076	4.978855496	-0.30679758
1599	PHYKPL	4.29456308621816e-11	0.231719764	0.374719232	0.088720295	3.22723389893668e-10	TRUE	TRUE	1.118645914	0.83488874	-0.283757174
1600	UBE2D3	4.30011090200163e-11	0.411790223	0.705254815	0.118325631	3.22938328740323e-10	TRUE	TRUE	6.191737995	5.00890401	-1.182833984
1601	NDUFS7	4.32020012662067e-11	-0.073953955	0.026102815	-0.174010724	3.24208353104801e-10	TRUE	TRUE	0.676164639	0.359473054	-0.316691585
1602	ZNF337	4.32241828956301e-11	-0.443580737	-0.263493439	-0.623668036	3.24208353104801e-10	TRUE	TRUE	1.971471022	0.939645391	-1.031825631
1603	SLC7A14-AS1	4.4275718127075e-11	0.473410461	0.724195701	0.22262522	3.31888352473445e-10	TRUE	TRUE	2.545545719	2.213150729	-0.33239499
1604	GALNT17	4.47498465147857e-11	0.141125122	0.304728017	-0.022477773	3.35024396088265e-10	TRUE	TRUE	7.581030976	7.613690271	0.032659294
1605	MAN1A2	4.47443890832388e-11	-0.178840305	0.106642314	-0.464322924	3.35024396088265e-10	TRUE	TRUE	5.905815643	4.571688513	-1.334127131
1606	NPTXR	4.48635239124125e-11	0.9692669	1.248150294	0.690383505	3.35666315897602e-10	TRUE	TRUE	3.617198115	3.409577542	-0.207620574
1607	FAM172A	4.57200846950495e-11	0.007107707	0.240645037	-0.226429622	3.41862188983021e-10	TRUE	TRUE	6.641893695	5.909175138	-0.732718557
1608	AARS1	4.62286353627802e-11	0.436679887	0.63879576	0.234564014	3.45449802561671e-10	TRUE	TRUE	2.02675166	1.543629702	-0.483121957
1609	USP9Y	4.64362962554222e-11	0.067536355	0.666893579	-0.531820869	3.46785914111344e-10	TRUE	TRUE	4.53495118	2.613356723	-1.921594457
1610	ST6GALNAC6	4.68029406867689e-11	-0.048071234	0.063139447	-0.159281916	3.49306916330568e-10	TRUE	TRUE	0.721753692	0.406004389	-0.315749302
1611	CYP4X1	4.71157582207274e-11	-0.284728678	-0.099468085	-0.469989271	3.51316376110858e-10	TRUE	TRUE	1.856246886	0.923820193	-0.932426693
1612	ENSG00000259589	4.713065897892e-11	0.357726167	0.670988081	0.044464252	3.51316376110858e-10	TRUE	TRUE	3.820585607	2.971977235	-0.848608371
1613	NIPSNAP2	4.7497595761309e-11	-0.107297766	0.093557847	-0.30815338	3.53832058690570e-10	TRUE	TRUE	2.034898882	1.259104794	-0.775794088
1614	SIK2	4.83940366271902e-11	1.093055343	1.406635034	0.779475653	3.60286706389292e-10	TRUE	TRUE	4.999348587	5.050216261	0.050867674
1615	TBC1D10B	4.87169655460491e-11	-0.144810903	-0.017225616	-0.272396189	3.62466289784103e-10	TRUE	TRUE	0.913544064	0.514103284	-0.39944078
1616	NEFL	4.92101903393069e-11	-0.412263834	-0.173093392	-0.651434276	3.65909435097223e-10	TRUE	TRUE	3.033049957	1.574700226	-1.458349731
1617	STMN1	4.94993805448896e-11	0.243807407	0.479243585	0.008371229	3.67832131494987e-10	TRUE	TRUE	2.552924336	1.819866572	-0.733057764
1618	RTN4R	5.1212319348395e-11	0.057647168	0.188994743	-0.073700407	3.80325852466202e-10	TRUE	TRUE	0.865817415	0.555606482	-0.310210933
1619	CAMK1D	5.1636017653895e-11	-0.159079004	-0.060587732	-0.257570276	3.83193903135709e-10	TRUE	TRUE	8.233321984	7.915786621	-0.317535364
1620	PPWD1	5.16622938648343e-11	0.12050936	0.333780329	-0.09276161	3.83193903135709e-10	TRUE	TRUE	2.223272284	1.64336033	-0.579911954
1621	FURIN	5.2516582188657e-11	-0.081894429	0.013774234	-0.177563092	3.89290099678533e-10	TRUE	TRUE	0.53840979	0.293044367	-0.245365422
1622	SNAP23	5.28223563589173e-11	0.779070963	1.030836821	0.527305105	3.91315310732892e-10	TRUE	TRUE	2.290375957	1.782552288	-0.507823669
1623	LRMDA	5.36332551332448e-11	0.443006279	0.641207668	0.24480489	3.97077753346315e-10	TRUE	TRUE	0.88686835	0.699479012	-0.187389338
1624	THBS3	5.37228020987707e-11	-0.264071138	-0.147749901	-0.380392376	3.9749580666184e-10	TRUE	TRUE	0.75354093	0.289199833	-0.464341097
1625	RPL23	5.41500609243867e-11	-0.060194712	0.073488374	-0.193877797	4.00410542810727e-10	TRUE	TRUE	0.962047839	0.587381987	-0.374665852
1626	PSMC6	5.46025166359831e-11	-0.027760066	0.158908501	-0.214428633	4.03507896616219e-10	TRUE	TRUE	1.949568806	1.319492222	-0.630076584
1627	RHOA	5.47482342753852e-11	0.096974238	0.293469781	-0.099521306	4.04336068256317e-10	TRUE	TRUE	1.90341097	1.23973355	-0.66367742
1628	E2F3	5.48251155530586e-11	-0.518900985	-0.246615053	-0.791186918	4.04655152632403e-10	TRUE	TRUE	3.777068578	2.186219677	-1.590848901
1629	ENSG00000260196	5.5362443953749e-11	-0.137248816	-0.035081762	-0.239415869	4.08370243430477e-10	TRUE	TRUE	0.594442407	0.310233345	-0.284209062
1630	CCT3	5.56873681112251e-11	-0.213771846	-0.026328446	-0.401215246	4.10514978665326e-10	TRUE	TRUE	1.934961886	0.976605317	-0.958356569
1631	ACAA1	5.58467184255718e-11	-0.056485309	0.066138502	-0.179109121	4.11437258492748e-10	TRUE	TRUE	0.885882313	0.512650826	-0.373231488
1632	BMI1	5.58989605332353e-11	0.072758515	0.220249078	-0.074732049	4.11569797651566e-10	TRUE	TRUE	1.045888115	0.662118743	-0.383769372
1633	ENSG00000236676	5.64789023002413e-11	0.586222102	0.857077477	0.315366727	4.15585113312737e-10	TRUE	TRUE	2.922168496	2.486414606	-0.435753889
1634	DMXL2	5.66284722105879e-11	-0.020507883	0.260286107	-0.301301874	4.16430674469048e-10	TRUE	TRUE	5.720068898	4.340458408	-1.37961049
1635	CEP78	5.68083241537437e-11	-0.220292659	-0.021940344	-0.418644973	4.17497751089532e-10	TRUE	TRUE	2.188790957	1.329590393	-0.859200565
1636	SMIM43	5.75335793742923e-11	0.207766236	0.336934889	0.078597583	4.22569370269863e-10	TRUE	TRUE	1.0548139	0.717825546	-0.336988354
1637	SLC41A3	5.76405010072461e-11	-0.252521569	-0.075011163	-0.430031976	4.23096066037306e-10	TRUE	TRUE	1.816835043	1.026595071	-0.790239972
1638	PSMC5	5.80406973162769e-11	-0.087372373	0.017284193	-0.192028938	4.25773515843945e-10	TRUE	TRUE	0.544644071	0.320392442	-0.224251629
1639	ARL3	5.83294859908536e-11	-0.163876825	0.018887783	-0.346641432	4.27630935732823e-10	TRUE	TRUE	1.877752712	1.153529317	-0.724223396
1640	RABL6	5.84807369304435e-11	-0.394070557	-0.178011697	-0.610129417	4.28478374973298e-10	TRUE	TRUE	2.639832712	1.498800208	-1.141032503
1641	LAMA2	5.94207060358109e-11	1.235607525	1.607585894	0.863629156	4.35100063209204e-10	TRUE	TRUE	4.346443937	3.481477663	-0.864966273
1642	ZNF514	5.9499944441696e-11	-0.053891536	0.10789559	-0.215678662	4.35414940567247e-10	TRUE	TRUE	1.536074741	0.928761713	-0.607313028
1643	ENSG00000254420	5.95957103244236e-11	0.734981649	0.976606978	0.49335632	4.35850307521773e-10	TRUE	TRUE	2.211737389	1.76836162	-0.443375769
1644	RAB27B	5.97666097213317e-11	-0.672404598	-0.406116625	-0.938692572	4.36834295870755e-10	TRUE	TRUE	3.258252362	1.411178035	-1.847074328
1645	KLHDC2	6.00343062429726e-11	-0.147679304	0.068454641	-0.363813249	4.38524148216145e-10	TRUE	TRUE	2.35212189	1.599177487	-0.752944403
1646	CLIP3	6.06068360253481e-11	-0.08271366	0.072097578	-0.237524897	4.42437267120645e-10	TRUE	TRUE	1.173853612	0.80106059	-0.372793022
1647	ENSG00000291207	6.09780846908634e-11	-0.07920468	0.141661069	-0.300070429	4.4487714975435e-10	TRUE	TRUE	2.80658576	1.899509249	-0.907076511
1648	CUL9	6.31878768157167e-11	-0.161090663	0.008649248	-0.330830575	4.60719373675759e-10	TRUE	TRUE	1.707967335	1.019065171	-0.688902164
1649	NR3C1	6.40794920154351e-11	-0.03460727	0.229225894	-0.298440435	4.66937038239823e-10	TRUE	TRUE	6.632678277	5.533751173	-1.098927104
1650	COL16A1	6.41550731653974e-11	-0.154226952	-0.039061528	-0.269392377	4.67204460094191e-10	TRUE	TRUE	0.812588292	0.410956368	-0.401631924
1651	COL12A1	6.44593056133583e-11	-0.265529179	-0.123577938	-0.407480419	4.69135685190862e-10	TRUE	TRUE	0.717675009	0.160956833	-0.556718175
1652	STEAP2	6.51661737889758e-11	-0.222619243	0.046015131	-0.491253617	4.73993186591001e-10	TRUE	TRUE	3.992192116	2.854586185	-1.13760593
1653	ALOX12-AS1	6.58545018033184e-11	0.983892834	1.27026118	0.697524488	4.78710038517044e-10	TRUE	TRUE	3.487782902	2.811566341	-0.676216561
1654	SETD1A	6.66394783677880e-11	0.034682613	0.128491522	-0.059126295	4.84123320476022e-10	TRUE	TRUE	0.540259536	0.414873464	-0.125386071
1655	SYNPR	6.81877042755926e-11	-0.585053327	-0.330695246	-0.839411409	4.95071573761644e-10	TRUE	TRUE	2.190765759	0.899702436	-1.291063323
1656	NARS1	6.84857264951586e-11	0.354066236	0.559902968	0.148229505	4.96935078240233e-10	TRUE	TRUE	2.134273858	1.618968439	-0.515305419
1657	GUCY1A2	6.88713568808436e-11	0.553875694	0.773071788	0.3346796	4.9943163806893e-10	TRUE	TRUE	7.234646058	7.364859658	0.1302136
1658	TMSB10	6.99261676676798e-11	-0.088529591	0.053753338	-0.23081252	5.06774928042727e-10	TRUE	TRUE	1.079641096	0.73358955	-0.346051546
1659	ENDOV	7.01805240879463e-11	-0.088290412	0.012798821	-0.189379645	5.08311740470622e-10	TRUE	TRUE	0.628116241	0.330785496	-0.297330745
1660	LMCD1-AS1	7.04824473466778e-11	0.553377373	0.735842913	0.370911834	5.10191016456434e-10	TRUE	TRUE	1.208162688	1.057794639	-0.150368049
1661	RANBP9	7.0693005893597e-11	0.082733659	0.387425459	-0.221958141	5.11407079360302e-10	TRUE	TRUE	5.547701353	4.238306663	-1.309394689
1662	MIF	7.10178028161473e-11	-0.134855251	-0.012648241	-0.257062262	5.13447604475828e-10	TRUE	TRUE	0.919803989	0.422342289	-0.4974617
1663	FOXRED1	7.1400550839348e-11	-0.075901329	0.087684531	-0.239487188	5.15904401013593e-10	TRUE	TRUE	1.581331068	0.904733496	-0.676597573
1664	ELP1	7.14558323057642e-11	-0.0506076	0.214308532	-0.315523732	5.15993558284893e-10	TRUE	TRUE	3.743827407	2.730959364	-1.012868043
1665	KDM5A	7.26794079419857e-11	-0.044877442	0.256725902	-0.346480786	5.24513973472012e-10	TRUE	TRUE	4.26012989	3.03561676	-1.22451313
1666	GABBR2	7.32242761661286e-11	-0.164582918	-0.066528179	-0.262637656	5.28128993044538e-10	TRUE	TRUE	7.862684576	7.20434314	-0.658341435
1667	TPCN1	7.35453660375179e-11	-0.350293491	-0.169251854	-0.531335128	5.30126645654958e-10	TRUE	TRUE	1.802978643	0.918458571	-0.884520072
1668	HACE1	7.37729049210436e-11	0.010995566	0.322634826	-0.300643693	5.31447976937206e-10	TRUE	TRUE	5.202010169	3.928987972	-1.273022197
1669	DALRD3	7.41799913352336e-11	0.067797078	0.176504468	-0.040910311	5.34060380997104e-10	TRUE	TRUE	0.661978877	0.469011261	-0.192967616
1670	GLYR1	7.57109476589094e-11	0.083442954	0.320345687	-0.153459778	5.44756135969734e-10	TRUE	TRUE	3.114891285	2.109654717	-1.005236568
1671	CPLANE1	7.61722745979967e-11	0.100313993	0.386693545	-0.186065559	5.47419887302349e-10	TRUE	TRUE	5.382386423	4.417077442	-0.965308981
1672	CREG1	7.6127519225627e-11	-0.105236038	0.021306874	-0.231778949	5.47419887302349e-10	TRUE	TRUE	0.980657049	0.547728064	-0.432928986
1673	NME5	7.77114077475853e-11	-0.576289191	-0.334642576	-0.817935805	5.58147205914516e-10	TRUE	TRUE	3.168738836	1.598792129	-1.569946707
1674	FAM53C	7.8051028996222e-11	0.124072251	0.273094341	-0.024949838	5.60251591647912e-10	TRUE	TRUE	1.132681596	0.808172774	-0.324508822
1675	ANKUB1	7.8232865795403e-11	0.341494302	0.685603886	-0.002615283	5.6122156143138e-10	TRUE	TRUE	4.811555124	4.137796097	-0.673759027
1676	SBF1	7.86204899464294e-11	0.071734225	0.192514271	-0.049045821	5.63665756083709e-10	TRUE	TRUE	0.71991921	0.586291312	-0.133627897
1677	SERP1	7.92074501472289e-11	0.395145644	0.648688115	0.141603174	5.67535313636912e-10	TRUE	TRUE	2.987037298	2.117324778	-0.86971252
1678	ATP5MK	7.95741252510564e-11	0.037970088	0.216680074	-0.140739898	5.69822818245944e-10	TRUE	TRUE	1.690981514	1.069701891	-0.621279622
1679	THEM6	8.10964892527927e-11	-0.014831331	0.101358204	-0.131020866	5.80378448398783e-10	TRUE	TRUE	0.703830139	0.460000801	-0.243829338
1680	TMEM14A	8.16873100656756e-11	-0.224515439	-0.014027599	-0.435003279	5.84258760564975e-10	TRUE	TRUE	2.358781644	1.289973063	-1.068808581
1681	ENSG00000279571	8.20210692727636e-11	0.280405711	0.459693541	0.101117881	5.86296947282288e-10	TRUE	TRUE	1.359582614	1.04044848	-0.319134134
1682	EZH1	8.27351700094418e-11	-0.191648999	0.005194006	-0.388492005	5.91049823325477e-10	TRUE	TRUE	2.161300379	1.265674153	-0.895626225
1683	MIR222HG	8.41866422389792e-11	-0.007329433	0.287453598	-0.302112465	6.01061612087685e-10	TRUE	TRUE	3.869498921	2.756167453	-1.113331469
1684	TSC2	8.53267950016693e-11	-0.16945516	0.008142314	-0.347052635	6.08840123954904e-10	TRUE	TRUE	1.698917937	1.035546988	-0.663370949
1685	HECW2	8.55866412018183e-11	-0.137591981	0.013956426	-0.289140388	6.10331798623767e-10	TRUE	TRUE	7.239994627	6.350711278	-0.889283349
1686	SF3B6	8.58661290655813e-11	-0.026666876	0.070357361	-0.123691114	6.11961688524333e-10	TRUE	TRUE	0.56825765	0.313059894	-0.255197757
1687	ADD3	8.64022831757740e-11	-0.734566458	-0.429665534	-1.039467382	6.1541780358038e-10	TRUE	TRUE	4.641561329	3.006018539	-1.635542789
1688	NFIA	8.78260696514227e-11	0.86855139	1.193081091	0.54402169	6.24911299816631e-10	TRUE	TRUE	4.474033369	3.842604357	-0.631429011
1689	PRKCI	8.78391465870747e-11	0.07338517	0.36452089	-0.21775055	6.24911299816631e-10	TRUE	TRUE	4.155254438	3.290084196	-0.865170242
1690	VAMP3	8.87353802370264e-11	-0.103627233	0.008626526	-0.215880993	6.30913804099473e-10	TRUE	TRUE	0.683410197	0.381098593	-0.302311604
1691	DNM3	9.00872686015876e-11	-0.023881563	0.226162041	-0.273925167	6.40147025142919e-10	TRUE	TRUE	7.043521998	5.638640417	-1.40488158
1692	GNE	9.08527082525774e-11	-0.024881782	0.14191022	-0.191673785	6.45204575864640e-10	TRUE	TRUE	1.31181068	0.96199332	-0.34981736
1693	MTA3	9.09118187209223e-11	0.293091107	0.58432679	0.001855424	6.45243008712701e-10	TRUE	TRUE	5.663513916	4.769659611	-0.893854306
1694	OCIAD1	9.09663911054052e-11	-0.355910168	-0.074042606	-0.63777773	6.45249206329722e-10	TRUE	TRUE	4.950130242	3.570257921	-1.379872322
1695	EDIL3	9.19509748984551e-11	0.028854955	0.329219092	-0.271509182	6.51609674714495e-10	TRUE	TRUE	6.042584867	5.117944946	-0.924639921
1696	ENO1	9.19715386414601e-11	-0.153941285	0.008442885	-0.316325455	6.51609674714495e-10	TRUE	TRUE	1.449702248	0.832050654	-0.617651594
1697	PPFIA3	9.40925376663317e-11	-0.186973122	-0.024362441	-0.349583802	6.66243920211339e-10	TRUE	TRUE	1.432967869	0.842890383	-0.590077486
1698	RPL22	9.45361512615926e-11	-0.254454939	-0.067102639	-0.441807238	6.68990808927737e-10	TRUE	TRUE	1.835989976	1.155445392	-0.680544584
1699	ENSG00000253194	9.49987355470463e-11	0.234122676	0.431481973	0.036763379	6.7186863233273e-10	TRUE	TRUE	1.834062187	1.267483012	-0.566579175
1700	RPL30	9.53286301483287e-11	-0.238295564	-0.060044462	-0.416546667	6.73805188154304e-10	TRUE	TRUE	1.667970035	1.027535887	-0.640434148
1701	E2F4	9.57210114328249e-11	-0.168356442	-0.038691277	-0.298021607	6.7618087794052e-10	TRUE	TRUE	0.81130955	0.486286108	-0.325023442
1702	STK36	9.59085778331404e-11	-0.102323929	0.07172539	-0.276373248	6.77107797440079e-10	TRUE	TRUE	1.741380325	1.127178478	-0.614201847
1703	COG2	9.65497987909077e-11	0.49045188	0.688601976	0.292301784	6.81234516894626e-10	TRUE	TRUE	1.608766979	1.391027638	-0.217739341
1704	TRIM52	9.66891220177733e-11	-0.057041226	0.095854122	-0.209936574	6.81817189064298e-10	TRUE	TRUE	1.271855178	0.773673919	-0.49818126
1705	RAB14	9.69061012779666e-11	-0.287677205	-0.033454052	-0.541900358	6.82946459211757e-10	TRUE	TRUE	3.323786463	1.943292694	-1.380493769
1706	USP5	9.76612200012364e-11	-0.09832545	0.001707424	-0.198358324	6.87864724229107e-10	TRUE	TRUE	0.573322533	0.327233856	-0.246088677
1707	ARPC3	9.85436171187222e-11	-0.185059036	-0.027716803	-0.34240127	6.93673171235247e-10	TRUE	TRUE	1.482372944	0.794182769	-0.688190175
1708	TLE4	9.89258183841222e-11	-0.077850366	0.206884821	-0.362585554	6.95955874533731e-10	TRUE	TRUE	3.465036513	2.113400905	-1.351635607
1709	CDC25B	1.00080246924699e-10	-0.36187326	-0.194421441	-0.529325079	7.03253945641627e-10	TRUE	TRUE	1.748828276	0.809431632	-0.939396644
1710	HSF4	1.00028172438865e-10	-0.353923093	-0.210944761	-0.496901425	7.03253945641627e-10	TRUE	TRUE	1.128283621	0.497642187	-0.630641434
1711	HOOK2	1.01106000391468e-10	-0.094331957	0.187492985	-0.3761569	7.10046581358199e-10	TRUE	TRUE	3.600689264	2.622919926	-0.977769338
1712	BCAR1	1.01477277133594e-10	-0.229999054	-0.053530839	-0.406467269	7.1182192763413e-10	TRUE	TRUE	1.706429233	0.932754314	-0.773674919
1713	RAPH1	1.01450417465115e-10	0.816432617	1.112943988	0.519921245	7.1182192763413e-10	TRUE	TRUE	5.927723941	5.715085041	-0.212638899
1714	CARMIL2	1.02793927948482e-10	-0.160619812	-0.053193144	-0.268046479	7.20637011802193e-10	TRUE	TRUE	0.671012839	0.31662421	-0.354388629
1715	FAAH	1.03039302201907e-10	-0.233755143	-0.105376719	-0.362133568	7.21936008896862e-10	TRUE	TRUE	0.886636523	0.468877835	-0.417758687
1716	HMGN3	1.03314962631611e-10	-0.246631969	-0.002141594	-0.491122344	7.2344556584e-10	TRUE	TRUE	3.260112815	2.152498655	-1.10761416
1717	PHF1	1.03644873460618e-10	-0.195415524	-0.075549436	-0.315281613	7.25333022424453e-10	TRUE	TRUE	0.804334525	0.396935251	-0.407399275
1718	GRIK3	1.05185789046163e-10	0.274884085	0.388409868	0.161358301	7.35688266110996e-10	TRUE	TRUE	0.53315378	0.477531003	-0.055622777
1719	CCNI	1.05449829059778e-10	-0.22162529	0.039197549	-0.482448129	7.37105960431813e-10	TRUE	TRUE	3.429151627	2.209120465	-1.220031162
1720	CRYL1	1.07007087184983e-10	-0.490235449	-0.212184417	-0.76828648	7.47556488148117e-10	TRUE	TRUE	3.225660413	2.126220947	-1.099439466
1721	WNT10B	1.0805763714128e-10	0.106388023	0.218932572	-0.006156526	7.54457041190946e-10	TRUE	TRUE	0.527609431	0.446608105	-0.081001326
1722	VPS28	1.08321113911759e-10	-0.202336081	-0.088779998	-0.315892163	7.55857435983565e-10	TRUE	TRUE	0.684769234	0.359219973	-0.325549261
1723	GRM1	1.08436827159563e-10	0.696881897	1.065682035	0.328081759	7.56225719761642e-10	TRUE	TRUE	6.738870504	6.793919875	0.05504937
1724	CDK17	1.08927314534458e-10	-0.16041655	0.141299115	-0.462132216	7.59205691093994e-10	TRUE	TRUE	4.834118616	3.570677944	-1.263440672
1725	ABHD16A	1.11409782383946e-10	-0.056502908	0.063459836	-0.176465653	7.76057939203187e-10	TRUE	TRUE	0.852259789	0.500256336	-0.352003454
1726	MYO6	1.12183279567449e-10	-0.242532319	0.056368401	-0.541433039	7.80993213952765e-10	TRUE	TRUE	5.74086626	4.24914968	-1.491716581
1727	RPS13	1.12318932674028e-10	-0.100166427	-0.011440922	-0.188891931	7.814848262948e-10	TRUE	TRUE	0.510259448	0.285539208	-0.22472024
1728	EML1	1.12507642151528e-10	-0.244197489	0.018211686	-0.506606663	7.82344807924054e-10	TRUE	TRUE	3.626959903	2.647048119	-0.979911783
1729	NUP98	1.13457214140404e-10	0.538080967	0.801339887	0.274822046	7.88119606619875e-10	TRUE	TRUE	3.271584754	2.500130942	-0.771453812
1730	R3HDM1	1.13469284242043e-10	0.177416102	0.228639101	0.126193103	7.88119606619875e-10	TRUE	TRUE	9.652526577	10.17897946	0.52645288
1731	BBLN	1.13607563781953e-10	-0.136858476	-0.022179675	-0.251537277	7.88624197807018e-10	TRUE	TRUE	0.722034012	0.383299078	-0.338734934
1732	TMEM160	1.14016352731063e-10	-0.168408741	-0.071312607	-0.265504875	7.91004904397489e-10	TRUE	TRUE	0.560133408	0.213000219	-0.347133189
1733	ABCB8	1.1462165918868e-10	-0.244485238	-0.108359331	-0.380611145	7.94745445361328e-10	TRUE	TRUE	1.115707237	0.608615061	-0.507092176
1734	RAVER2	1.15703697370055e-10	-0.093423322	0.10426335	-0.291109995	8.01785252363658e-10	TRUE	TRUE	2.136181305	1.190503956	-0.945677348
1735	ENSG00000250075	1.16029312449897e-10	-0.369781206	-0.096716325	-0.642846088	8.02652975473781e-10	TRUE	TRUE	3.571140422	2.078840892	-1.49229953
1736	M6PR	1.16011079012264e-10	-0.035345061	0.108396826	-0.179086949	8.02652975473781e-10	TRUE	TRUE	1.324350546	0.737759977	-0.586590569
1737	TNPO2	1.15974278138055e-10	-0.030356897	0.146353431	-0.207067224	8.02652975473781e-10	TRUE	TRUE	1.723843179	1.109838041	-0.614005138
1738	ZNF516	1.17188315707023e-10	0.81275313	1.074825383	0.550680878	8.10204143576291e-10	TRUE	TRUE	2.56303879	2.442127145	-0.120911645
1739	LDHA	1.18957113827741e-10	-0.149521399	-0.0376871	-0.261355698	8.21960137868969e-10	TRUE	TRUE	0.799006058	0.343937231	-0.455068827
1740	CD163L1	1.19360879342499e-10	0.320855159	0.415177961	0.226532357	8.2427604952843e-10	TRUE	TRUE	0.402756755	0.491143771	0.088387016
1741	HSBP1	1.20937330954417e-10	-0.148353291	-0.015086562	-0.28162002	8.34682922888153e-10	TRUE	TRUE	0.971733535	0.589949185	-0.381784351
1742	ENSG00000285572	1.21628028863991e-10	0.519870379	0.738670303	0.301070455	8.38968079695589e-10	TRUE	TRUE	0.554479488	0.871321056	0.316841569
1743	RNF187	1.21817870866879e-10	0.167179777	0.305206777	0.029152777	8.39795488431677e-10	TRUE	TRUE	0.944817009	0.71835236	-0.226464649
1744	ENSG00000262769	1.2236860016885e-10	0.2015286	0.290047363	0.113009836	8.43108428686294e-10	TRUE	TRUE	0.413171549	0.383668823	-0.029502726
1745	KIAA0513	1.22597990609091e-10	0.285139299	0.533626469	0.036652129	8.44204845363229e-10	TRUE	TRUE	3.606901849	2.855033661	-0.751868188
1746	SCN1B	1.24117255451091e-10	-0.150394758	0.063683645	-0.364473162	8.54063230729003e-10	TRUE	TRUE	2.529326411	1.437605347	-1.091721064
1747	TRO	1.24171809594172e-10	-0.324226355	-0.171649652	-0.476803057	8.54063230729003e-10	TRUE	TRUE	1.2592671	0.605040423	-0.654226677
1748	PDGFA	1.25506164741257e-10	0.05220286	0.156939093	-0.052533372	8.62747182798021e-10	TRUE	TRUE	0.726191121	0.442721087	-0.283470034
1749	SPOCK2	1.26457576234429e-10	0.417320799	0.624085826	0.210555773	8.68790300762089e-10	TRUE	TRUE	2.101944493	1.460530135	-0.641414358
1750	TMEM63B	1.2777322530477e-10	0.021013398	0.222698096	-0.1806713	8.77327471578349e-10	TRUE	TRUE	2.158329236	1.41234582	-0.745983416
1751	MAU2	1.27946389553197e-10	-0.09551966	0.075591967	-0.266631287	8.7801474407265e-10	TRUE	TRUE	1.603571941	1.030472346	-0.573099595
1752	GNPTG	1.28543457923926e-10	-0.116225438	0.05059039	-0.283041266	8.81608556172314e-10	TRUE	TRUE	1.536402705	0.907917239	-0.628485466
1753	AP4B1	1.29081163143922e-10	-0.082636033	0.031453364	-0.196725431	8.84791361287713e-10	TRUE	TRUE	0.68522461	0.433225201	-0.251999408
1754	SMIM17	1.30404827228373e-10	-0.16587756	-0.04454751	-0.28720761	8.9335484833303e-10	TRUE	TRUE	0.902774468	0.405051775	-0.497722693
1755	PRRC2A	1.31507494933354e-10	0.056680434	0.205814783	-0.092453914	8.99882721594064e-10	TRUE	TRUE	1.122869146	0.786979326	-0.335889819
1756	SYNJ2	1.31457206249289e-10	0.880394866	1.188044521	0.572745211	8.99882721594064e-10	TRUE	TRUE	4.121504528	3.710830195	-0.410674333
1757	TKT	1.32033880836146e-10	-0.079204663	0.039177306	-0.197586633	9.02970467915267e-10	TRUE	TRUE	0.934593849	0.467647962	-0.466945887
1758	LONRF2	1.32319447722256e-10	-0.228027278	0.064649973	-0.52070453	9.04408693874076e-10	TRUE	TRUE	5.857909558	4.699110599	-1.158798958
1759	BABAM1	1.33709670225386e-10	-0.140792627	0.008363398	-0.289948653	9.13391357264488e-10	TRUE	TRUE	1.261990247	0.768311818	-0.493678429
1760	HNRNPK-AS1	1.34515044533595e-10	0.116666492	0.259512783	-0.026179799	9.1837089495209e-10	TRUE	TRUE	1.04787597	0.749727791	-0.298148178
1761	ARPC1A	1.34674035518305e-10	-0.151485592	0.04631684	-0.349288025	9.18484413774828e-10	TRUE	TRUE	2.04932602	1.141323821	-0.908002199
1762	WDR82	1.34684548691016e-10	-0.160132643	0.051135852	-0.371401138	9.18484413774828e-10	TRUE	TRUE	2.26556041	1.396085016	-0.869475394
1763	SUSD4	1.35641913562745e-10	-0.244498676	0.046460835	-0.535458186	9.24488504463953e-10	TRUE	TRUE	4.317998199	2.767435464	-1.550562734
1764	FAM219B	1.35918332674768e-10	-0.148319848	-0.009194605	-0.28744509	9.25847327335606e-10	TRUE	TRUE	1.071864321	0.647497289	-0.424367032
1765	SGSM1	1.36252774684577e-10	1.021376813	1.322718081	0.720035545	9.27599626407862e-10	TRUE	TRUE	5.121938845	4.844037167	-0.277901678
1766	GRSF1	1.37599367783031e-10	-0.326849329	-0.137063625	-0.516635033	9.3623669494955e-10	TRUE	TRUE	2.188762911	1.152659587	-1.036103324
1767	GPALPP1	1.38730533049923e-10	-0.259729911	-0.000508299	-0.518951524	9.43399029500779e-10	TRUE	TRUE	3.530083941	2.318702264	-1.211381677
1768	C2CD5-AS1	1.38908114653827e-10	0.163398154	0.499039731	-0.172243423	9.44072344841846e-10	TRUE	TRUE	5.746133908	5.140443412	-0.605690496
1769	CENATAC	1.40211718693027e-10	0.085760512	0.367156782	-0.195635757	9.52393449302102e-10	TRUE	TRUE	3.564378545	2.741418405	-0.82296014
1770	GTDC1	1.41538198774926e-10	-0.1181094	0.096394607	-0.332613407	9.60860449988423e-10	TRUE	TRUE	7.119511872	6.607189355	-0.512322517
1771	NADK	1.41715507145684e-10	-0.021488763	0.087950879	-0.130928406	9.61520911271905e-10	TRUE	TRUE	0.750748838	0.436152336	-0.314596502
1772	TTC7A	1.41967772338565e-10	-0.167553795	0.001385821	-0.336493412	9.62688912201016e-10	TRUE	TRUE	1.648684757	0.852404486	-0.796280271
1773	CLCF1	1.42950730907062e-10	0.031840888	0.131417722	-0.067735947	9.68261545986055e-10	TRUE	TRUE	0.637843192	0.454134636	-0.183708556
1774	KIF21B	1.42884891660009e-10	-0.210016632	-0.098422613	-0.321610651	9.68261545986055e-10	TRUE	TRUE	0.781081041	0.269737642	-0.511343399
1775	CASP8AP2	1.43536527284826e-10	-0.264705499	-0.070945739	-0.458465259	9.71681640481393e-10	TRUE	TRUE	2.063434219	1.106902893	-0.956531326
1776	RABEP1	1.45096352863127e-10	0.016140979	0.309043169	-0.276761211	9.81135495781283e-10	TRUE	TRUE	5.13535374	3.867191691	-1.268162049
1777	RPL36	1.45031974557081e-10	-0.167606135	-0.042909162	-0.292303108	9.81135495781283e-10	TRUE	TRUE	0.857691268	0.489617347	-0.368073921
1778	MGAT1	1.45305649207506e-10	-0.142346818	-0.015709679	-0.268983956	9.81998133226878e-10	TRUE	TRUE	0.919267025	0.481711409	-0.437555616
1779	OSGEP	1.45524472673092e-10	-0.092429603	0.047579855	-0.232439062	9.82924150443999e-10	TRUE	TRUE	1.080396439	0.659591448	-0.420804991
1780	ATP5MC3	1.45880419147419e-10	-0.093638278	0.072563343	-0.259839899	9.84774784536736e-10	TRUE	TRUE	1.647885897	0.873089386	-0.774796511
1781	NUDCD2	1.50277258664446e-10	0.083531382	0.229522157	-0.062459393	1.01388632235373e-09	TRUE	TRUE	1.158936224	0.76684055	-0.392095674
1782	DBNDD2	1.5061777641916e-10	-0.008349324	0.078020777	-0.094719424	1.01561346882864e-09	TRUE	TRUE	0.462275622	0.271600126	-0.190675496
1783	MLXIPL	1.5134052134969e-10	-0.187738718	0.0282417	-0.403719136	1.01991458470997e-09	TRUE	TRUE	2.261772727	1.460472648	-0.801300078
1784	ENSG00000230612	1.52362853949225e-10	0.550676813	0.841784872	0.259568753	1.0262287292903e-09	TRUE	TRUE	3.309111637	2.773890834	-0.535220804
1785	PFN2	1.52513483266393e-10	-0.185945416	0.056409459	-0.428300291	1.02666779547842e-09	TRUE	TRUE	3.040938356	1.7677732	-1.273165156
1786	PWWP3A	1.53061967746444e-10	0.001696952	0.199725501	-0.196331598	1.0297830931922e-09	TRUE	TRUE	2.143109193	1.382251091	-0.760858102
1787	KLHDC3	1.54347162533297e-10	-0.124218948	0.039014026	-0.287451921	1.03784863178517e-09	TRUE	TRUE	1.488489345	0.858217626	-0.630271719
1788	YTHDF2	1.56103824582168e-10	0.178564236	0.354400309	0.002728163	1.0490735772815e-09	TRUE	TRUE	1.573512416	1.045461179	-0.528051237
1789	RPS25	1.57275955045555e-10	-0.042552465	0.096710625	-0.181815555	1.05635990823219e-09	TRUE	TRUE	0.949871022	0.7639502	-0.185920822
1790	ENSG00000272368	1.57418942496241e-10	0.215984857	0.498072655	-0.066102941	1.05672961622057e-09	TRUE	TRUE	3.513565831	2.742359158	-0.771206672
1791	SRM	1.5751157189475e-10	-0.128693879	-0.030072591	-0.227315168	1.05676105409677e-09	TRUE	TRUE	0.528331553	0.246597072	-0.281734481
1792	CRTC1	1.59951452910436e-10	-0.16602053	0.088772144	-0.420813203	1.07253161728337e-09	TRUE	TRUE	3.516001007	2.465327336	-1.05067367
1793	TOX	1.61345608469808e-10	0.653978184	0.973711245	0.334245124	1.08127653729683e-09	TRUE	TRUE	1.978942078	1.215129399	-0.763812679
1794	SLC25A25	1.61816875751794e-10	0.079746829	0.227792094	-0.068298436	1.08383031161291e-09	TRUE	TRUE	1.26324825	0.812060028	-0.451188222
1795	CMSS1	1.63351980541794e-10	0.101018758	0.40972458	-0.207687064	1.09350272879677e-09	TRUE	TRUE	5.471756869	4.383412261	-1.088344608
1796	PUM1	1.64584817146953e-10	0.034758107	0.340849253	-0.271333039	1.10114207284955e-09	TRUE	TRUE	4.843268908	3.678929985	-1.164338923
1797	MIER2	1.66662638522332e-10	-0.010152341	0.08876219	-0.109066872	1.11380326167093e-09	TRUE	TRUE	0.603903658	0.356227529	-0.247676129
1798	UBC	1.66620646192473e-10	-0.117318348	0.056392772	-0.291029467	1.11380326167093e-09	TRUE	TRUE	1.669390712	0.93819421	-0.731196501
1799	TRPM7	1.68097216925069e-10	0.130712637	0.44196705	-0.180541775	1.12276606924493e-09	TRUE	TRUE	4.527357134	3.194115198	-1.333241935
1800	APC2	1.69311495115061e-10	-0.106540916	0.048135634	-0.261217466	1.13024829183477e-09	TRUE	TRUE	1.237420552	0.752594169	-0.484826383
1801	KBTBD11	1.6956915681359e-10	0.421141572	0.639109936	0.203173209	1.13133980470411e-09	TRUE	TRUE	2.256739942	1.758709729	-0.498030213
1802	SPRY1	1.70913608929806e-10	0.199330942	0.32617363	0.072488253	1.13967698385158e-09	TRUE	TRUE	0.639799168	0.676054407	0.036255239
1803	POLE	1.71018017009599e-10	-0.330455894	-0.185129359	-0.475782429	1.13974070570568e-09	TRUE	TRUE	1.029083999	0.387060543	-0.642023455
1804	PSMB4	1.71271716122781e-10	-0.224716295	-0.096964059	-0.352468532	1.14079874774465e-09	TRUE	TRUE	0.822453393	0.398675593	-0.4237778
1805	ARID4A	1.71731019973055e-10	-0.11940553	0.148446436	-0.387257496	1.14322434127215e-09	TRUE	TRUE	4.087457032	2.811346989	-1.276110043
1806	EFCAB2	1.72921775939143e-10	0.916828454	1.190117253	0.643539656	1.15051387579443e-09	TRUE	TRUE	2.819789825	2.480301136	-0.339488689
1807	USP33	1.73774217267804e-10	-0.210226624	0.090261033	-0.510714281	1.15554565284446e-09	TRUE	TRUE	5.368722109	3.969944155	-1.398777954
1808	PIH1D1	1.74421843719962e-10	-0.041058778	0.058746272	-0.140863828	1.15921066047515e-09	TRUE	TRUE	0.575905246	0.356445605	-0.219459641
1809	GNAQ	1.74805940103076e-10	-0.052980258	0.089301475	-0.195261992	1.16047965540252e-09	TRUE	TRUE	7.612617859	7.225100636	-0.387517222
1810	MRAP2	1.74761883364666e-10	-0.341702076	-0.220830042	-0.46257411	1.16047965540252e-09	TRUE	TRUE	1.187722047	0.248542376	-0.939179671
1811	PDE1A	1.77168899631063e-10	0.421970733	0.695011686	0.148929779	1.17551711649191e-09	TRUE	TRUE	7.485515312	7.823484823	0.337969511
1812	EME2	1.77498464001911e-10	-0.200670581	-0.094897641	-0.306443522	1.17705383192437e-09	TRUE	TRUE	0.605294739	0.277245137	-0.328049602
1813	MAPK8IP1	1.79090728633829e-10	-0.071608166	0.052776937	-0.19599327	1.18695763665973e-09	TRUE	TRUE	0.73889771	0.543472202	-0.195425508
1814	SLC25A41	1.80486164490453e-10	-0.019782791	0.06602124	-0.105586822	1.1955467213436e-09	TRUE	TRUE	0.430693281	0.286069283	-0.144623998
1815	ATP2C2	1.81606428282389e-10	0.144981743	0.237657379	0.052306106	1.20164253427378e-09	TRUE	TRUE	0.422092198	0.370719895	-0.051372303
1816	SNX1	1.81601729422888e-10	0.116719761	0.357594632	-0.124155111	1.20164253427378e-09	TRUE	TRUE	2.710278734	1.81162792	-0.898650813
1817	SMYD5	1.81959718795511e-10	-0.027239557	0.064258969	-0.118738083	1.20331754598066e-09	TRUE	TRUE	0.490970725	0.306874377	-0.184096348
1818	AVIL	1.82914311094344e-10	-0.269918269	-0.137614517	-0.402222021	1.20896499565987e-09	TRUE	TRUE	1.151220149	0.453944116	-0.697276034
1819	EIF3K	1.83742742025028e-10	-0.135423109	0.028148593	-0.298994812	1.21337667338379e-09	TRUE	TRUE	1.561891139	0.869658381	-0.692232758
1820	GLS2	1.83783750462592e-10	-0.04284197	0.13814221	-0.22382615	1.21337667338379e-09	TRUE	TRUE	1.638131085	1.00446151	-0.633669575
1821	RBFOX1	1.8410333345809e-10	0.128266289	0.168629983	0.087902595	1.21481914049007e-09	TRUE	TRUE	12.24283799	12.14719153	-0.095646458
1822	CERS5	1.86043955102406e-10	-0.278611518	-0.039859468	-0.517363567	1.22695069402333e-09	TRUE	TRUE	3.046665125	2.024152646	-1.022512479
1823	UQCC2	1.88612802802105e-10	0.118125285	0.249417842	-0.013167271	1.2432097852277e-09	TRUE	TRUE	1.018457264	0.692600684	-0.325856581
1824	ATP6AP1	1.89827826368882e-10	0.035904494	0.169400305	-0.097591316	1.2505324351143e-09	TRUE	TRUE	1.04732117	0.699499169	-0.347822
1825	COL26A1	1.90025936505701e-10	-0.486011835	-0.177852117	-0.794171552	1.2511515907137e-09	TRUE	TRUE	4.962022775	3.198758331	-1.763264443
1826	PRSS23	1.93944271669209e-10	-0.291953457	-0.039583002	-0.544323911	1.27625102320767e-09	TRUE	TRUE	2.872134095	1.74215893	-1.129975165
1827	MARK3	1.94448153030329e-10	0.073176351	0.343404885	-0.197052183	1.27886645145727e-09	TRUE	TRUE	6.140664776	5.221235055	-0.919429722
1828	DCTN4	1.94597512201483e-10	0.160512358	0.366775703	-0.045750986	1.27914863600275e-09	TRUE	TRUE	2.261914338	1.575155929	-0.686758409
1829	LARGE1	1.96829259471068e-10	-0.164919745	0.025024969	-0.354864458	1.29281452219549e-09	TRUE	TRUE	7.124126496	6.274315637	-0.849810859
1830	WDR64	1.96891692378308e-10	0.48635196	0.683643065	0.289060856	1.29281452219549e-09	TRUE	TRUE	0.724051363	1.27055194	0.546500577
1831	MFSD10	1.98598385695373e-10	-0.205698518	-0.074418049	-0.336978986	1.30330868515325e-09	TRUE	TRUE	0.888905932	0.457798926	-0.431107006
1832	ZFYVE27	1.99319284217804e-10	-0.214313221	-0.034087414	-0.394539028	1.30661239452326e-09	TRUE	TRUE	1.844958061	1.022318741	-0.82263932
1833	ZNF84	1.99234486089504e-10	-0.392558624	-0.199851518	-0.585265731	1.30661239452326e-09	TRUE	TRUE	2.015199123	1.093470863	-0.92172826
1834	CNTNAP2	2.0087344209302e-10	-0.174277791	-0.117779881	-0.230775701	1.31608248647204e-09	TRUE	TRUE	11.03108916	10.16035887	-0.870730289
1835	MTUS2	2.02573882576239e-10	-0.162845	-0.094481853	-0.231208146	1.32579801403868e-09	TRUE	TRUE	8.717105445	8.626110085	-0.09099536
1836	STRC	2.02576993489931e-10	-0.022266562	0.090449071	-0.134982196	1.32579801403868e-09	TRUE	TRUE	0.688365688	0.422655325	-0.265710363
1837	GRM5P1	2.03255073528967e-10	0.002507685	0.246435711	-0.241420341	1.32951168400875e-09	TRUE	TRUE	6.695870366	5.7176927	-0.978177665
1838	VPS13A	2.03529048822889e-10	-0.197652127	-0.020168092	-0.375136163	1.33057946172788e-09	TRUE	TRUE	6.981279284	5.916466392	-1.064812892
1839	RPLP2	2.04420145281286e-10	-0.096528283	0.068029614	-0.26108618	1.33567833915168e-09	TRUE	TRUE	1.398098392	1.046410379	-0.351688012
1840	ENSG00000248343	2.05876281188943e-10	0.912312259	1.309588619	0.515035898	1.3444616275904e-09	TRUE	TRUE	6.039928375	6.088688179	0.048759804
1841	SNRNP27	2.07565727067878e-10	0.04675754	0.175576403	-0.082061324	1.35475816211169e-09	TRUE	TRUE	0.876170881	0.575540551	-0.300630331
1842	PRKAA2	2.10256119263811e-10	-0.271929025	0.023764696	-0.567622746	1.3715730342421e-09	TRUE	TRUE	4.465245369	3.135682921	-1.329562448
1843	LRRC57	2.10604828825432e-10	-0.044993075	0.123981712	-0.213967862	1.3731023457224e-09	TRUE	TRUE	1.363389129	0.880989758	-0.482399371
1844	ZNF793	2.11210204452837e-10	-0.262846572	-0.11860497	-0.407088173	1.37630250363627e-09	TRUE	TRUE	1.302432506	0.640872668	-0.661559838
1845	NQO2	2.15865450806907e-10	-0.222887507	-0.014138299	-0.431636715	1.40587493598688e-09	TRUE	TRUE	2.383235806	1.301966965	-1.081268842
1846	NUCKS1	2.16955503521291e-10	-0.360358092	-0.060307853	-0.66040833	1.41220873798041e-09	TRUE	TRUE	4.940679398	3.562163916	-1.378515482
1847	GTF2I	2.17439698988552e-10	0.067836977	0.333885662	-0.198211708	1.41459416515779e-09	TRUE	TRUE	4.681244148	3.727520581	-0.953723568
1848	CTC1	2.18079885730291e-10	-0.026065761	0.082776447	-0.134907969	1.41799129163159e-09	TRUE	TRUE	0.64160434	0.410446051	-0.231158289
1849	NDUFS8	2.19804344251386e-10	-0.064143407	0.045178232	-0.173465046	1.42843104409121e-09	TRUE	TRUE	0.683096131	0.371774154	-0.311321977
1850	DMAC1	2.20667936981643e-10	-0.145723235	-0.018323946	-0.273122524	1.43326807068725e-09	TRUE	TRUE	0.923277549	0.521310382	-0.401967166
1851	MYADM	2.22568780085128e-10	-0.119473505	-0.015140999	-0.22380601	1.44483331253533e-09	TRUE	TRUE	0.605143633	0.303659415	-0.301484218
1852	TPM1	2.23190608373692e-10	-0.091145189	0.133520702	-0.315811079	1.4480876621049e-09	TRUE	TRUE	2.907418151	2.003397784	-0.904020367
1853	EEF2	2.26114333287525e-10	0.051938544	0.217916328	-0.114039239	1.46626542298052e-09	TRUE	TRUE	1.442231644	0.968212123	-0.474019521
1854	CRCP	2.27227564328336e-10	-0.057613706	0.109130061	-0.224357473	1.47260086528079e-09	TRUE	TRUE	1.642098162	0.924011059	-0.718087103
1855	ENSG00000286145	2.27336435177752e-10	0.255347979	0.539203767	-0.02850781	1.47260086528079e-09	TRUE	TRUE	3.327173193	2.705238207	-0.621934987
1856	RPS3	2.28767452028012e-10	-0.22975962	-0.071616877	-0.387902363	1.48107203856066e-09	TRUE	TRUE	1.465906335	0.774116508	-0.691789827
1857	DVL2	2.30185844850803e-10	-0.190383196	-0.079846503	-0.300919888	1.48945240265334e-09	TRUE	TRUE	0.626256926	0.339649421	-0.286607505
1858	ZNF608	2.32696842865997e-10	-0.513941236	-0.300652217	-0.727230254	1.50488980833037e-09	TRUE	TRUE	1.901159637	1.081903595	-0.819256041
1859	CHMP5	2.33521635369263e-10	0.001699286	0.166598317	-0.163199745	1.50941149574882e-09	TRUE	TRUE	1.377886616	0.858928238	-0.518958378
1860	PNN	2.35101058655051e-10	0.200849875	0.386113324	0.015586425	1.51880339827908e-09	TRUE	TRUE	1.601481386	1.292663265	-0.308818122
1861	EXOSC3	2.36407569012044e-10	0.003185481	0.231461683	-0.22509072	1.52642307858609e-09	TRUE	TRUE	2.559686629	1.81768065	-0.742005979
1862	NFX1	2.37773130720245e-10	0.223847684	0.479037213	-0.031341845	1.53441564915922e-09	TRUE	TRUE	2.961183638	2.3602612	-0.600922439
1863	MIR29B2CHG	2.38226262483154e-10	-0.006870235	0.236442767	-0.250183237	1.53651463767986e-09	TRUE	TRUE	6.722758087	5.610929076	-1.111829011
1864	UCKL1	2.39144517568698e-10	-0.225016714	-0.102123622	-0.347909805	1.54160972269607e-09	TRUE	TRUE	0.829620796	0.395803268	-0.433817528
1865	TPT1-AS1	2.39930508590421e-10	-0.027910414	0.232098097	-0.287918925	1.54584718028016e-09	TRUE	TRUE	3.994134609	2.919803114	-1.074331495
1866	ENSG00000268119	2.4138619183009e-10	-0.463624046	-0.284173257	-0.643074835	1.5543925407451e-09	TRUE	TRUE	1.940346189	0.588086642	-1.352259546
1867	TSPAN17	2.42294792073327e-10	-0.216463504	-0.089533843	-0.343393164	1.55940772445265e-09	TRUE	TRUE	0.9391267	0.455888731	-0.483237969
1868	WDR46	2.4625448227737e-10	-0.205212006	-0.092348782	-0.31807523	1.5840438217585e-09	TRUE	TRUE	0.711524772	0.386471266	-0.325053506
1869	GOLGA1	2.47496612571598e-10	-0.01676967	0.174428893	-0.207968232	1.59033117468466e-09	TRUE	TRUE	1.874445193	1.121739504	-0.75270569
1870	NPAS3	2.47491332319227e-10	-0.678522996	-0.337806328	-1.019239665	1.59033117468466e-09	TRUE	TRUE	6.116487658	3.633413992	-2.483073666
1871	CPLX2	2.47832719795517e-10	-0.606013054	-0.347495927	-0.864530181	1.59163974402081e-09	TRUE	TRUE	3.619592714	1.992460809	-1.627131904
1872	ELOVL7	2.48693606345803e-10	0.710222317	0.937009277	0.483435357	1.59631537064699e-09	TRUE	TRUE	1.860028718	1.401614021	-0.458414696
1873	MYL6B	2.49674496714285e-10	-0.129545381	0.001008336	-0.260099097	1.60175587427594e-09	TRUE	TRUE	0.909083509	0.483316251	-0.425767258
1874	SMURF1	2.50495043733942e-10	0.711358244	0.95223178	0.470484709	1.60609451241756e-09	TRUE	TRUE	3.008703268	2.5688912	-0.439812068
1875	UBB	2.5061811008513e-10	-0.43815672	-0.232937934	-0.643375506	1.60609451241756e-09	TRUE	TRUE	1.85132889	0.818230089	-1.033098801
1876	SLC44A2	2.53083624472563e-10	-0.265071291	-0.14585186	-0.384290723	1.62103029406307e-09	TRUE	TRUE	0.922284125	0.389433164	-0.532850961
1877	USP39	2.53777874664055e-10	0.036750539	0.151281974	-0.077780897	1.62461105059312e-09	TRUE	TRUE	0.838330378	0.518558477	-0.319771901
1878	STX2	2.54626645784328e-10	0.644282082	0.855618943	0.432945221	1.62917666440069e-09	TRUE	TRUE	2.331566846	1.911625696	-0.419941151
1879	RANBP2	2.55686664297277e-10	0.204496652	0.480301647	-0.071308343	1.63508832261633e-09	TRUE	TRUE	5.674499595	4.651818608	-1.022680987
1880	SRPK2	2.5764675763817e-10	-0.127859815	0.005056294	-0.260775924	1.64674651052141e-09	TRUE	TRUE	7.298778859	6.588999908	-0.70977895
1881	NOMO1	2.58670882914362e-10	-0.0256201	0.08913683	-0.140377029	1.6524132531095e-09	TRUE	TRUE	0.862921165	0.49669685	-0.366224315
1882	ZNF273	2.60690328208628e-10	-0.26358961	0.004126006	-0.531305226	1.664428790518e-09	TRUE	TRUE	3.469797287	2.101740047	-1.36805724
1883	GGNBP2	2.61284604630959e-10	0.170470905	0.384012497	-0.043070687	1.66733712652448e-09	TRUE	TRUE	2.44691544	1.668254184	-0.778661256
1884	FBRS	2.63359437844284e-10	-0.068343994	0.034920923	-0.171608911	1.67968524688796e-09	TRUE	TRUE	0.643536458	0.36451849	-0.279017968
1885	EIF3F	2.69053805326559e-10	0.079411232	0.222250867	-0.063428404	1.71509311660686e-09	TRUE	TRUE	1.182216696	0.773038892	-0.409177804
1886	SYNPO	2.72038916351007e-10	-0.129125898	0.086694965	-0.34494676	1.73320234298712e-09	TRUE	TRUE	2.450374865	1.480668226	-0.969706639
1887	MIS18BP1	2.72726266109289e-10	-0.38019847	-0.187755099	-0.57264184	1.73666073851045e-09	TRUE	TRUE	2.057215344	0.987694981	-1.069520362
1888	MUC20	2.73004627210545e-10	-0.172931177	-0.015928118	-0.329934235	1.73751250029762e-09	TRUE	TRUE	1.679389877	0.911435358	-0.767954518
1889	CEACAM19	2.73433995658213e-10	-0.05418625	0.0513481	-0.159720599	1.73932392367871e-09	TRUE	TRUE	0.53771432	0.396355191	-0.141359129
1890	FRS2	2.74491174186307e-10	0.74441041	1.034269372	0.454551447	1.74416199163347e-09	TRUE	TRUE	3.817194909	3.070159086	-0.747035823
1891	PPFIA2-AS1	2.74477469855418e-10	-0.052975263	0.247662753	-0.353613279	1.74416199163347e-09	TRUE	TRUE	3.651541255	3.026851554	-0.624689701
1892	QKI	2.74630033968919e-10	0.513017688	0.81021528	0.215820096	1.74416199163347e-09	TRUE	TRUE	3.980673177	3.305462239	-0.675210938
1893	JADE1	2.76292604878405e-10	-0.012648772	0.158593078	-0.183890622	1.75379394623292e-09	TRUE	TRUE	1.765127156	0.955591875	-0.809535281
1894	XYLT1	2.7762771749156e-10	-0.293143284	0.021764821	-0.608051389	1.76133825415976e-09	TRUE	TRUE	5.255791708	3.534992875	-1.720798833
1895	ADCY9	2.78791987977543e-10	0.265310768	0.568279854	-0.037658319	1.767791307408e-09	TRUE	TRUE	5.501455082	4.383906023	-1.117549059
1896	EP300	2.80248405666397e-10	0.51314667	0.818157873	0.208135466	1.77608905194485e-09	TRUE	TRUE	4.286910772	3.373479425	-0.913431347
1897	GABRD	2.8095655898744e-10	-0.150589507	0.006920589	-0.308099603	1.77963838312761e-09	TRUE	TRUE	1.549560026	0.763952976	-0.78560705
1898	PPA1	2.81970383871456e-10	-0.110415807	0.09392582	-0.314757433	1.78511914257082e-09	TRUE	TRUE	2.21341063	1.317623721	-0.895786908
1899	TSPAN3	2.82249594381941e-10	-0.388012717	-0.121220126	-0.654805308	1.7859458273267e-09	TRUE	TRUE	3.582395652	2.378320236	-1.204075415
1900	CELF3	2.84254266211217e-10	-0.087797181	0.033370136	-0.208964498	1.79768382252315e-09	TRUE	TRUE	0.770716206	0.501834151	-0.268882055
1901	CNTN2	2.85499101988898e-10	-0.349244377	-0.195278521	-0.503210233	1.80460663308711e-09	TRUE	TRUE	1.453121001	0.64714461	-0.80597639
1902	RPS27	2.85970065126488e-10	-0.025680465	0.132932998	-0.184293927	1.80663317695052e-09	TRUE	TRUE	1.216140178	1.012406094	-0.203734084
1903	TIMP3	2.87729374573672e-10	0.471156068	0.806024852	0.136287285	1.81679251964122e-09	TRUE	TRUE	5.288199841	4.60520794	-0.682991901
1904	ZRANB3	2.91253069919855e-10	-0.126894898	0.184487974	-0.438277771	1.8380760967211e-09	TRUE	TRUE	4.592704755	3.370269634	-1.222435121
1905	PRDM11	2.92689943152864e-10	-0.116982517	0.030129431	-0.264094466	1.84617446557733e-09	TRUE	TRUE	1.30559256	0.72297113	-0.582621429
1906	GLOD4	2.93111928117629e-10	-0.052523621	0.085868037	-0.190915278	1.84786617432394e-09	TRUE	TRUE	1.103627337	0.606037621	-0.497589715
1907	TIA1	2.93765830302893e-10	-0.023449774	0.196740443	-0.243639992	1.85101741841613e-09	TRUE	TRUE	2.419943501	1.823596964	-0.596346537
1908	PIANP	2.9432240116454e-10	-0.378137183	-0.186264201	-0.570010165	1.85355239643245e-09	TRUE	TRUE	1.929691903	1.114159247	-0.815532656
1909	FOXK1	2.96310906487768e-10	0.703313621	0.949747299	0.456879943	1.86509787970509e-09	TRUE	TRUE	2.741963847	2.294269395	-0.447694452
1910	STAC2	2.98858513131503e-10	0.129990832	0.259996932	-1.53E-05	1.88014863549117e-09	TRUE	TRUE	0.995840777	0.676040033	-0.319800744
1911	HNRNPL	3.00901547719244e-10	-0.094882997	0.110346671	-0.300112664	1.89201098764753e-09	TRUE	TRUE	2.420702685	1.640755159	-0.779947526
1912	COX6B1	3.02620146188057e-10	-0.065287627	0.046561141	-0.177136395	1.9018220065877e-09	TRUE	TRUE	0.708067071	0.403788245	-0.304278825
1913	ANTKMT	3.07843599801457e-10	-0.105016304	-0.001834179	-0.20819843	1.93363758244344e-09	TRUE	TRUE	0.665318862	0.31902589	-0.346292973
1914	OGT	3.08467419234272e-10	-0.003460928	0.263108125	-0.270029981	1.93654363088768e-09	TRUE	TRUE	5.761328282	4.919494561	-0.841833721
1915	ATXN7L1	3.08780611484863e-10	-0.095751793	0.203390771	-0.394894357	1.93749756010554e-09	TRUE	TRUE	4.528802777	3.175947906	-1.352854872
1916	CIAPIN1	3.10622168275213e-10	-0.045010556	0.093461702	-0.183482813	1.94803547703286e-09	TRUE	TRUE	1.119830685	0.610865215	-0.50896547
1917	ICE1	3.18457792186939e-10	-0.105072004	0.160405449	-0.370549457	1.99613397543988e-09	TRUE	TRUE	3.701470793	2.607630085	-1.093840708
1918	DIRAS1	3.20392869447049e-10	-0.213552124	-0.087191292	-0.339912956	2.00721622485701e-09	TRUE	TRUE	0.970681331	0.431475175	-0.539206156
1919	DDHD2	3.23786991820968e-10	-0.175669859	0.056147023	-0.407486742	2.02742287322603e-09	TRUE	TRUE	2.466248517	1.551746859	-0.914501658
1920	UBE2E2	3.24847455804536e-10	-0.172262161	-0.102848525	-0.241675796	2.03300366091006e-09	TRUE	TRUE	8.478457146	8.173844752	-0.304612394
1921	CENPV	3.36589956752082e-10	-0.101957867	0.034764838	-0.238680572	2.10539558580584e-09	TRUE	TRUE	1.020951419	0.614967801	-0.405983617
1922	KCNC4	3.37452764405182e-10	-0.216065608	-0.077173628	-0.354957587	2.10969428568817e-09	TRUE	TRUE	1.053196496	0.63563467	-0.417561826
1923	DPH3	3.40529940646547e-10	-0.145033115	-0.055188	-0.234878229	2.1278251517467e-09	TRUE	TRUE	0.537761727	0.211311462	-0.326450265
1924	LANCL2	3.42711514772963e-10	-0.500920433	-0.280938759	-0.720902106	2.14034384693967e-09	TRUE	TRUE	3.007688227	1.640440229	-1.367247998
1925	ZNF746	3.42961154332208e-10	0.320131832	0.483283639	0.156980025	2.14079024958744e-09	TRUE	TRUE	1.416268441	1.175703229	-0.240565212
1926	HYDIN	3.44632707368663e-10	0.003094685	0.237086701	-0.23089733	2.15010727504769e-09	TRUE	TRUE	2.770420544	1.891648804	-0.878771739
1927	SRRM2	3.45507398231766e-10	-0.021370857	0.261988696	-0.304730411	2.15444571725631e-09	TRUE	TRUE	4.721321323	4.151245023	-0.5700763
1928	POLR2C	3.46110413704498e-10	-0.260207483	-0.130792693	-0.389622274	2.15708647877243e-09	TRUE	TRUE	0.846843971	0.449941252	-0.39690272
1929	TTLL12	3.46931495655074e-10	-0.133861634	-0.029356304	-0.238366965	2.161082867699e-09	TRUE	TRUE	0.601923439	0.321371825	-0.280551614
1930	PIAS4	3.47861228160926e-10	-0.034983538	0.102578727	-0.172545804	2.16575156351383e-09	TRUE	TRUE	1.031255313	0.711517183	-0.319738131
1931	ZEB2	3.54767290840192e-10	0.911891784	1.197906433	0.625877135	2.20760422927796e-09	TRUE	TRUE	5.572261711	5.42167954	-0.150582171
1932	PRPF19	3.55930194707889e-10	0.069391972	0.25505357	-0.116269627	2.21369421304865e-09	TRUE	TRUE	1.800389174	1.245183208	-0.555205966
1933	EIF5A	3.56671807246245e-10	-0.107254226	-0.002423135	-0.212085317	2.21715904597563e-09	TRUE	TRUE	0.636421264	0.3429428	-0.293478463
1934	BRWD1	3.57438798759096e-10	-0.00230402	0.225747614	-0.230355653	2.22077797615786e-09	TRUE	TRUE	6.629156956	6.032021036	-0.597135921
1935	MICU3	3.58442601468654e-10	-0.263788745	0.018825847	-0.546403338	2.22586372054126e-09	TRUE	TRUE	5.979321907	4.61628306	-1.363038847
1936	PSMD4	3.60216789960259e-10	-0.232830255	-0.063507397	-0.402153113	2.23571910979681e-09	TRUE	TRUE	1.567636267	0.774663557	-0.792972711
1937	TFIP11	3.60401790585587e-10	-0.014115182	0.076388708	-0.104619072	2.23571910979681e-09	TRUE	TRUE	0.522015943	0.302077921	-0.219938021
1938	ZNF302	3.62023298392278e-10	-0.166108288	0.027219905	-0.359436482	2.24461917104314e-09	TRUE	TRUE	2.060140213	1.252240026	-0.807900188
1939	TRAF5	3.63079857710043e-10	-0.333767282	-0.205814069	-0.461720494	2.25000906149762e-09	TRUE	TRUE	1.066044388	0.37990315	-0.686141238
1940	ENSG00000249881	3.670579082414e-10	1.009976433	1.375418984	0.644533882	2.27348856980859e-09	TRUE	TRUE	5.491831899	4.243466169	-1.24836573
1941	HDAC10	3.70836256065016e-10	-0.191353619	-0.08049848	-0.302208759	2.29512364177664e-09	TRUE	TRUE	0.604581073	0.321505639	-0.283075434
1942	RPS11	3.70932932118029e-10	-0.060111317	0.042761024	-0.162983658	2.29512364177664e-09	TRUE	TRUE	0.661136485	0.4199058	-0.241230686
1943	CFAP74	3.72276804537225e-10	0.279795872	0.419520229	0.140071515	2.29988590402021e-09	TRUE	TRUE	1.012831772	0.796038094	-0.216793678
1944	HDGFL2	3.71904992706769e-10	-0.038978955	0.104477337	-0.182435248	2.29988590402021e-09	TRUE	TRUE	1.127289548	0.743159103	-0.384130444
1945	TRAPPC5	3.72256843460071e-10	-0.057899369	0.027982919	-0.143781657	2.29988590402021e-09	TRUE	TRUE	0.485822832	0.257701266	-0.228121566
1946	OXA1L	3.73754029756069e-10	-0.138406143	-0.04240132	-0.234410965	2.30782549925433e-09	TRUE	TRUE	0.464824735	0.267060393	-0.197764342
1947	SPEF2	3.75340676703713e-10	-0.142988043	0.106414011	-0.392390097	2.31643223999580e-09	TRUE	TRUE	3.154956185	2.134147922	-1.020808263
1948	ARHGAP32	3.76816834702835e-10	-0.061163593	0.042280466	-0.164607651	2.324348606668e-09	TRUE	TRUE	7.96337443	7.709416005	-0.253958425
1949	ITSN2	3.82822697483308e-10	0.103103841	0.400782349	-0.194574668	2.36018344430961e-09	TRUE	TRUE	4.523929682	3.405141613	-1.118788068
1950	DISP3	3.86780493909785e-10	0.210761458	0.315849038	0.105673878	2.38213962830342e-09	TRUE	TRUE	0.484971685	0.522225386	0.037253702
1951	SNAPC4	3.86735437486376e-10	-0.243326583	-0.089329826	-0.39732334	2.38213962830342e-09	TRUE	TRUE	1.379209883	0.76231281	-0.616897073
1952	YLPM1	3.93903446356429e-10	0.109037928	0.412498171	-0.194422315	2.42476629683343e-09	TRUE	TRUE	5.196595051	3.958479548	-1.238115503
1953	TBC1D1	3.95053216696757e-10	0.059981736	0.37986291	-0.259899439	2.4305987976591e-09	TRUE	TRUE	5.159293769	3.694830215	-1.464463554
1954	KCNK1	3.95480975788249e-10	0.621808322	0.930444076	0.313172567	2.43198536595271e-09	TRUE	TRUE	4.94716473	4.616878601	-0.330286129
1955	PVT1	3.9888521004356e-10	0.908489088	1.226944599	0.590033577	2.45166479994036e-09	TRUE	TRUE	5.388171201	4.798435265	-0.589735936
1956	FBXW7	4.06752614633079e-10	-0.09839243	0.020252365	-0.217037225	2.49874203345147e-09	TRUE	TRUE	7.786632055	7.442594457	-0.344037598
1957	ACADM	4.09228135270327e-10	-0.271707492	-0.048274801	-0.495140182	2.51266493275843e-09	TRUE	TRUE	2.912058425	1.836483783	-1.075574642
1958	VXN	4.09846165520897e-10	-0.199579372	0.020382726	-0.419541471	2.51517442538258e-09	TRUE	TRUE	2.639321755	1.582296599	-1.057025155
1959	ENSG00000277701	4.11253206406416e-10	-0.115341632	-0.027142172	-0.203541091	2.52252094343006e-09	TRUE	TRUE	0.554566468	0.214460432	-0.340106036
1960	WSCD2	4.1248677864948e-10	-0.407674991	-0.213221403	-0.602128579	2.52879649604702e-09	TRUE	TRUE	2.160313942	1.051532853	-1.10878109
1961	ZBED4	4.13210321819164e-10	0.421365282	0.612479876	0.230250687	2.53194045230958e-09	TRUE	TRUE	1.61968087	1.16666217	-0.4530187
1962	CELF1	4.18406013134356e-10	0.6341498	0.899703027	0.368596574	2.56247026188706e-09	TRUE	TRUE	6.156211224	5.94519337	-0.211017853
1963	EXOSC8	4.20780061591728e-10	-0.002095051	0.13460938	-0.138799483	2.57569700462873e-09	TRUE	TRUE	1.119335578	0.703303162	-0.416032416
1964	TFCP2	4.22757718843288e-10	-0.328278007	-0.06704567	-0.589510343	2.58630539960552e-09	TRUE	TRUE	3.885471829	2.447013568	-1.438458261
1965	XIAP	4.22943584406195e-10	-0.375839012	-0.163084225	-0.588593799	2.58630539960552e-09	TRUE	TRUE	2.343736708	1.33948962	-1.004247088
1966	ABCF1	4.24285539209075e-10	0.332641747	0.457888088	0.207395407	2.59319177982515e-09	TRUE	TRUE	0.881313618	0.701078023	-0.180235595
1967	ZNF540	4.24798944938053e-10	-0.14515674	0.071853758	-0.362167238	2.59500972159413e-09	TRUE	TRUE	2.348756844	1.58760127	-0.761155574
1968	TMEM170A	4.38428349121824e-10	-0.294504482	-0.144709813	-0.444299152	2.67690805032918e-09	TRUE	TRUE	1.340557656	0.563329481	-0.777228175
1969	RAC1	4.39929076299631e-10	-0.144547014	0.067220851	-0.35631488	2.68470684652939e-09	TRUE	TRUE	2.624113773	1.578478772	-1.045635
1970	MRPL15	4.40612511125281e-10	0.008980328	0.099160536	-0.081199881	2.68751265669105e-09	TRUE	TRUE	0.524869979	0.303385905	-0.221484074
1971	COPS6	4.41360834943254e-10	0.126948559	0.23789185	0.016005268	2.69071120886765e-09	TRUE	TRUE	0.739522239	0.499173664	-0.240348574
1972	FBXW8	4.46160105722901e-10	0.941613288	1.224239914	0.658986663	2.71859017767058e-09	TRUE	TRUE	3.458365428	2.766543431	-0.691821997
1973	ENSG00000269967	4.51620267050045e-10	0.318651384	0.466213408	0.171089361	2.75046585345836e-09	TRUE	TRUE	0.414279862	0.418533394	0.004253531
1974	LINC02981	4.53303024547309e-10	-0.109653098	0.037187663	-0.256493859	2.7593156752586e-09	TRUE	TRUE	1.375484295	0.859881018	-0.515603277
1975	CAPN2	4.53755447629201e-10	-0.205480252	-0.07019103	-0.340769474	2.76067111833543e-09	TRUE	TRUE	1.157718272	0.568733287	-0.588984985
1976	ALS2CL	4.54450480786382e-10	-0.154232543	-0.03033318	-0.278131907	2.76350049449856e-09	TRUE	TRUE	0.769026273	0.414223361	-0.354802912
1977	CFAP221	4.55541182977598e-10	-0.294504123	-0.00389744	-0.585110805	2.7680479171132e-09	TRUE	TRUE	3.832013371	2.353007671	-1.4790057
1978	PLAC8L1	4.55659019644633e-10	-0.085225443	0.034890272	-0.205341158	2.7680479171132e-09	TRUE	TRUE	0.756803988	0.423284541	-0.333519447
1979	RUVBL2	4.59867803956562e-10	-0.111585409	-0.01587428	-0.207296538	2.79220390719659e-09	TRUE	TRUE	0.55970823	0.270652633	-0.289055597
1980	NCL	4.61419620118802e-10	-0.091564757	0.075664441	-0.258793956	2.80021118956946e-09	TRUE	TRUE	1.419569367	0.826005372	-0.593563995
1981	KCNC1	4.65330469445888e-10	-0.213677658	0.056507747	-0.483863064	2.82251939468036e-09	TRUE	TRUE	3.897572319	2.705315465	-1.192256854
1982	PTCH2	4.6781458926484e-10	-0.110732412	0.049841216	-0.27130604	2.83472521664464e-09	TRUE	TRUE	1.556077521	0.894505061	-0.66157246
1983	UBE2Z	4.67645760178113e-10	0.020586292	0.213375667	-0.172203083	2.83472521664464e-09	TRUE	TRUE	1.864117388	1.160290768	-0.70382662
1984	FCHO1	4.75864861597644e-10	-0.264557616	-0.101117692	-0.42799754	2.88205250854702e-09	TRUE	TRUE	1.415559905	0.701848765	-0.71371114
1985	NDUFB6	4.76553990857212e-10	-0.123020297	0.037737649	-0.283778243	2.88477216833263e-09	TRUE	TRUE	1.491896078	0.913062052	-0.578834026
1986	NMT1	4.77240590002554e-10	-0.166804535	0.092111782	-0.425720852	2.88747378120377e-09	TRUE	TRUE	3.969812539	2.688584157	-1.281228381
1987	MFN1	4.8128464210655e-10	0.061041126	0.298846022	-0.176763771	2.91047622524021e-09	TRUE	TRUE	2.650099383	1.825176797	-0.824922586
1988	UQCC6	4.83576385625445e-10	-0.053287204	0.048961275	-0.155535682	2.92286410949464e-09	TRUE	TRUE	0.636810761	0.36067008	-0.276140681
1989	ANKRD36C	4.84633537942389e-10	-0.213601788	0.036804714	-0.464008291	2.92778109196367e-09	TRUE	TRUE	6.371715747	5.392062593	-0.979653154
1990	NDUFB2	4.8924480470546e-10	-0.080700244	0.064251633	-0.225652122	2.95415355444262e-09	TRUE	TRUE	1.303556787	0.732385847	-0.571170939
1991	KRT10	4.91082798065329e-10	0.144646857	0.240808126	0.048485588	2.96376238149321e-09	TRUE	TRUE	0.428161083	0.395400583	-0.0327605
1992	IQCA1	4.97211807113552e-10	-0.427998418	-0.238413498	-0.617583338	2.99924551921508e-09	TRUE	TRUE	2.064973142	0.931264474	-1.133708667
1993	COX6A1	4.98499578372524e-10	-0.057537301	0.065821226	-0.180895827	3.00550473342913e-09	TRUE	TRUE	0.872025222	0.445097489	-0.426927733
1994	CLCN5	5.03426106358239e-10	0.061149214	0.14597889	-0.023680463	3.03368510230722e-09	TRUE	TRUE	0.567563969	0.335578193	-0.231985777
1995	CCT5	5.05392651007136e-10	-0.214521254	-0.065397514	-0.363644993	3.04248401528144e-09	TRUE	TRUE	1.251174207	0.590990329	-0.660183879
1996	ENSG00000261786	5.05307751451864e-10	-0.342830949	-0.142672419	-0.54298948	3.04248401528144e-09	TRUE	TRUE	1.905933394	1.100590462	-0.805342932
1997	EHMT2	5.0754700309417e-10	-0.136065808	-0.002417698	-0.269713918	3.05392327950904e-09	TRUE	TRUE	0.988100818	0.600095084	-0.388005734
1998	WBP2	5.0827525467309e-10	-0.289012612	-0.13511459	-0.442910634	3.05677450458051e-09	TRUE	TRUE	1.361556435	0.73954799	-0.622008445
[truncated: 10,019 more rows]
