# Supplementary material for: Multi-modal dissection of cell-type specific TDP-43 pathology in the motor cortex
Source: Nat Commun. 2026 Mar 9;17:2406. doi: 10.1038/s41467-026-69944-6 (PMC12982666; doi:10.1038/s41467-026-69944-6)
Supplement: Supplementary file 3 — Supplementary Data 1-25 [file 41467_2026_69944_MOESM3_ESM.zip › Supplementary_Data_19.csv]

# Supplementary Data 19. DGE results in Exc RORB ADGRL4 nuclei TDP-43 High vs. TPD-43 Low. 'gene': HGNC gene symbol (or ENSEMBL/Genbank accession); 'p_value': p-value; 'model_log2FC': model log2 fold-change; 'ci.hi': upper log2 fold-change 95% confidence estimate; 'ci.lo': lower log2 fold-change 95% confidence estimate; 'fdr': q-value (fdr-adjusted p-value); all tests two-sided.
	gene	p_value	model_log2FC	ci.hi	ci.lo	fdr	conv_C	conv_D	avg_CPM_disease_2	avg_CPM_disease_1	avg_log2FC
1	SNAI3-AS1	1.14521716891116e-32	0.057663614	1.267786358	-1.15245913	1.50115066500875e-28	TRUE	TRUE	0.606052775	0.301906659	-0.304146117
2	ENSG00000250866	3.14143327342698e-30	0.406635945	1.702181442	-0.888909552	2.05889536740404e-26	TRUE	TRUE	0.605361001	0.298100847	-0.307260155
3	PTGES2	4.2191962060883e-29	1.007059578	3.011490166	-0.99737101	1.5412123981238e-25	TRUE	TRUE	0.372505794	0.851056559	0.478550764
4	RABAC1	5.7276864158015e-29	3.26747221	5.511349392	1.023595028	1.5412123981238e-25	TRUE	TRUE	0.4260923	1.03163675	0.60554445
5	SLCO5A1	5.87889990129617e-29	0.559633854	2.237242208	-1.1179745	1.5412123981238e-25	TRUE	TRUE	0.509153571	0.508675532	-0.000478039
6	ENSG00000258168	7.28153193913821e-29	0.604789362	2.282280655	-1.072701931	1.59077201097039e-25	TRUE	TRUE	0.764832127	0.521171013	-0.243661114
7	PRKAG2-AS1	8.52659522767791e-29	-0.632263555	0.261135323	-1.525662433	1.59666586063431e-25	TRUE	TRUE	0.730146593	0.281768544	-0.44837805
8	UBE2M	1.11226245371394e-28	0.285972591	1.362102809	-0.790157627	1.82244203041028e-25	TRUE	TRUE	0.570746309	0.527829704	-0.042916605
9	TEX53	1.9239470225528e-28	2.16721054	4.425922187	-0.091501107	2.80212195240245e-25	TRUE	TRUE	0.567307339	1.303058127	0.735750788
10	TCF4-AS1	2.96791050109608e-28	-0.446062007	0.378886453	-1.271010467	3.89033708483674e-25	TRUE	TRUE	0.652613655	0.24817642	-0.404437235
11	AKR1B1	3.2855979602418e-28	0.185475243	1.428270585	-1.057320098	3.9152380057136e-25	TRUE	TRUE	0.608274688	0.564634802	-0.043639886
12	DCTD	6.84130078903539e-28	0.083179554	1.3403527	-1.173993592	7.472980895223e-25	TRUE	TRUE	0.863295014	0.253465968	-0.609829046
13	ASAP3	8.43376929813916e-28	0.627669339	2.02066439	-0.765325712	8.50383445846217e-25	TRUE	TRUE	0.720209793	0.229300838	-0.490908954
14	SLC26A8	1.36102531878506e-27	-0.157173586	0.83112483	-1.145472002	1.18935465857563e-24	TRUE	TRUE	0.680936915	0.278929191	-0.402007724
15	TMEM231	1.30646358366023e-27	-0.105752132	1.177314287	-1.388818551	1.18935465857563e-24	TRUE	TRUE	0.595105932	0.831202562	0.236096631
16	TSBP1	1.47796382027657e-27	0.211219891	1.611572367	-1.189132586	1.21082185976158e-24	TRUE	TRUE	0.726012941	0.596004496	-0.130008444
17	DYNLT5	1.66304341876192e-27	0.809271946	2.457172581	-0.838628688	1.2823043019489e-24	TRUE	TRUE	0.443758747	1.146466546	0.702707799
18	ARL4D	2.62699639050579e-27	0.674726362	1.875362395	-0.525909671	1.81235098351316e-24	TRUE	TRUE	0.60059685	0.802866248	0.202269399
19	PCDHGA10	2.51975930040492e-27	2.503277185	5.022071112	-0.015516743	1.81235098351316e-24	TRUE	TRUE	0.496298183	0.704610626	0.208312443
20	EXOSC9	3.46437593080217e-27	-0.404597812	0.481183035	-1.29037866	2.16243046195023e-24	TRUE	TRUE	0.696514408	0.531406973	-0.165107435
21	NCK1-DT	3.43068507369487e-27	-0.56482281	0.445575537	-1.575221158	2.16243046195023e-24	TRUE	TRUE	0.824931705	0.257328148	-0.567603557
22	ENSG00000283031	5.91726401029604e-27	0.696928604	2.207267978	-0.813410769	3.52561348395275e-24	TRUE	TRUE	0.540529929	0.498648987	-0.041880942
23	NET1	6.20315597529222e-27	-0.40064395	0.501609307	-1.302897207	3.53525950104915e-24	TRUE	TRUE	0.737172681	0.24817642	-0.488996261
24	SPTB	6.63274003118881e-27	1.266900218	3.411284075	-0.87748364	3.62258151370095e-24	TRUE	TRUE	0.626631281	0.76133455	0.134703269
25	STYK1	7.23546157872817e-27	-0.069837951	0.994456798	-1.1341327	3.79369721495875e-24	TRUE	TRUE	0.721870095	0.221961856	-0.499908239
26	CRAT37	8.02779803933627e-27	1.046573207	2.865183466	-0.772037052	4.04724525767769e-24	TRUE	TRUE	0.468865187	0.857552676	0.388687489
27	GMEB1	9.255662006383e-27	1.008758731	2.764720683	-0.747203222	4.20745967891929e-24	TRUE	TRUE	0.635028769	1.375933626	0.740904857
28	MERTK	9.30853911265329e-27	-0.433136251	0.40573316	-1.272005662	4.20745967891929e-24	TRUE	TRUE	0.650777219	0.229300838	-0.421476381
29	PXN	8.96932509227494e-27	0.122747714	1.109724311	-0.864228882	4.20745967891929e-24	TRUE	TRUE	0.617821626	0.274983	-0.342838626
30	GUSB	9.7161851404929e-27	-0.627837626	0.015141379	-1.270816631	4.24532516071936e-24	TRUE	TRUE	0.743245203	0.298100847	-0.445144356
31	TM7SF2	1.0916454647844e-26	-0.185903427	0.514880061	-0.886686915	4.61589959754642e-24	TRUE	TRUE	0.481686195	0.834746047	0.353059852
32	NFU1	1.25194590249554e-26	0.347997276	1.773175557	-1.077181006	5.12828340309734e-24	TRUE	TRUE	0.712324075	0.488220494	-0.22410358
33	ALDH6A1	1.34483408333327e-26	-0.051412245	1.048757701	-1.151582191	5.20608594225521e-24	TRUE	TRUE	0.636421034	0.26597338	-0.370447654
34	GNPNAT1	1.3872826534934e-26	0.6111131	2.260327357	-1.038101157	5.20608594225521e-24	TRUE	TRUE	0.802291057	0.24817642	-0.554114637
35	ZNF596	1.39009008223171e-26	-0.332472435	0.527172576	-1.192117447	5.20608594225521e-24	TRUE	TRUE	0.952814172	0.26597338	-0.686840792
36	ENSG00000235281	1.48281755866205e-26	0.490430802	1.880881148	-0.900019543	5.34992551142446e-24	TRUE	TRUE	0.61989195	0.543642655	-0.076249294
37	ENSG00000259113	1.58486954212858e-26	0.71781201	2.6524225	-1.21679848	5.34992551142446e-24	TRUE	TRUE	0.432378363	0.487935236	0.055556873
38	KLRG1	1.59175385219373e-26	1.159680722	3.140985524	-0.821624081	5.34992551142446e-24	TRUE	TRUE	0.593349748	0.509150285	-0.084199463
39	QPRT	1.54630287203043e-26	-0.419042029	0.226381655	-1.064465714	5.34992551142446e-24	TRUE	TRUE	0.631867216	0.221961856	-0.40990536
40	ZNF43	1.67411403772412e-26	0.161822487	1.310917394	-0.987272421	5.48607170162193e-24	TRUE	TRUE	0.633985956	0.573928255	-0.060057701
41	LSM3	1.90362732229577e-26	0.975357384	2.864628541	-0.913913773	6.08603583918364e-24	TRUE	TRUE	0.615627488	0.574787978	-0.040839509
42	ITGAE	2.26432226099692e-26	1.745428326	3.989120304	-0.498263652	7.06684195170181e-24	TRUE	TRUE	0.502050552	0.808094104	0.306043552
43	ZDHHC16	2.56736244452225e-26	-0.155341051	0.810540788	-1.12122289	7.8262760285576e-24	TRUE	TRUE	0.875039884	0.280939366	-0.594100518
44	SAMD4A-AS1	3.05532184463226e-26	1.537519067	3.718559701	-0.643521567	9.10208153169083e-24	TRUE	TRUE	0.358829271	1.041108898	0.682279627
45	ENSG00000290856	3.6138918228844e-26	-0.099834728	0.971565883	-1.171235339	1.05268653365264e-23	TRUE	TRUE	0.658210913	0.266258638	-0.391952275
46	CNTFR	5.26563239044987e-26	0.022556564	0.807138594	-0.762025466	1.5004762907395e-23	TRUE	TRUE	0.443738712	0.543787947	0.100049234
47	DDX23	5.84321844350778e-26	0.967951825	2.978372543	-1.042468893	1.62963632675532e-23	TRUE	TRUE	0.694448176	0.26597338	-0.428474796
48	ZNF177	6.20142061179853e-26	-0.504782896	0.441318013	-1.450883805	1.69350461207198e-23	TRUE	TRUE	0.630125477	0.571302846	-0.05882263
49	ASPHD2	6.6310293546048e-26	0.101481377	1.004327032	-0.801364277	1.76713362111857e-23	TRUE	TRUE	0.445599608	0.498648987	0.053049379
50	ENSG00000286512	6.74066837472752e-26	0.129943997	1.441078207	-1.181190213	1.76713362111857e-23	TRUE	TRUE	0.537767029	0.612530396	0.074763367
51	ENSG00000290588	7.66260492056507e-26	-0.104776939	1.113464356	-1.323018233	1.96943971174053e-23	TRUE	TRUE	0.736122846	0.536490406	-0.19963244
52	SPAG6	7.90512947472309e-26	0.078092228	1.409103791	-1.252919334	1.99270071451289e-23	TRUE	TRUE	0.753863618	0.536892868	-0.21697075
53	HMGB2	9.13238004205332e-26	-0.012958329	1.219648287	-1.245564946	2.25862712436292e-23	TRUE	TRUE	0.754115286	0.251142573	-0.502972713
54	KDM2B-DT	9.52584132308101e-26	-0.204000563	0.908808864	-1.316809989	2.31230977894344e-23	TRUE	TRUE	0.730196735	0.540065793	-0.190130942
55	ENSG00000253116	9.72492653668751e-26	-0.488459697	0.557281966	-1.534201359	2.31235795610787e-23	TRUE	TRUE	0.922969564	0.242702152	-0.680267412
56	ENSG00000289363	9.87885608346361e-26	-0.489648875	0.311482669	-1.290780419	2.31235795610787e-23	TRUE	TRUE	0.74484075	0.532911117	-0.211929633
57	AQP9	1.14249023197206e-25	1.76117114	4.204173532	-0.681831251	2.62732665977013e-23	TRUE	TRUE	0.625823099	0.844594084	0.218770986
58	ENSG00000253925	1.19288205557363e-25	1.393790879	4.492162644	-1.704580885	2.69390377241437e-23	TRUE	TRUE	0.511871543	0.298100847	-0.213770696
59	ENSG00000290450	1.22218784183168e-25	0.107985148	1.109079384	-0.893109087	2.69390377241437e-23	TRUE	TRUE	0.58166671	0.306095932	-0.275570778
60	SPACA6	1.23309602033005e-25	0.424322743	1.880147065	-1.031501578	2.69390377241437e-23	TRUE	TRUE	0.624060536	0.528448968	-0.095611568
61	TMEM70	1.27729208922052e-25	0.596404406	2.101912488	-0.909103675	2.74471224680371e-23	TRUE	TRUE	0.647186979	0.766064523	0.118877544
62	MAGEH1	1.79548899864017e-25	1.291698646	3.392074	-0.808676708	3.79601125712505e-23	TRUE	TRUE	0.693208033	0.542999733	-0.1502083
63	SYDE2	2.4787384766708e-25	0.238051266	1.540604873	-1.064502341	5.15734983368268e-23	TRUE	TRUE	0.632757946	0.229300838	-0.403457108
64	CD226	3.43407139733389e-25	-0.273338301	0.687076943	-1.233753544	7.03340748066447e-23	TRUE	TRUE	0.721170702	0.519664319	-0.201506384
65	PTBP1	3.91579889912107e-25	-0.14452611	0.869938212	-1.158990431	7.89666030302754e-23	TRUE	TRUE	0.633635262	0.251142573	-0.382492689
66	ENSG00000263278	3.98772192681893e-25	1.778957435	4.113441116	-0.555526246	7.91985742677917e-23	TRUE	TRUE	0.431356267	0.770604692	0.339248425
67	POLR3H	4.1748306055432e-25	-0.277287867	0.894106363	-1.448682098	8.16771336977019e-23	TRUE	TRUE	0.88907854	0.24817642	-0.640902121
68	PPP1R9B	4.33507621268196e-25	0.858300694	2.749908509	-1.033307122	8.23926206248066e-23	TRUE	TRUE	0.604257077	0.24817642	-0.356080657
69	TDRD9	4.33711536703666e-25	-0.111190568	0.87019359	-1.092574726	8.23926206248066e-23	TRUE	TRUE	0.661774264	0.5552474	-0.106526864
70	ENSG00000235635	4.4803029206049e-25	0.71643128	2.420687	-0.987824439	8.38968724046987e-23	TRUE	TRUE	0.51356055	0.518213448	0.004652899
71	CCDC183	4.6460177164055e-25	0.570908768	2.037410502	-0.895592966	8.57746482065399e-23	TRUE	TRUE	0.420329312	0.508382156	0.088052845
72	EBP	5.11532927918636e-25	1.011698499	2.898560278	-0.875163281	9.31274113771871e-23	TRUE	TRUE	0.508318506	0.54311777	0.034799264
73	SNHG30	5.75485750107318e-25	0.901508412	2.81396398	-1.010947155	1.03335167293243e-22	TRUE	TRUE	0.495594421	0.285408544	-0.210185877
74	RNF157-AS1	7.1729211713671e-25	0.432589448	2.010265066	-1.145086169	1.27057636100378e-22	TRUE	TRUE	0.841130884	0.501524351	-0.339606533
75	EGLN3	8.7955772853015e-25	-0.405203493	0.437110343	-1.247517329	1.53723236074309e-22	TRUE	TRUE	0.663542613	0.521631343	-0.14191127
76	HIGD1A	9.88054591136967e-25	0.152829468	1.44977894	-1.144120004	1.70413415534518e-22	TRUE	TRUE	0.701454879	0.242702152	-0.458752727
77	GSTK1	1.66922028542267e-24	0.265113741	1.48419321	-0.953965729	2.83100804439971e-22	TRUE	TRUE	0.891688385	0.24817642	-0.643511966
78	RBPMS	1.68460960835503e-24	-0.461381792	0.308889298	-1.231652883	2.83100804439971e-22	TRUE	TRUE	0.789864495	0.253347931	-0.536516564
79	FAM186A	1.73645374976323e-24	0.703831627	2.481952215	-1.074288962	2.88119439897422e-22	TRUE	TRUE	0.640295611	0.551381924	-0.088913687
80	MRPS23	2.37891585899588e-24	0.81988746	2.645102139	-1.005327219	3.89785363496475e-22	TRUE	TRUE	0.695817411	0.520683314	-0.175134098
81	ENSG00000281021	2.42653037643715e-24	-0.014723858	1.220374883	-1.249822599	3.9205834616158e-22	TRUE	TRUE	0.706993221	0.24817642	-0.458816802
82	TPRKB	2.45260790244504e-24	0.475396045	2.056087093	-1.105295004	3.9205834616158e-22	TRUE	TRUE	0.670699729	0.751383795	0.080684066
83	TMEM121	2.58877387778833e-24	0.192966862	1.470195763	-1.08426204	4.08839132410234e-22	TRUE	TRUE	0.566151501	0.531406973	-0.034744528
84	ENSG00000285553	2.69770470858408e-24	-0.121606461	0.686318608	-0.92953153	4.20970396668096e-22	TRUE	TRUE	0.908921366	0.221961856	-0.68695951
85	TMCC2	3.11997900159949e-24	0.560588232	2.081654105	-0.96047764	4.81137467681954e-22	TRUE	TRUE	0.735753418	0.496050083	-0.239703336
86	NFKBIA	3.34094664883694e-24	-0.337742905	0.470767676	-1.146253485	5.09222426429704e-22	TRUE	TRUE	0.741025946	0.26597338	-0.475052566
87	AMDHD2	4.90791968287725e-24	0.281569532	1.554655131	-0.991516067	7.37579169209543e-22	TRUE	TRUE	0.596007754	0.549077495	-0.04693026
88	MIATNB	4.95170635416843e-24	-0.401601089	0.571277008	-1.374479187	7.37579169209543e-22	TRUE	TRUE	0.900457038	0.310764955	-0.589692083
89	ENSG00000258422	8.57011257123241e-24	-0.25007746	0.75698587	-1.257140791	1.24818928426349e-21	TRUE	TRUE	0.760329816	0.229300838	-0.531028977
90	RNF32	8.47519218257658e-24	0.227387531	1.263023727	-0.808248664	1.24818928426349e-21	TRUE	TRUE	0.506014206	0.274983	-0.231031206
91	TADA2B	9.45753316366497e-24	-0.036039751	1.085564499	-1.157644	1.36230049131121e-21	TRUE	TRUE	0.925466147	0.221961856	-0.703504291
92	ZNF551	1.08441576422809e-23	-0.510621566	0.23513998	-1.256383112	1.54505672146759e-21	TRUE	TRUE	0.610934422	0.26597338	-0.344961041
93	SEPTIN7P9	1.18219512976105e-23	-0.255435508	0.278251273	-0.789122288	1.66625954418364e-21	TRUE	TRUE	0.589356792	0.298100847	-0.291255945
94	PLAAT1	1.21769951633962e-23	0.156144365	1.578321748	-1.266033017	1.68016897475577e-21	TRUE	TRUE	0.782342301	0.549857539	-0.232484763
95	VSTM2L	1.20568237992268e-23	-0.18113884	0.932442775	-1.294720455	1.68016897475577e-21	TRUE	TRUE	0.887279468	0.295611527	-0.591667941
96	TRPC4	1.64370273773737e-23	0.807252434	2.553816283	-0.939311414	2.24433911315223e-21	TRUE	TRUE	0.572956933	0.874419584	0.30146265
97	COPE	3.76725253667227e-23	0.642001891	2.39066466	-1.106660877	5.09083981965981e-21	TRUE	TRUE	0.666273586	0.274983	-0.391290586
98	COL5A3	4.07895197081862e-23	0.386031301	1.56763425	-0.795571648	5.45580637076434e-21	TRUE	TRUE	0.407314692	0.56303678	0.155722088
99	CDC26	5.33251876622028e-23	0.116646117	1.236118883	-1.002826648	7.06047030177934e-21	TRUE	TRUE	0.53805475	0.253465968	-0.284588783
100	LZTS1	6.11972475823614e-23	0.546845158	2.033763514	-0.940073197	8.02173521309593e-21	TRUE	TRUE	0.561108118	0.821700401	0.260592283
101	ABCA7	7.76240051222751e-23	0.486689741	2.070714957	-1.097335474	1.00742124667602e-20	TRUE	TRUE	0.705710753	0.533584963	-0.17212579
102	TMEM213	8.1755061470509e-23	0.276012217	1.574726252	-1.022701818	1.05063269191709e-20	TRUE	TRUE	0.502579942	0.266258638	-0.236321304
103	DUSP19	9.86117078318737e-23	0.603421923	2.146584973	-0.939741126	1.2549536565633e-20	TRUE	TRUE	0.708847525	0.285504035	-0.423343489
104	TTLL9	1.40238515026563e-22	0.317196652	1.74966079	-1.115267486	1.76754466823864e-20	TRUE	TRUE	0.790443166	0.24817642	-0.542266746
105	FLYWCH2	1.43446115934831e-22	0.512890237	2.081626162	-1.055845688	1.79075398826073e-20	TRUE	TRUE	0.576904906	0.571420346	-0.00548456
106	AP4B1	2.31805942674382e-22	-0.194563557	0.764747378	-1.153874491	2.86652103450547e-20	TRUE	TRUE	0.847090826	0.289651802	-0.557439024
107	YIPF7	4.07127181671471e-22	0.247527703	1.757785641	-1.262730234	4.9874982218221e-20	TRUE	TRUE	0.831261933	0.554871152	-0.276390782
108	COL4A1	4.55844517958723e-22	-0.258684868	0.738136088	-1.255505824	5.53260179759531e-20	TRUE	TRUE	0.709027211	0.29036348	-0.418663731
109	GNB3	4.9024366349346e-22	-0.29446722	0.140357525	-0.729291965	5.89551737713053e-20	TRUE	TRUE	0.493139576	0.48730855	-0.005831026
110	ENSG00000286593	7.18566197263302e-22	1.839166744	4.208998971	-0.530665483	8.56269610338851e-20	TRUE	TRUE	0.465821927	0.780697186	0.314875259
111	LINC02143	7.49556072836911e-22	-0.090928232	0.689803416	-0.87165988	8.80080096132945e-20	TRUE	TRUE	0.609874573	0.251142573	-0.358732
112	USE1	7.51975669567362e-22	1.290353406	3.257607188	-0.676900375	8.80080096132945e-20	TRUE	TRUE	0.628669209	0.502901222	-0.125767987
113	RAB11B	1.0179224444785e-21	0.16936162	1.407597096	-1.068873856	1.18079003559506e-19	TRUE	TRUE	0.621370875	0.260205737	-0.361165138
114	RHOXF1-AS1	1.03071625251349e-21	0.254672118	1.60924915	-1.099904914	1.18514286297779e-19	TRUE	TRUE	0.624828364	0.266258638	-0.358569726
115	ENSG00000288598	1.07601098199676e-21	-0.319709528	0.596839373	-1.236258428	1.22646538713161e-19	TRUE	TRUE	0.734077063	0.306095932	-0.427981131
116	ARID3A	1.24233785524341e-21	-0.21404681	0.900104875	-1.328198494	1.40384177642505e-19	TRUE	TRUE	0.731384929	0.569292671	-0.162092258
117	LINC01116	1.44441290707816e-21	0.841979039	2.7764802	-1.092522122	1.61823627230603e-19	TRUE	TRUE	0.812228538	0.519321311	-0.292907227
118	IKBKG	1.98266594206986e-21	0.523973356	2.074881983	-1.02693527	2.20243942107218e-19	TRUE	TRUE	0.441345246	0.579869391	0.138524145
119	ELAC2	3.78123665936688e-21	0.528542494	1.939414372	-0.882329384	4.16507984293958e-19	TRUE	TRUE	0.329766089	0.850197323	0.520431235
120	THBS3	3.95336178713759e-21	0.138563761	1.387707304	-1.110579781	4.31838885881663e-19	TRUE	TRUE	0.66282956	0.281768544	-0.381061016
121	MIEN1	4.63390881707044e-21	0.160245352	1.361302325	-1.04081162	5.01994022926936e-19	TRUE	TRUE	0.584434233	0.253465968	-0.330968265
122	ENSG00000239572	5.00195519019533e-21	0.315209131	1.722673571	-1.092255308	5.37423185517053e-19	TRUE	TRUE	0.671179204	0.896414284	0.225235079
123	ZNF317	6.30359559769308e-21	0.33115155	1.899574516	-1.237271417	6.71768545484235e-19	TRUE	TRUE	0.70947288	0.301906659	-0.407566221
124	ENSG00000250909	7.59144224128244e-21	0.930344198	2.830269981	-0.969581585	8.0248891047363e-19	TRUE	TRUE	0.593975984	0.570089601	-0.023886383
125	FAM76A	7.89576148359052e-21	1.420279051	3.313909459	-0.473351357	8.27981132215236e-19	TRUE	TRUE	0.443511781	1.593590759	1.150078979
126	WDR1	9.58595744314314e-21	-0.118950419	0.93544278	-1.173343618	9.97243890196192e-19	TRUE	TRUE	0.636469046	0.24817642	-0.388292626
127	WDHD1	1.06938659870044e-20	-0.01530344	0.932264872	-0.962871752	1.10374169572955e-18	TRUE	TRUE	0.594886248	0.582783063	-0.012103185
128	CFAP74	1.15473327384598e-20	0.575183217	2.258832983	-1.108466549	1.1825190432479e-18	TRUE	TRUE	0.720998403	0.229300838	-0.491697564
129	G6PC3	1.29046566253416e-20	-0.278036294	0.698445747	-1.254518334	1.3112731708913e-18	TRUE	TRUE	0.748045629	0.229300838	-0.518744791
130	ITGA1	1.43578701267438e-20	0.343531611	1.207706005	-0.520642783	1.44771508939506e-18	TRUE	TRUE	0.517719773	0.274983	-0.242736773
131	PPP1R12A-AS2	1.66723225744118e-20	0.422669953	1.830489417	-0.985149511	1.66825041454496e-18	TRUE	TRUE	0.511444077	0.817053487	0.305609411
132	TRMT1	1.88790122194115e-20	-0.054153953	1.016289793	-1.124597699	1.8747431225155e-18	TRUE	TRUE	0.613484915	0.276687131	-0.336797784
133	UBL4A	2.27764694879469e-20	-0.742242755	0.237133239	-1.72161875	2.24476663193991e-18	TRUE	TRUE	0.861176401	0.266258638	-0.594917763
134	MAPK13	2.31985261687782e-20	0.152311037	1.741219067	-1.436596993	2.26930060462944e-18	TRUE	TRUE	0.694501021	0.564337734	-0.130163287
135	PRC1-AS1	3.03087146312059e-20	1.058691177	3.370471551	-1.253089198	2.94286393619146e-18	TRUE	TRUE	0.537147007	0.520062703	-0.017084304
136	LINC00609	3.40890539128327e-20	0.258278746	1.560114786	-1.043557293	3.26160086634607e-18	TRUE	TRUE	0.525111628	0.5073704	-0.017741229
137	RBP2	3.40124533030997e-20	0.474938047	1.739203786	-0.789327692	3.26160086634607e-18	TRUE	TRUE	0.429669703	0.54142361	0.111753907
138	BRME1	3.61170170167044e-20	0.14581518	0.944422485	-0.652792125	3.43059318155769e-18	TRUE	TRUE	0.388552347	0.840221019	0.451668672
139	ASIC1	3.8388465861075e-20	-0.039973798	0.363883854	-0.443831449	3.62011518350338e-18	TRUE	TRUE	0.527780165	0.825485215	0.29770505
140	CDHR2	4.24088829452221e-20	-0.068428674	0.67142573	-0.808283078	3.97068312604265e-18	TRUE	TRUE	0.52688774	0.251142573	-0.275745167
141	SRF	5.4046244130381e-20	0.757935321	2.423672938	-0.907802296	5.02438417064563e-18	TRUE	TRUE	0.44844191	0.81272748	0.36428557
142	OSCP1	5.6408078721901e-20	-0.222185061	0.585676567	-1.030046689	5.20702180201886e-18	TRUE	TRUE	0.707870685	0.264713465	-0.44315722
143	NDUFA3	5.69018541527532e-20	1.335516605	3.721352062	-1.050318852	5.21587065898104e-18	TRUE	TRUE	0.657985904	0.221961856	-0.436024048
144	PYCR2	7.58563161804141e-20	0.832797962	2.540874446	-0.875278522	6.85741098270944e-18	TRUE	TRUE	0.522878779	0.516511232	-0.006367548
145	THYN1	7.54729863291302e-20	0.50708309	2.147034123	-1.132867943	6.85741098270944e-18	TRUE	TRUE	0.539076405	0.547015378	0.007938974
146	TOMM34	8.82509354560851e-20	-0.102229142	0.803562608	-1.008020892	7.92324152026276e-18	TRUE	TRUE	0.873347139	0.251142573	-0.622204566
147	CERCAM	9.00114553055759e-20	-0.272811132	0.519333693	-1.064955958	8.02632759282645e-18	TRUE	TRUE	0.577118164	0.266258638	-0.310859525
148	SLC26A2	9.51642843603664e-20	-0.114373112	0.909143591	-1.137889816	8.42846918510597e-18	TRUE	TRUE	0.67214252	0.280939366	-0.391203154
149	DVL1	9.93841995104914e-20	0.92884341	2.738860034	-0.881173214	8.74314152472162e-18	TRUE	TRUE	0.54307563	0.835307991	0.292232361
150	ARHGDIA	1.20175623402781e-19	1.676627728	3.988307145	-0.635051688	1.05017471437577e-17	TRUE	TRUE	0.511065562	0.538874511	0.027808949
151	ENTPD5	1.28816138372466e-19	0.977202105	2.827516517	-0.873112306	1.11086969854361e-17	TRUE	TRUE	0.613831656	0.836564548	0.222732892
152	SMIM10L2A	1.28626114765374e-19	-0.225450441	0.833038691	-1.283939572	1.11086969854361e-17	TRUE	TRUE	0.746024201	0.266258638	-0.479765562
153	ZNF701	1.52799897804245e-19	0.33739909	1.684186619	-1.009388439	1.30908566040395e-17	TRUE	TRUE	0.639767149	0.221961856	-0.417805293
154	ENSG00000233848	1.63819727765076e-19	-0.284755578	0.667352214	-1.23686337	1.39438246204196e-17	TRUE	TRUE	0.645594578	0.531207497	-0.114387081
155	ENSG00000259539	2.012552638414e-19	2.809095521	5.415859326	0.202331715	1.70197032156973e-17	TRUE	TRUE	0.414471022	0.736111656	0.321640634
156	PALD1	2.17699653030779e-19	2.371377205	4.863586067	-0.120831656	1.82923528969708e-17	TRUE	TRUE	0.330674248	1.028381086	0.697706838
157	ENSG00000285190	2.2271164476e-19	0.025389077	1.096803447	-1.046025294	1.85942945191979e-17	TRUE	TRUE	0.65845123	0.251142573	-0.407308657
158	ENSG00000251414	2.33566642975918e-19	-0.365312944	0.601824157	-1.332450045	1.93771617476477e-17	TRUE	TRUE	0.674782569	0.542092492	-0.132690077
159	ENSG00000290709	2.4777882089899e-19	0.066923466	1.267330519	-1.133483587	2.04269483292073e-17	TRUE	TRUE	0.601083644	0.296670542	-0.304413102
160	HEXIM2-AS1	2.55729430760278e-19	-0.16922956	0.586603335	-0.925062454	2.09506336150358e-17	TRUE	TRUE	0.711850462	0.258007712	-0.453842751
161	LINC01378	3.11106997692169e-19	0.780603271	2.412257513	-0.851050972	2.5329133700304e-17	TRUE	TRUE	0.67894901	0.804729855	0.125780845
162	PAQR8	3.25681215586156e-19	0.457554162	1.748494283	-0.833385958	2.63520331722428e-17	TRUE	TRUE	0.601439921	0.263163301	-0.33827662
163	ECM2	3.89186299066365e-19	1.055482603	3.321033041	-1.210067834	3.12958632633552e-17	TRUE	TRUE	0.754363456	0.813632894	0.059269438
164	LINC02256.1	3.91556421665414e-19	0.078761325	0.935250242	-0.777727593	3.12958632633552e-17	TRUE	TRUE	0.526226786	0.263163301	-0.263063485
165	ENSG00000286716	4.8007436094284e-19	-0.332737053	0.591044178	-1.256518284	3.81382710499318e-17	TRUE	TRUE	0.659742295	0.257328148	-0.402414147
166	SEPTIN4	4.84734731829821e-19	-0.096178954	0.843493395	-1.035851303	3.82765232820801e-17	TRUE	TRUE	0.549375037	0.263163301	-0.286211736
167	EIF2B2	4.94948068184598e-19	0.460744512	2.117425948	-1.195936925	3.884897771116e-17	TRUE	TRUE	0.518147735	0.278929191	-0.239218544
168	ENSG00000253678	5.3792012792953e-19	0.604048977	2.012923119	-0.804825164	4.19705776005969e-17	TRUE	TRUE	0.620627741	0.251142573	-0.369485168
169	ZXDA	5.50422026607621e-19	1.212162854	3.294863412	-0.870537704	4.26919048803118e-17	TRUE	TRUE	0.577399568	0.511613658	-0.065785909
170	NOP53-AS1	7.28735722015141e-19	0.579501948	2.094008284	-0.935004387	5.61898108480851e-17	TRUE	TRUE	0.442852867	0.50598797	0.063135102
171	ZPBP	7.38709096499861e-19	1.480930132	3.583043735	-0.621183471	5.66257241925156e-17	TRUE	TRUE	0.427747939	0.775408923	0.347660984
172	PCED1A	7.62956703341514e-19	0.22471245	1.431353978	-0.981929079	5.81443980662823e-17	TRUE	TRUE	0.529022494	0.845268124	0.31624563
173	RASSF3	8.03773567447614e-19	0.03624631	1.073312523	-1.000819903	6.09009475266088e-17	TRUE	TRUE	0.45583688	0.540470137	0.084633257
174	ENSG00000278013	8.94059083267409e-19	0.890314396	2.76814729	-0.987518497	6.73524509394781e-17	TRUE	TRUE	0.718340863	0.551667182	-0.166673681
175	ENSG00000287047	9.22600643179008e-19	0.996564419	2.8768569	-0.883728062	6.91054241759454e-17	TRUE	TRUE	0.70122583	0.792008748	0.090782918
176	B4GALT3	1.1423673636501e-18	-0.105609019	0.84989302	-1.061111057	8.50804056973038e-17	TRUE	TRUE	0.584065768	0.289651802	-0.294413966
177	PIGQ	1.16840677133803e-18	0.257996225	1.331449911	-0.81545746	8.65281127610108e-17	TRUE	TRUE	0.574197563	0.253465968	-0.320731596
178	ABCG4	1.37084675285937e-18	0.237652453	1.415094993	-0.939790087	1.00949770991464e-16	TRUE	TRUE	0.554681783	0.26597338	-0.288708402
179	ENSG00000229458	1.3990534937592e-18	0.11470986	0.932762505	-0.703342785	1.02451358637964e-16	TRUE	TRUE	0.276921169	1.058876029	0.78195486
180	ENSG00000242628	1.52084974361949e-18	0.65536494	2.201937197	-0.891207318	1.10751657996469e-16	TRUE	TRUE	0.541351046	1.111557335	0.570206289
181	HSPBP1	1.61180788391611e-18	0.771291499	2.48107963	-0.938496633	1.16726948852886e-16	TRUE	TRUE	0.622936554	0.553912191	-0.069024363
182	RPF1	1.79856492535749e-18	0.456182175	2.021929288	-1.109564937	1.29536203525198e-16	TRUE	TRUE	0.606920012	0.570594527	-0.036325485
183	SMARCD2	1.82550347925944e-18	-0.062829544	1.027221593	-1.152880681	1.30757921344988e-16	TRUE	TRUE	0.696040578	0.583347452	-0.112693127
184	LINC00205	3.85398917514738e-18	0.037144573	0.942743684	-0.868454539	2.74554837542564e-16	TRUE	TRUE	0.496722607	0.229300838	-0.267421768
185	SLC35E1	4.78338940172317e-18	-0.367760199	0.268449683	-1.003970082	3.38922531231283e-16	TRUE	TRUE	0.741117234	0.523981092	-0.217136142
186	RBM22	6.2030984116022e-18	0.660349543	2.301926504	-0.981227417	4.37151688060654e-16	TRUE	TRUE	0.454113896	0.557626497	0.103512601
187	GCDH	7.09360572824118e-18	0.151177896	1.309089338	-1.006733546	4.97235207945376e-16	TRUE	TRUE	0.516490974	0.537733832	0.021242858
188	MUS81	7.79172917532175e-18	0.068058962	1.172318812	-1.036200887	5.43265883138923e-16	TRUE	TRUE	0.510893544	0.279726121	-0.231167423
189	HES4	8.0379129965317e-18	0.550897714	1.961917322	-0.860121894	5.54531387150197e-16	TRUE	TRUE	0.621929542	0.524863551	-0.097065991
190	NDUFS7	8.01441720151016e-18	1.010447752	3.274189733	-1.253294229	5.54531387150197e-16	TRUE	TRUE	0.673966025	0.559868557	-0.114097469
191	GLTP	8.35779767299994e-18	-0.516475852	0.23353083	-1.266482534	5.73581214123996e-16	TRUE	TRUE	0.69704882	0.533730368	-0.163318452
192	MIS18A	8.53653580262541e-18	0.906318371	2.615681511	-0.803044769	5.82796413025072e-16	TRUE	TRUE	0.441374691	0.762616252	0.321241562
193	RAB1B	8.79754866417272e-18	0.387821646	1.811285418	-1.035642126	5.97503978704539e-16	TRUE	TRUE	0.640826149	0.501687977	-0.139138172
194	SYNE2	9.48136301031383e-18	0.146019933	1.561058065	-1.2690182	6.40627352263885e-16	TRUE	TRUE	0.814202401	0.47200299	-0.342199411
195	ZNF334	1.10333146691963e-17	-0.165374645	0.756842329	-1.087591618	7.41665070173465e-16	TRUE	TRUE	0.694709371	0.295611527	-0.399097844
196	ENSG00000170846	1.26037677086292e-17	0.04192081	1.374663074	-1.290821454	8.42909117983224e-16	TRUE	TRUE	0.637158392	0.598577201	-0.038581191
197	COP1-DT	1.68542044267543e-17	-0.558833332	0.420706643	-1.538373306	1.1214462519081e-15	TRUE	TRUE	0.853904762	0.540065793	-0.313838969
198	MAOB	1.72801603410377e-17	0.780519143	2.63593732	-1.074899034	1.14398152399153e-15	TRUE	TRUE	0.815179914	0.251142573	-0.564037341
199	AP1G2	2.1788071131074e-17	-0.124586361	0.879963827	-1.129136548	1.43516601199054e-15	TRUE	TRUE	0.627754485	0.496168119	-0.131586366
200	ENSG00000223436	2.35427084269039e-17	-0.528164155	0.247643966	-1.303972276	1.54298911029928e-15	TRUE	TRUE	0.650770809	0.298100847	-0.352669962
201	TSNAXIP1	4.27472742437271e-17	-0.146658712	0.441402117	-0.73471954	2.78771776510833e-15	TRUE	TRUE	0.463048481	0.482766806	0.019718325
202	FUT2	4.50643422752386e-17	2.541965527	5.026005337	0.057925717	2.92427425021697e-15	TRUE	TRUE	0.613910708	0.762023463	0.148112755
203	FSCN1	5.68300023246057e-17	-0.12876383	0.862486843	-1.120014504	3.6695944358174e-15	TRUE	TRUE	0.731633211	0.266258638	-0.465374573
204	GORASP1	6.96032890465783e-17	1.085061925	3.105969423	-0.935845573	4.47235251383602e-15	TRUE	TRUE	0.326224878	1.161576015	0.835351137
205	CSTB	7.6880641156862e-17	0.456727361	2.191330885	-1.277876162	4.91586070382511e-15	TRUE	TRUE	0.814733735	0.285408544	-0.529325191
206	NBPF8	9.18640779690459e-17	-0.006988347	1.058715569	-1.072692264	5.84540938843812e-15	TRUE	TRUE	0.708027525	0.251142573	-0.456884952
207	USP6NL	2.06899936738012e-16	0.214510862	1.67419286	-1.245171136	1.31016636268689e-14	TRUE	TRUE	0.837431429	0.517716511	-0.319714918
208	RCC1	2.1426318976785e-16	0.889053746	3.121009338	-1.342901846	1.35027014013316e-14	TRUE	TRUE	0.498237692	0.500891047	0.002653355
209	RGL4	2.2304942809947e-16	0.259150793	1.159110553	-0.640808966	1.39891478637696e-14	TRUE	TRUE	0.631497417	0.221961856	-0.409535561
210	LGI3	2.55974106113855e-16	-0.310586475	1.106084406	-1.727257357	1.59776599187639e-14	TRUE	TRUE	0.905733313	0.276687131	-0.629046182
211	D2HGDH	2.74253589467418e-16	0.071761401	0.835837466	-0.692314663	1.70375168281465e-14	TRUE	TRUE	0.699164927	0.26597338	-0.433191546
212	DRD1	2.93992636007137e-16	0.232305391	1.560758908	-1.096148126	1.817762015463e-14	TRUE	TRUE	0.601805253	0.5467541	-0.055051154
213	ENSG00000290410	3.38644062536627e-16	-0.438608628	0.261801253	-1.139018509	2.08401238109395e-14	TRUE	TRUE	0.576210056	0.280939366	-0.29527069
214	ZP3	4.03885378985436e-16	0.036321525	1.039383657	-0.966740607	2.47389231202855e-14	TRUE	TRUE	0.583346682	0.815218096	0.231871414
215	HTT-AS	4.86814743191667e-16	0.473345248	1.631883832	-0.685193337	2.96798495523552e-14	TRUE	TRUE	0.498132505	0.221961856	-0.276170649
216	CD302	5.15744454978021e-16	0.186060429	1.540776288	-1.168655431	3.12980477585736e-14	TRUE	TRUE	0.548558398	0.558655311	0.010096913
217	ENSG00000281195	5.43957300981207e-16	1.678083062	3.85977863	-0.503612506	3.28580290380722e-14	TRUE	TRUE	0.618895622	0.730637388	0.111741766
218	RECQL5	5.49216373217962e-16	0.467716823	1.987137666	-1.05170402	3.30235239456011e-14	TRUE	TRUE	0.603818783	0.2802644	-0.323554383
219	ENSG00000231519	7.20767722649551e-16	0.92368694	2.604332069	-0.756958188	4.3140745700869e-14	TRUE	TRUE	0.448971633	1.00160091	0.552629278
220	CCDC107	7.41104166779895e-16	0.729301491	2.462724987	-1.004122004	4.41563337188675e-14	TRUE	TRUE	0.613207926	0.276687131	-0.336520795
221	CAD	9.13067745904347e-16	0.302377189	1.719758244	-1.115003867	5.41560724584352e-14	TRUE	TRUE	0.728032671	0.52315942	-0.204873251
222	PEX2	1.04663064759235e-15	-0.254501039	0.389727706	-0.898729785	6.17983537326151e-14	TRUE	TRUE	0.527530107	0.253465968	-0.274064139
223	ENSG00000242553	1.21802167826523e-15	0.531126408	2.086899455	-1.024646639	7.15956419672675e-14	TRUE	TRUE	0.405471246	0.48730855	0.081837304
224	ESYT1	1.31928100634988e-15	-0.192559838	0.345754749	-0.730874426	7.72014974608669e-14	TRUE	TRUE	0.543480451	0.258007712	-0.285472739
225	NOP10	1.61382415126952e-15	0.565709893	1.848641312	-0.717221526	9.40178087770704e-14	TRUE	TRUE	0.459205133	0.555922366	0.096717233
226	ATG9A	2.21821676713443e-15	-0.106337959	1.131577764	-1.344253681	1.28656572493797e-13	TRUE	TRUE	0.873169941	0.253465968	-0.619703973
227	SHPK	3.3613139139976e-15	-0.480236773	0.292393338	-1.252866883	1.94097369095509e-13	TRUE	TRUE	0.676452429	0.26597338	-0.410479049
228	CYYR1	3.59908720328675e-15	-0.663147073	0.086632336	-1.412926482	2.06915943248608e-13	TRUE	TRUE	0.77126362	0.260205737	-0.511057883
229	EIF4E1B	3.68358987222027e-15	0.497561648	1.684255939	-0.689132643	2.108493277077e-13	TRUE	TRUE	0.472400868	0.80208861	0.329687742
230	ENSG00000290791	3.70614230660614e-15	0.540932092	1.748294925	-0.666430741	2.11217884152145e-13	TRUE	TRUE	0.452966094	0.575060346	0.122094251
231	ITFG1-AS1	4.02586658737545e-15	0.119025145	1.053140393	-0.815090102	2.28446143841201e-13	TRUE	TRUE	0.462271214	0.523369038	0.061097823
232	PLN	4.7900743511766e-15	0.79029105	2.615833254	-1.035251153	2.70639200841478e-13	TRUE	TRUE	0.608362588	0.585263329	-0.023099259
233	FN3KRP	6.090406612057e-15	0.402057327	1.517758597	-0.713643943	3.41166879789928e-13	TRUE	TRUE	0.632756269	0.266258638	-0.36649763
234	SP140	6.06980368284526e-15	0.181546249	1.322572803	-0.959480305	3.41166879789928e-13	TRUE	TRUE	0.478586568	0.541145102	0.062558534
235	MORC4	7.5653032076935e-15	0.031911228	0.959008018	-0.895185562	4.21982955091262e-13	TRUE	TRUE	0.494487848	0.882244712	0.387756865
236	RPL10A	8.02845004226016e-15	1.716041127	4.12196881	-0.689886555	4.45919165906552e-13	TRUE	TRUE	0.447667821	0.555173842	0.107506021
237	DUSP12	8.2888014554432e-15	0.244094041	1.579154925	-1.090966844	4.58437170793035e-13	TRUE	TRUE	0.711985583	0.221961856	-0.490023727
238	PRRG3	8.37688438413588e-15	-0.115383353	0.989684577	-1.220451283	4.61362187005265e-13	TRUE	TRUE	0.729961377	0.221961856	-0.507999521
239	MVP	1.00890685200881e-14	0.982472478	2.720177686	-0.755232731	5.53336862599641e-13	TRUE	TRUE	0.188646507	1.323156058	1.134509552
240	TTC9	1.06357308600624e-14	1.182861474	3.316484189	-0.950761242	5.80888167140411e-13	TRUE	TRUE	0.418098294	0.537733832	0.119635538
241	ENSG00000237324	1.26037478253706e-14	-0.593526774	0.276250952	-1.463304499	6.85518367198997e-13	TRUE	TRUE	0.841374505	0.242702152	-0.598672353
242	PIPOX	1.48485666415088e-14	1.006732995	2.89843428	-0.88496829	8.04276907177263e-13	TRUE	TRUE	0.595760472	0.540794375	-0.054966097
243	F5	1.57143579806345e-14	-0.223710955	0.794450865	-1.241872776	8.47669976996531e-13	TRUE	TRUE	0.756094002	0.24817642	-0.507917582
244	ENSG00000234084	2.16451024087492e-14	2.06557353	4.427256747	-0.296109687	1.16280328841756e-12	TRUE	TRUE	0.608218247	0.794493033	0.186274786
245	ANP32B	2.23498773670543e-14	0.628731265	2.041806459	-0.784343928	1.19576405113203e-12	TRUE	TRUE	0.170083413	1.359536733	1.18945332
246	ADPGK	2.84188023834792e-14	-0.373372318	0.335136605	-1.08188124	1.51250222615396e-12	TRUE	TRUE	0.711821588	0.221961856	-0.489859732
247	LINC01422	2.86161544160957e-14	-0.214355842	0.452681737	-0.881393422	1.51250222615396e-12	TRUE	TRUE	0.61804361	0.310764955	-0.307278655
248	MON1B	2.86109429366428e-14	1.533368083	3.799928593	-0.733192428	1.51250222615396e-12	TRUE	TRUE	0.435789076	0.517401211	0.081612135
249	LRRC59	2.89827730626521e-14	1.020898386	2.917534974	-0.875738202	1.52572766789254e-12	TRUE	TRUE	0.431999539	0.559833843	0.127834304
250	CFAP97	3.87917935502722e-14	0.830710116	2.61011049	-0.948690257	2.03393131942787e-12	TRUE	TRUE	0.688650361	0.5073704	-0.181279961
251	THBS4	3.98339555525567e-14	0.143635166	1.154390282	-0.86711995	2.08025294574866e-12	TRUE	TRUE	0.664055338	0.221961856	-0.442093482
252	PPP1R37	4.82682640086131e-14	0.547831473	2.094847093	-0.999184148	2.51071589136866e-12	TRUE	TRUE	0.535148627	0.528448968	-0.006699659
253	PRKCQ-AS1	5.16280913070642e-14	-0.097497444	0.986665644	-1.181660533	2.67486569507114e-12	TRUE	TRUE	0.633491006	0.242702152	-0.390788854
254	CARMIL3	5.49061633111233e-14	-0.203002894	0.617322141	-1.023327928	2.83350389244962e-12	TRUE	TRUE	0.562446798	0.274983	-0.287463798
255	ZNF267	5.91287852606012e-14	-0.00936264	1.186599525	-1.205324804	3.03945143998416e-12	TRUE	TRUE	0.620364207	0.293549411	-0.326814796
256	TSPOAP1-AS1	6.88272046758955e-14	0.883672143	2.474274486	-0.706930201	3.51610839037456e-12	TRUE	TRUE	0.423796357	0.514305874	0.090509517
257	ZNHIT3	6.89380421365778e-14	0.664661016	2.15985921	-0.830537178	3.51610839037456e-12	TRUE	TRUE	0.514783043	0.242702152	-0.272080891
258	ZNF839	7.07831449825328e-14	-0.134157369	0.678230466	-0.946545205	3.59622273035287e-12	TRUE	TRUE	0.514377219	0.296670542	-0.217706677
259	ENSG00000254138	1.13652752185694e-13	-0.031585151	1.116892582	-1.180062884	5.7519701762551e-12	TRUE	TRUE	0.705268696	0.280939366	-0.42432933
260	C5AR1	1.30068487238803e-13	1.384436222	3.47498191	-0.706109466	6.55745281048551e-12	TRUE	TRUE	0.435037351	0.808290969	0.373253618
261	TSPYL5	1.32560435557323e-13	0.392532776	1.762166294	-0.977100743	6.65747965243444e-12	TRUE	TRUE	0.526688248	0.295611527	-0.231076721
262	SPTBN1-AS2	1.3589318314168e-13	0.042051487	1.092886025	-1.008783051	6.79880856725627e-12	TRUE	TRUE	0.534595381	0.221961856	-0.312633524
263	ERLIN2	1.64556317038902e-13	0.120448015	1.176049417	-0.935153388	8.20153689637235e-12	TRUE	TRUE	0.574106127	0.253465968	-0.320640159
264	MOCS2	1.6685667618718e-13	0.094501581	1.325120572	-1.13611741	8.28468678583922e-12	TRUE	TRUE	0.686346583	0.24817642	-0.438170163
265	ENSG00000231724	2.31937516387802e-13	1.174998761	3.428228932	-1.078231409	1.14725923200427e-11	TRUE	TRUE	0.704088346	0.511473679	-0.192614667
266	ENSG00000256250	2.3450473838868e-13	0.43029296	1.833885699	-0.973299779	1.1555970341349e-11	TRUE	TRUE	0.423264128	0.561870165	0.138606037
267	RGPD1	2.44451368071308e-13	-0.194686105	0.685165993	-1.074538203	1.20010057403697e-11	TRUE	TRUE	0.447774013	0.555372626	0.107598614
268	GNRHR	3.69949422806196e-13	0.42830394	1.882793556	-1.026185675	1.80943919184463e-11	TRUE	TRUE	0.599529646	0.538313679	-0.061215968
269	TAF8	3.81346328674432e-13	-0.061684779	0.860372679	-0.983742238	1.85824820678976e-11	TRUE	TRUE	0.520119919	0.553526781	0.033406862
270	ZSCAN1	4.01846201420108e-13	2.455329519	4.963984283	-0.053325245	1.9508888919314e-11	TRUE	TRUE	0.339021735	0.769347432	0.430325698
271	LZTS2	4.29967346798886e-13	0.628990093	2.20187826	-0.943898073	2.07970921839107e-11	TRUE	TRUE	0.431920222	0.552815103	0.120894881
272	UNG	5.02815658308105e-13	0.049425417	1.080259292	-0.981408457	2.42312781217009e-11	TRUE	TRUE	0.589848284	0.281768544	-0.30807974
273	ENSG00000253122	5.2547623730269e-13	-0.135004918	0.748425441	-1.018435276	2.52305586760573e-11	TRUE	TRUE	0.620271321	0.242702152	-0.377569169
274	DUSP22	5.70523499978262e-13	0.455918364	1.910419113	-0.998582385	2.72935110865513e-11	TRUE	TRUE	0.513605554	0.296670542	-0.216935011
275	AK6	5.83287553471633e-13	0.11355591	1.26526909	-1.03815727	2.78026663669315e-11	TRUE	TRUE	0.550981604	0.487935236	-0.063046368
276	LINC01847	6.71587814008905e-13	1.046146465	2.876388212	-0.784095282	3.18955545870606e-11	TRUE	TRUE	0.33340688	0.757749806	0.424342926
277	CCDC60	7.44107927282331e-13	0.08223855	0.876638928	-0.712161828	3.52121541906743e-11	TRUE	TRUE	0.333411076	0.879453605	0.54604253
278	NSMCE4A	7.74369596828398e-13	0.371520006	1.690815088	-0.947775077	3.6512362141103e-11	TRUE	TRUE	0.455550781	0.591504475	0.135953694
279	ENSG00000289443	8.23841422156328e-13	-0.057107977	0.442988398	-0.557204352	3.87057826581546e-11	TRUE	TRUE	0.51864855	0.24817642	-0.27047213
280	TMEM205	1.11289881667509e-12	1.228715651	3.1908588	-0.733427499	5.2099563174918e-11	TRUE	TRUE	0.511073649	0.539372694	0.028299045
281	EIF3J-DT	1.18094205054286e-12	0.472426537	1.714436882	-0.769583808	5.50882149413375e-11	TRUE	TRUE	0.464800752	0.528448968	0.063648216
282	ENSG00000250493	1.3269084614961e-12	0.076427362	1.110213004	-0.957358281	6.16777167137973e-11	TRUE	TRUE	0.552760227	0.295611527	-0.2571487
283	EMX1	1.68699743670636e-12	0.28408102	1.385594678	-0.817432637	7.81383830400951e-11	TRUE	TRUE	0.609104762	0.29036348	-0.318741282
284	LYSMD3	3.30264254165896e-12	-0.044484038	1.036875931	-1.125844007	1.52433233929809e-10	TRUE	TRUE	0.549934793	0.616860886	0.066926094
285	RGN	3.57925275840953e-12	0.259577298	1.607284567	-1.08812997	1.64620509323622e-10	TRUE	TRUE	0.742775334	0.538947078	-0.203828256
286	TYRP1	7.56879088245881e-12	-0.206641313	0.647086339	-1.060368966	3.46894094011434e-10	TRUE	TRUE	0.592011521	0.312281373	-0.279730148
287	OSTC	9.35263280298529e-12	0.201981209	1.316873725	-0.912911307	4.27157877287565e-10	TRUE	TRUE	0.440719071	0.509565239	0.068846168
288	LINC00571	9.49591033265534e-12	0.007817952	1.046928649	-1.031292745	4.32195807779327e-10	TRUE	TRUE	0.557778236	0.597753133	0.039974896
289	ENSG00000287532	1.08851790547566e-11	0.250984422	1.445979433	-0.944010589	4.93712550345154e-10	TRUE	TRUE	0.452432472	0.509150285	0.056717813
290	ENSG00000287242	3.40978439849751e-11	1.055515703	2.739481816	-0.628450409	1.53620598936777e-09	TRUE	TRUE	0.388660071	0.825033466	0.436373395
291	TOMM22	3.41040542345149e-11	-0.176914417	0.471882089	-0.825710923	1.53620598936777e-09	TRUE	TRUE	0.564683501	0.496168119	-0.068515382
292	EFCAB10	3.90292528913022e-11	0.485726209	2.041226952	-1.069774533	1.75203920170955e-09	TRUE	TRUE	0.508535405	0.253347931	-0.255187474
293	NIT1	4.42310406771823e-11	0.045179212	1.170132105	-1.079773682	1.97877297336691e-09	TRUE	TRUE	0.542781799	0.258007712	-0.284774087
294	ENSG00000285555	1.34781233549444e-10	-0.166878082	0.78227768	-1.116033845	6.00922588219766e-09	TRUE	TRUE	0.533442681	0.279726121	-0.25371656
295	SLX4	1.48716071375503e-10	0.437479083	1.841704994	-0.966746828	6.60803479183082e-09	TRUE	TRUE	0.537864466	0.536551116	-0.001313349
296	ENSG00000258560	2.65122280016069e-10	0.447577049	2.166055166	-1.270901068	1.17406177244954e-08	TRUE	TRUE	0.700201362	0.2802644	-0.419936962
297	ENSG00000287811	2.71965838030579e-10	0.249276958	1.796736173	-1.298182256	1.20031252690398e-08	TRUE	TRUE	0.75642196	0.31452855	-0.441893411
298	CCDC137	3.18287754122612e-10	0.750402135	2.375386859	-0.874582589	1.40003888625477e-08	TRUE	TRUE	0.418536583	0.500709864	0.08217328
299	ENSG00000275367	3.29572063007964e-10	0.244745047	1.453230825	-0.96374073	1.44482628826368e-08	TRUE	TRUE	0.450395872	0.577023593	0.126627721
300	BAP1	4.28232877770541e-10	0.34340056	1.744136297	-1.057335176	1.87109218727208e-08	TRUE	TRUE	0.761101775	0.276687131	-0.484414644
301	OR2L2	4.69912614875509e-10	0.104361192	1.173357036	-0.964634651	2.04638357335155e-08	TRUE	TRUE	0.659603295	0.274983	-0.384620295
302	KHK	1.01235527159975e-09	0.2232852	1.422146838	-0.975576437	4.39402413911572e-08	TRUE	TRUE	0.450710975	0.54924342	0.098532444
303	FAAP20	1.37327351924374e-09	-0.084204306	0.330632172	-0.499040785	5.9408809538769e-08	TRUE	TRUE	0.603920496	0.253347931	-0.350572565
304	CYB561D2	2.51192287286689e-09	-0.104916109	1.044642469	-1.254474688	1.08310148084011e-07	TRUE	TRUE	0.70331974	0.298100847	-0.405218893
305	CCKBR	2.63238369408526e-09	-0.428849996	0.910703094	-1.768403086	1.13132083482195e-07	TRUE	TRUE	0.981416671	0.325272773	-0.656143898
306	ENSG00000240710	4.21975011735524e-09	0.616721837	2.282316059	-1.048872385	1.80759753393113e-07	TRUE	TRUE	0.759998926	0.814079692	0.054080766
307	ENSG00000290817	5.18458637243844e-09	1.289355959	3.62934133	-1.050629412	2.21366638989977e-07	TRUE	TRUE	0.495670498	0.253347931	-0.242322567
308	ENSG00000287202	1.0675659664008e-08	-0.477939043	0.305387515	-1.261265601	4.54339437908498e-07	TRUE	TRUE	0.650241444	0.276687131	-0.373554313
309	BANF1	1.08853876703393e-08	0.49553395	2.059440901	-1.068373001	4.61765895089994e-07	TRUE	TRUE	0.765708931	0.555922366	-0.209786565
310	RHBDL1	1.29317984174901e-08	-0.239306807	0.282603719	-0.761217334	5.46806495666e-07	TRUE	TRUE	0.55267717	0.251142573	-0.301534597
311	PCIF1	1.30757222826929e-08	0.317859653	1.52835221	-0.892632904	5.51114365535496e-07	TRUE	TRUE	0.430981867	0.575060346	0.144078479
312	CHCHD7	1.47338358788583e-08	0.073645342	1.328118595	-1.18082791	6.19010002243829e-07	TRUE	TRUE	0.602574702	0.331242699	-0.271332003
313	LSM14B	1.9860213909309e-08	0.165958554	1.170978559	-0.839061452	8.31717840010296e-07	TRUE	TRUE	0.830513362	0.253347931	-0.577165431
314	SCNM1	4.07400659345634e-08	0.554337842	1.901139643	-0.792463958	1.70070313461865e-06	TRUE	TRUE	0.463118699	0.499318993	0.036200294
315	ENSG00000262039	5.01391174969903e-08	0.76663332	2.433407761	-0.90014112	2.08642397508111e-06	TRUE	TRUE	0.511534936	0.253347931	-0.258187005
316	ENSG00000287972	6.47683893593249e-08	3.065293847	5.985148998	0.145438696	2.68665837886719e-06	TRUE	TRUE	0.579832532	1.344559391	0.76472686
317	UBQLN4	8.04860270196947e-08	0.419149051	1.672658165	-0.834360062	3.32810991222132e-06	TRUE	TRUE	0.516312445	0.264713465	-0.251598981
318	AMOTL1	8.08770945292201e-08	0.392619444	1.931617411	-1.146378522	3.33376400971389e-06	TRUE	TRUE	0.54741078	0.582783063	0.035372283
319	REC114	1.03749653228819e-07	0.567113175	2.236334286	-1.102107936	4.26316756903873e-06	TRUE	TRUE	0.76083104	0.266258638	-0.494572401
320	PDZK1	1.20205782820411e-07	0.268822101	1.440463946	-0.902819744	4.92392937878109e-06	TRUE	TRUE	0.537136532	0.280939366	-0.256197166
321	USP44	1.25333974189857e-07	0.215854151	1.616177444	-1.184469143	5.11799917034469e-06	TRUE	TRUE	0.695876771	0.298100847	-0.397775925
322	NALCN-AS1	1.26704389331925e-07	-0.076047098	1.062941535	-1.215035732	5.1578917247294e-06	TRUE	TRUE	0.684411221	0.578365247	-0.106045974
323	CTBP1-AS	1.41514130796137e-07	-0.160978509	0.584812169	-0.906769187	5.74293258970823e-06	TRUE	TRUE	0.543644794	0.274983	-0.268661794
324	KCNS2	1.59944589916219e-07	0.309005152	1.63710558	-1.019095277	6.47084470562282e-06	TRUE	TRUE	0.503925656	0.26597338	-0.237952276
325	ACACB	1.68949694615137e-07	0.690939955	2.212103089	-0.830223178	6.81413106773911e-06	TRUE	TRUE	0.601846869	0.464664008	-0.137182862
326	HIGD1C	1.7136204579011e-07	0.70837359	2.364616966	-0.947869787	6.89022606201462e-06	TRUE	TRUE	0.547452058	0.517115953	-0.030336105
327	TMEM218	1.76679978011944e-07	0.185043635	1.409121909	-1.039034638	7.08232768128614e-06	TRUE	TRUE	0.521211864	0.263163301	-0.258048564
328	SLIT3	1.77747545441326e-07	0.721722137	2.468761093	-1.025316819	7.10339885867349e-06	TRUE	TRUE	0.522304307	0.814163702	0.291859395
329	KCTD18	2.11240079525966e-07	1.014064949	3.086168326	-1.058038429	8.41621569126555e-06	TRUE	TRUE	0.767893119	0.592755559	-0.17513756
330	WNT2B	2.23785080291289e-07	-0.08296354	0.573237877	-0.739164957	8.88901464381277e-06	TRUE	TRUE	0.513715522	0.289651802	-0.22406372
331	EVI2B	2.24801221639841e-07	0.628960793	2.387107211	-1.129185625	8.90240004004541e-06	TRUE	TRUE	0.479438944	0.258007712	-0.221431232
332	ENSG00000271761	2.26997105261429e-07	0.532717188	2.048007223	-0.982572847	8.96228330050246e-06	TRUE	TRUE	0.439043039	0.544102667	0.105059627
333	XBP1	2.49715363939319e-07	0.200963031	1.411957666	-1.010031604	9.82963660815793e-06	TRUE	TRUE	0.480510069	0.553912191	0.073402121
334	LIN28B-AS1	4.06062475874576e-07	0.36223653	1.663696187	-0.939223127	1.59361285442034e-05	TRUE	TRUE	0.458856931	0.5141498	0.055292869
335	ENSG00000287419	4.78191504539229e-07	0.280917429	1.642501864	-1.080667005	1.87108484820902e-05	TRUE	TRUE	0.670196326	0.310764955	-0.359431372
336	AXIN2	6.01872925841916e-07	-0.119622262	1.014524477	-1.253769	2.34802092617138e-05	TRUE	TRUE	0.816712238	0.242702152	-0.574010086
337	ENSG00000289449	6.07035589866269e-07	0.200831274	0.989621302	-0.587958755	2.36113427654809e-05	TRUE	TRUE	0.535415771	0.258007712	-0.277408059
338	FAM13A-AS1	6.26438895147153e-07	0.608150651	2.324227021	-1.107925719	2.4293967566831e-05	TRUE	TRUE	1.007519095	0.82942037	-0.178098725
339	TBKBP1	6.48373054067872e-07	-0.089169511	0.919095677	-1.097434698	2.50704247572911e-05	TRUE	TRUE	0.532336352	0.289651802	-0.24268455
340	ENSG00000259124	6.5398649720218e-07	-0.619744673	0.31545012	-1.554939466	2.52131029568417e-05	TRUE	TRUE	1.038968931	0.242702152	-0.796266779
341	SH3BP5L	6.7607147951299e-07	0.515517414	2.238555817	-1.207520989	2.59881083679069e-05	TRUE	TRUE	0.851281131	0.289651802	-0.561629329
342	RGP1	8.77959086806341e-07	2.173914879	5.389892752	-1.042062994	3.36499640639109e-05	TRUE	TRUE	0.662603542	0.779639054	0.117035512
343	PSMD9	8.99833937653472e-07	-0.20494142	0.846024058	-1.255906898	3.43878229001799e-05	TRUE	TRUE	0.94873596	0.260205737	-0.688530224
344	RPL23AP7	9.16824021770468e-07	1.046803873	2.865570114	-0.771962368	3.49352595272305e-05	TRUE	TRUE	0.652124396	0.500709864	-0.151414533
345	ZBED3-AS1	1.00689899528786e-06	0.364311537	1.559278978	-0.830655905	3.82563247253137e-05	TRUE	TRUE	0.54758391	0.24817642	-0.29940749
346	DLGAP1-AS1	1.15067855931272e-06	2.298978711	4.573359113	0.024598308	4.35927588308415e-05	TRUE	TRUE	0.646362681	0.945107419	0.298744738
347	FHIP1B	1.16618322666742e-06	-0.027557924	1.147740558	-1.202856406	4.40528234442551e-05	TRUE	TRUE	0.691099367	0.266258638	-0.424840729
348	LACTB2-AS1	1.28608656339973e-06	0.989607851	2.899786591	-0.920570889	4.84425938880564e-05	TRUE	TRUE	0.521213018	0.540794375	0.019581357
349	NUF2	1.29116730394348e-06	0.273250079	1.599148029	-1.052647871	4.84946161034128e-05	TRUE	TRUE	0.628130808	0.511613658	-0.11651715
350	GPAM	1.31573520187198e-06	1.271353895	3.298069806	-0.755362016	4.92761629318227e-05	TRUE	TRUE	0.423123833	0.475309787	0.052185954
351	KMT2B	1.33131567125295e-06	0.497554003	1.925381009	-0.930273003	4.97176234153382e-05	TRUE	TRUE	0.492609963	0.229300838	-0.263309125
352	CCDC126	1.36988936017567e-06	0.424290123	2.268383832	-1.419803587	5.10128117419963e-05	TRUE	TRUE	1.223710986	0.562610953	-0.661100033
353	DNAJB12	1.39327891484392e-06	0.407479459	1.929013672	-1.114054754	5.17368272401533e-05	TRUE	TRUE	0.646436122	0.496168119	-0.150268003
354	TIMM10B	1.59788071055584e-06	0.20901711	1.0747337	-0.65669948	5.91667241637456e-05	TRUE	TRUE	0.456608592	0.515511267	0.058902674
355	KLC1-AS1	1.60897371818805e-06	0.612161264	2.200284453	-0.975961924	5.94096549239687e-05	TRUE	TRUE	0.837226477	0.733310166	-0.103916311
356	TECR	1.64826162584423e-06	-0.229923036	0.664516744	-1.124362817	6.06893634594555e-05	TRUE	TRUE	0.569386187	0.296670542	-0.272715644
357	GPN1	1.88750860092388e-06	0.312372206	1.564030303	-0.939285891	6.93038172014291e-05	TRUE	TRUE	0.52627543	0.285408544	-0.240866886
358	ELN	2.20931515673354e-06	-0.304591772	0.399961246	-1.009144791	8.08930253476627e-05	TRUE	TRUE	0.546416646	0.306095932	-0.240320715
359	PIM3	2.28881497484388e-06	-0.772027969	0.249770749	-1.793826686	8.3570436463102e-05	TRUE	TRUE	0.774321719	0.276687131	-0.497634588
360	PCNX3	2.61806539185893e-06	0.557420939	2.001357257	-0.886515378	9.53266698791301e-05	TRUE	TRUE	0.520490741	0.258007712	-0.262483029
361	ENSG00000280660	2.65695904967121e-06	0.090047029	1.51264693	-1.332552871	9.64748454933248e-05	TRUE	TRUE	0.878010807	0.560391543	-0.317619263
362	SCAF1	2.68963250054637e-06	0.769426152	2.590559682	-1.051707379	9.73914442463035e-05	TRUE	TRUE	0.597010249	0.263163301	-0.333846948
363	LINC00440	2.90655847662935e-06	1.135879805	3.036906428	-0.765146818	0.000104956	TRUE	TRUE	0.541189369	1.051908002	0.510718634
364	PARD6G-AS1	3.03075127220521e-06	3.456495265	5.874932462	1.038058068	0.00010914	TRUE	TRUE	0.197461045	1.757920195	1.56045915
365	ENSG00000260733	3.09096244017677e-06	-0.603795801	0.394846333	-1.602437935	0.000111004	TRUE	TRUE	1.011741939	0.333735942	-0.678005997
366	LINC02296	3.159228775485e-06	0.352905424	1.973923654	-1.268112806	0.000113145	TRUE	TRUE	0.705508936	0.315866702	-0.389642234
367	CORO1A	3.22896391842103e-06	0.670938094	2.22156518	-0.879688991	0.000115328	TRUE	TRUE	0.612258131	0.253465968	-0.358792164
368	AP1S2	3.29704925707364e-06	0.262547123	1.907690539	-1.382596292	0.000117439	TRUE	TRUE	1.163893496	0.574598644	-0.589294853
369	ENDOD1	3.3442809609225e-06	0.923751888	3.028032006	-1.18052823	0.000118799	TRUE	TRUE	1.47210488	0.841917287	-0.630187593
370	HAGHL	3.81768055981744e-06	0.3643376	2.063954124	-1.335278923	0.000135249	TRUE	TRUE	0.954110877	0.27818402	-0.675926857
371	TMED2	3.89381769960529e-06	0.265186106	1.871855406	-1.341483194	0.000137575	TRUE	TRUE	0.862224494	0.576311429	-0.285913066
372	NUDT11	3.97838920011131e-06	1.927444076	4.341139158	-0.486251007	0.000140185	TRUE	TRUE	0.71496766	0.787640721	0.072673061
373	DEDD	4.47561592139196e-06	0.331565515	1.927888359	-1.264757329	0.000157283	TRUE	TRUE	0.823558098	0.295611527	-0.527946571
374	SEMA5B	4.80300311195251e-06	0.11116949	0.926842192	-0.704503213	0.000168336	TRUE	TRUE	0.570353061	0.479969568	-0.090383493
375	TTLL4	5.09030494280128e-06	0.18140615	1.264598307	-0.901786007	0.00017793	TRUE	TRUE	0.534004006	0.229300838	-0.304703168
376	RABGGTB	5.7561620087836e-06	1.70783869	3.791686676	-0.376009296	0.00020067	TRUE	TRUE	0.523774119	1.399130987	0.875356868
377	ENSG00000267039	5.91096465781356e-06	0.182817792	1.125090062	-0.759454478	0.00020552	TRUE	TRUE	0.451336179	0.560665486	0.109329308
378	MTA1	6.10476113380534e-06	0.516058819	2.137947422	-1.105829784	0.000211696	TRUE	TRUE	0.645071441	0.295611527	-0.349459914
379	LRP8-DT	6.57291048783833e-06	-0.404468075	0.533424526	-1.342360676	0.000227329	TRUE	TRUE	0.739875549	0.29036348	-0.449512069
380	COX6B1	6.88338749696476e-06	-0.244003582	0.916119699	-1.404126863	0.000237441	TRUE	TRUE	0.880195632	0.278103144	-0.602092489
381	CROT	6.92568286469932e-06	-0.293968896	0.799422383	-1.387360174	0.000238273	TRUE	TRUE	0.873457658	0.26597338	-0.607484278
382	BCL7B	7.15273549971448e-06	0.303819445	1.676737329	-1.069098439	0.00024544	TRUE	TRUE	0.529191731	0.566338933	0.037147203
383	TBC1D2	7.50019344708671e-06	-0.291102669	0.545933295	-1.128138633	0.000256691	TRUE	TRUE	0.56869386	0.229300838	-0.339393022
384	DUS4L	7.78423093804255e-06	0.48795224	1.812954657	-0.837050177	0.000265718	TRUE	TRUE	0.638383074	0.506813899	-0.131569175
385	MUC6	7.81707012627619e-06	0.47642403	1.944745245	-0.991897184	0.000266146	TRUE	TRUE	0.512264692	0.258007712	-0.254256981
386	ENSG00000264634	8.2261199236193e-06	1.420730474	3.671591709	-0.830130762	0.000279347	TRUE	TRUE	0.426898094	0.516511232	0.089613137
387	MSS51	8.5252252406444e-06	0.118185543	1.513441172	-1.277070086	0.000288756	TRUE	TRUE	0.76262645	0.593712374	-0.168914076
388	ENSG00000289376	9.14631367604676e-06	0.49178304	1.998953591	-1.015387511	0.000308995	TRUE	TRUE	0.645242046	0.850317288	0.205075242
389	ENSG00000276649	1.01019726451372e-05	0.301082126	1.480913429	-0.878749177	0.000340403	TRUE	TRUE	0.469417418	0.801432863	0.332015444
390	ZNF425	1.05231950920074e-05	0.194822506	1.479522703	-1.089877691	0.000353687	TRUE	TRUE	0.592283257	0.266258638	-0.326024619
391	LINC01089	1.51109468444146e-05	2.293916739	4.820261611	-0.232428133	0.000506584	TRUE	TRUE	0.326814334	1.0861962	0.759381866
392	HTR2B	1.54194462577582e-05	-0.106255578	0.975110507	-1.187621662	0.000515607	TRUE	TRUE	0.642604779	0.242702152	-0.399902627
393	PRPS1	1.67763282088458e-05	-0.096813541	0.99451314	-1.188140222	0.000559552	TRUE	TRUE	0.70628135	0.29036348	-0.41591787
394	PELP1	1.71003362162971e-05	1.339424486	3.441918204	-0.763069232	0.000568912	TRUE	TRUE	0.629097207	0.785697986	0.156600779
395	FBXW5	1.71466902371893e-05	2.046711541	4.263242069	-0.169818986	0.00056901	TRUE	TRUE	0.524972188	1.067131207	0.54215902
396	TUBB4B	1.72225089381707e-05	0.015590596	1.311359698	-1.280178506	0.000570082	TRUE	TRUE	1.107620604	0.229300838	-0.878319766
397	CALR	1.7403661897828e-05	0.251061441	1.563887609	-1.061764727	0.000574628	TRUE	TRUE	0.513900439	0.278929191	-0.234971248
398	SYVN1	1.78587226519718e-05	0.059218454	1.19802783	-1.079590922	0.000588171	TRUE	TRUE	0.528090147	0.278929191	-0.249160956
399	ENSG00000290008	1.97992760358747e-05	-0.239048123	0.590680527	-1.068776772	0.000650448	TRUE	TRUE	0.638106963	0.280939366	-0.357167597
400	DCAF11	2.31569223855357e-05	0.306954858	1.539021576	-0.925111861	0.000758852	TRUE	TRUE	0.692733251	0.26597338	-0.426759871
401	ZNF277-AS1	2.34965086455523e-05	-0.11892606	0.987037828	-1.224889948	0.00076806	TRUE	TRUE	0.640541261	0.295611527	-0.344929734
402	ENSG00000290888	2.42926248044201e-05	0.1647279	1.326460597	-0.997004797	0.000791474	TRUE	TRUE	0.793017969	0.274983	-0.518034969
403	SULF2	2.4333535532965e-05	NA	NA	NA	0.000791474	TRUE	TRUE	4.168535478	0	-4.168535478
404	CRYZ	2.60942974810442e-05	-0.020619421	1.076144376	-1.117383218	0.000846644	TRUE	TRUE	0.625135598	0.51895264	-0.106182958
405	ENSG00000290073	2.7312816450752e-05	1.405128043	3.2944147	-0.484158613	0.000883991	TRUE	TRUE	0.268886698	1.080116149	0.811229452
406	MTUS2-AS1	2.82670929238334e-05	0.383665915	1.646084438	-0.878752609	0.000912623	TRUE	TRUE	0.609066619	0.266258638	-0.342807981
407	DMKN	2.92921738031852e-05	0.500212694	2.090783818	-1.090358431	0.000943395	TRUE	TRUE	0.767308283	0.266258638	-0.501049645
408	RSAD1	3.15395917155068e-05	-0.106950179	1.202371598	-1.416271956	0.001013287	TRUE	TRUE	0.841022119	0.548571844	-0.292450274
409	LRRTM3	3.24648255566364e-05	-3.886741411	-1.180539281	-6.592943542	0.001040462	TRUE	TRUE	8.446154588	4.237517102	-4.208637486
410	LINC01963	3.30192671853177e-05	-0.268661594	0.681081762	-1.21840495	0.00105565	TRUE	TRUE	0.671258204	0.482766806	-0.188491398
411	FUCA1	3.33711207443675e-05	0.705645575	2.349475396	-0.938184245	0.001064303	TRUE	TRUE	0.431558184	0.532232019	0.100673835
412	C19orf12	3.37043279392053e-05	3.804623343	6.326616145	1.282630541	0.001072321	TRUE	TRUE	1.465884397	1.637735204	0.171850807
413	ENSG00000255467	3.48983622015223e-05	-0.069022456	0.471404372	-0.609449285	0.001107622	TRUE	TRUE	0.5421654	0.263163301	-0.279002099
414	MRPL15	3.54772699414907e-05	-0.340622646	0.81340276	-1.494648052	0.001123275	TRUE	TRUE	1.005586971	0.276687131	-0.72889984
415	TALAM1	3.64532097344457e-05	1.227215891	1.729272107	0.725159675	0.001151394	TRUE	TRUE	11.28347238	12.70741791	1.423945523
416	CFLAR	3.68674704273128e-05	0.903182132	2.629804164	-0.8234399	0.00116168	TRUE	TRUE	0.407749887	1.045822892	0.638073004
417	PLXND1	3.99680246842097e-05	2.138729831	4.396134127	-0.118674465	0.001256357	TRUE	TRUE	0.347102867	1.076902823	0.729799957
418	GUSBP2	5.17182376025308e-05	0.418586914	1.950198702	-1.113024873	0.001621825	TRUE	TRUE	0.686271419	0.278929191	-0.407342229
419	AHI1-DT	5.22907246659809e-05	0.499360783	1.848930672	-0.850209107	0.001635864	TRUE	TRUE	0.538767916	1.280727664	0.741959747
420	AP2S1	5.37694858319551e-05	-0.211570669	0.947386646	-1.370527984	0.00167812	TRUE	TRUE	1.209324069	0.274983	-0.934341069
421	DRG2	5.41893685067605e-05	0.964134327	2.794485433	-0.866216778	0.001687207	TRUE	TRUE	0.425617191	0.511339721	0.085722529
422	ZNF184	5.70133496949565e-05	0.300450182	1.640643995	-1.03974363	0.001770927	TRUE	TRUE	0.448537294	0.551448778	0.102911484
423	ULK3	6.46036926051639e-05	-0.934272567	0.448142788	-2.316687921	0.002001951	TRUE	TRUE	1.693594793	0.288991734	-1.404603059
424	SHMT1	6.56328136138587e-05	0.63746378	2.227853504	-0.952925944	0.002029045	TRUE	TRUE	0.495145931	0.518632398	0.023486467
425	LRP3	6.66219651885635e-05	3.305353895	5.913558411	0.69714938	0.002054778	TRUE	TRUE	0.33818996	1.293300245	0.955110285
426	ARL9	6.83290064572049e-05	0.65758363	2.207428974	-0.892261714	0.00210248	TRUE	TRUE	0.377433434	0.806579556	0.429146122
427	CAPN15	6.96695578501797e-05	-0.238194148	0.952624608	-1.429012903	0.002138709	TRUE	TRUE	1.001462161	0.260205737	-0.741256424
428	GEMIN8	7.12414058398097e-05	-0.630161788	0.320706056	-1.581029633	0.002181851	TRUE	TRUE	0.941451307	0.253465968	-0.68798534
429	APH1A	7.51079555552403e-05	0.820771606	2.617274423	-0.975731212	0.002294907	TRUE	TRUE	0.537482582	0.532395158	-0.005087423
430	ENSG00000280878	7.81231898502774e-05	0.682104918	2.016983642	-0.652773807	0.00237596	TRUE	TRUE	0.359325729	1.151295393	0.791969664
431	MRPS2	7.80419363019777e-05	0.157139483	1.233515373	-0.919236406	0.00237596	TRUE	TRUE	0.42687722	0.548027182	0.121149962
432	CISD3	8.32662428666795e-05	0.181250282	1.241444722	-0.878944158	0.002526514	TRUE	TRUE	0.387184217	0.833924374	0.446740157
433	RUVBL2	8.76589650897286e-05	0.252260487	1.216569819	-0.712048846	0.002653658	TRUE	TRUE	0.505841	0.276687131	-0.229153868
434	CHRM1	8.79676542373946e-05	-0.071838875	0.817831051	-0.9615088	0.002656866	TRUE	TRUE	0.533802313	0.298100847	-0.235701466
435	SLC22A18	9.28591430581932e-05	3.229177669	6.116803814	0.341551525	0.002798156	TRUE	TRUE	0.500889286	0.962618337	0.461729051
436	WASH2P	9.71435076275659e-05	0.039289868	1.041444004	-0.962864267	0.002920544	TRUE	TRUE	0.427063198	0.56534648	0.138283282
437	HSPA5	0.000102122	-0.225141938	0.919694225	-1.369978101	0.003063202	TRUE	TRUE	0.861818121	0.29036348	-0.571454641
438	ACTR8	0.000105943	-0.242564038	0.258112522	-0.743240599	0.003170564	TRUE	TRUE	0.542973531	0.263163301	-0.27981023
439	ENSG00000286946	0.000108424	0.535303185	2.001772455	-0.931166085	0.003237416	TRUE	TRUE	0.750889882	0.788979418	0.038089536
440	ENSG00000248458	0.000112076	-0.554037824	0.493135645	-1.601211293	0.003338843	TRUE	TRUE	0.981334226	0.293549411	-0.687784815
441	UFD1	0.000112936	0.56047526	1.73343462	-0.612484099	0.003356848	TRUE	TRUE	0.44926347	0.58951155	0.140248079
442	KATNA1	0.000116775	-0.065792856	1.066205849	-1.197791561	0.00346308	TRUE	TRUE	0.95662816	0.569292671	-0.387335489
443	DUS2	0.00012784	0.278194277	1.690056376	-1.133667822	0.003782669	TRUE	TRUE	0.581340011	0.301906659	-0.279433352
444	ZNF771	0.000129394	-0.667782139	0.271336675	-1.606900953	0.003820051	TRUE	TRUE	1.042672296	0.306095932	-0.736576364
445	ENSG00000230303	0.000138389	-1.234352175	-0.4175103	-2.051194051	0.00407642	TRUE	TRUE	1.304462681	0.229300838	-1.075161843
446	LINC00106	0.000140599	0.622438329	2.2341927	-0.989316043	0.004132236	TRUE	TRUE	0.71399566	1.041694046	0.327698385
447	SETD6	0.000147402	-0.332961341	0.653025316	-1.318947998	0.00432248	TRUE	TRUE	0.860042015	0.263163301	-0.596878714
448	GRASLND	0.000147927	4.121505455	9.163227124	-0.920216215	0.004328172	TRUE	TRUE	0.258288327	0.984173811	0.725885484
449	DDX27	0.000150362	1.380005332	3.601070642	-0.841059978	0.00438964	TRUE	TRUE	1.26369945	1.019469648	-0.244229802
450	EHBP1L1	0.000151187	0.398378066	1.811804297	-1.015048165	0.004403901	TRUE	TRUE	0.603712389	0.502901222	-0.100811167
451	ENSG00000286319	0.000154458	0.165421796	1.412662236	-1.081818644	0.004489214	TRUE	TRUE	0.553395526	0.332303406	-0.22109212
452	KCNG2	0.000159413	0.52627322	2.146510767	-1.093964328	0.004622986	TRUE	TRUE	0.623700401	0.883994194	0.260293793
453	NDUFA13	0.000160566	-0.321745906	1.022601101	-1.666092913	0.004646137	TRUE	TRUE	1.157595186	0.278929191	-0.878665995
454	PACRG-AS2	0.000173016	0.534173679	1.978504555	-0.910157197	0.004995368	TRUE	TRUE	0.450912609	0.5552474	0.104334791
455	AR	0.000175396	0.033492773	1.209360366	-1.14237482	0.005052954	TRUE	TRUE	0.460416687	0.527105611	0.066688923
456	NEIL2	0.000176844	-0.152920437	0.840832103	-1.146672977	0.005083502	TRUE	TRUE	0.767068461	0.276687131	-0.49038133
457	CFAP276	0.0001782	1.896837026	4.053299922	-0.25962587	0.005111255	TRUE	TRUE	0.083862708	1.903644207	1.819781499
458	KICS2	0.000182056	1.157309131	3.093035186	-0.778416923	0.005210469	TRUE	TRUE	0.781022117	0.817643511	0.036621394
459	FGF17	0.000182468	-0.131159385	0.684608857	-0.946927626	0.005210879	TRUE	TRUE	0.591171332	0.572132024	-0.019039308
460	PIGS	0.000187494	-0.087242119	1.069321681	-1.243805919	0.005342752	TRUE	TRUE	0.898650039	0.221961856	-0.676688183
461	RPS6KB2	0.000203359	0.380750375	1.490488282	-0.728987532	0.005769751	TRUE	TRUE	0.503612161	0.258007712	-0.245604449
462	UNK	0.000203133	0.464429458	2.20905862	-1.280199705	0.005769751	TRUE	TRUE	0.974590044	0.783832021	-0.190758022
463	CCDC85A	0.000203891	-2.162508917	1.262666742	-5.587684575	0.005772366	TRUE	TRUE	9.194120465	6.620410719	-2.573709746
464	BLVRB	0.000208106	0.101123921	1.27286069	-1.070612847	0.005878994	TRUE	TRUE	0.517066514	0.295611527	-0.221454987
465	HSPA1B	0.000213445	-0.483562818	0.323896346	-1.291021982	0.006016865	TRUE	TRUE	0.803152361	0.281768544	-0.521383817
466	CC2D1A	0.000226239	1.813080918	4.069116638	-0.442954802	0.006363816	TRUE	TRUE	1.412923317	1.709938427	0.297015111
467	IDH3G	0.000230873	1.900225292	4.203229908	-0.402779324	0.006480262	TRUE	TRUE	0.356278352	0.792295009	0.436016656
468	HS3ST4	0.000240822	-4.321181237	-2.639313163	-6.003049311	0.006745067	TRUE	TRUE	5.324481221	1.407312911	-3.917168309
469	ENSG00000290835	0.000243895	0.70978061	2.178761818	-0.759200598	0.006815885	TRUE	TRUE	0.561194523	0.482766806	-0.078427717
470	FBXO40	0.00024439	0.26742882	1.389981577	-0.855123938	0.006815885	TRUE	TRUE	0.436575277	0.604180352	0.167605075
471	TRAF5	0.000246307	3.590826491	5.835151947	1.346501036	0.006854756	TRUE	TRUE	0.859688053	2.34694583	1.487257777
472	ENSG00000287564	0.000255924	0.39437211	2.051160666	-1.262416446	0.007107309	TRUE	TRUE	0.888490214	0.836853165	-0.051637049
473	SRI	0.000256637	-2.628862672	-1.618886288	-3.638839056	0.007112051	TRUE	TRUE	2.527401395	0.221961856	-2.305439539
474	ENSG00000257279	0.000261204	0.30993765	1.600916611	-0.981041312	0.007223339	TRUE	TRUE	0.426615748	0.590219953	0.163604205
475	PDZD4	0.000261875	0.210654006	1.414647581	-0.993339568	0.007226652	TRUE	TRUE	0.51429376	0.258007712	-0.256286048
476	THAP4	0.00026287	-0.251685704	1.482337325	-1.985708734	0.007238865	TRUE	TRUE	1.640310894	0.869521193	-0.770789701
477	SHQ1	0.000269901	-0.90394707	0.25130398	-2.059198121	0.007416911	TRUE	TRUE	1.366440321	0.319560827	-1.046879494
478	MN1	0.000275915	2.848183589	7.461359405	-1.764992227	0.007566311	TRUE	TRUE	0.164709326	0.72017941	0.555470084
479	CISD2	0.000279465	0.522912146	2.117616905	-1.071792614	0.00764766	TRUE	TRUE	1.013047675	0.263163301	-0.749884374
480	MAP2K3	0.000283571	0.037576321	0.86691574	-0.791763098	0.007743858	TRUE	TRUE	0.515368076	0.26597338	-0.249394696
481	ENSG00000267698	0.000287219	0.05694725	1.777794745	-1.663900246	0.007810915	TRUE	TRUE	1.587082469	0.279726121	-1.307356348
482	FGFR1	0.000286715	0.853651662	3.010244248	-1.302940924	0.007810915	TRUE	TRUE	1.654342578	1.500773806	-0.153568772
483	SERPINF1	0.000292034	0.270359839	1.72432201	-1.183602332	0.007925422	TRUE	TRUE	0.639950115	0.576284867	-0.063665248
484	APOD	0.000293148	-0.31419462	0.61908223	-1.247471469	0.00793921	TRUE	TRUE	0.804267153	0.242702152	-0.561565001
485	TPP1	0.000306519	-0.61278809	0.205352637	-1.430928816	0.008284216	TRUE	TRUE	0.82771053	0.278929191	-0.548781339
486	BICRA-AS1	0.000319492	0.142739556	1.436516607	-1.151037495	0.008617084	TRUE	TRUE	0.699629174	0.279726121	-0.419903054
487	EXOG	0.000323902	4.138064392	6.178761114	2.09736767	0.008718077	TRUE	TRUE	1.258593316	2.668185086	1.40959177
488	RPS7	0.000338419	4.601565153	7.173729429	2.029400877	0.009090148	TRUE	TRUE	1.14882217	1.016657108	-0.132165062
489	CIAPIN1	0.000339958	-0.336372611	0.682335726	-1.355080947	0.00911281	TRUE	TRUE	0.824509784	0.258007712	-0.566502072
490	ENSG00000288897	0.000343589	-0.50172798	0.678744892	-1.682200851	0.009172641	TRUE	TRUE	1.08658092	0.499318993	-0.587261927
491	NFATC2IP	0.00034316	0.208056703	1.431346397	-1.015232991	0.009172641	TRUE	TRUE	0.879623541	1.040491321	0.16086778
492	ZNF71	0.000353638	3.12801805	5.54613006	0.709906041	0.009421724	TRUE	TRUE	0.657677868	1.335152236	0.677474368
493	EXOC6B	0.000358126	-3.174195034	-0.097707515	-6.250682553	0.009521938	TRUE	TRUE	8.505248864	6.659364292	-1.845884572
494	ENSG00000266368	0.000366325	-0.287945571	0.415180613	-0.991071755	0.009720225	TRUE	TRUE	0.602815877	0.280939366	-0.321876511
495	LIG4	0.000371057	0.817913252	3.064919425	-1.42909292	0.0098259	TRUE	TRUE	0.680008053	0.2802644	-0.399743653
496	TOMM6	0.00037196	0.739475999	2.565921661	-1.086969662	0.009829955	TRUE	TRUE	0.76797318	0.276687131	-0.491286049
497	AIMP2	0.000374914	0.606922683	2.374508938	-1.160663573	0.009888078	TRUE	TRUE	0.853947014	0.546912746	-0.307034268
498	HSF2BP	0.000381839	-0.193694495	0.623635433	-1.011024422	0.010050482	TRUE	TRUE	0.523755698	0.295611527	-0.228144171
499	PHKG2	0.000390625	0.067078786	0.709919514	-0.575761943	0.010261144	TRUE	TRUE	0.659635927	0.263163301	-0.396472626
500	IQCN	0.000397184	0.463599963	1.997710145	-1.070510218	0.010412582	TRUE	TRUE	0.688405792	0.29036348	-0.398042312
501	CCDC92B	0.0004212	-0.430671034	0.147660111	-1.009002179	0.011020149	TRUE	TRUE	0.566747755	0.289651802	-0.277095953
502	CPE	0.000426947	-0.605586174	1.30164858	-2.512820927	0.011148251	TRUE	TRUE	8.428614436	5.033688408	-3.394926027
503	TICAM2-AS1	0.000430095	-0.069362698	0.182810286	-0.321535682	0.011208128	TRUE	TRUE	0.433002215	0.548798084	0.115795868
504	ATG3	0.000450192	-0.10190378	1.129301392	-1.333108952	0.011708574	TRUE	TRUE	0.880216297	0.910670884	0.030454587
505	ENSG00000236212	0.000454994	-0.182072874	0.570324961	-0.934470708	0.011810035	TRUE	TRUE	0.575293966	0.253347931	-0.321946035
506	CDH8	0.000466397	-4.636600724	-2.617816363	-6.655385085	0.01208208	TRUE	TRUE	5.954710161	1.679586702	-4.275123459
507	PLEKHM3	0.000495697	-0.949723088	1.53284919	-3.432295366	0.01281578	TRUE	TRUE	5.383334177	3.74989665	-1.633437526
508	PPRC1	0.000516122	0.340024938	1.798629355	-1.118579479	0.013293683	TRUE	TRUE	0.642981015	0.807085206	0.164104192
509	TTC3-AS1	0.00051621	0.138764413	0.784449564	-0.506920738	0.013293683	TRUE	TRUE	0.620642709	0.551670131	-0.068972578
510	FHIP1A	0.000517568	-0.396438165	0.560593526	-1.353469856	0.013302515	TRUE	TRUE	0.920085057	0.264713465	-0.655371593
511	MED8	0.000522017	0.126994723	1.304846318	-1.050856872	0.013390592	TRUE	TRUE	0.528804368	0.2802644	-0.248539968
512	MAP4K2	0.000536365	2.520317818	5.053120109	-0.012484473	0.013731786	TRUE	TRUE	0.498741194	0.773072537	0.274331343
513	ENSG00000272973	0.000547546	0.010803206	0.226089315	-0.204482902	0.013990712	TRUE	TRUE	0.322598714	0.221961856	-0.100636857
514	DTX1	0.00055085	0.307656025	1.844813328	-1.229501277	0.014047736	TRUE	TRUE	0.858494286	0.575478419	-0.283015867
515	ENSG00000223884	0.000556794	3.463143616	5.780389344	1.145897888	0.014171746	TRUE	TRUE	0.941850671	4.472882885	3.531032213
516	FOXP1-AS1	0.000597536	0.511904811	2.102608424	-1.078798802	0.015179274	TRUE	TRUE	0.710232204	0.532311148	-0.177921056
517	CHMP4B	0.00060759	4.668529941	6.730243246	2.606816637	0.015404826	TRUE	TRUE	1.686520697	1.782365625	0.095844928
518	POP7	0.000609222	0.88949528	2.907730129	-1.12873957	0.015416372	TRUE	TRUE	0.523743609	0.285408544	-0.238335065
519	ECHDC2	0.000617342	0.20884655	1.571475324	-1.153782224	0.01559174	TRUE	TRUE	0.616536407	0.527105611	-0.089430796
520	AFF3	0.000621438	-2.38045181	1.750347386	-6.511251006	0.015665006	TRUE	TRUE	9.139936649	7.601742197	-1.538194452
521	GALNTL6	0.000646438	NA	NA	NA	0.016263942	TRUE	TRUE	2.634396934	0	-2.634396934
522	KLHL20	0.000655211	1.04291946	3.133371724	-1.047532805	0.016453076	TRUE	TRUE	1.327387775	0.960412979	-0.366974796
523	KCNAB3	0.000675072	0.281020086	1.687422104	-1.125381933	0.016919401	TRUE	TRUE	0.693156709	0.263163301	-0.429993408
524	REXO1	0.000676457	-0.687187338	0.322052192	-1.696426869	0.016921741	TRUE	TRUE	0.670149238	0.26597338	-0.404175857
525	TAF9B	0.000687704	4.153611358	7.919744228	0.387478488	0.017170341	TRUE	TRUE	0.426165692	1.009273203	0.583107511
526	RAB11FIP5	0.000693806	-0.719910273	0.475608598	-1.915429144	0.017289745	TRUE	TRUE	0.825749705	0.557238505	-0.2685112
527	GPR27	0.000703349	0.420276118	1.860580621	-1.020028386	0.017494306	TRUE	TRUE	0.488915354	0.274983	-0.213932354
528	TTLL3	0.000720284	-0.214918193	1.438096129	-1.867932515	0.017881607	TRUE	TRUE	1.464881165	0.599446464	-0.865434702
529	ENSG00000285651	0.000733295	0.875563349	2.794935281	-1.043808582	0.018170196	TRUE	TRUE	0.864451872	0.54095638	-0.323495492
530	BAHCC1	0.00073999	0.653507606	2.137096076	-0.830080863	0.018301497	TRUE	TRUE	0.888659802	0.551670131	-0.33698967
531	ADGRL3	0.000769583	-0.841142658	-0.111235036	-1.57105028	0.018978321	TRUE	TRUE	10.08692536	8.874055744	-1.212869617
532	LRRIQ3	0.000770252	-0.36770694	0.146053868	-0.881467747	0.018978321	TRUE	TRUE	0.648686668	0.301906659	-0.34678001
533	ZNF451-AS1	0.00077258	-2.965294654	-1.133400254	-4.797189053	0.018999961	TRUE	TRUE	2.392111622	0.633843242	-1.75826838
534	MAN2A1	0.000784672	-1.037944443	-0.386377801	-1.689511085	0.019261207	TRUE	TRUE	8.525084795	6.994121504	-1.530963291
535	ZDHHC24	0.000803623	2.231400585	4.853835571	-0.391034401	0.019689525	TRUE	TRUE	0.688767529	0.813857511	0.125089982
536	TRIM3	0.000832062	0.032332339	1.232553096	-1.167888417	0.020348266	TRUE	TRUE	0.703718766	0.276687131	-0.427031635
537	HSPA2-AS1	0.000839856	1.197096714	3.416752978	-1.02255955	0.020500616	TRUE	TRUE	1.235176627	0.563856264	-0.671320363
538	C8orf76	0.000900678	0.672348793	2.4621879	-1.117490315	0.02194441	TRUE	TRUE	1.078078362	0.991128383	-0.086949979
539	NUTM2E	0.000956239	-0.409694726	0.473396385	-1.292785836	0.023254875	TRUE	TRUE	0.696176964	0.24817642	-0.448000544
540	ZNF75A	0.000961945	1.180435211	3.176990088	-0.816119667	0.023350334	TRUE	TRUE	1.276563803	1.549369991	0.272806188
541	DENND6B	0.000966672	0.331091699	1.784921381	-1.122737982	0.023421701	TRUE	TRUE	0.839859705	0.482648769	-0.357210936
542	GABBR2	0.000968484	0.130832999	2.467125331	-2.205459334	0.023422315	TRUE	TRUE	8.8101731	6.660203107	-2.149969992
543	RCOR1	0.00099294	-1.604154604	-0.298492243	-2.909816965	0.023969544	TRUE	TRUE	2.083301181	0.645050315	-1.438250866
544	IFT25	0.000997726	2.973017234	5.253736669	0.692297798	0.024040792	TRUE	TRUE	1.497315418	1.831040183	0.333724765
545	GALNT7-DT	0.001052837	2.988089055	5.83672892	0.139449191	0.02527579	TRUE	TRUE	0.270173184	0.76351228	0.493339096
546	NETO1-DT	0.001051736	-3.183503882	-1.937017834	-4.429989929	0.02527579	TRUE	TRUE	3.223102073	0.820859299	-2.402242773
547	NOL9	0.001058952	1.025613216	2.92885371	-0.877627279	0.025376134	TRUE	TRUE	0.826869838	1.102384812	0.275514974
548	CHRNA4	0.001067096	-0.334899106	0.113869346	-0.783667557	0.025524613	TRUE	TRUE	0.63901143	0.298100847	-0.340910583
549	ENSG00000291149	0.001094917	0.027999329	1.160140323	-1.104141664	0.026142384	TRUE	TRUE	0.754238134	0.852286864	0.09804873
550	LGMN	0.001104262	NA	NA	NA	0.026317585	TRUE	TRUE	1.272230961	0	-1.272230961
551	CEP85	0.001128554	-0.075186368	1.088516292	-1.238889027	0.026822133	TRUE	TRUE	0.893432658	0.530035062	-0.363397596
552	RUNX1	0.001129525	NA	NA	NA	0.026822133	TRUE	TRUE	1.199925636	0	-1.199925636
553	LBR	0.001145119	-0.390046372	0.893366652	-1.673459396	0.027143246	TRUE	TRUE	1.376082402	0.229300838	-1.146781563
554	VEGFC	0.001153592	3.804663363	7.792605643	-0.183278918	0.027294726	TRUE	TRUE	0.43999368	2.136170526	1.696176847
555	C1QTNF4	0.001171519	0.367341184	1.732860837	-0.998178469	0.027619192	TRUE	TRUE	0.63720748	0.229300838	-0.407906641
556	IFT20	0.001171517	4.107119696	6.383374403	1.830864989	0.027619192	TRUE	TRUE	1.725853238	2.026629198	0.30077596
557	ZNF438	0.001192722	-3.816547265	-2.202701937	-5.430392592	0.028068582	TRUE	TRUE	4.496636476	0.858720734	-3.637915742
558	CARM1	0.001304011	-0.69906849	0.309972167	-1.708109147	0.030577769	TRUE	TRUE	1.020684721	0.295611527	-0.725073194
559	UTP15	0.001303481	0.319287087	1.675379551	-1.036805377	0.030577769	TRUE	TRUE	0.764214718	0.310764955	-0.453449763
560	C8orf88	0.00133196	0.70837336	2.437404764	-1.020658044	0.031177379	TRUE	TRUE	0.583083181	0.253347931	-0.32973525
561	PDHB	0.001335708	0.05518448	1.220310374	-1.109941415	0.031209372	TRUE	TRUE	0.591743143	0.289651802	-0.302091341
562	TUSC2	0.001341984	0.745986852	2.28322583	-0.791252126	0.031300221	TRUE	TRUE	0.463192948	0.534287297	0.071094349
563	GPRIN1	0.001346078	2.206557054	5.150239553	-0.737125446	0.031339958	TRUE	TRUE	0.324358403	0.482648769	0.158290366
564	SPATA33	0.001361104	0.433909992	1.768873981	-0.901053998	0.031633594	TRUE	TRUE	0.444356748	0.529136681	0.084779933
565	TUBB3	0.001366183	NA	NA	NA	0.031695454	TRUE	TRUE	2.231940155	0	-2.231940155
566	LASP1NB	0.001387094	0.560053165	2.167685152	-1.047578822	0.032123716	TRUE	TRUE	0.719067793	0.493844725	-0.225223069
567	ZNF578	0.001392293	-0.178642327	0.575386102	-0.932670756	0.032187255	TRUE	TRUE	0.657034955	0.289651802	-0.367383153
568	VRK1	0.001412897	-3.163275102	-2.006919144	-4.319631061	0.032606079	TRUE	TRUE	3.279337897	0.279726121	-2.999611776
569	ENSG00000251523	0.001435351	0.571881906	2.030815021	-0.887051209	0.033066052	TRUE	TRUE	0.496827313	1.679719565	1.182892252
570	ENSG00000272918	0.00147298	0.224974055	1.406782482	-0.956834373	0.033873368	TRUE	TRUE	0.504752852	0.295611527	-0.209141325
571	ENSG00000224361	0.001487281	0.251741572	1.355859642	-0.852376499	0.034142355	TRUE	TRUE	0.521780967	0.242702152	-0.279078816
572	DCC	0.001507591	-1.158346202	0.231207382	-2.547899787	0.034496572	TRUE	TRUE	10.13151478	9.556101285	-0.575413499
573	KIAA1549L	0.001507975	-0.835807576	-0.412622676	-1.258992476	0.034496572	TRUE	TRUE	8.747599863	6.892696166	-1.854903697
574	LINC00938	0.001544773	0.531521912	2.190788283	-1.12774446	0.035276804	TRUE	TRUE	0.806294108	1.011215259	0.204921151
575	ENSG00000273437	0.001570121	4.144847269	10.50457366	-2.214879122	0.035793307	TRUE	TRUE	0.246427231	0.496050083	0.249622852
576	ENSG00000255506	0.001585843	1.54627115	4.191595213	-1.099052914	0.036088945	TRUE	TRUE	0.579551465	0.539776256	-0.039775209
577	ENSG00000279159	0.001609654	2.062808182	4.646048312	-0.520431948	0.036514947	TRUE	TRUE	1.63025058	1.407844804	-0.222405776
578	RHBDD2	0.001610134	1.438345118	3.551233094	-0.674542858	0.036514947	TRUE	TRUE	1.184363483	0.750471851	-0.433891632
579	ENSG00000214955	0.001619838	0.402367564	1.834867633	-1.030132505	0.036570954	TRUE	TRUE	0.557766591	0.785118102	0.227351511
580	MBD1	0.001620974	NA	NA	NA	0.036570954	TRUE	TRUE	1.875008543	0	-1.875008543
581	SCAF8	0.00161804	1.249739515	2.923135861	-0.423656831	0.036570954	TRUE	TRUE	5.363327231	4.081828631	-1.2814986
582	EBF4	0.001629031	0.247381058	1.787759857	-1.292997742	0.036689584	TRUE	TRUE	0.803440952	0.568466624	-0.234974328
583	E4F1	0.001671999	-0.00285647	0.655339354	-0.661052293	0.037592728	TRUE	TRUE	0.658674025	0.24817642	-0.410497605
584	COMMD3	0.001714457	0.641928857	2.163320372	-0.879462659	0.038481335	TRUE	TRUE	0.442478785	0.772246608	0.329767823
585	ENSG00000289611	0.001779969	0.554441602	2.14564353	-1.036760326	0.039883467	TRUE	TRUE	0.73171546	0.772418608	0.040703148
586	LRIF1	0.001792428	1.012583592	2.910213342	-0.885046159	0.040094106	TRUE	TRUE	0.951697416	1.012593733	0.060896317
587	CGRRF1	0.001803604	1.901731847	4.271930187	-0.468466493	0.040275365	TRUE	TRUE	1.280695973	1.023122902	-0.25757307
588	CFD	0.00182268	-0.132199594	0.504932274	-0.769331461	0.040632115	TRUE	TRUE	0.509982478	0.296670542	-0.213311936
589	ATE1	0.00182836	-3.474593103	-1.441650243	-5.507535963	0.040689557	TRUE	TRUE	5.884644555	2.699066501	-3.185578054
590	CABYR	0.001834268	2.724462768	5.382502671	0.066422865	0.040751844	TRUE	TRUE	0.61871104	1.860751784	1.242040744
591	SF3A3	0.001842435	-0.540504101	0.433948448	-1.514956649	0.040864018	TRUE	TRUE	1.099981362	0.2802644	-0.819716961
592	SAV1	0.001846083	0.899436718	3.019050721	-1.220177284	0.040875777	TRUE	TRUE	0.676189479	0.804807881	0.128618401
593	GTF3C5	0.001855977	2.192609209	4.582490316	-0.197271898	0.041025549	TRUE	TRUE	0.578472476	1.080732636	0.50226016
594	ZNF395	0.001866254	0.573073021	1.947732215	-0.801586174	0.041183262	TRUE	TRUE	0.535628765	0.276687131	-0.258941634
595	ZNF567	0.001887635	-0.587960694	0.511646817	-1.687568205	0.041585078	TRUE	TRUE	1.05804605	0.780867653	-0.277178397
596	UBAP2L	0.001906186	4.020188875	5.936637159	2.103740592	0.041923307	TRUE	TRUE	2.344434073	3.852448214	1.508014141
597	GABRA4	0.00191552	1.713865563	3.38890507	0.038826057	0.042058012	TRUE	TRUE	5.242187531	4.738364511	-0.50382302
598	KCNMB2-AS1	0.001956059	5.069849101	7.558793541	2.58090466	0.042876288	TRUE	TRUE	2.726478861	3.584667401	0.85818854
599	GJA9	0.001983475	1.895169704	4.576178381	-0.785838974	0.04340466	TRUE	TRUE	0.685159511	0.796008443	0.110848931
600	PLCE1	0.00201012	0.407389566	1.714768919	-0.899989787	0.04391443	TRUE	TRUE	0.543123051	0.558655311	0.01553226
601	TMEM9B	0.002024787	0.000563575	1.424163653	-1.423036503	0.044161242	TRUE	TRUE	0.985931668	0.485125157	-0.500806511
602	LINC02112	0.002127122	1.072430031	2.899266422	-0.754406361	0.046316143	TRUE	TRUE	0.37831073	1.026677301	0.648366571
603	NR4A1	0.002137868	-0.699822548	0.271551884	-1.671196981	0.046464676	TRUE	TRUE	0.900150643	0.253465968	-0.646684675
604	SLC46A3	0.002141033	1.554565596	3.717505545	-0.608374352	0.046464676	TRUE	TRUE	0.54916437	0.482648769	-0.066515601
605	PIGZ	0.002171826	-0.803675653	0.23171708	-1.839068387	0.04705503	TRUE	TRUE	1.34729643	0.341742416	-1.005554014
606	HSPA12A	0.002225215	-1.377052569	-0.158242864	-2.595862275	0.048132216	TRUE	TRUE	7.164219878	4.679284302	-2.484935577
607	HSCB	0.00224199	-0.185870452	0.973789293	-1.345530197	0.048415161	TRUE	TRUE	0.811060051	0.301906659	-0.509153392
608	ENSG00000267002	0.002278124	0.976185336	2.888524087	-0.936153416	0.049114556	TRUE	TRUE	0.889768702	0.995092142	0.10532344
609	CPM	0.002364575	0.72059067	2.12651634	-0.685335	0.050894656	TRUE	TRUE	0.452108132	0.532990712	0.08088258
610	NAAA	0.002433317	0.500646387	2.311464897	-1.310172122	0.0522884	TRUE	TRUE	1.460879567	1.89867125	0.437791683
611	LRRC66	0.002451957	2.003354434	4.346399509	-0.339690642	0.052602696	TRUE	TRUE	0.519060417	0.780697186	0.261636769
612	MYO1E	0.002470013	0.237267522	1.622114947	-1.147579903	0.052903477	TRUE	TRUE	0.670442736	0.560665486	-0.10977725
613	DANCR	0.002491361	1.065102024	3.06360243	-0.933398383	0.053273677	TRUE	TRUE	0.312712788	0.859715171	0.547002383
614	UPP1	0.002506233	NA	NA	NA	0.053504408	TRUE	TRUE	2.561684865	0	-2.561684865
615	ENSG00000266977	0.002518689	0.026807709	1.154750856	-1.101135438	0.053682879	TRUE	TRUE	0.878466375	0.755479955	-0.122986419
616	STARD3	0.002551267	0.992067001	3.115318127	-1.131184124	0.054288969	TRUE	TRUE	1.098267528	0.555076945	-0.543190583
617	KCNIP2	0.002606817	0.199208078	1.588815164	-1.190399008	0.055381135	TRUE	TRUE	0.777798421	0.258007712	-0.519790709
618	NEMP2-DT	0.002625369	NA	NA	NA	0.055595843	TRUE	TRUE	2.593435408	0	-2.593435408
619	XRCC4	0.002625406	0.259492138	2.024400319	-1.505416044	0.055595843	TRUE	TRUE	1.210923015	0.796700842	-0.414222172
620	BASP1-AS1	0.002636774	-2.142044818	0.36468938	-4.648779016	0.055670763	TRUE	TRUE	7.680299245	3.965102008	-3.715197237
621	CLCA4-AS1	0.002637438	0.315154721	1.419886655	-0.789577213	0.055670763	TRUE	TRUE	0.682305826	0.492464139	-0.189841686
622	ZEB1	0.002658417	-2.946171173	-0.158111586	-5.734230759	0.056023357	TRUE	TRUE	7.99949024	5.234520036	-2.764970204
623	MAGOH	0.002663229	-0.304550182	0.296020536	-0.905120899	0.05603469	TRUE	TRUE	0.554718002	0.2802644	-0.274453601
624	METAP1	0.002668433	2.644639514	4.98076882	0.308510208	0.056054191	TRUE	TRUE	1.168044324	1.258806314	0.09076199
625	CASC15	0.002711477	-2.695360384	-0.480645981	-4.910074787	0.056867275	TRUE	TRUE	8.632529375	5.107351187	-3.525178188
626	CATSPER2P1	0.002741192	-0.111452132	0.854229689	-1.077133953	0.057398641	TRUE	TRUE	0.565035236	0.301906659	-0.263128577
627	THBS2-AS1	0.002761003	0.358602258	1.551598376	-0.834393861	0.057721255	TRUE	TRUE	0.536669938	0.298721458	-0.23794848
628	ENSG00000235296	0.002768767	-0.173383259	0.958671026	-1.305437544	0.057791389	TRUE	TRUE	0.835118369	0.257328148	-0.577790221
629	PXMP2	0.00278618	0.584658588	2.031672599	-0.862355422	0.058062393	TRUE	TRUE	0.727875198	0.251142573	-0.476732625
630	FAM229B	0.002799178	0.209636675	1.626562412	-1.207289061	0.058240668	TRUE	TRUE	0.449593806	0.556751544	0.107157738
631	TAC4	0.002810954	0.397392318	1.914727578	-1.119942943	0.058393006	TRUE	TRUE	0.772500675	0.242702152	-0.529798523
632	APP	0.002832363	-0.001992726	0.469102204	-0.473087655	0.058744635	TRUE	TRUE	9.020391766	7.760593214	-1.259798552
633	CTTN-DT	0.002849717	3.356898089	5.717128715	0.996667462	0.059011192	TRUE	TRUE	0.854943871	1.239845137	0.384901266
634	SUMF2	0.002857917	-0.4709707	0.941840788	-1.883782188	0.059087657	TRUE	TRUE	1.38056554	0.321021496	-1.059544043
635	MYL12B	0.002885898	-0.230279238	0.724452371	-1.185010847	0.059572207	TRUE	TRUE	0.842610559	0.490878572	-0.351731987
636	FAM117A	0.002925267	0.736694772	2.402381998	-0.928992453	0.060238524	TRUE	TRUE	0.446484355	0.487935236	0.041450882
637	TTC12	0.002927368	0.787088032	3.330929788	-1.756753723	0.060238524	TRUE	TRUE	0.766650991	1.668537228	0.901886237
638	CUL9	0.002934935	3.924257453	6.403291025	1.445223881	0.060299568	TRUE	TRUE	1.086953297	2.094866869	1.007913572
639	ENSG00000287855	0.002966116	-0.222288039	0.841719718	-1.286295796	0.060844838	TRUE	TRUE	0.699371459	0.540802999	-0.15856846
640	PAQR3	0.00298098	3.882327121	5.927158263	1.837495978	0.0610542	TRUE	TRUE	2.222083123	3.853109541	1.631026418
641	ELAVL2	0.003058851	-0.22158948	1.96104505	-2.40422401	0.062551355	TRUE	TRUE	6.808921408	4.205988305	-2.602933104
642	SLC8B1	0.003066073	-0.13971701	0.634288175	-0.913722194	0.062601384	TRUE	TRUE	0.782307774	0.253465968	-0.528841807
643	TMEM222	0.003092892	0.662471168	2.392811099	-1.067868762	0.063050738	TRUE	TRUE	0.691547933	0.542660512	-0.148887422
644	RIGI	0.003113546	0.710820765	2.776771375	-1.355129845	0.063373228	TRUE	TRUE	1.246368892	0.560487035	-0.685881857
645	ENSG00000247345	0.003134836	NA	NA	NA	0.063609122	TRUE	TRUE	0.617673846	0	-0.617673846
646	LINC01277	0.003134841	0.237438159	1.995950553	-1.521074236	0.063609122	TRUE	TRUE	1.27239237	0.518174102	-0.754218268
647	UFM1	0.003144058	-2.228843774	-1.049632785	-3.408054763	0.06369754	TRUE	TRUE	2.496583258	0.451262694	-2.045320564
648	ZNF778	0.003157691	-0.220949645	0.866860337	-1.308759626	0.063875023	TRUE	TRUE	0.797143537	0.278929191	-0.518214346
649	ZFHX2	0.003204778	4.152404407	6.250861131	2.053947684	0.064727628	TRUE	TRUE	3.078037366	4.568120944	1.490083577
650	ENSG00000253762	0.003214297	NA	NA	NA	0.064820017	TRUE	TRUE	1.716527188	0	-1.716527188
651	ENSG00000234162	0.003323972	0.875720367	2.671207676	-0.919766942	0.06692877	TRUE	TRUE	0.523810603	0.562095675	0.038285072
652	DMAP1	0.003346607	0.17729411	1.262738684	-0.908150464	0.067281168	TRUE	TRUE	0.469701067	0.473104429	0.003403362
653	BCL11A	0.003369096	-3.505425355	-1.267601178	-5.743249533	0.067527953	TRUE	TRUE	6.617531747	3.145514044	-3.472017702
654	TUBA8	0.003369185	3.551897494	5.924147504	1.179647484	0.067527953	TRUE	TRUE	0.911080414	1.562043503	0.650963089
655	THAP2	0.003395484	0.108233802	1.813244155	-1.596776551	0.067951154	TRUE	TRUE	1.434433651	0.548571844	-0.885861806
656	NSA2	0.003454159	1.129354016	3.243773995	-0.985065962	0.069019999	TRUE	TRUE	1.3539151	1.864861474	0.510946374
657	GANC	0.003464068	-0.283127262	1.343224832	-1.909479357	0.069112638	TRUE	TRUE	1.666310246	0.319560827	-1.346749418
658	URI1	0.003490989	1.601096528	3.459241033	-0.257047976	0.069543896	TRUE	TRUE	4.405801859	4.034104655	-0.371697204
659	GPC5	0.003522602	-3.96858407	-2.138627357	-5.798540783	0.070067182	TRUE	TRUE	4.236469953	1.754755138	-2.481714815
660	ARHGEF25	0.003567906	1.193473179	3.078021462	-0.691075103	0.070540143	TRUE	TRUE	0.543801473	1.005134145	0.461332672
661	B3GAT2	0.003562387	2.793699344	5.749607892	-0.162209204	0.070540143	TRUE	TRUE	0.703429709	0.815443606	0.112013897
662	STX4	0.003558652	1.500518161	3.575812964	-0.574776642	0.070540143	TRUE	TRUE	0.333690668	0.825548176	0.491857508
663	TBC1D8B	0.003563648	5.394243787	15.19807321	-4.409585635	0.070540143	TRUE	TRUE	0.252117063	0.500891047	0.248773984
664	TBC1D10B	0.003616447	1.85826502	4.082047783	-0.365517744	0.071392147	TRUE	TRUE	0.692621464	1.066704215	0.374082751
665	CENPT	0.003711285	-0.139008719	0.329866081	-0.607883518	0.073154165	TRUE	TRUE	0.59835527	0.263163301	-0.335191969
666	RET	0.0037215	0.988978609	2.807332445	-0.829375226	0.073245369	TRUE	TRUE	0.628146191	1.067296216	0.439150025
667	ENSG00000267345	0.003747691	0.042069254	1.099894086	-1.015755578	0.073430091	TRUE	TRUE	0.590560229	0.260205737	-0.330354492
668	RPF2	0.003737912	0.150075495	1.500641477	-1.200490488	0.073430091	TRUE	TRUE	0.620223389	0.519724606	-0.100498783
669	ZNF211	0.003743084	NA	NA	NA	0.073430091	TRUE	TRUE	1.027492274	0	-1.027492274
670	TTLL12	0.003839607	-0.032796892	1.099661729	-1.165255513	0.075118766	TRUE	TRUE	0.610488834	0.279726121	-0.330762714
671	R3HCC1	0.003858782	-0.139507725	0.97297497	-1.25199042	0.075381389	TRUE	TRUE	0.760358698	0.276687131	-0.483671567
672	FRMD4A-AS1	0.003911243	0.737514179	2.581401811	-1.106373454	0.076292519	TRUE	TRUE	0.842519476	0.907752499	0.065233023
673	CLASP1	0.003937676	-1.185012143	1.254309053	-3.624333338	0.076694	TRUE	TRUE	8.769270092	7.399997828	-1.369272264
674	KPNA6	0.004053848	-3.253616607	-1.792614926	-4.714618289	0.078839529	TRUE	TRUE	3.895158271	0.813147632	-3.082010638
675	LINC01284	0.004064423	NA	NA	NA	0.078928094	TRUE	TRUE	1.470572463	0	-1.470572463
676	ZNF444	0.004080959	-0.123978692	0.917028608	-1.164985991	0.079131968	TRUE	TRUE	0.628715446	0.229300838	-0.399414608
677	FAM168B	0.004126246	3.235473676	5.58437444	0.886572912	0.079891919	TRUE	TRUE	3.072219392	3.085995076	0.013775683
678	FBRSL1	0.004155979	NA	NA	NA	0.080348926	TRUE	TRUE	1.799631399	0	-1.799631399
679	SPRY2	0.004164666	0.368598785	2.006354766	-1.269157196	0.08039829	TRUE	TRUE	1.054400972	0.875095684	-0.179305288
680	CTNNA3	0.004205392	-1.814152988	-0.033334603	-3.594971372	0.080958184	TRUE	TRUE	7.040488411	4.592428799	-2.448059612
681	SPOCK3	0.004206021	3.330671376	5.859370142	0.80197261	0.080958184	TRUE	TRUE	0.687681958	2.077389051	1.389707093
682	ASMTL	0.00421574	0.452852405	2.038624672	-1.132919861	0.081026283	TRUE	TRUE	0.781832213	0.54565283	-0.236179383
683	TDRP	0.004222777	-2.101301922	-0.281146692	-3.921457153	0.081042687	TRUE	TRUE	2.601318277	1.479925482	-1.121392795
684	SLC7A11	0.004269078	3.940712393	6.227540295	1.653884492	0.081811503	TRUE	TRUE	1.16163936	2.164963415	1.003324054
685	AKIRIN2	0.004316912	-0.065215332	1.607044295	-1.737474958	0.082463609	TRUE	TRUE	1.60725445	0.475309787	-1.131944663
686	ENSG00000275741	0.004321979	NA	NA	NA	0.082463609	TRUE	TRUE	1.39214879	0	-1.39214879
687	RSPH14	0.004318138	0.124734659	1.344419971	-1.094950653	0.082463609	TRUE	TRUE	0.64238601	0.550018473	-0.092367536
688	ENSG00000251555	0.004387675	2.008383189	7.339884099	-3.323117722	0.083595414	TRUE	TRUE	0.251780085	0.702405267	0.450625183
689	GCN1	0.00443764	NA	NA	NA	0.084302305	TRUE	TRUE	1.11734619	0	-1.11734619
690	MYCBP2-AS1	0.004436727	3.780226524	5.697535761	1.862917287	0.084302305	TRUE	TRUE	3.504192981	4.204969076	0.700776095
691	RTEL1	0.00446102	-0.184260393	0.912442299	-1.280963086	0.084501513	TRUE	TRUE	0.803703001	0.263163301	-0.5405397
692	TLL1	0.004457886	-3.779262009	-2.028013764	-5.530510253	0.084501513	TRUE	TRUE	4.761838785	1.476583836	-3.285254948
693	LRRTM4	0.004481167	-3.481085111	-0.023332781	-6.938837442	0.084760661	TRUE	TRUE	10.07345414	6.428037699	-3.645416441
694	LINC01278	0.004523748	-1.013422466	0.379204692	-2.406049625	0.08544277	TRUE	TRUE	7.548571127	3.093677679	-4.454893448
695	TMOD1	0.004576499	3.373061498	5.730534151	1.015588844	0.086314746	TRUE	TRUE	0.699434995	1.869183432	1.169748436
696	DHX15	0.004593614	3.472363877	5.479394599	1.465333155	0.086513061	TRUE	TRUE	3.193616349	4.013393067	0.819776717
697	TSPAN17	0.004609861	0.116515981	1.161566832	-0.92853487	0.086694489	TRUE	TRUE	0.460624398	0.488220494	0.027596097
698	SLC22A8	0.004634136	NA	NA	NA	0.08702616	TRUE	TRUE	1.047307958	0	-1.047307958
699	PTCHD4	0.00467719	-3.802374288	-2.134666765	-5.470081811	0.087709028	TRUE	TRUE	4.003722534	1.078033187	-2.925689347
700	ENSG00000253171	0.004728594	2.083902828	4.724027526	-0.556221869	0.088419988	TRUE	TRUE	0.24994691	0.530035062	0.280088152
701	OVCH1-AS1	0.004723404	1.147425306	3.3450984	-1.050247788	0.088419988	TRUE	TRUE	0.945958987	0.744683032	-0.201275955
702	GABARAP	0.004743822	0.374592497	1.969583978	-1.220398984	0.088452376	TRUE	TRUE	0.99585988	0.581078932	-0.414780948
703	STUM	0.004737884	NA	NA	NA	0.088452376	TRUE	TRUE	0.660916356	0	-0.660916356
704	FOXP2	0.004789738	-0.954641712	0.141829839	-2.051113262	0.089055153	TRUE	TRUE	9.370381402	8.093236566	-1.277144835
705	RNF220	0.00478601	0.271126716	1.923880104	-1.381626672	0.089055153	TRUE	TRUE	1.084399711	0.740914497	-0.343485215
706	ENSG00000240571	0.00482222	0.698529373	2.559622893	-1.162564148	0.08953209	TRUE	TRUE	0.563785695	0.301906659	-0.261879037
707	POLDIP2	0.004837763	0.74758175	2.439379781	-0.944216281	0.089693623	TRUE	TRUE	0.884093014	0.251142573	-0.632950442
708	PKP4-AS1	0.004849892	0.288760696	1.77529842	-1.197777028	0.0897915	TRUE	TRUE	0.728507079	0.511355643	-0.217151436
709	MCL1	0.004895182	0.9012161	2.843753289	-1.041321089	0.090502175	TRUE	TRUE	0.97749016	0.823134917	-0.154355243
710	MAGT1	0.004941901	NA	NA	NA	0.091237245	TRUE	TRUE	0.611252677	0	-0.611252677
711	DRC3	0.005041906	-0.707833491	0.627528214	-2.043195197	0.092952601	TRUE	TRUE	1.459107825	0.312281373	-1.146826452
712	RNF2	0.005052335	3.562716081	5.876242978	1.249189183	0.093014059	TRUE	TRUE	1.681751963	2.130990476	0.449238513
713	PPA2	0.005089083	-3.465177458	-1.212923569	-5.717431347	0.093559181	TRUE	TRUE	5.961693456	2.832736316	-3.12895714
714	SPDYE12	0.005101287	1.655201862	3.81254963	-0.502145907	0.0936522	TRUE	TRUE	0.454845964	1.277069918	0.822223954
715	ENSG00000233478	0.005216691	0.489050988	1.808058483	-0.829956508	0.095545274	TRUE	TRUE	0.518218803	0.570236542	0.052017739
716	SLC19A1	0.005218982	0.116362981	1.175696949	-0.942970986	0.095545274	TRUE	TRUE	0.436175935	0.573357673	0.137181738
717	ENSG00000227598	0.005263546	0.029661651	1.317729194	-1.258405893	0.096226721	TRUE	TRUE	0.642047914	0.55013651	-0.091911404
718	ZNF283	0.005293278	0.266799359	2.011982912	-1.478384194	0.096635507	TRUE	TRUE	1.014432563	0.542660512	-0.471772051
719	LETMD1	0.005322178	0.79626554	2.778674769	-1.186143689	0.097027969	TRUE	TRUE	1.196549512	1.091370925	-0.105178587
720	ACHE	0.00535166	0.505915632	1.892601899	-0.880770636	0.097364948	TRUE	TRUE	0.566318766	0.756656699	0.190337933
721	ADAT1	0.005355518	1.400166782	3.640670982	-0.840337419	0.097364948	TRUE	TRUE	0.753984015	0.470138276	-0.283845739
722	TTLL11	0.005367762	-0.188288361	1.377190702	-1.753767425	0.097452396	TRUE	TRUE	7.085415937	4.515988381	-2.569427556
723	NLGN1	0.005379237	-1.158854198	-0.031778829	-2.285929567	0.09752565	TRUE	TRUE	9.218264889	5.765713091	-3.452551798
724	QPCTL	0.005407606	-0.092417743	0.976870363	-1.161705848	0.097900981	TRUE	TRUE	0.678298717	0.26597338	-0.412325336
725	TMEM11-DT	0.005414877	0.308784979	1.490207793	-0.872637836	0.097900981	TRUE	TRUE	0.378398765	0.767447139	0.389048374
726	UQCRB	0.005454576	-0.363757274	1.485391932	-2.21290648	0.098482891	TRUE	TRUE	1.988419185	0.578365247	-1.410053938
727	TGFB2	0.005512785	0.345692342	1.840918179	-1.149533494	0.099396963	TRUE	TRUE	0.537679117	0.634609968	0.096930851
728	SNN	0.00555827	2.259831713	4.783928533	-0.264265108	0.100079392	TRUE	TRUE	0.255887767	0.755574187	0.49968642
729	SLITRK3	0.005580488	-0.392519179	0.695070481	-1.48010884	0.100341619	TRUE	TRUE	0.908817336	0.553619239	-0.355198097
730	RNF207	0.00563691	-1.257411138	-0.2753315	-2.239490775	0.101217286	TRUE	TRUE	1.533126593	0.24817642	-1.284950174
731	ITPR2	0.005669975	3.620947399	5.806356099	1.435538699	0.101532825	TRUE	TRUE	3.531151954	4.980635538	1.449483584
732	SCAND3	0.005666609	0.290212343	1.537919063	-0.957494378	0.101532825	TRUE	TRUE	0.589841328	0.285408544	-0.304432785
733	LINC01344	0.005785554	0.514493945	2.091736338	-1.062748447	0.103320217	TRUE	TRUE	0.580814324	0.279726121	-0.301088203
734	TFRC	0.005781172	NA	NA	NA	0.103320217	TRUE	TRUE	2.212207373	0	-2.212207373
735	CADM2-AS2	0.005817392	3.710588233	6.171487752	1.249688714	0.103747441	TRUE	TRUE	1.829638024	1.566395172	-0.263242852
736	KIAA2013	0.005833636	0.730696866	2.653095592	-1.19170186	0.103891475	TRUE	TRUE	0.769147838	0.860196522	0.091048684
737	LSR	0.00584132	1.8544299	4.921407311	-1.212547511	0.103891475	TRUE	TRUE	0.162255421	1.062127393	0.899871972
738	CNTN5	0.005859469	-0.831467949	-0.19827036	-1.464665538	0.103932226	TRUE	TRUE	10.01154339	8.326258996	-1.685284391
739	SUPT6H	0.005855427	3.793313658	6.0085646	1.578062715	0.103932226	TRUE	TRUE	2.00270559	2.360506475	0.357800885
740	ENSG00000261369	0.005948484	NA	NA	NA	0.105368551	TRUE	TRUE	1.433618175	0	-1.433618175
741	TNKS	0.005970543	0.329436239	1.474169715	-0.815297237	0.105616564	TRUE	TRUE	7.779869201	6.980672005	-0.799197197
742	LINC01234	0.006037505	0.563821587	2.28974436	-1.162101186	0.106513621	TRUE	TRUE	0.855762247	0.840458489	-0.015303758
743	PMPCA	0.006032786	-0.647686006	0.08496537	-1.380337382	0.106513621	TRUE	TRUE	0.781019333	0.229300838	-0.551718495
744	ENSG00000286924	0.006071273	3.905375862	6.045707489	1.765044235	0.106965384	TRUE	TRUE	1.48453376	2.899392054	1.414858295
745	SPEF2	0.006107866	-3.268632058	-1.770306637	-4.76695748	0.107465654	TRUE	TRUE	3.94782257	0.771980329	-3.175842241
746	IQCH-AS1	0.006119664	1.856978689	4.225820576	-0.511863198	0.1075289	TRUE	TRUE	1.17245059	1.08669591	-0.08575468
747	ZNF562	0.0061359	-1.534129635	-0.417051788	-2.651207482	0.107669852	TRUE	TRUE	1.841882302	0.316543127	-1.525339175
748	METTL6	0.006186994	3.92896778	6.162748096	1.695187463	0.108421277	TRUE	TRUE	2.14305161	2.519949727	0.376898117
749	NPSR1-AS1	0.006208252	NA	NA	NA	0.108648563	TRUE	TRUE	0.705244169	0	-0.705244169
750	CARNMT1	0.006232816	3.632581022	5.679039629	1.586122415	0.108933011	TRUE	TRUE	3.015066724	4.226414393	1.21134767
751	TCFL5	0.006278142	0.588082497	2.196561756	-1.020396763	0.109579078	TRUE	TRUE	0.784471485	0.492464139	-0.292007345
752	TRUB2	0.006301474	2.550538692	5.339640668	-0.238563283	0.109840055	TRUE	TRUE	0.430466765	1.302993766	0.872527001
753	DTWD2	0.006425592	1.610903804	3.74364649	-0.521838882	0.111706449	TRUE	TRUE	2.04798228	2.95510802	0.907125739
754	PPP1R26	0.006419302	0.840862348	2.53074863	-0.849023933	0.111706449	TRUE	TRUE	0.343446211	0.814646238	0.471200027
755	HENMT1	0.006545819	0.019484571	1.570612378	-1.531643237	0.113645818	TRUE	TRUE	0.637321394	0.480443411	-0.156877983
756	ERMARD	0.006576955	1.720013122	3.93689043	-0.496864185	0.114035347	TRUE	TRUE	0.685025492	1.015086043	0.330060551
757	SGCB	0.006605342	-0.838877319	0.34226232	-2.020016957	0.114376249	TRUE	TRUE	0.891521168	0.306095932	-0.585425236
758	SPNS2	0.006628565	NA	NA	NA	0.114626949	TRUE	TRUE	1.585607471	0	-1.585607471
759	PEBP1	0.006640954	-2.635142587	-0.292448415	-4.977836759	0.114689896	TRUE	TRUE	6.509138679	2.35924078	-4.149897899
760	CPOX	0.006657729	0.013226607	1.398632476	-1.372179262	0.11476092	TRUE	TRUE	0.926459662	0.475427824	-0.451031838
761	HINT3	0.006671332	2.169669177	4.821619941	-0.482281588	0.11476092	TRUE	TRUE	1.768736568	1.382768975	-0.385967593
762	MRPS16	0.00666945	3.431919676	6.176334215	0.687505137	0.11476092	TRUE	TRUE	1.116097421	1.060258677	-0.055838744
763	TUBGCP6	0.006684304	-0.2793929	0.849861004	-1.408646804	0.114833359	TRUE	TRUE	1.04866323	0.310764955	-0.737898275
764	MIF	0.00674324	0.892971194	2.770958679	-0.985016292	0.115694232	TRUE	TRUE	0.925324814	0.796330402	-0.128994412
765	CRELD1	0.006785544	-0.6743294	1.067394556	-2.416053356	0.115883373	TRUE	TRUE	1.963245556	0.580469027	-1.382776529
766	GPM6A-DT	0.006770157	3.851231615	5.833088302	1.869374928	0.115883373	TRUE	TRUE	2.609177771	3.847434015	1.238256243
767	LUZP1	0.006783208	-4.0643837	-2.049169532	-6.079597869	0.115883373	TRUE	TRUE	5.139641359	1.376641351	-3.763000009
768	NUP50	0.006789627	0.823119791	2.701182335	-1.054942753	0.115883373	TRUE	TRUE	1.259267945	1.000060778	-0.259207167
769	ENSG00000285878	0.006812373	0.070819442	0.340520017	-0.198881132	0.116120389	TRUE	TRUE	0.437614736	1.028539568	0.590924831
770	NPIPB5	0.006911377	2.321409077	5.059882726	-0.417064572	0.117654972	TRUE	TRUE	2.22184638	1.670414111	-0.551432268
771	NAT14	0.006953301	1.172650866	3.152446624	-0.807144892	0.118215135	TRUE	TRUE	0.778511202	0.544902571	-0.233608631
772	ENSG00000287340	0.00699669	2.389864792	4.735463881	0.044265704	0.118798727	TRUE	TRUE	0.916009126	1.045846991	0.129837866
773	ENSG00000232342	0.007040576	0.201853601	1.796172726	-1.392465525	0.119389223	TRUE	TRUE	1.122834744	0.626489731	-0.496345013
774	FILIP1	0.007059908	-0.442290621	0.373267703	-1.257848946	0.119562368	TRUE	TRUE	0.574630841	0.274983	-0.299647842
775	CBFA2T3	0.007117057	-1.284919866	-0.025083552	-2.54475618	0.119913549	TRUE	TRUE	1.834725574	0.312281373	-1.522444201
776	ENSG00000246090	0.007108899	2.052763131	4.776759737	-0.671233475	0.119913549	TRUE	TRUE	0.242732643	0.482167593	0.23943495
777	ENSG00000287608	0.007117237	0.076058516	1.34353489	-1.191417858	0.119913549	TRUE	TRUE	0.705784766	0.274983	-0.430801766
778	LINGO2	0.007100861	-0.893173285	0.996312119	-2.782658689	0.119913549	TRUE	TRUE	9.144536335	9.173153487	0.028617152
779	ABCG1	0.007129823	-0.691883558	0.351768356	-1.735535471	0.119925185	TRUE	TRUE	1.196872072	0.278929191	-0.917942881
780	CCDC38	0.007136226	NA	NA	NA	0.119925185	TRUE	TRUE	0.704123851	0	-0.704123851
781	ELOVL2	0.007182545	-0.24812663	0.57323064	-1.069483901	0.120549043	TRUE	TRUE	0.572590502	0.26597338	-0.306617121
782	JHY	0.007217613	2.42341618	4.838910228	0.007922133	0.120916693	TRUE	TRUE	0.360765576	1.025055551	0.664289975
783	UPF1	0.0072229	0.426538439	2.214240462	-1.361163584	0.120916693	TRUE	TRUE	1.263857218	0.563974734	-0.699882484
784	NUP50-DT	0.007269572	3.907055265	6.292580603	1.521529928	0.121542792	TRUE	TRUE	2.506186066	2.806249458	0.300063392
785	SPRYD3	0.007283782	0.673019966	2.329861046	-0.983821114	0.121625244	TRUE	TRUE	0.837214886	0.829744594	-0.007470292
786	PPP1R14C	0.007304743	-2.489408247	-1.347102095	-3.631714399	0.121631116	TRUE	TRUE	2.612465324	0.306095932	-2.306369392
787	SMIM19	0.007296306	2.691603281	5.456685786	-0.073479224	0.121631116	TRUE	TRUE	0.43092072	1.019961203	0.589040484
788	UPF3B	0.007311971	3.177831295	5.721775969	0.63388662	0.121631116	TRUE	TRUE	1.212581333	1.638308801	0.425727467
789	MAL2-AS1	0.00747579	-1.018164783	0.027519775	-2.063849341	0.124041335	TRUE	TRUE	1.147389869	0.258007712	-0.889382157
790	SNHG7	0.007472039	0.597808973	2.073628431	-0.878010486	0.124041335	TRUE	TRUE	0.602233807	0.251142573	-0.351091234
791	RNF168	0.007519143	-2.353142203	-0.973009438	-3.733274968	0.124602947	TRUE	TRUE	2.765871235	0.693964846	-2.071906389
792	RRAGC	0.00757556	1.193242097	3.368373885	-0.98188969	0.125379343	TRUE	TRUE	0.769379705	0.539134927	-0.230244778
793	ANKRD18A	0.007625667	NA	NA	NA	0.125624055	TRUE	TRUE	1.938582741	0	-1.938582741
794	ANO8	0.00761764	-0.811285865	0.099078341	-1.721650071	0.125624055	TRUE	TRUE	1.073492985	0.298100847	-0.775392138
795	CCNF	0.007610132	0.303325349	1.720051276	-1.113400577	0.125624055	TRUE	TRUE	0.631436783	0.532232019	-0.099204764
796	ENSG00000258757	0.007628681	0.784025175	2.659291081	-1.091240731	0.125624055	TRUE	TRUE	0.884098561	0.849520359	-0.034578203
797	ENSG00000254587	0.007653256	-1.043497176	-0.137759754	-1.949234597	0.125870618	TRUE	TRUE	1.010101796	0.29036348	-0.719738316
798	ENSG00000257060	0.007684216	3.257507836	5.916751429	0.598264242	0.12602852	TRUE	TRUE	2.03219688	2.341180933	0.308984052
799	LINC00951	0.007691701	NA	NA	NA	0.12602852	TRUE	TRUE	1.935418513	0	-1.935418513
800	LINC01618	0.007683801	0.845636941	2.751157641	-1.059883759	0.12602852	TRUE	TRUE	0.496463277	0.274983	-0.221480278
801	NOL12	0.007707958	1.927228381	4.312372242	-0.457915479	0.126137222	TRUE	TRUE	0.248501395	0.777890888	0.529389493
802	RNF19B	0.0077908	1.041791323	3.013509788	-0.929927141	0.127333924	TRUE	TRUE	0.800821022	0.482648769	-0.318172252
803	ENSG00000289574	0.007817154	NA	NA	NA	0.127446839	TRUE	TRUE	1.981502398	0	-1.981502398
804	PHKG1	0.007815052	NA	NA	NA	0.127446839	TRUE	TRUE	0.710001422	0	-0.710001422
805	CYP39A1	0.00785599	NA	NA	NA	0.127920893	TRUE	TRUE	1.044200569	0	-1.044200569
806	GLDC	0.007889548	1.020619232	3.096470064	-1.055231601	0.12830794	TRUE	TRUE	0.434917755	0.824506388	0.389588633
807	FASTK	0.007915814	0.03753514	1.20852489	-1.13345461	0.128575581	TRUE	TRUE	0.630887783	0.276687131	-0.354200652
808	GAS6	0.007987245	-0.996379	0.06174965	-2.05450765	0.129575255	TRUE	TRUE	1.391743804	0.2802644	-1.111479404
809	TSPAN31	0.008021054	NA	NA	NA	0.129962886	TRUE	TRUE	1.327138455	0	-1.327138455
810	GEMIN2	0.008039238	-0.809004978	0.108400434	-1.726410391	0.130096714	TRUE	TRUE	1.078173517	0.251142573	-0.827030944
811	ENSG00000223930	0.008096869	-1.107380683	0.06435224	-2.279113606	0.130867765	TRUE	TRUE	1.14343673	0.229300838	-0.914135892
812	NBL1	0.008196704	-0.078589901	1.241853218	-1.39903302	0.13231822	TRUE	TRUE	0.837533286	0.560391543	-0.277141743
813	SRGAP2C	0.008214011	3.662095893	5.843670501	1.480521286	0.132434512	TRUE	TRUE	2.099567686	3.205827006	1.10625932
814	RNF20	0.008229509	-0.08178952	1.661413138	-1.824992178	0.132521377	TRUE	TRUE	1.472441131	0.598577201	-0.87386393
815	ARMT1	0.008247382	NA	NA	NA	0.132646238	TRUE	TRUE	0.745216388	0	-0.745216388
816	FADS3	0.008268593	2.477741512	4.768883863	0.18659916	0.132720932	TRUE	TRUE	1.442469417	1.501485515	0.059016098
817	PDCD7	0.008272277	-1.438983319	0.240176983	-3.11814362	0.132720932	TRUE	TRUE	2.55630173	1.489757197	-1.066544533
818	GET3	0.008291948	1.028706984	2.612523853	-0.555109885	0.132873906	TRUE	TRUE	0.443341097	0.55874962	0.115408523
819	ATP5PB	0.008307402	-0.457416819	0.837520639	-1.752354276	0.132958999	TRUE	TRUE	1.333174522	0.295611527	-1.037562995
820	ANKRD36	0.008325517	-0.757644616	-0.253436395	-1.261852838	0.132974463	TRUE	TRUE	8.412337059	6.340943386	-2.071393673
821	PI4KB	0.008333792	2.723832026	5.231521941	0.216142111	0.132974463	TRUE	TRUE	1.011181943	1.002088117	-0.009093825
822	RBM18	0.008338801	-0.002804348	1.583221222	-1.588829918	0.132974463	TRUE	TRUE	1.20572399	0.809316121	-0.396407869
823	COL25A1	0.008373558	0.302816533	1.92935986	-1.323726795	0.133366466	TRUE	TRUE	1.088124237	0.534015279	-0.554108958
824	ADH5	0.008415678	1.896014207	4.366747699	-0.574719285	0.133712373	TRUE	TRUE	1.299374926	1.100078159	-0.199296767
825	ENSG00000291272	0.008411512	2.053428183	4.622735544	-0.515879177	0.133712373	TRUE	TRUE	0.991110779	0.508470721	-0.482640058
826	ENSG00000272505	0.008445446	0.100095172	1.150911552	-0.950721207	0.13402289	TRUE	TRUE	0.457633233	0.47200299	0.014369757
827	IFT88	0.008478856	1.473732072	3.651320975	-0.703856831	0.13406616	TRUE	TRUE	2.258826979	3.221969945	0.963142966
828	PUS7	0.008477385	-2.696141191	-0.891834465	-4.500447918	0.13406616	TRUE	TRUE	3.844044274	0.599645342	-3.244398932
829	SLC38A1	0.008460939	1.66400723	2.786737941	0.54127652	0.13406616	TRUE	TRUE	5.941629296	7.114621343	1.172992047
830	MICU3	0.008495305	-1.613670799	0.587390598	-3.814732196	0.134164415	TRUE	TRUE	6.784925802	3.626329583	-3.158596218
831	ATP7B	0.00853517	1.525147053	3.778913784	-0.728619679	0.134631777	TRUE	TRUE	1.072635415	1.074633734	0.001998319
832	PLA2G6	0.008595315	-0.53179699	0.439969474	-1.503563454	0.135417542	TRUE	TRUE	0.913952246	0.295611527	-0.618340719
833	UFSP2	0.008664087	NA	NA	NA	0.136337158	TRUE	TRUE	0.707881682	0	-0.707881682
834	KRCC1	0.00872332	NA	NA	NA	0.137104648	TRUE	TRUE	1.384512828	0	-1.384512828
835	KAT14	0.008830935	1.925253371	4.093147021	-0.242640278	0.138623034	TRUE	TRUE	0.804158628	1.90810417	1.103945542
836	PDCD11	0.008841078	NA	NA	NA	0.138623034	TRUE	TRUE	1.833323191	0	-1.833323191
837	GPR12	0.008894934	NA	NA	NA	0.139300828	TRUE	TRUE	0.957993248	0	-0.957993248
838	ENSG00000237076	0.008922304	-1.138934537	-0.048823457	-2.229045617	0.139562721	TRUE	TRUE	1.522511052	0.278103144	-1.244407908
839	ATP6V0D1-DT	0.0089371	0.695952844	2.939217441	-1.547311753	0.139627535	TRUE	TRUE	1.757660942	0.555173842	-1.2024871
840	AIMP1	0.008958868	NA	NA	NA	0.139800282	TRUE	TRUE	1.514615419	0	-1.514615419
841	CRNKL1	0.008969487	0.819333885	2.487454579	-0.848786808	0.139800282	TRUE	TRUE	0.53738358	0.974746816	0.437363237
842	TMEM161A	0.008980403	-0.304957415	0.762833087	-1.372747917	0.139804186	TRUE	TRUE	0.821448522	0.253465968	-0.567982554
843	ENSG00000285840	0.009016512	1.01334697	2.914537137	-0.887843197	0.140141562	TRUE	TRUE	0.433403818	0.546912746	0.113508928
844	LINC01355	0.009023457	0.079591259	1.410640473	-1.251457956	0.140141562	TRUE	TRUE	0.708381571	0.585263329	-0.123118242
845	SSTR2	0.009054736	1.703823764	4.230995991	-0.823348463	0.140460922	TRUE	TRUE	2.384570733	1.711574365	-0.672996368
846	LINC01176	0.009074324	1.108069348	3.203772213	-0.987633517	0.140598391	TRUE	TRUE	0.46707471	0.533074052	0.065999342
847	ENSG00000249881	0.009108038	2.972137491	5.912133588	0.032141393	0.140954146	TRUE	TRUE	1.637242587	2.46933248	0.832089892
848	TMEM219	0.009159019	0.3409216	1.676618531	-0.99477533	0.141575963	TRUE	TRUE	0.715900295	0.229300838	-0.486599456
849	ENSG00000291299	0.009188483	NA	NA	NA	0.141864109	TRUE	TRUE	1.692793122	0	-1.692793122
850	RAPGEF4-AS1	0.00920473	2.04181371	4.840684862	-0.757057442	0.14194776	TRUE	TRUE	1.833432451	1.356875847	-0.476556604
851	CPEB3	0.009239464	0.301009964	1.162039617	-0.560019688	0.142315973	TRUE	TRUE	7.457303455	6.535634661	-0.921668794
852	LNP1	0.009252178	1.267539185	3.378313963	-0.843235594	0.142344543	TRUE	TRUE	0.799074298	0.518061396	-0.281012903
853	ALAS1	0.009269055	0.096555885	1.079878933	-0.886767163	0.142437015	TRUE	TRUE	0.548496841	0.260205737	-0.288291104
854	ZNF512B	0.009308201	0.279069856	1.786832274	-1.228692562	0.142871079	TRUE	TRUE	0.788002028	0.509565239	-0.278436789
855	ZNF709	0.009338393	0.752525806	2.980302773	-1.475251161	0.143166848	TRUE	TRUE	1.593050176	1.12539404	-0.467656136
856	BCL7A	0.009398331	NA	NA	NA	0.143917439	TRUE	TRUE	1.449038731	0	-1.449038731
857	LAMTOR1	0.009446326	-0.153137676	1.119255301	-1.425530654	0.144483588	TRUE	TRUE	0.880058478	0.564634802	-0.315423676
858	DIAPH1-AS1	0.009472973	0.563777305	2.207008747	-1.079454138	0.144722292	TRUE	TRUE	0.458229765	0.562095675	0.10386591
859	CATSPERB	0.009515457	NA	NA	NA	0.145039582	TRUE	TRUE	1.371193238	0	-1.371193238
860	COX7C	0.009522217	0.532366451	2.548573872	-1.483840969	0.145039582	TRUE	TRUE	1.340690572	0.569292671	-0.771397901
861	SPPL2B	0.009526936	-0.535800136	0.77685111	-1.848451381	0.145039582	TRUE	TRUE	1.278600786	0.536551116	-0.74204967
862	DUSP3	0.009550576	NA	NA	NA	0.145230797	TRUE	TRUE	1.815579796	0	-1.815579796
863	SYNPR	0.009564801	-3.681807132	-1.18146654	-6.182147724	0.145278571	TRUE	TRUE	6.472644393	2.534391257	-3.938253136
864	TTC21A	0.009602552	NA	NA	NA	0.145683161	TRUE	TRUE	1.564641255	0	-1.564641255
865	ANKRD35	0.009635916	0.905586785	2.682910771	-0.871737202	0.146020336	TRUE	TRUE	0.503145161	0.784891037	0.281745876
866	MRPS9	0.009771053	NA	NA	NA	0.14789718	TRUE	TRUE	2.609503872	0	-2.609503872
867	LINC02899	0.009805876	0.719642566	2.407460635	-0.968175504	0.148253086	TRUE	TRUE	0.799170818	0.861296017	0.062125199
868	ERICH3	0.009833642	2.55144289	4.933723927	0.169161854	0.148501583	TRUE	TRUE	2.08943939	2.753362784	0.663923395
869	ENSG00000290548	0.009874849	-0.368940794	0.894802575	-1.632684163	0.148917169	TRUE	TRUE	1.165935379	0.251142573	-0.914792806
870	KCND3	0.009883883	-0.757183976	0.681114608	-2.195482561	0.148917169	TRUE	TRUE	7.872582451	4.535149953	-3.337432498
871	C12orf43	0.009989923	1.005522375	3.09578181	-1.08473706	0.149483917	TRUE	TRUE	0.965495812	0.523369038	-0.442126774
872	ENSG00000286787	0.009970465	2.169251173	4.994414113	-0.655911767	0.149483917	TRUE	TRUE	0.415521062	0.824547308	0.409026246
873	ENSG00000289100	0.009972542	0.008005679	1.603711663	-1.587700305	0.149483917	TRUE	TRUE	1.09920532	0.253465968	-0.845739352
874	FBXO4	0.009985379	-0.36208988	0.333961918	-1.058141679	0.149483917	TRUE	TRUE	0.620277388	0.242702152	-0.377575236
875	HCFC1R1	0.009960867	-0.333888213	0.499041851	-1.166818277	0.149483917	TRUE	TRUE	0.697028321	0.2802644	-0.41676392
876	ZNF337-AS1	0.00998564	1.391313858	3.759535744	-0.976908029	0.149483917	TRUE	TRUE	1.77756188	1.66429993	-0.11326195
877	ZNF639	0.010014513	1.205199966	3.407803806	-0.997403873	0.149680993	TRUE	TRUE	0.792708396	0.539776256	-0.25293214
878	RABIF	0.010079448	0.051780178	1.108801775	-1.00524142	0.150479955	TRUE	TRUE	0.583605319	0.253465968	-0.330139351
879	MSRA	0.010164648	0.207284906	0.693136511	-0.278566698	0.151579304	TRUE	TRUE	8.579699432	9.59734699	1.017647558
880	API5	0.010265992	-2.649160536	-1.40576038	-3.892560693	0.152569868	TRUE	TRUE	3.11373436	0.221961856	-2.891772504
881	ENSG00000262202	0.010256884	-0.852291475	0.119942746	-1.824525696	0.152569868	TRUE	TRUE	0.941817885	0.221961856	-0.719856029
882	RWDD3-DT	0.010250165	-0.865614176	0.037163072	-1.768391423	0.152569868	TRUE	TRUE	1.174746541	0.2802644	-0.894482141
883	IPP	0.01031758	0.457119747	2.064465759	-1.150226265	0.153162903	TRUE	TRUE	0.697801547	0.26597338	-0.431828167
884	ZNF235	0.010371344	2.525751217	4.896820199	0.154682235	0.153786859	TRUE	TRUE	3.000277988	2.69006617	-0.310211817
885	EIF5B	0.010451717	-2.402768607	-1.215192536	-3.590344678	0.15445446	TRUE	TRUE	2.635405882	0.532353954	-2.103051929
886	LINC01362	0.010434591	NA	NA	NA	0.15445446	TRUE	TRUE	1.012648172	0	-1.012648172
887	ZGRF1	0.010441028	NA	NA	NA	0.15445446	TRUE	TRUE	1.729616312	0	-1.729616312
888	CDH10	0.010470555	0.595745258	1.065537141	0.125953375	0.154558595	TRUE	TRUE	9.007034587	8.557078221	-0.449956366
889	FOSL2	0.010497667	-0.502581731	0.481595926	-1.486759389	0.154784501	TRUE	TRUE	0.911690598	0.298100847	-0.613589751
890	ENSG00000286913	0.010595268	1.005161483	2.818354304	-0.808031338	0.156048056	TRUE	TRUE	0.731439273	1.15244073	0.421001458
891	C1RL	0.010632484	NA	NA	NA	0.156420422	TRUE	TRUE	0.808657739	0	-0.808657739
892	CRIPT	0.010728142	1.708697047	4.094889888	-0.677495793	0.157650767	TRUE	TRUE	0.604439327	0.818399255	0.213959928
893	SWAP70	0.010797099	NA	NA	NA	0.15848642	TRUE	TRUE	1.173596032	0	-1.173596032
894	EPB41L4B	0.010826359	-3.374534317	-1.503463146	-5.245605488	0.158738157	TRUE	TRUE	4.830983425	1.443111695	-3.38787173
895	ENSG00000285801	0.010900819	0.984935136	2.653609947	-0.683739676	0.159651324	TRUE	TRUE	0.678269322	1.044043795	0.365774473
896	ENSG00000256948	0.010930084	-0.018334036	1.267518889	-1.304186961	0.159901277	TRUE	TRUE	0.709963264	0.310764955	-0.39919831
897	KIRREL3	0.010976706	-1.67877411	1.287667586	-4.645215806	0.16022568	TRUE	TRUE	6.967816288	4.436234714	-2.531581574
898	ZNF74	0.010964882	0.134649011	1.420931409	-1.151633386	0.16022568	TRUE	TRUE	0.812708716	0.473104429	-0.339604287
899	IFNGR1	0.010997491	NA	NA	NA	0.160350515	TRUE	TRUE	1.94952784	0	-1.94952784
900	ZC3HC1	0.011046751	2.627608597	5.048951979	0.206265215	0.160889793	TRUE	TRUE	0.704223865	1.257700977	0.553477112
901	ENSG00000287965	0.011072255	-0.072699958	0.807655678	-0.953055594	0.16108226	TRUE	TRUE	0.514087873	0.298100847	-0.215987026
902	LINC00901	0.011158339	0.047841467	1.295986095	-1.20030316	0.161975092	TRUE	TRUE	0.972069356	0.760707812	-0.211361545
903	SLC24A1	0.011148299	1.964374445	4.256160713	-0.327411822	0.161975092	TRUE	TRUE	0.171530285	1.042669453	0.871139168
904	C17orf80	0.011262005	0.274754364	1.738784264	-1.189275536	0.163299072	TRUE	TRUE	0.793121316	0.251142573	-0.541978743
905	OARD1	0.011301834	NA	NA	NA	0.16369551	TRUE	TRUE	1.026665776	0	-1.026665776
906	SIK3	0.011333924	-2.289441116	-0.01279554	-4.566086692	0.163979108	TRUE	TRUE	8.287923245	5.549050435	-2.73887281
907	FLACC1	0.011468791	NA	NA	NA	0.165747425	TRUE	TRUE	1.611551414	0	-1.611551414
908	CFAP221	0.011481636	-2.79936114	-0.744596786	-4.854125493	0.165750308	TRUE	TRUE	4.618549527	1.180685672	-3.437863855
909	TCF4	0.011538888	-0.534717886	-0.184490739	-0.884945033	0.166393561	TRUE	TRUE	9.653075644	8.280741632	-1.372334012
910	RSL24D1	0.011551904	2.997885028	5.256542617	0.739227439	0.166398202	TRUE	TRUE	0.88827957	1.841008823	0.952729253
911	ZNF738	0.011604991	-0.107660023	0.691701482	-0.907021529	0.166979382	TRUE	TRUE	0.669126671	0.280939366	-0.388187305
912	DOK5	0.01170649	0.495551368	2.537860025	-1.546757289	0.167703468	TRUE	TRUE	1.554948705	1.121391756	-0.433556949
913	PDIA6	0.011680115	-2.485017162	-1.305370046	-3.664664278	0.167703468	TRUE	TRUE	2.777487534	0.253465968	-2.524021566
914	PHAF1	0.011683778	0.347798235	1.856740389	-1.161143918	0.167703468	TRUE	TRUE	0.828916626	1.294687337	0.46577071
915	SLC16A1	0.011704732	NA	NA	NA	0.167703468	TRUE	TRUE	1.196334623	0	-1.196334623
916	ENTPD3	0.011791962	0.842232112	2.907402441	-1.222938218	0.168743488	TRUE	TRUE	0.69971787	0.279726121	-0.419991749
917	ENSG00000226471	0.011847984	2.671386356	5.116218359	0.226554352	0.169259907	TRUE	TRUE	0.430162274	1.074882024	0.64471975
918	MYH14	0.011853875	NA	NA	NA	0.169259907	TRUE	TRUE	1.075063993	0	-1.075063993
919	ADAMTS16-DT	0.011927645	-0.64716208	0.063680313	-1.358004473	0.169980209	TRUE	TRUE	0.849629919	0.301906659	-0.54772326
920	HDAC2-AS2	0.011939118	1.579038512	2.803183506	0.354893517	0.169980209	TRUE	TRUE	6.399655452	6.816549493	0.416894042
921	SAP18	0.011943223	1.548377868	3.690452	-0.593696263	0.169980209	TRUE	TRUE	0.775691179	1.122009804	0.346318626
922	RHOT2	0.012031016	NA	NA	NA	0.171043995	TRUE	TRUE	1.517413928	0	-1.517413928
923	NRSN2-AS1	0.012096274	0.039413685	1.360893043	-1.282065673	0.171785438	TRUE	TRUE	0.750491871	0.519439348	-0.231052523
924	SAMD13	0.012159761	-0.237470735	0.61656138	-1.09150285	0.172500158	TRUE	TRUE	0.527078302	0.310764955	-0.216313348
925	ATXN10	0.012204649	0.414434845	2.048966986	-1.220097296	0.172949769	TRUE	TRUE	5.667828521	4.295604287	-1.372224234
926	ADGRA1-AS1	0.012265229	1.56520276	3.572216554	-0.441811034	0.173620547	TRUE	TRUE	0.253917095	0.80610907	0.552191975
927	DNAJC21	0.012435165	2.823847568	4.999411256	0.64828388	0.175836187	TRUE	TRUE	1.50546827	2.635636187	1.130167917
928	SATB1-AS1	0.012481825	-3.605651703	-0.377421271	-6.833882134	0.176305774	TRUE	TRUE	6.077052032	1.979868473	-4.097183559
929	CHD5	0.012561576	2.40667733	4.000219657	0.813135002	0.177241274	TRUE	TRUE	4.770255235	5.450624174	0.680368939
930	GORAB	0.012620482	NA	NA	NA	0.177871787	TRUE	TRUE	0.986935064	0	-0.986935064
931	HACD4	0.012633402	-0.112160605	0.503388145	-0.727709355	0.177871787	TRUE	TRUE	0.781598865	0.570236542	-0.211362324
932	SETD2	0.012667976	1.502858397	2.725568227	0.280148566	0.178167205	TRUE	TRUE	6.28419096	6.791840975	0.507650016
933	PLP1	0.012717446	0.182581815	1.405282295	-1.040118665	0.178671261	TRUE	TRUE	0.532276101	0.2802644	-0.252011701
934	LGI1	0.012755413	0.423368287	3.282139807	-2.435403233	0.179012804	TRUE	TRUE	3.115680995	1.784603511	-1.331077485
935	C4orf54	0.012829256	2.237619159	5.181254502	-0.706016184	0.179856558	TRUE	TRUE	0.23866212	0.523301529	0.284639408
936	TMEM276	0.012875409	-0.062074221	0.919759889	-1.043908331	0.180310748	TRUE	TRUE	0.548040455	0.253347931	-0.294692524
937	ZNF780A	0.012916547	1.006788461	2.98362608	-0.970049158	0.180693807	TRUE	TRUE	0.635492196	0.253347931	-0.382144265
938	HELLS	0.012945174	0.015321848	1.363387332	-1.332743637	0.180901221	TRUE	TRUE	1.092245189	0.839708263	-0.252536926
939	CASP6	0.013028962	-0.410649595	0.072866216	-0.894165406	0.181878207	TRUE	TRUE	0.552050408	0.296670542	-0.255379865
940	NEUROD6	0.013071739	NA	NA	NA	0.182190179	TRUE	TRUE	1.507498262	0	-1.507498262
941	SLF1	0.013079109	-2.514511575	-0.501342752	-4.527680398	0.182190179	TRUE	TRUE	4.228692138	1.880490235	-2.348201903
942	TRIM32	0.013110099	-0.538926963	0.467714528	-1.545568455	0.182428	TRUE	TRUE	1.051752028	0.325272773	-0.726479256
943	ENSG00000259709	0.013145133	1.687554659	3.828090895	-0.452981577	0.182527974	TRUE	TRUE	0.769712554	1.315476842	0.545764289
944	FKBP9	0.013140129	NA	NA	NA	0.182527974	TRUE	TRUE	0.797123997	0	-0.797123997
945	ECM1	0.013185526	0.060911941	1.082090259	-0.960266376	0.182701774	TRUE	TRUE	0.548751146	0.506184132	-0.042567014
946	KLF3-AS1	0.013178799	-2.872931416	-1.385027037	-4.360835796	0.182701774	TRUE	TRUE	3.267337665	0.854023213	-2.413314452
947	SYCP3	0.013286774	0.085339337	1.575269954	-1.404591281	0.183910276	TRUE	TRUE	1.134578288	0.819085667	-0.315492621
948	LINC00320	0.01332133	3.601912673	7.053322992	0.150502354	0.183962721	TRUE	TRUE	1.12106547	1.341847928	0.220782458
949	MAN2B1	0.013332666	NA	NA	NA	0.183962721	TRUE	TRUE	0.961262982	0	-0.961262982
950	WDR4	0.013326272	0.958021029	2.824330015	-0.908287957	0.183962721	TRUE	TRUE	0.676972523	0.784872941	0.107900418
951	ZNF383	0.013404468	0.269259628	1.950233652	-1.411714395	0.184758954	TRUE	TRUE	1.044249733	0.860967083	-0.183282649
952	GLB1L3	0.013545057	0.952404516	3.310922056	-1.406113024	0.186500634	TRUE	TRUE	3.259083719	2.378798706	-0.880285013
953	CATSPERE	0.013567887	NA	NA	NA	0.18661895	TRUE	TRUE	1.459003075	0	-1.459003075
954	HM13	0.013606484	0.862125963	3.413997705	-1.689745778	0.186953667	TRUE	TRUE	2.883391404	1.429796875	-1.453594528
955	UBR5	0.01367571	-1.545779952	0.115036763	-3.206596666	0.187708076	TRUE	TRUE	7.951783011	5.52410371	-2.427679302
956	DIS3L2	0.013781661	-3.001453898	-0.671362566	-5.331545229	0.188766998	TRUE	TRUE	5.827685689	2.642380518	-3.185305171
957	ENSG00000291220	0.013768927	NA	NA	NA	0.188766998	TRUE	TRUE	1.107303111	0	-1.107303111
958	RAPGEF2	0.013820166	-0.549994166	0.640872128	-1.74086046	0.189096795	TRUE	TRUE	9.419791535	8.512839114	-0.906952421
959	MYBBP1A	0.013947609	2.660784406	5.055657204	0.265911608	0.190641561	TRUE	TRUE	0.76959859	0.989744845	0.220146255
960	AP1B1	0.014060329	3.379818788	5.583795376	1.175842199	0.191982081	TRUE	TRUE	1.903665465	2.605720652	0.702055188
961	CYP46A1	0.014267144	2.610051821	4.955162616	0.264941027	0.194603247	TRUE	TRUE	0.777367853	1.286139733	0.508771881
962	ENSG00000260891	0.01430428	0.827721197	2.356330012	-0.700887618	0.194906971	TRUE	TRUE	0.294670873	0.783374592	0.488703719
963	WDR5	0.014337086	-1.40583962	-0.000182691	-2.81149655	0.195151114	TRUE	TRUE	2.171786023	0.592553834	-1.579232189
964	FZD4	0.014371719	NA	NA	NA	0.195217085	TRUE	TRUE	0.756961425	0	-0.756961425
965	SEC24D	0.014359567	-2.193007227	-0.697878796	-3.688135657	0.195217085	TRUE	TRUE	2.781081324	0.795602507	-1.985478817
966	MNAT1	0.014410448	-0.567991315	-0.095743282	-1.040239348	0.195540535	TRUE	TRUE	8.770844439	7.080721891	-1.690122548
967	COX10-DT	0.014561109	-2.668359503	-0.88949604	-4.447222966	0.197202919	TRUE	TRUE	3.962210779	1.690856007	-2.271354772
968	DNAJC18	0.014563047	NA	NA	NA	0.197202919	TRUE	TRUE	1.749248136	0	-1.749248136
969	HSDL2	0.014637258	1.815363481	4.200987326	-0.570260364	0.19792514	TRUE	TRUE	1.091046717	1.122163987	0.03111727
970	SPG21	0.014646581	-0.687726536	0.357224309	-1.73267738	0.19792514	TRUE	TRUE	1.079428587	0.296670542	-0.782758045
971	RESF1	0.014808566	1.331656646	4.031419401	-1.368106109	0.199908014	TRUE	TRUE	2.763717812	1.468075705	-1.295642107
972	GNG10	0.014834737	0.34342242	1.933061068	-1.246216227	0.200055274	TRUE	TRUE	0.861183561	0.868739855	0.007556293
973	OTUD7A	0.014962419	-0.55471481	-0.117098158	-0.992331463	0.201569773	TRUE	TRUE	7.969833396	6.497293629	-1.472539766
974	RBMS3-AS3	0.015060878	0.58256638	1.940735654	-0.775602895	0.202335147	TRUE	TRUE	0.293493988	1.052672201	0.759178214
975	SLC17A5	0.01503728	-2.715721193	-1.331597172	-4.099845214	0.202335147	TRUE	TRUE	3.412584913	0.546523039	-2.866061874
976	ZNF101	0.01506554	1.859042843	4.198170766	-0.48008508	0.202335147	TRUE	TRUE	0.238869467	0.778211482	0.539342015
977	KDM4A-AS1	0.015171101	2.205280851	4.58283525	-0.172273547	0.203544313	TRUE	TRUE	0.850356172	0.78350103	-0.066855142
978	PIK3CD	0.015226423	-0.896389821	0.009125934	-1.801905576	0.204077667	TRUE	TRUE	0.858403307	0.29036348	-0.568039826
979	ACVR1	0.015329778	2.760339209	5.310480012	0.210198407	0.204889288	TRUE	TRUE	1.154314244	1.942288726	0.787974481
980	ENSG00000251205	0.01532314	0.565076498	2.312387912	-1.182234917	0.204889288	TRUE	TRUE	0.999876743	0.544241988	-0.455634756
981	LMO3	0.015333872	-1.107195309	-0.085119687	-2.129270931	0.204889288	TRUE	TRUE	7.413941114	4.689531978	-2.724409136
982	ANKRD23	0.015354035	-0.004452953	2.047952147	-2.056858053	0.204949784	TRUE	TRUE	1.780884857	0.877408048	-0.903476809
983	ACBD3	0.015421474	1.135653254	3.536198217	-1.264891709	0.205431587	TRUE	TRUE	2.271674775	2.05731324	-0.214361535
984	NUP43	0.015416926	NA	NA	NA	0.205431587	TRUE	TRUE	0.842545076	0	-0.842545076
985	FN3K	0.015465517	0.047803086	1.149888188	-1.054282017	0.205600408	TRUE	TRUE	0.610952167	0.540065793	-0.070886374
986	TNFRSF19	0.015455447	NA	NA	NA	0.205600408	TRUE	TRUE	1.053172211	0	-1.053172211
987	ZSCAN20	0.015503491	0.422559372	1.523447468	-0.678328724	0.205896417	TRUE	TRUE	0.454632976	0.221961856	-0.23267112
988	LAPTM4B	0.015535205	0.786775823	2.663257091	-1.089705446	0.206108766	TRUE	TRUE	1.008689767	0.822065352	-0.186624415
989	CDHR1	0.015589631	1.442374611	4.492084193	-1.607334971	0.206621723	TRUE	TRUE	0.587236048	0.29036348	-0.296872567
990	CDC40	0.015615463	2.73390392	4.658095531	0.809712309	0.206755034	TRUE	TRUE	4.486703004	4.300981936	-0.185721067
991	ASCC1	0.015937558	3.292393149	5.616226172	0.968560127	0.210695654	TRUE	TRUE	1.454588163	2.449264079	0.994675916
992	LINC00632	0.015945231	-0.559902875	-0.183062231	-0.936743519	0.210695654	TRUE	TRUE	9.231143458	8.764161629	-0.466981829
993	ESF1	0.016080701	2.143412271	4.451883394	-0.165058852	0.211925833	TRUE	TRUE	2.631797473	2.38850699	-0.243290483
994	MPV17L	0.016086833	0.780856782	2.572283896	-1.010570331	0.211925833	TRUE	TRUE	0.670794801	0.538874511	-0.131920289
995	RNF213	0.016080733	2.090968033	4.260176941	-0.078240875	0.211925833	TRUE	TRUE	3.051187878	3.28658554	0.235397662
996	ABHD16A	0.01612339	NA	NA	NA	0.212194175	TRUE	TRUE	1.229742518	0	-1.229742518
997	C19orf44	0.016188578	1.100189173	2.870282833	-0.669904487	0.212838394	TRUE	TRUE	0.321224032	0.532990712	0.21176668
998	PUS10	0.016226946	2.629445643	5.182331793	0.076559492	0.212915727	TRUE	TRUE	2.104996869	2.455670702	0.350673833
999	SEC14L1	0.016221861	-0.273616837	1.788193084	-2.335426758	0.212915727	TRUE	TRUE	1.865429909	1.494274246	-0.371155663
1000	GIPC2	0.016305785	-1.153876124	0.630758158	-2.938510405	0.213530872	TRUE	TRUE	2.581732049	1.076812012	-1.504920037
1001	MTUS1	0.01631475	0.15012367	1.358739126	-1.058491787	0.213530872	TRUE	TRUE	0.668563047	0.242702152	-0.425860895
1002	NANS	0.016322699	NA	NA	NA	0.213530872	TRUE	TRUE	1.208265649	0	-1.208265649
1003	CLUH	0.016360764	0.183883153	1.687916613	-1.320150307	0.213815453	TRUE	TRUE	0.966212455	0.285408544	-0.680803912
1004	TIPRL	0.016397297	-1.969036399	-0.428439544	-3.509633255	0.214079451	TRUE	TRUE	2.877750753	0.59947206	-2.278278693
1005	POMT2	0.016414251	-0.83655574	0.549005489	-2.22211697	0.21408757	TRUE	TRUE	1.539092494	0.724869744	-0.81422275
1006	CHMP7	0.016448529	0.529596619	2.271845107	-1.212651868	0.214321389	TRUE	TRUE	0.770400119	0.587752649	-0.18264747
1007	ENSG00000282951	0.016487726	-0.081542219	0.957338446	-1.120422884	0.214405869	TRUE	TRUE	0.746176847	0.24817642	-0.498000427
1008	LINC02301	0.016483404	NA	NA	NA	0.214405869	TRUE	TRUE	0.766062734	0	-0.766062734
1009	PEF1-AS1	0.016513993	1.251363113	3.102093341	-0.599367114	0.214534612	TRUE	TRUE	0.268987527	0.487935236	0.218947709
1010	CELF2-AS1	0.016597011	0.241148792	1.702877499	-1.220579914	0.215186563	TRUE	TRUE	0.57998875	0.266258638	-0.313730112
1011	HBS1L	0.01658982	-3.052383139	-1.172778568	-4.931987711	0.215186563	TRUE	TRUE	4.270301251	0.621423177	-3.648878074
1012	RABL6	0.016682235	-2.451155895	-1.139317028	-3.762994762	0.215891158	TRUE	TRUE	2.915382736	0.793264702	-2.122118034
1013	ZNF354B	0.016684295	2.399536165	5.074481481	-0.275409151	0.215891158	TRUE	TRUE	1.118959489	1.044940606	-0.074018882
1014	OPRM1	0.01673315	2.56953104	4.275536043	0.863526037	0.216096686	TRUE	TRUE	5.221063075	5.604265002	0.383201927
1015	PSMB1	0.016726403	0.250041837	2.275731426	-1.775647752	0.216096686	TRUE	TRUE	1.874495562	1.101491251	-0.773004311
1016	TLCD5	0.016816219	-0.001749409	0.544928312	-0.548427131	0.216955706	TRUE	TRUE	0.371694413	0.836040895	0.464346483
1017	STN1	0.016841958	NA	NA	NA	0.217074125	TRUE	TRUE	0.941669234	0	-0.941669234
1018	KLHDC8A	0.016875174	0.369550394	1.82970504	-1.090604253	0.217078274	TRUE	TRUE	1.06481622	0.221961856	-0.842854364
1019	SGSM3	0.016875401	NA	NA	NA	0.217078274	TRUE	TRUE	1.147817536	0	-1.147817536
1020	MRPL34	0.016908607	NA	NA	NA	0.217292175	TRUE	TRUE	0.839366931	0	-0.839366931
1021	ENSG00000259296	0.016951063	-0.172046212	0.793289232	-1.137381657	0.217624421	TRUE	TRUE	0.630930661	0.242702152	-0.388228509
1022	FBLN5	0.017026616	NA	NA	NA	0.218240573	TRUE	TRUE	1.160481899	0	-1.160481899
1023	PHB2	0.017032355	-0.504220893	0.436319988	-1.444761775	0.218240573	TRUE	TRUE	0.624927953	0.301906659	-0.323021295
1024	RYR1	0.017076635	-0.911487747	-0.008708466	-1.814267029	0.218594269	TRUE	TRUE	1.114830277	0.242702152	-0.872128125
1025	ENSG00000224481	0.017121543	1.595824334	3.831580642	-0.639931974	0.218955302	TRUE	TRUE	0.289599748	0.475309787	0.185710039
1026	UBE3A	0.017220849	0.845031717	1.439500773	0.25056266	0.220010609	TRUE	TRUE	7.783785553	7.480576312	-0.303209241
1027	RPAIN	0.017239108	NA	NA	NA	0.220029428	TRUE	TRUE	1.677296618	0	-1.677296618
1028	B3GALT1-AS1	0.017384377	2.20513875	4.635134642	-0.224857143	0.221237301	TRUE	TRUE	0.842051398	1.681649975	0.839598577
1029	DIPK1A	0.017381166	0.69751856	2.584310376	-1.189273257	0.221237301	TRUE	TRUE	5.795318592	4.812743105	-0.982575486
1030	ZC3H8	0.017377236	2.719675186	5.283992083	0.15535829	0.221237301	TRUE	TRUE	1.397555384	0.743132869	-0.654422516
1031	LYPLAL1-AS1	0.017402899	0.398231981	1.898654875	-1.102190913	0.2212582	TRUE	TRUE	0.762122349	0.24817642	-0.51394593
1032	CADM3	0.017438388	3.106323356	5.257337412	0.955309301	0.221353481	TRUE	TRUE	2.307480631	3.295217208	0.987736576
1033	NOTUM	0.017444167	1.711862799	3.930304611	-0.506579013	0.221353481	TRUE	TRUE	0.170843506	0.80288554	0.632042034
1034	PIP5K1B	0.017512615	-0.111486464	1.392699986	-1.615672914	0.221792619	TRUE	TRUE	1.304724135	0.490878572	-0.813845564
1035	RHOJ	0.017503492	-0.696385899	0.370595069	-1.763366867	0.221792619	TRUE	TRUE	1.099870989	0.502226256	-0.597644733
1036	ARMH1	0.017562377	2.682393943	5.128318422	0.236469463	0.222208151	TRUE	TRUE	0.77588431	1.937470724	1.161586413
1037	ENSG00000270207	0.017597717	3.20340851	5.482962493	0.923854527	0.222234551	TRUE	TRUE	2.113433503	2.331786286	0.218352783
1038	NOVA2	0.017605939	3.340995495	5.543186947	1.138804043	0.222234551	TRUE	TRUE	2.083955145	3.001676826	0.917721681
1039	THRB	0.017615326	-0.72163435	-0.226343527	-1.216925173	0.222234551	TRUE	TRUE	9.757560986	8.264882963	-1.492678022
1040	CHCHD10	0.017681506	-0.639370481	0.672882903	-1.951623866	0.222854986	TRUE	TRUE	1.41706638	0.258007712	-1.159058668
1041	ENSG00000261451	0.017773301	NA	NA	NA	0.223796758	TRUE	TRUE	1.83966653	0	-1.83966653
1042	GPR22	0.017821378	1.467042639	3.728095022	-0.794009745	0.223993083	TRUE	TRUE	1.256642713	0.745942948	-0.510699765
1043	IL1RAP	0.017823069	NA	NA	NA	0.223993083	TRUE	TRUE	0.997017527	0	-0.997017527
1044	AHNAK2	0.017878708	0.045284762	1.212733745	-1.12216422	0.22447711	TRUE	TRUE	0.610198025	0.253465968	-0.356732057
1045	NCALD	0.017928887	-1.943105258	-0.150057408	-3.736153108	0.224891721	TRUE	TRUE	8.013861208	5.28592581	-2.727935397
1046	PDZD9	0.01796617	0.218935956	1.489914513	-1.052042601	0.225143929	TRUE	TRUE	0.689978899	0.281768544	-0.408210355
1047	WDR83	0.01798975	0.772882709	2.305023459	-0.759258041	0.225224106	TRUE	TRUE	0.614904461	0.253347931	-0.36155653
1048	CD36	0.018051632	1.586741577	3.9789694	-0.805486246	0.225783204	TRUE	TRUE	0.092150809	1.102484575	1.010333766
1049	GLRX	0.01808957	-0.257371795	1.232416476	-1.747160066	0.225826749	TRUE	TRUE	1.304282912	0.301539836	-1.002743076
1050	ST3GAL4	0.018081649	2.062799398	4.312616282	-0.187017486	0.225826749	TRUE	TRUE	1.260780903	1.277160427	0.016379524
1051	SF3B3	0.018119289	3.3411558	5.732128044	0.950183556	0.225982526	TRUE	TRUE	1.559471441	2.173556724	0.614085282
1052	GABRB3	0.018218543	-0.060415113	0.368431812	-0.489262038	0.227004429	TRUE	TRUE	9.48969903	8.695642251	-0.794056779
1053	ENSG00000267009	0.018291048	1.297856442	3.26127204	-0.665559156	0.227691412	TRUE	TRUE	0.632784202	1.301600833	0.668816631
1054	RAP1B	0.018310774	3.31692459	5.75002744	0.883821741	0.227720711	TRUE	TRUE	2.145828393	3.041039282	0.895210889
1055	ODAD4	0.018328847	-0.879820243	0.015527045	-1.775167531	0.227729408	TRUE	TRUE	1.054656406	0.532726811	-0.521929595
1056	ENSG00000259755	0.018387073	0.732199044	2.728779014	-1.264380925	0.228236505	TRUE	TRUE	0.259250468	0.451262694	0.192012226
1057	KRTAP5-AS1	0.01846108	-1.104840965	0.542585347	-2.752267277	0.22893835	TRUE	TRUE	2.351711391	0.868749938	-1.482961453
1058	ATP5MJ	0.018504	1.082798905	3.60428568	-1.438687871	0.229253723	TRUE	TRUE	1.207700511	1.116029616	-0.091670895
1059	CNTN4-AS1	0.018568261	3.35012627	5.756770548	0.943481991	0.22983264	TRUE	TRUE	0.720493444	1.872632325	1.152138881
1060	KATNIP	0.018629115	-2.282685657	-0.677966518	-3.887404795	0.230299693	TRUE	TRUE	3.170369591	1.178173151	-1.99219644
1061	ZDHHC8	0.018641133	2.684930282	5.173428736	0.196431829	0.230299693	TRUE	TRUE	1.174152199	1.372389559	0.19823736
1062	SMYD3	0.01873419	-0.33688829	0.368144106	-1.041920686	0.231231418	TRUE	TRUE	8.999358834	7.361892502	-1.637466332
1063	KCNA1	0.018777615	NA	NA	NA	0.231549363	TRUE	TRUE	1.607581239	0	-1.607581239
1064	ENSG00000248896	0.01880936	NA	NA	NA	0.231722829	TRUE	TRUE	0.851476766	0	-0.851476766
1065	ZNF471	0.018903127	2.70100927	5.026884277	0.375134262	0.232659338	TRUE	TRUE	1.136749363	1.818992655	0.682243292
1066	KIAA1191	0.018944562	0.325822463	2.159780883	-1.508135957	0.232950586	TRUE	TRUE	1.441287308	1.059648317	-0.381638991
1067	SNHG5	0.019041023	-1.803730148	-0.348520715	-3.25893958	0.233698255	TRUE	TRUE	2.582453689	0.298721458	-2.283732231
1068	SRP9	0.019026976	3.454764287	6.4170301	0.492498475	0.233698255	TRUE	TRUE	1.785580177	1.296671941	-0.488908236
1069	CENPO	0.019243971	NA	NA	NA	0.235699886	TRUE	TRUE	1.096656108	0	-1.096656108
1070	IER5L	0.019258054	0.319331522	1.65694998	-1.018286937	0.235699886	TRUE	TRUE	0.612850223	0.75226739	0.139417168
1071	ZNF195	0.019223031	-0.472028379	0.794952017	-1.739008775	0.235699886	TRUE	TRUE	1.15551435	0.585747954	-0.569766396
1072	AGAP5	0.019455426	NA	NA	NA	0.237707048	TRUE	TRUE	1.086606456	0	-1.086606456
1073	MSANTD2	0.01945832	3.456601473	5.665633594	1.247569352	0.237707048	TRUE	TRUE	2.350664282	3.266915538	0.916251256
1074	COLQ	0.019484332	-2.230352217	-1.180826479	-3.279877955	0.237803193	TRUE	TRUE	2.273047372	0.276687131	-1.99636024
1075	TRMT2B	0.019557144	-0.76473554	0.475238717	-2.004709797	0.238469803	TRUE	TRUE	1.16531592	0.301906659	-0.863409261
1076	CCDC158	0.019589655	2.272021824	4.823044402	-0.279000754	0.238644234	TRUE	TRUE	0.633405556	1.027649924	0.394244367
1077	OR52A5	0.01964646	NA	NA	NA	0.239114019	TRUE	TRUE	0.90139182	0	-0.90139182
1078	CKLF	0.019708867	NA	NA	NA	0.239651052	TRUE	TRUE	2.142299324	0	-2.142299324
1079	SLC16A1-AS1	0.019759439	-2.668139126	-0.631795338	-4.704482914	0.240043305	TRUE	TRUE	5.203919611	1.497175089	-3.706744522
1080	DNAJB9	0.019800035	1.936380675	4.266677186	-0.393915837	0.240313755	TRUE	TRUE	0.74604442	1.014247609	0.26820319
1081	EIF1B-AS1	0.019891294	2.461541687	4.330499446	0.592583928	0.240975118	TRUE	TRUE	4.457994707	4.888393911	0.430399204
1082	UBE2E2	0.019876756	-0.66867215	-0.205204027	-1.132140273	0.240975118	TRUE	TRUE	9.400667237	8.457328237	-0.943339001
1083	LRFN5-DT	0.019942686	-0.308181134	0.719849329	-1.336211597	0.241374632	TRUE	TRUE	0.770752058	0.306095932	-0.464656126
1084	PDC-AS1	0.019965385	3.442785893	5.586354069	1.299217717	0.241426441	TRUE	TRUE	4.31100692	4.57146128	0.26045436
1085	ENSG00000291124	0.019987262	0.447013438	1.52461481	-0.630587933	0.241468232	TRUE	TRUE	0.518205661	0.521171013	0.002965352
1086	LINC02351	0.020038903	0.698979096	2.507606701	-1.10964851	0.24185016	TRUE	TRUE	0.263458364	0.540007558	0.276549193
1087	PER1	0.020055777	-0.265645583	1.02465971	-1.555950875	0.24185016	TRUE	TRUE	1.059889632	0.519664319	-0.540225314
1088	CNOT7	0.020122553	NA	NA	NA	0.242432373	TRUE	TRUE	2.508728712	0	-2.508728712
1089	MAP4K3	0.020190255	-0.102687319	0.819269666	-1.024644304	0.243024664	TRUE	TRUE	6.881704857	6.56765539	-0.314049467
1090	SLC33A1	0.020325918	3.299396001	5.576666766	1.022125236	0.24443315	TRUE	TRUE	2.064232543	2.353999712	0.289767169
1091	CEP112	0.020395401	-2.825823072	-1.030519894	-4.62112625	0.245043922	TRUE	TRUE	4.032491998	1.593677285	-2.438814713
1092	ENTREP2	0.020547051	-0.274395369	0.721901794	-1.270692532	0.246414222	TRUE	TRUE	8.098064532	5.099349502	-2.99871503
1093	KCNK15-AS1	0.020542766	0.048006208	0.88377738	-0.787764965	0.246414222	TRUE	TRUE	0.602165898	0.253465968	-0.34869993
1094	ANKMY1	0.020590511	-0.428551653	0.675613203	-1.532716509	0.2467097	TRUE	TRUE	0.969211429	0.301906659	-0.66730477
1095	C2CD2L	0.020620068	2.236521331	4.656386664	-0.183344001	0.246838216	TRUE	TRUE	0.60647387	0.780749616	0.174275746
1096	TRIM35	0.02064208	-0.047022109	0.948498349	-1.042542568	0.246876261	TRUE	TRUE	0.523961014	0.295611527	-0.228349487
1097	BBOX1-AS1	0.020742691	NA	NA	NA	0.247633672	TRUE	TRUE	0.9494334	0	-0.9494334
1098	CDR1	0.020762085	NA	NA	NA	0.247633672	TRUE	TRUE	0.951484114	0	-0.951484114
1099	ZNF226	0.020760752	NA	NA	NA	0.247633672	TRUE	TRUE	1.095412684	0	-1.095412684
1100	UBE2J2	0.020865428	NA	NA	NA	0.248640026	TRUE	TRUE	1.5664407	0	-1.5664407
1101	CTDNEP1	0.021191707	1.321264354	3.49804376	-0.855515053	0.251841241	TRUE	TRUE	1.112619943	0.575444674	-0.537175269
1102	ING4	0.021181868	NA	NA	NA	0.251841241	TRUE	TRUE	1.163016927	0	-1.163016927
1103	PRDM8-AS1	0.021181449	-0.145543145	0.362792373	-0.653878662	0.251841241	TRUE	TRUE	0.44387379	0.607435497	0.163561707
1104	C11orf65	0.021278181	0.919180494	2.764066193	-0.925705205	0.252639846	TRUE	TRUE	0.719499273	0.783419695	0.063920422
1105	ENSG00000291133	0.021467975	-1.637357378	0.216945097	-3.491659852	0.254532271	TRUE	TRUE	7.680575291	4.376966029	-3.303609263
1106	KAT7	0.021476403	-1.097528687	-0.127196617	-2.067860757	0.254532271	TRUE	TRUE	1.40089279	0.298721458	-1.102171332
1107	CDH12	0.021546715	-0.683568906	-0.08931994	-1.277817873	0.255134906	TRUE	TRUE	10.20823487	9.318119485	-0.890115384
1108	ARHGAP22	0.021609722	2.082852929	4.460684556	-0.294978698	0.255650027	TRUE	TRUE	1.650156217	1.818989429	0.168833213
1109	H2AZ1-DT	0.021780161	NA	NA	NA	0.257202112	TRUE	TRUE	0.908117626	0	-0.908117626
1110	SYCE1	0.021765946	0.356971907	2.034085847	-1.320142033	0.257202112	TRUE	TRUE	1.021836044	1.093561079	0.071725035
1111	GSTM3	0.021854834	0.218690872	1.778797784	-1.341416041	0.257851633	TRUE	TRUE	0.772730689	0.266258638	-0.506472051
1112	CPO	0.022075882	NA	NA	NA	0.260225415	TRUE	TRUE	0.852220302	0	-0.852220302
1113	RPS10	0.022115687	NA	NA	NA	0.260460405	TRUE	TRUE	1.21559831	0	-1.21559831
1114	RFPL2	0.022292071	NA	NA	NA	0.262302038	TRUE	TRUE	1.689024819	0	-1.689024819
1115	RAB4B	0.022342812	0.419115288	2.009470003	-1.171239428	0.262663301	TRUE	TRUE	0.736771239	0.482167593	-0.254603647
1116	INTS9	0.022446728	2.67210075	5.01382862	0.33037288	0.262941656	TRUE	TRUE	1.078587372	1.475131978	0.396544606
1117	KCTD14	0.022394854	NA	NA	NA	0.262941656	TRUE	TRUE	0.473397806	0	-0.473397806
1118	PTPN14	0.022427108	NA	NA	NA	0.262941656	TRUE	TRUE	1.526808527	0	-1.526808527
1119	SHOC2	0.022426218	-2.888536182	-0.823964477	-4.953107887	0.262941656	TRUE	TRUE	5.617353379	2.799329705	-2.818023674
1120	TESPA1	0.022498865	2.821678311	5.798330324	-0.154973702	0.263317078	TRUE	TRUE	0.671673884	1.380497437	0.708823553
1121	CHRM3-AS2	0.022557961	2.801796965	5.085808981	0.517784948	0.263538108	TRUE	TRUE	2.198968993	2.392716925	0.193747932
1122	KLRD1	0.022544106	-2.010874668	-0.882828898	-3.138920438	0.263538108	TRUE	TRUE	2.125124147	0.601128435	-1.523995712
1123	ENSG00000289469	0.022664797	NA	NA	NA	0.264092929	TRUE	TRUE	1.384927443	0	-1.384927443
1124	TMED5	0.022665895	0.041070079	1.54350987	-1.461369713	0.264092929	TRUE	TRUE	1.261104956	0.253465968	-1.007638988
1125	WDR89	0.022640592	NA	NA	NA	0.264092929	TRUE	TRUE	1.024830766	0	-1.024830766
1126	DCTN5	0.022852557	3.496975997	5.845880351	1.148071643	0.26517029	TRUE	TRUE	2.574383702	2.140764556	-0.433619146
1127	GATB	0.022814573	-0.23135832	1.427236435	-1.889953074	0.26517029	TRUE	TRUE	1.522996032	0.577609908	-0.945386124
1128	MEIS3	0.022879737	-2.44971935	-1.111773363	-3.787665337	0.26517029	TRUE	TRUE	2.954228643	0.567177087	-2.387051555
1129	RCAN2	0.022861714	2.155768457	3.835705391	0.475831523	0.26517029	TRUE	TRUE	5.223719607	5.291920526	0.068200919
1130	SSBP1	0.022845045	-2.740339524	-1.18816182	-4.292517228	0.26517029	TRUE	TRUE	3.614299387	0.788242213	-2.826057174
1131	SYT17	0.022793549	0.109041871	1.267217798	-1.049134056	0.26517029	TRUE	TRUE	0.771399311	0.577023107	-0.194376204
1132	CD276	0.022911151	-0.224170564	1.190495781	-1.638836909	0.265299797	TRUE	TRUE	1.039223926	0.82031206	-0.218911866
1133	CASP3	0.022955798	-0.244187577	0.829649118	-1.318024273	0.265347968	TRUE	TRUE	0.712687145	0.585263329	-0.127423816
1134	RIMOC1	0.02295101	0.233758993	1.413059757	-0.945541771	0.265347968	TRUE	TRUE	0.759418758	0.276687131	-0.482731626
1135	MRPS14	0.02311818	0.188457909	1.417761751	-1.040845933	0.266989524	TRUE	TRUE	0.523404755	0.527401685	0.00399693
1136	OGFOD1	0.023149725	3.186634879	5.700178739	0.673091018	0.267118481	TRUE	TRUE	1.581549869	1.271937643	-0.309612226
1137	ZNF623	0.023183721	2.385966029	5.14782433	-0.375892273	0.267275472	TRUE	TRUE	1.112707148	0.504490504	-0.608216645
1138	SEC22A	0.023257914	2.873805184	5.320558289	0.427052079	0.267895198	TRUE	TRUE	2.310957326	1.88307892	-0.427878406
1139	RRP12	0.023337711	0.585686856	2.364041553	-1.192667841	0.268578323	TRUE	TRUE	0.93878945	1.125379702	0.186590252
1140	PDE7B-AS1	0.023483869	NA	NA	NA	0.270023294	TRUE	TRUE	0.83906877	0	-0.83906877
1141	USPL1	0.023512503	-0.24308839	1.687018863	-2.173195643	0.270115596	TRUE	TRUE	2.094247728	1.174092886	-0.920154842
1142	BRIP1	0.023535866	0.034251947	1.287633416	-1.219129522	0.270147222	TRUE	TRUE	0.564336455	0.592425197	0.028088742
1143	FAM171A2	0.023559758	NA	NA	NA	0.270184872	TRUE	TRUE	1.24421715	0	-1.24421715
1144	C12orf75	0.02364311	NA	NA	NA	0.270682424	TRUE	TRUE	1.004216764	0	-1.004216764
1145	ZC4H2	0.023644444	-1.572588518	0.192568567	-3.337745604	0.270682424	TRUE	TRUE	3.165243849	2.087428572	-1.077815277
1146	CDS1	0.023699955	NA	NA	NA	0.270743407	TRUE	TRUE	1.13557878	0	-1.13557878
1147	ENSG00000227279	0.023706668	0.71804691	2.180437322	-0.744343502	0.270743407	TRUE	TRUE	0.722485029	0.787144393	0.064659364
1148	HAAO	0.023711736	NA	NA	NA	0.270743407	TRUE	TRUE	1.565588037	0	-1.565588037
1149	RMST	0.023774487	0.44516789	2.119208751	-1.228872971	0.271223651	TRUE	TRUE	0.851245211	1.43447776	0.583232549
1150	LRRC8C-DT	0.023946333	3.234417459	5.501631246	0.967203673	0.272946556	TRUE	TRUE	1.800586639	2.150180102	0.349593463
1151	TGFB1	0.023986435	2.869332448	5.262757358	0.475907538	0.27316611	TRUE	TRUE	1.487194063	1.909151078	0.421957016
1152	ABCD4	0.024097292	0.74770945	2.507447165	-1.012028265	0.274166788	TRUE	TRUE	1.018171146	1.037366711	0.019195565
1153	HDAC5	0.024116136	1.393887233	3.917875092	-1.130100625	0.274166788	TRUE	TRUE	1.918562016	1.740288325	-0.178273691
1154	MIS18BP1	0.024156122	NA	NA	NA	0.27432042	TRUE	TRUE	1.259412112	0	-1.259412112
1155	RNF213-AS1	0.024171505	3.596133381	5.994284856	1.197981906	0.27432042	TRUE	TRUE	2.622853863	2.874650285	0.251796423
1156	THOP1	0.024230367	0.065443806	1.518223123	-1.387335512	0.274750557	TRUE	TRUE	0.98646267	0.518061396	-0.468401274
1157	MXD4	0.024322959	NA	NA	NA	0.275562095	TRUE	TRUE	1.353462812	0	-1.353462812
1158	CCS	0.024402506	NA	NA	NA	0.276030967	TRUE	TRUE	1.293116362	0	-1.293116362
1159	CNTNAP5	0.024406461	-2.982116932	-0.711290663	-5.252943202	0.276030967	TRUE	TRUE	6.87799215	3.643136628	-3.234855521
1160	TUBG2	0.024444128	-0.553505093	0.430713925	-1.537724111	0.276218644	TRUE	TRUE	0.949099602	0.260205737	-0.688893865
1161	DYNC2LI1	0.024496593	-2.82077034	-0.888785921	-4.752754758	0.276573076	TRUE	TRUE	4.29133599	1.693292745	-2.598043245
1162	ENSG00000273828	0.02456695	0.213213697	1.424003911	-0.997576516	0.276652566	TRUE	TRUE	0.828697733	0.221961856	-0.606735877
1163	PFKL	0.024533952	0.095236398	2.041340895	-1.850868098	0.276652566	TRUE	TRUE	1.736996599	0.86786656	-0.869130039
1164	ZNF347	0.0245464	1.080041011	3.150052356	-0.989970335	0.276652566	TRUE	TRUE	0.898801366	0.514305874	-0.384495493
1165	CDC37	0.024663219	-1.443331661	0.358295126	-3.244958448	0.27733722	TRUE	TRUE	2.224438282	1.06128259	-1.163155692
1166	CFAP20DC-AS1	0.024670064	1.198028665	3.147191599	-0.751134268	0.27733722	TRUE	TRUE	0.358058835	0.57964298	0.221584145
1167	ANGPTL1	0.024799485	-0.066003223	1.445778724	-1.57778517	0.27807669	TRUE	TRUE	1.125231198	0.56270791	-0.562523288
1168	C3orf49	0.024775764	2.560050594	4.808992251	0.311108938	0.27807669	TRUE	TRUE	1.305594185	2.073044111	0.767449926
1169	SNRNP200	0.024779546	0.555910212	2.649132812	-1.537312388	0.27807669	TRUE	TRUE	1.483307704	1.614004254	0.13069655
1170	HS3ST5	0.024928478	-0.924683928	0.587627878	-2.436995734	0.279284182	TRUE	TRUE	8.089859871	6.456646331	-1.63321354
1171	ARHGEF3	0.025029535	-3.202220352	-0.935710297	-5.468730407	0.279759634	TRUE	TRUE	6.451053	4.355492143	-2.095560857
1172	CA10	0.025047701	2.732025961	5.560661208	-0.096609286	0.279759634	TRUE	TRUE	2.526396668	2.518817309	-0.007579359
1173	CBS	0.025191602	0.613167443	2.037375995	-0.81104111	0.279759634	TRUE	TRUE	0.661433714	1.048861287	0.387427573
1174	ENSG00000248367	0.025232719	1.823542776	5.097647254	-1.450561703	0.279759634	TRUE	TRUE	0.628947716	0.5037304	-0.125217316
1175	ENSG00000250244	0.02512807	NA	NA	NA	0.279759634	TRUE	TRUE	0.661325177	0	-0.661325177
1176	FAM157C	0.025068014	-0.05767713	1.099624538	-1.214978797	0.279759634	TRUE	TRUE	0.719136216	0.281768544	-0.437367672
1177	IFT57	0.025248371	3.817211515	6.403457029	1.230966001	0.279759634	TRUE	TRUE	2.244082739	2.17595721	-0.06812553
1178	NCR3LG1	0.025142225	NA	NA	NA	0.279759634	TRUE	TRUE	1.614292077	0	-1.614292077
1179	NFYB	0.025136299	NA	NA	NA	0.279759634	TRUE	TRUE	1.313808467	0	-1.313808467
1180	PPFIA2	0.025217422	0.118088514	0.538732244	-0.302555216	0.279759634	TRUE	TRUE	9.117177226	8.250162582	-0.867014645
1181	PRPS2	0.02508102	NA	NA	NA	0.279759634	TRUE	TRUE	1.206683975	0	-1.206683975
1182	TMEM131L	0.025230343	1.59178348	4.291788075	-1.108221115	0.279759634	TRUE	TRUE	2.867258558	1.746704476	-1.120554083
1183	TSPAN3	0.025043074	-0.167060613	1.830080924	-2.164202151	0.279759634	TRUE	TRUE	2.62191902	2.413139906	-0.208779113
1184	ENSG00000287558	0.025343005	-0.390632729	0.351364196	-1.132629654	0.280571041	TRUE	TRUE	0.563636404	0.24817642	-0.315459984
1185	DANT2	0.02565056	-1.281019914	0.201355169	-2.763394997	0.283736318	TRUE	TRUE	7.8392717	5.282143008	-2.557128692
1186	RNF208	0.025853075	NA	NA	NA	0.285735338	TRUE	TRUE	0.892050386	0	-0.892050386
1187	GDAP1	0.025977395	-0.649713759	-0.091845941	-1.207581576	0.28686748	TRUE	TRUE	7.709750516	7.237879293	-0.471871224
1188	LRRC75A	0.026052879	-0.992002084	0.089464202	-2.07346837	0.287458875	TRUE	TRUE	1.240549508	0.325985732	-0.914563776
1189	CBX4	0.026089587	NA	NA	NA	0.287509801	TRUE	TRUE	0.680071358	0	-0.680071358
1190	LINC02196	0.026112	-2.886593464	-0.40856718	-5.364619748	0.287509801	TRUE	TRUE	6.328149826	4.500987702	-1.827162124
1191	MVP-DT	0.026123297	0.113977022	1.414105692	-1.186151647	0.287509801	TRUE	TRUE	0.811446966	0.766237741	-0.045209225
1192	CEBPG	0.026146172	0.327296454	1.921854777	-1.267261869	0.287520149	TRUE	TRUE	0.895407214	1.129853208	0.234445994
1193	USP28	0.026173826	3.141188804	5.239679799	1.042697809	0.287582995	TRUE	TRUE	2.912091943	3.833863803	0.92177186
1194	IARS2	0.026244107	-0.696028742	0.649234846	-2.04129233	0.288113701	TRUE	TRUE	1.471356241	0.301539836	-1.169816405
1195	MEMO1	0.026277987	1.079093531	3.011940777	-0.853753714	0.288189061	TRUE	TRUE	1.000960473	1.334395923	0.33343545
1196	RBM41	0.026294943	0.00358622	2.226381121	-2.219208682	0.288189061	TRUE	TRUE	2.70786067	1.037212091	-1.670648579
1197	FAM241A	0.026355399	1.624461281	3.906150574	-0.657228011	0.288369429	TRUE	TRUE	0.241278697	0.534405333	0.293126636
1198	NECTIN3	0.02633392	-2.160811749	-0.229587077	-4.092036421	0.288369429	TRUE	TRUE	3.758493441	0.757203379	-3.001290062
1199	SLC22A10	0.026478601	NA	NA	NA	0.289234585	TRUE	TRUE	1.040497934	0	-1.040497934
1200	ZNF605	0.026472578	NA	NA	NA	0.289234585	TRUE	TRUE	1.720592738	0	-1.720592738
1201	EXTL3	0.026594405	-0.79995323	1.01970068	-2.619607139	0.289413976	TRUE	TRUE	2.302845678	0.784334661	-1.518511017
1202	ITGA6	0.02654187	NA	NA	NA	0.289413976	TRUE	TRUE	1.236913861	0	-1.236913861
1203	LINC02762	0.02660542	-0.320321051	0.414523795	-1.055165897	0.289413976	TRUE	TRUE	0.674490032	0.862331769	0.187841737
1204	RSRC2	0.026576043	3.742480121	6.141820671	1.343139571	0.289413976	TRUE	TRUE	2.049934465	2.688556647	0.638622182
1205	ZFYVE26	0.026595634	-1.307155546	-0.346918574	-2.267392518	0.289413976	TRUE	TRUE	1.456319806	0.295611527	-1.160708279
1206	EXOSC8	0.026765602	-0.630545924	0.816012024	-2.077103872	0.290795568	TRUE	TRUE	1.54945515	0.523641518	-1.025813632
1207	TENT4A	0.026776797	3.875710285	6.26399154	1.487429029	0.290795568	TRUE	TRUE	2.396797556	2.409438985	0.012641428
1208	STRADB	0.026823779	2.870141936	4.917358684	0.822925187	0.291064643	TRUE	TRUE	3.299203585	4.552405904	1.253202319
1209	AFAP1	0.026880537	3.248752098	5.746417669	0.751086527	0.291439268	TRUE	TRUE	2.294616689	1.536321427	-0.758295262
1210	NTRK3	0.027004734	-1.857376678	0.241829825	-3.956583182	0.292543848	TRUE	TRUE	8.417729458	5.70647877	-2.711250688
1211	ENSG00000279762	0.027134886	1.321116696	3.124287584	-0.482054191	0.293186829	TRUE	TRUE	0.463443511	1.653070475	1.189626964
1212	ENSG00000286546	0.027098732	0.127775013	1.351834281	-1.096284254	0.293186829	TRUE	TRUE	0.532992872	0.288873264	-0.244119608
1213	GNAQ	0.0271515	-0.165041642	1.523925743	-1.854009027	0.293186829	TRUE	TRUE	8.43714554	6.998289695	-1.438855845
1214	LINC01470	0.027164036	NA	NA	NA	0.293186829	TRUE	TRUE	1.059496918	0	-1.059496918
1215	NME1	0.02719829	NA	NA	NA	0.293186829	TRUE	TRUE	0.692087272	0	-0.692087272
1216	SPARCL1	0.027188638	-1.141199447	0.855231337	-3.137630231	0.293186829	TRUE	TRUE	8.59776695	5.24912546	-3.34864149
1217	RAI2	0.027259934	2.793267386	5.461430411	0.125104361	0.293609869	TRUE	TRUE	1.093275875	1.029909517	-0.063366358
1218	ENSG00000248636	0.027312768	-0.381806802	0.773949305	-1.537562909	0.293667509	TRUE	TRUE	0.915852372	0.587035298	-0.328817075
1219	OSGEP	0.02728924	NA	NA	NA	0.293667509	TRUE	TRUE	1.222583792	0	-1.222583792
1220	PCSK7	0.02733663	-2.229410236	-0.954177698	-3.504642774	0.293667509	TRUE	TRUE	2.612279861	0.573357673	-2.038922187
1221	UBE3D	0.0273549	-2.567139667	-0.403810307	-4.730469027	0.293667509	TRUE	TRUE	6.284161461	3.518932493	-2.765228968
1222	ENTREP3	0.027477605	NA	NA	NA	0.294743414	TRUE	TRUE	0.830830818	0	-0.830830818
1223	ENSG00000288087	0.027596267	-1.567907352	-0.569649405	-2.5661653	0.295774219	TRUE	TRUE	1.767283718	0.221961856	-1.545321862
1224	ABTB3	0.027725266	1.70183173	4.084522676	-0.680859217	0.296914045	TRUE	TRUE	0.56196507	0.487935236	-0.074029833
1225	ZNF34	0.027751474	1.381601533	3.414004753	-0.650801687	0.296952098	TRUE	TRUE	0.521059919	0.511355643	-0.009704276
1226	MIDEAS	0.027792329	1.640077363	3.958725016	-0.67857029	0.297146692	TRUE	TRUE	1.804579578	1.583298753	-0.221280824
1227	AGAP2	0.02798595	-1.598418301	-0.684636658	-2.512199944	0.297474233	TRUE	TRUE	1.628664084	0.2802644	-1.348399684
1228	CCDC65	0.028036555	3.199556838	5.559438482	0.839675194	0.297474233	TRUE	TRUE	2.147487757	2.142887509	-0.004600248
1229	DEPDC4	0.02799749	NA	NA	NA	0.297474233	TRUE	TRUE	1.059176976	0	-1.059176976
1230	DPP8	0.028117987	2.901275553	5.087810752	0.714740353	0.297474233	TRUE	TRUE	3.169580543	3.241614643	0.0720341
1231	ENSG00000285667	0.028044549	-2.398410464	-1.138830288	-3.65799064	0.297474233	TRUE	TRUE	2.770418545	0.221961856	-2.548456688
1232	ENSG00000287630	0.028106333	1.172210252	2.934221513	-0.589801009	0.297474233	TRUE	TRUE	0.167745192	1.083968228	0.916223036
1233	ENSG00000290685	0.027967896	-0.526853476	0.742410812	-1.796117764	0.297474233	TRUE	TRUE	1.415026572	0.279726121	-1.135300452
1234	FAM161B	0.028045937	NA	NA	NA	0.297474233	TRUE	TRUE	0.857863571	0	-0.857863571
1235	IRS1	0.028096656	-1.860259343	-0.396994589	-3.323524098	0.297474233	TRUE	TRUE	2.636251113	0.597424581	-2.038826531
1236	LDHA	0.027888379	NA	NA	NA	0.297474233	TRUE	TRUE	1.960841937	0	-1.960841937
1237	LINC00623	0.028113479	-1.546383266	-0.621532031	-2.471234502	0.297474233	TRUE	TRUE	1.666500559	0.242702152	-1.423798407
1238	TSFM	0.027924676	NA	NA	NA	0.297474233	TRUE	TRUE	1.055754968	0	-1.055754968
1239	USF3	0.028057911	-0.801106522	0.797835656	-2.400048701	0.297474233	TRUE	TRUE	1.917009539	0.586974111	-1.330035428
1240	ENSG00000290879	0.028171917	NA	NA	NA	0.297648997	TRUE	TRUE	0.913887732	0	-0.913887732
1241	NDUFB9	0.028179921	1.123620878	3.168830158	-0.921588402	0.297648997	TRUE	TRUE	1.159455905	1.110410017	-0.049045888
1242	LINC00654	0.028280427	NA	NA	NA	0.29843222	TRUE	TRUE	0.55879553	0	-0.55879553
1243	SLC16A4	0.028299607	-0.358739919	0.993917008	-1.711396846	0.29843222	TRUE	TRUE	1.129152681	0.510240204	-0.618912477
1244	CDC37L1	0.028460821	-0.211696142	1.174693194	-1.598085478	0.299801419	TRUE	TRUE	1.263775808	0.253465968	-1.01030984
1245	KANSL2	0.028475188	1.693614185	3.873554559	-0.486326189	0.299801419	TRUE	TRUE	0.539600799	0.87103997	0.33143917
1246	CCDC148-AS1	0.028528634	1.782032751	4.20855935	-0.644493848	0.300123062	TRUE	TRUE	0.429878453	0.528330931	0.098452478
1247	ARRB2	0.028588452	2.867248053	5.408527323	0.325968783	0.300270378	TRUE	TRUE	1.324602648	1.605085305	0.280482657
1248	TMEM50A	0.028569973	2.704324117	4.998213496	0.410434738	0.300270378	TRUE	TRUE	1.850536619	2.784884166	0.934347547
1249	GRK5	0.028618614	-0.892773801	0.733579087	-2.519126688	0.300346512	TRUE	TRUE	2.163027852	0.566620123	-1.596407728
1250	MFSD1	0.028756695	-1.468270713	-0.393964423	-2.542577002	0.301554202	TRUE	TRUE	1.831902346	0.451262694	-1.380639652
1251	ENSG00000289528	0.028830246	-1.085152025	0.000305905	-2.170609955	0.302083823	TRUE	TRUE	1.001566856	0.281768544	-0.719798312
1252	INO80D	0.028858853	-2.455606407	-1.054731404	-3.85648141	0.302142054	TRUE	TRUE	3.146934899	0.541506053	-2.605428846
1253	ATOSB	0.029005643	NA	NA	NA	0.303436523	TRUE	TRUE	0.45862228	0	-0.45862228
1254	DHPS	0.029088014	0.608733437	2.160898332	-0.943431457	0.303657465	TRUE	TRUE	0.583903846	0.530153099	-0.053750747
1255	RNF212	0.02909626	NA	NA	NA	0.303657465	TRUE	TRUE	0.490177078	0	-0.490177078
1256	SMIM17	0.029091423	NA	NA	NA	0.303657465	TRUE	TRUE	2.034363878	0	-2.034363878
1257	AP5B1	0.029143961	NA	NA	NA	0.303671731	TRUE	TRUE	0.910680393	0	-0.910680393
1258	MKRN2	0.02913645	1.171408047	3.162758017	-0.819941923	0.303671731	TRUE	TRUE	1.099061952	1.582085901	0.483023949
1259	FTO	0.0292211	-0.320371008	0.177337636	-0.818079653	0.304233662	TRUE	TRUE	8.224980484	7.384538794	-0.84044169
1260	ATP10D	0.029439942	0.126953787	1.722322482	-1.468414909	0.304271673	TRUE	TRUE	1.235452057	1.02311059	-0.212341467
1261	ENSG00000239498	0.029375109	0.357553464	1.593102816	-0.877995889	0.304271673	TRUE	TRUE	8.051201166	7.97166662	-0.079534546
1262	ENSG00000285731	0.02941392	0.224605583	1.783317984	-1.334106818	0.304271673	TRUE	TRUE	0.994203316	1.103217486	0.109014171
1263	ENSG00000287001	0.029544689	0.210699302	1.614351976	-1.192953372	0.304271673	TRUE	TRUE	0.622954542	0.295611527	-0.327343015
1264	KCNA4	0.029617511	0.5987582	2.297372504	-1.099856105	0.304271673	TRUE	TRUE	0.702213093	1.13484805	0.432634957
1265	LTO1	0.029428712	0.709825219	2.548824561	-1.129174123	0.304271673	TRUE	TRUE	0.959398091	0.537828222	-0.421569869
1266	MACROH2A2	0.029251427	2.523608705	4.924367596	0.122849814	0.304271673	TRUE	TRUE	0.617923919	1.646280698	1.028356779
1267	MMP17	0.029577824	-2.666016986	-0.528239807	-4.803794165	0.304271673	TRUE	TRUE	3.423379676	0.794793783	-2.628585894
1268	MTMR6	0.02947498	-1.472562458	0.244664129	-3.189789044	0.304271673	TRUE	TRUE	2.708356236	0.62642066	-2.081935576
1269	NUCB1	0.029619366	0.929704227	2.959859441	-1.100450987	0.304271673	TRUE	TRUE	1.180327193	0.728145988	-0.452181205
1270	OSBPL2	0.029530136	1.450797018	3.592221259	-0.690627223	0.304271673	TRUE	TRUE	0.892431935	0.765791304	-0.126640631
1271	P4HA3	0.029331288	3.057757553	5.473985121	0.641529985	0.304271673	TRUE	TRUE	1.418037295	1.662571814	0.244534519
1272	PPP2R2D	0.029340128	2.961974065	5.003069751	0.92087838	0.304271673	TRUE	TRUE	3.167344258	3.830373819	0.66302956
1273	PRRX1	0.029453404	3.276490071	5.564295019	0.988685123	0.304271673	TRUE	TRUE	2.280394166	3.314577011	1.034182845
1274	SLC39A8	0.029600859	NA	NA	NA	0.304271673	TRUE	TRUE	0.683817378	0	-0.683817378
1275	ZC3H4	0.02952383	NA	NA	NA	0.304271673	TRUE	TRUE	1.749000472	0	-1.749000472
1276	ZNF566	0.029515036	2.69427948	4.970974972	0.417583988	0.304271673	TRUE	TRUE	2.043692856	2.903719614	0.860026758
1277	ARHGAP32	0.029758442	-0.43381294	0.163423424	-1.031049304	0.304983309	TRUE	TRUE	8.376041188	7.85613829	-0.519902899
1278	GCSH	0.029724402	-0.676686743	0.47694864	-1.830322127	0.304983309	TRUE	TRUE	1.088123669	0.263163301	-0.824960369
1279	KLF6	0.029738913	NA	NA	NA	0.304983309	TRUE	TRUE	1.659388692	0	-1.659388692
1280	LINC01412	0.02979302	0.889350567	2.08058921	-0.301888077	0.305099142	TRUE	TRUE	0.280041683	0.495274219	0.215232536
1281	AAK1	0.029843766	0.581919485	1.391535108	-0.227696137	0.305142028	TRUE	TRUE	7.554995207	8.432673901	0.877678694
1282	MEG8	0.029825094	1.537114656	2.855791199	0.218438113	0.305142028	TRUE	TRUE	6.260217437	7.031646232	0.771428795
1283	FBXW4	0.029893484	3.058159949	4.94335873	1.172961167	0.305412154	TRUE	TRUE	3.578030021	4.807033871	1.229003849
1284	ETS2	0.029977194	3.315646047	5.763308615	0.867983479	0.305506312	TRUE	TRUE	2.275467479	2.451652835	0.176185356
1285	LINC02822	0.029995928	-2.068195099	0.018974997	-4.155365196	0.305506312	TRUE	TRUE	3.949291575	0.929283738	-3.020007837
1286	PPP1R9A	0.029938573	-1.667638561	0.392877089	-3.728154212	0.305506312	TRUE	TRUE	7.843554986	6.348541208	-1.495013778
1287	PRAF2	0.029949481	1.660401968	3.835763829	-0.514959893	0.305506312	TRUE	TRUE	0.258869305	0.756249153	0.497379848
1288	NOD1	0.030054542	0.21668159	1.145702396	-0.712339217	0.305865634	TRUE	TRUE	0.576152523	0.258007712	-0.318144811
1289	ABCC9	0.030163132	-2.338276764	-1.088460898	-3.58809263	0.306375059	TRUE	TRUE	2.767724447	0.266258638	-2.501465809
1290	ACOT13	0.030188069	NA	NA	NA	0.306375059	TRUE	TRUE	1.329785399	0	-1.329785399
1291	FAM106C	0.030197319	NA	NA	NA	0.306375059	TRUE	TRUE	0.464339516	0	-0.464339516
1292	GRIN2B	0.030198091	-0.960904133	1.005582355	-2.927390621	0.306375059	TRUE	TRUE	8.251734544	6.970464906	-1.281269638
1293	C11orf42	0.030266192	0.12082129	1.21876069	-0.97711811	0.306591383	TRUE	TRUE	0.500911958	0.263163301	-0.237748658
1294	ENSG00000246851	0.030244107	NA	NA	NA	0.306591383	TRUE	TRUE	1.059222245	0	-1.059222245
1295	PGAM1	0.030352286	-0.701033029	1.36645942	-2.768525478	0.307226078	TRUE	TRUE	2.754021358	1.162911225	-1.591110133
1296	MRPL35	0.030470671	0.807140819	2.649462239	-1.0351806	0.308186384	TRUE	TRUE	0.770122556	0.516511232	-0.253611324
1297	RAD52	0.030669306	2.033316544	4.378927707	-0.31229462	0.309956255	TRUE	TRUE	1.890481833	2.098684639	0.208202806
1298	ETV4	0.030726693	NA	NA	NA	0.31005812	TRUE	TRUE	1.458565102	0	-1.458565102
1299	ZNF394	0.030720813	1.592708281	3.661067089	-0.475650527	0.31005812	TRUE	TRUE	1.011618924	1.550658137	0.539039213
1300	AGBL5	0.030750904	0.945026785	2.80503624	-0.914982669	0.310063728	TRUE	TRUE	0.929274701	0.508382156	-0.420892545
1301	GINS1	0.030902977	NA	NA	NA	0.310756368	TRUE	TRUE	1.013012895	0	-1.013012895
1302	LIX1-AS1	0.030914427	NA	NA	NA	0.310756368	TRUE	TRUE	1.633814026	0	-1.633814026
1303	SNX18	0.030913598	1.272191345	3.301332832	-0.756950143	0.310756368	TRUE	TRUE	0.754548363	1.352218054	0.597669692
1304	ZNF440	0.030907549	0.487310635	2.043751984	-1.069130713	0.310756368	TRUE	TRUE	0.588894527	0.543427701	-0.045466826
1305	ACSF3	0.030977995	-1.580676361	-0.519680499	-2.641672224	0.311156747	TRUE	TRUE	1.801451618	0.508675532	-1.292776086
1306	ANKRD11	0.031008369	-2.356433084	-0.314137942	-4.398728226	0.311223352	TRUE	TRUE	6.141155671	2.694515979	-3.446639692
1307	ZNF713	0.031083811	NA	NA	NA	0.311741852	TRUE	TRUE	0.95979936	0	-0.95979936
1308	C14orf93	0.031178772	-0.237657426	0.473172568	-0.94848742	0.312455154	TRUE	TRUE	0.635827076	0.221961856	-0.41386522
1309	IFIH1	0.031217028	NA	NA	NA	0.312599547	TRUE	TRUE	0.456234543	0	-0.456234543
1310	SLC35E4	0.031315858	2.857093729	5.805517571	-0.091330112	0.313110804	TRUE	TRUE	0.961143138	1.039647521	0.078504384
1311	ZNF550	0.031314096	2.516270774	4.984474562	0.048066986	0.313110804	TRUE	TRUE	0.674403977	1.858151641	1.183747664
1312	ADGRA2	0.031479611	-0.149666389	0.979097738	-1.278430515	0.31395685	TRUE	TRUE	0.970277987	0.504283838	-0.465994149
1313	LIPA	0.031435454	-2.283743098	-0.297135023	-4.270351172	0.31395685	TRUE	TRUE	4.593417186	2.710154484	-1.883262701
1314	RAB43	0.031478512	-0.139574573	1.257529126	-1.536678273	0.31395685	TRUE	TRUE	1.028951095	0.781368508	-0.247582587
1315	RPL11	0.031496282	1.449164134	3.712427203	-0.814098934	0.31395685	TRUE	TRUE	1.101216206	0.819425659	-0.281790547
1316	ENSG00000233783	0.031683351	1.609081271	3.830774928	-0.612612385	0.315581583	TRUE	TRUE	1.832752265	2.436349227	0.603596962
1317	BDH1	0.031759179	3.324915529	5.944008779	0.705822279	0.31575183	TRUE	TRUE	3.011192949	2.396293335	-0.614899614
1318	CCT5	0.031751594	-1.405916144	-0.242805928	-2.56902636	0.31575183	TRUE	TRUE	1.899569767	0.298100847	-1.60146892
1319	INPP1	0.031772709	NA	NA	NA	0.31575183	TRUE	TRUE	1.550155552	0	-1.550155552
1320	ADRM1	0.03185227	0.066685033	1.326472031	-1.193101965	0.316302691	TRUE	TRUE	0.615156821	0.310764955	-0.304391867
1321	AP3M1	0.032034094	0.983677273	2.900243035	-0.932888489	0.316935456	TRUE	TRUE	1.11093362	1.138030463	0.027096844
1322	BCL2L1	0.032103538	2.955780436	5.279297551	0.632263321	0.316935456	TRUE	TRUE	1.432984143	2.485321186	1.052337043
1323	DUSP16	0.032129012	2.580795507	4.876147728	0.285443287	0.316935456	TRUE	TRUE	1.650105829	2.517839758	0.867733929
1324	ELP4	0.032157778	-1.79844139	0.565320072	-4.162202851	0.316935456	TRUE	TRUE	4.570838146	1.508480199	-3.062357947
1325	L3HYPDH	0.032146604	-1.298887308	-0.119711594	-2.478063022	0.316935456	TRUE	TRUE	1.782395192	0.221961856	-1.560433336
1326	NR2C2	0.032150647	3.158715826	5.461701556	0.855730096	0.316935456	TRUE	TRUE	2.359081249	2.916911619	0.55783037
1327	SEPTIN1	0.032114278	NA	NA	NA	0.316935456	TRUE	TRUE	0.85126948	0	-0.85126948
1328	SLC4A1AP	0.032128615	2.584552896	5.134765048	0.034340744	0.316935456	TRUE	TRUE	1.684450828	1.014880788	-0.669570039
1329	SRP68	0.032105633	3.266089426	6.145678909	0.386499943	0.316935456	TRUE	TRUE	1.389976443	1.024107871	-0.365868572
1330	TMEM212	0.032103437	1.492539213	3.755533623	-0.770455197	0.316935456	TRUE	TRUE	0.429336117	0.560391543	0.131055427
1331	ATL1	0.032629686	-1.275080148	0.905008889	-3.455169185	0.320879503	TRUE	TRUE	5.694800903	4.064119929	-1.630680974
1332	EOGT-DT	0.032631399	1.004531326	2.960477938	-0.951415285	0.320879503	TRUE	TRUE	0.718946503	1.104716413	0.38576991
1333	SUPT7L	0.032594182	0.09561575	1.691596942	-1.500365442	0.320879503	TRUE	TRUE	1.065012913	0.229300838	-0.835712074
1334	MDM2	0.03282803	-2.572960841	-0.45960483	-4.686316853	0.32257108	TRUE	TRUE	2.759745313	0.242702152	-2.517043162
1335	ZNF565	0.032893247	2.819798137	4.90698178	0.732614494	0.322969798	TRUE	TRUE	3.227698159	3.201524245	-0.026173914
1336	GABRG1	0.032998997	-1.756223273	-0.639145863	-2.873300683	0.323421039	TRUE	TRUE	1.854812274	0.257328148	-1.597484125
1337	LLPH	0.032976604	NA	NA	NA	0.323421039	TRUE	TRUE	0.653034092	0	-0.653034092
1338	SBDS	0.033013225	NA	NA	NA	0.323421039	TRUE	TRUE	0.865487606	0	-0.865487606
1339	CARD19	0.033102593	NA	NA	NA	0.323462899	TRUE	TRUE	1.382847871	0	-1.382847871
1340	EDA	0.033107748	-2.299150803	-0.955156023	-3.643145583	0.323462899	TRUE	TRUE	2.784969246	0.572757226	-2.21221202
1341	MCCC2	0.033119692	NA	NA	NA	0.323462899	TRUE	TRUE	1.275518987	0	-1.275518987
1342	TMEM179	0.033070242	0.32929291	2.052793935	-1.394208115	0.323462899	TRUE	TRUE	1.069624293	0.704728662	-0.364895631
1343	TUBB4A	0.033140881	NA	NA	NA	0.323462899	TRUE	TRUE	1.756803613	0	-1.756803613
1344	ORAI2	0.033293375	0.360491571	2.188898253	-1.467915111	0.324709497	TRUE	TRUE	1.183114243	0.565672944	-0.617441299
1345	IGBP1	0.033465393	NA	NA	NA	0.326144517	TRUE	TRUE	0.900502135	0	-0.900502135
1346	GTF3C4	0.033731261	NA	NA	NA	0.328247486	TRUE	TRUE	1.382902896	0	-1.382902896
1347	RPL35A	0.033709949	-0.816146057	0.169932402	-1.802224515	0.328247486	TRUE	TRUE	1.371567502	0.298100847	-1.073466655
1348	PSMA2	0.033757898	NA	NA	NA	0.328263006	TRUE	TRUE	1.062909181	0	-1.062909181
1349	MAP3K14	0.033789618	0.833377813	2.57904487	-0.912289245	0.32832788	TRUE	TRUE	0.777554911	2.179420265	1.401865354
1350	CLPX	0.033983012	NA	NA	NA	0.329474347	TRUE	TRUE	1.383349573	0	-1.383349573
1351	POLR2F	0.033966718	-2.007217159	-0.314464654	-3.699969664	0.329474347	TRUE	TRUE	2.948035674	0.88292777	-2.065107904
1352	SNRNP48	0.033964634	-2.148297332	-0.849662652	-3.446932012	0.329474347	TRUE	TRUE	2.621492584	1.070972535	-1.550520049
1353	PTGR2	0.034056733	1.181918233	3.208936884	-0.845100418	0.329701374	TRUE	TRUE	0.699861335	0.514709382	-0.185151953
1354	SLC39A13-AS1	0.034044456	1.039211377	2.817090549	-0.738667795	0.329701374	TRUE	TRUE	0.356936076	0.817435653	0.460499577
1355	ZNF625	0.034082366	NA	NA	NA	0.329706019	TRUE	TRUE	0.571818845	0	-0.571818845
1356	ENSG00000251148	0.034176133	NA	NA	NA	0.330125835	TRUE	TRUE	2.700976126	0	-2.700976126
1357	TBC1D24	0.034168833	-2.075165844	-0.850323906	-3.300007781	0.330125835	TRUE	TRUE	2.472712514	0.556336861	-1.916375653
1358	MEAF6	0.034247506	0.755590666	3.050222597	-1.539041265	0.330571659	TRUE	TRUE	2.099229724	1.412692245	-0.686537479
1359	ENSG00000286934	0.034313215	2.742178826	5.193603655	0.290753997	0.330718841	TRUE	TRUE	1.236573948	1.382519132	0.145945184
1360	PKIA-AS1	0.034302753	1.141644143	3.33197159	-1.048683304	0.330718841	TRUE	TRUE	1.306506014	1.133033409	-0.173472606
1361	AHSA1	0.034344997	-0.765606662	0.652429471	-2.183642794	0.33072813	TRUE	TRUE	1.758589632	0.753368829	-1.005220803
1362	CFAP36	0.034366332	-0.393959034	1.753127871	-2.541045939	0.33072813	TRUE	TRUE	2.566548425	1.453227324	-1.1133211
1363	EDC3	0.034389872	-1.306849115	0.157150235	-2.770848465	0.33072813	TRUE	TRUE	1.839403195	0.567050611	-1.272352583
1364	RIT1	0.034477947	1.600544328	3.718019267	-0.516930611	0.331332063	TRUE	TRUE	0.354146746	1.105376598	0.751229852
1365	ENSG00000285704	0.03454427	NA	NA	NA	0.331726221	TRUE	TRUE	0.463492154	0	-0.463492154
1366	ENSG00000247925	0.034757519	NA	NA	NA	0.333529688	TRUE	TRUE	1.007219192	0	-1.007219192
1367	MICALL2	0.034818701	NA	NA	NA	0.333868658	TRUE	TRUE	0.883010719	0	-0.883010719
1368	MSC-AS1	0.034869255	1.930009264	3.735933295	0.124085233	0.333868658	TRUE	TRUE	5.243476175	5.958684002	0.715207827
1369	RASGRP3	0.034853678	-0.625181156	0.387554248	-1.637916559	0.333868658	TRUE	TRUE	1.013656422	0.281768544	-0.731887878
1370	MTRF1	0.034912823	NA	NA	NA	0.334041814	TRUE	TRUE	0.821977029	0	-0.821977029
1371	EHBP1-AS1	0.0350157	3.320427786	5.340378737	1.300476835	0.334781759	TRUE	TRUE	2.699068356	4.145291239	1.446222883
1372	APAF1	0.035243079	3.252289807	5.536336659	0.968242955	0.335824597	TRUE	TRUE	2.128135906	2.419935682	0.291799775
1373	ASAH1-AS1	0.035157536	1.132172709	3.21765927	-0.953313853	0.335824597	TRUE	TRUE	0.324948346	0.479969568	0.155021222
1374	CA1	0.035248688	-1.295819614	-0.101906043	-2.489733184	0.335824597	TRUE	TRUE	1.782181836	0.597364983	-1.184816853
1375	NPHP4	0.035252872	2.612038845	4.927719515	0.296358175	0.335824597	TRUE	TRUE	2.15311963	2.407805484	0.254685855
1376	YOD1	0.035216176	NA	NA	NA	0.335824597	TRUE	TRUE	0.909253718	0	-0.909253718
1377	MIR137HG	0.035313796	-0.40999565	0.093412685	-0.913403984	0.336160662	TRUE	TRUE	7.912671612	5.434195452	-2.478476159
1378	CHRM2	0.035376042	-2.397728402	-0.831522552	-3.963934253	0.336264799	TRUE	TRUE	3.220639489	1.201247737	-2.019391752
1379	VPS13B-DT	0.035355525	-0.2813537	1.873422778	-2.436130178	0.336264799	TRUE	TRUE	2.343610327	0.841500512	-1.502109815
1380	CPSF4	0.035479022	-1.011868504	-0.031898457	-1.99183855	0.336511591	TRUE	TRUE	1.286078255	0.253465968	-1.032612287
1381	CTSO	0.035474159	NA	NA	NA	0.336511591	TRUE	TRUE	0.482388866	0	-0.482388866
1382	DAZAP2	0.035435369	1.584923845	3.939495365	-0.769647675	0.336511591	TRUE	TRUE	1.544420765	1.08014726	-0.464273504
1383	PRDX2	0.035540989	NA	NA	NA	0.336855594	TRUE	TRUE	1.696062049	0	-1.696062049
1384	ANKRD40	0.035609071	NA	NA	NA	0.337013508	TRUE	TRUE	1.632089624	0	-1.632089624
1385	NFRKB	0.035598212	NA	NA	NA	0.337013508	TRUE	TRUE	0.691740643	0	-0.691740643
1386	ENSG00000231731	0.035801455	-0.274803294	1.622160295	-2.171766883	0.338587475	TRUE	TRUE	1.900392847	0.883481931	-1.016910915
1387	PRKACB	0.035829567	-0.598993889	-0.141396084	-1.056591694	0.338587475	TRUE	TRUE	8.470051013	7.006430759	-1.463620254
1388	TMEM65	0.03585287	2.532357918	4.681641368	0.383074468	0.338587475	TRUE	TRUE	3.168768265	3.786242454	0.61747419
1389	DOK6	0.035902642	-2.090231905	0.009379503	-4.189843312	0.338813412	TRUE	TRUE	6.53573587	2.488570226	-4.047165644
1390	SAC3D1	0.035931541	0.746423199	2.239517287	-0.74667089	0.338842184	TRUE	TRUE	0.354082107	0.229300838	-0.124781269
1391	ANKFN1	0.036126888	NA	NA	NA	0.340184082	TRUE	TRUE	1.211549587	0	-1.211549587
1392	ENSG00000222042	0.036255505	NA	NA	NA	0.340184082	TRUE	TRUE	1.080710038	0	-1.080710038
1393	LINC02798	0.036182153	NA	NA	NA	0.340184082	TRUE	TRUE	1.333482837	0	-1.333482837
1394	LSG1	0.036223233	NA	NA	NA	0.340184082	TRUE	TRUE	0.858277153	0	-0.858277153
1395	MCPH1	0.036249498	-3.192428136	-0.925856148	-5.459000124	0.340184082	TRUE	TRUE	5.371275822	1.926319843	-3.444955979
1396	PLEKHH1	0.036238827	NA	NA	NA	0.340184082	TRUE	TRUE	1.735160867	0	-1.735160867
1397	TTC33	0.036130518	-2.237461749	-0.892262527	-3.582660972	0.340184082	TRUE	TRUE	2.717362364	0.561584907	-2.155777457
1398	NELFA	0.036303841	-0.853867628	1.326634561	-3.034369817	0.340393957	TRUE	TRUE	3.786043397	2.361384089	-1.424659308
1399	LINC02232	0.036394594	-1.778195671	0.346228111	-3.902619453	0.341000959	TRUE	TRUE	6.996879957	4.509375681	-2.487504276
1400	ZNF333	0.036460716	1.152105434	2.824529036	-0.520318168	0.341376475	TRUE	TRUE	0.481830884	1.094658959	0.612828075
1401	TAOK2	0.036585222	0.972104915	3.089738669	-1.14552884	0.34205356	TRUE	TRUE	0.708831273	0.242702152	-0.466129121
1402	YIPF5	0.036565606	NA	NA	NA	0.34205356	TRUE	TRUE	1.066250231	0	-1.066250231
1403	DMD	0.036725774	-0.388674486	0.11685018	-0.894199153	0.342634485	TRUE	TRUE	9.623599628	6.567696892	-3.055902736
1404	FAM24B	0.03669612	0.998127386	2.98778373	-0.991528959	0.342634485	TRUE	TRUE	0.579275501	0.221961856	-0.357313645
1405	LINC01877	0.036720502	-0.561110918	0.459342468	-1.581564305	0.342634485	TRUE	TRUE	1.130161779	0.258007712	-0.872154067
1406	ABTB1	0.036792218	NA	NA	NA	0.34301024	TRUE	TRUE	0.935694887	0	-0.935694887
1407	FNDC5	0.036853145	0.917679143	2.758036823	-0.922678538	0.343090215	TRUE	TRUE	0.657680544	0.794853984	0.13717344
1408	SFXN2	0.036848476	NA	NA	NA	0.343090215	TRUE	TRUE	0.732886271	0	-0.732886271
1409	PGD	0.036890726	NA	NA	NA	0.343196331	TRUE	TRUE	1.38625511	0	-1.38625511
1410	DAPK2	0.03708803	-0.912968881	0.657000127	-2.482937889	0.344787159	TRUE	TRUE	1.887598025	0.806992689	-1.080605336
1411	BLZF1	0.037177965	-0.096846128	1.749259886	-1.942952143	0.3449581	TRUE	TRUE	1.80930712	1.401159693	-0.408147428
1412	ENSG00000254459	0.037185367	NA	NA	NA	0.3449581	TRUE	TRUE	1.04043679	0	-1.04043679
1413	ZFP41	0.037135899	NA	NA	NA	0.3449581	TRUE	TRUE	0.93023579	0	-0.93023579
1414	DPP7	0.037338465	-0.702744706	0.275776128	-1.68126554	0.345788998	TRUE	TRUE	0.939933	0.281768544	-0.658164457
1415	LRRN1	0.037354075	3.114424154	5.625213627	0.603634682	0.345788998	TRUE	TRUE	3.40600064	2.800987908	-0.605012732
1416	PATZ1	0.037301896	NA	NA	NA	0.345788998	TRUE	TRUE	0.494137367	0	-0.494137367
1417	SRBD1	0.037384322	1.42611432	3.711302524	-0.859073884	0.345824768	TRUE	TRUE	1.690054357	0.757078331	-0.932976027
1418	PRR7	0.037446934	1.707317403	3.934259311	-0.519624505	0.346159668	TRUE	TRUE	0.417935716	0.838500948	0.420565233
1419	ANKRD17-DT	0.037533336	2.191311782	4.368603579	0.014019985	0.346225879	TRUE	TRUE	1.175658878	2.178713659	1.003054781
1420	C12orf76	0.037491224	NA	NA	NA	0.346225879	TRUE	TRUE	2.030473799	0	-2.030473799
1421	ZNF700	0.037513385	NA	NA	NA	0.346225879	TRUE	TRUE	0.821254043	0	-0.821254043
1422	POLR2A	0.037768222	2.719041789	5.197377432	0.240706146	0.34814758	TRUE	TRUE	2.055252387	1.236625358	-0.81862703
1423	ENSG00000205959	0.037823094	NA	NA	NA	0.348163709	TRUE	TRUE	0.709357693	0	-0.709357693
1424	PJA1	0.037822541	NA	NA	NA	0.348163709	TRUE	TRUE	1.302898885	0	-1.302898885
1425	KCNK12	0.037853957	1.583770513	3.635475138	-0.467934112	0.348203276	TRUE	TRUE	1.28630781	2.781297605	1.494989794
1426	ENSG00000224789	0.037909465	NA	NA	NA	0.348469336	TRUE	TRUE	0.909371954	0	-0.909371954
1427	BAZ1A	0.037951957	NA	NA	NA	0.348615458	TRUE	TRUE	1.000379239	0	-1.000379239
1428	IMMP2L	0.038017863	-0.056911308	0.485379773	-0.599202389	0.348723742	TRUE	TRUE	8.985338267	6.498798673	-2.486539593
1429	NOL4L	0.038014218	2.872125743	5.019475161	0.724776325	0.348723742	TRUE	TRUE	2.642305782	3.340881348	0.698575566
1430	ZNF584	0.038043557	0.358304274	1.910700395	-1.194091847	0.348723742	TRUE	TRUE	0.786812935	0.803917148	0.017104213
1431	UNC5C	0.03811363	1.990467884	3.655104136	0.325831633	0.349121913	TRUE	TRUE	6.819028926	6.313251256	-0.50577767
1432	GSTCD	0.038178363	-1.380694047	0.155627242	-2.917015335	0.349226786	TRUE	TRUE	2.283566252	0.903504181	-1.380062071
1433	HNRNPA1	0.038176162	-0.727563427	0.834535181	-2.289662035	0.349226786	TRUE	TRUE	1.795998355	0.917295024	-0.878703331
1434	LINC02951	0.038292592	-0.451569513	0.728970193	-1.632109219	0.350027405	TRUE	TRUE	1.174198453	0.278929191	-0.895269262
1435	LINC02853	0.038365919	NA	NA	NA	0.350453291	TRUE	TRUE	1.410529888	0	-1.410529888
1436	ZBTB34	0.038474174	NA	NA	NA	0.351197402	TRUE	TRUE	0.92081755	0	-0.92081755
1437	ACSL6	0.038532637	-2.673058991	-0.661816605	-4.684301376	0.351486296	TRUE	TRUE	4.631259803	2.27237992	-2.358879883
1438	ENSG00000262020	0.038579108	0.480149245	2.292709183	-1.332410693	0.351665472	TRUE	TRUE	0.452270861	0.553762366	0.101491505
1439	HHIP	0.038608824	-1.698790961	0.076671597	-3.474253518	0.351691775	TRUE	TRUE	2.613590139	0.747310692	-1.866279446
1440	CCDC32	0.038697493	-0.630443882	0.42620411	-1.687091873	0.352113878	TRUE	TRUE	1.175590446	0.242702152	-0.932888294
1441	PCDH11X	0.038708888	-3.014510091	-1.0677977	-4.961222483	0.352113878	TRUE	TRUE	4.523090745	1.816980318	-2.706110426
1442	TOP2B	0.038802803	2.113113571	4.15593571	0.070291433	0.352723403	TRUE	TRUE	4.514832571	3.935643909	-0.579188662
1443	MT-ATP8	0.038849844	3.580640368	6.403594222	0.757686515	0.352906273	TRUE	TRUE	2.662004894	2.215166244	-0.44683865
1444	ATP6AP1	0.038886981	0.81207089	2.862933114	-1.238791334	0.352998994	TRUE	TRUE	1.671322584	1.279139323	-0.392183261
1445	ENSG00000267765	0.039013908	0.526756265	2.417608397	-1.364095866	0.353416933	TRUE	TRUE	1.296887031	1.411135013	0.114247982
1446	ENSG00000285530	0.039003723	1.958498299	7.072671551	-3.155674953	0.353416933	TRUE	TRUE	0.585048701	0.852766028	0.267717327
1447	UBE2I	0.03897169	NA	NA	NA	0.353416933	TRUE	TRUE	1.261496616	0	-1.261496616
1448	SMIM15-AS1	0.039076721	0.421846261	1.629414611	-0.785722089	0.353628799	TRUE	TRUE	0.342488849	0.791878058	0.449389209
1449	TIMP3	0.039091252	2.886996015	5.19554483	0.578447199	0.353628799	TRUE	TRUE	3.006339696	3.031688504	0.025348808
1450	MPP2	0.039160528	-1.904271809	-0.749372579	-3.059171038	0.354011171	TRUE	TRUE	2.141997701	0.574787978	-1.567209723
1451	CCDC24	0.039258758	NA	NA	NA	0.354654581	TRUE	TRUE	1.187952401	0	-1.187952401
1452	CDK5RAP2	0.039421953	-1.705959322	0.363650379	-3.775569024	0.355883578	TRUE	TRUE	3.315920348	2.287656424	-1.028263925
1453	TBCB	0.039458952	NA	NA	NA	0.355972429	TRUE	TRUE	1.357270494	0	-1.357270494
1454	DUSP8	0.039575707	1.464355144	3.510753071	-0.582042784	0.356780169	TRUE	TRUE	0.793818103	1.401537728	0.607719625
1455	ANTXR2	0.039619971	2.474827778	4.971215402	-0.021559846	0.356933729	TRUE	TRUE	1.59988834	1.611674151	0.01178581
1456	ANKRD26	0.039691336	-1.010571339	0.099537511	-2.12068019	0.356958629	TRUE	TRUE	6.630633875	4.389584533	-2.241049342
1457	ENSG00000286216	0.039671701	1.138538662	3.363465552	-1.086388229	0.356958629	TRUE	TRUE	1.189216866	1.107731149	-0.081485717
1458	PGP	0.039716521	NA	NA	NA	0.356958629	TRUE	TRUE	1.67406585	0	-1.67406585
1459	REL	0.039731663	-0.156778005	1.79319113	-2.10674714	0.356958629	TRUE	TRUE	1.955616048	1.332210944	-0.623405104
1460	ANKRD54	0.039940353	1.732894415	4.019120008	-0.553331178	0.358587774	TRUE	TRUE	0.886150152	0.811872918	-0.074277234
1461	COL27A1	0.040020038	-0.128401556	0.668188794	-0.924991906	0.359057265	TRUE	TRUE	0.624643623	0.260205737	-0.364437887
1462	RPAP2	0.04006091	-2.734849712	-0.648665522	-4.821033902	0.359178116	TRUE	TRUE	5.637467103	2.565661602	-3.071805501
1463	ANKIB1	0.040159211	-0.007807836	2.31840353	-2.334019201	0.359567582	TRUE	TRUE	6.788002022	3.951817076	-2.836184947
1464	SCARF2	0.040142943	0.551129914	2.044063945	-0.941804116	0.359567582	TRUE	TRUE	0.157273056	0.7787134	0.621440344
1465	CEP19	0.040230775	NA	NA	NA	0.359751023	TRUE	TRUE	0.754615261	0	-0.754615261
1466	PNMA6A	0.04023459	NA	NA	NA	0.359751023	TRUE	TRUE	1.284729781	0	-1.284729781
1467	RRP36	0.040334177	-0.337494493	0.610915603	-1.285904589	0.360150133	TRUE	TRUE	0.734040527	0.306095932	-0.427944595
1468	TOM1L2	0.04032008	-1.852379485	0.318552247	-4.023311216	0.360150133	TRUE	TRUE	4.209964435	1.422138565	-2.78782587
1469	TRIM27	0.040440861	2.480289312	4.973774717	-0.013196093	0.360856914	TRUE	TRUE	1.204655062	1.037736587	-0.166918475
1470	QKI	0.04047095	0.801301731	4.034048841	-2.43144538	0.36087974	TRUE	TRUE	4.034551213	2.370130384	-1.664420829
1471	RNASET2	0.040665257	1.951027666	4.108640937	-0.206585604	0.362365864	TRUE	TRUE	1.077115092	2.497420148	1.420305056
1472	ENSG00000290612	0.040806935	NA	NA	NA	0.363381325	TRUE	TRUE	0.914395989	0	-0.914395989
1473	XPNPEP1	0.040897046	-0.987690016	0.108025798	-2.08340583	0.363936508	TRUE	TRUE	1.587075334	0.278929191	-1.308146143
1474	TEKT4P2	0.040929373	3.013508707	5.76653974	0.260477673	0.363977085	TRUE	TRUE	0.440785841	0.825416101	0.38463026
1475	PSPH	0.04096379	-0.616759417	0.633428902	-1.866947736	0.364036175	TRUE	TRUE	1.435347681	0.489506575	-0.945841106
1476	GAB2	0.041030239	2.344845321	4.212778726	0.476911916	0.364132957	TRUE	TRUE	4.101927326	4.749410375	0.647483049
1477	LSM12	0.041016243	NA	NA	NA	0.364132957	TRUE	TRUE	1.603216299	0	-1.603216299
1478	ENSG00000289156	0.041119788	1.965811993	4.404035443	-0.472411457	0.364680773	TRUE	TRUE	3.946530276	3.232391689	-0.714138588
1479	MZT2A	0.04129017	0.197862677	1.537256588	-1.141531235	0.365944252	TRUE	TRUE	1.243816202	0.251142573	-0.992673629
1480	PMPCB	0.041366168	3.092446598	5.457603425	0.72728977	0.366370092	TRUE	TRUE	2.444329278	2.738229403	0.293900125
1481	COL22A1	0.041420124	0.721500963	3.189116397	-1.746114471	0.366600259	TRUE	TRUE	1.058729267	1.15677497	0.098045703
1482	RERE	0.041486932	0.601181866	1.201442706	0.000921026	0.366943796	TRUE	TRUE	8.427879643	8.631474816	0.203595173
1483	ACP2	0.041552753	NA	NA	NA	0.367278139	TRUE	TRUE	0.494132658	0	-0.494132658
1484	ADRB1	0.041757581	-0.939415751	0.047780577	-1.926612079	0.367995118	TRUE	TRUE	1.326284293	0.221961856	-1.104322437
1485	BRD3	0.041731702	-0.276803927	1.358046935	-1.911654789	0.367995118	TRUE	TRUE	1.453690307	0.3105732	-1.143117107
1486	CMBL	0.041740452	NA	NA	NA	0.367995118	TRUE	TRUE	0.816532835	0	-0.816532835
1487	DIRC3	0.041775598	-2.655152488	-0.544978013	-4.765326963	0.367995118	TRUE	TRUE	5.729585677	2.137819165	-3.591766512
1488	KLKB1	0.041802314	0.564365716	2.111976358	-0.983244925	0.367995118	TRUE	TRUE	0.531524589	0.516629269	-0.01489532
1489	TOX2	0.041721482	-0.085025046	1.917496728	-2.08754682	0.367995118	TRUE	TRUE	1.892757533	0.572555026	-1.320202507
1490	CAMK2A	0.041890884	-0.484032809	1.054873817	-2.022939435	0.368527319	TRUE	TRUE	7.093101681	5.733763605	-1.359338076
1491	LINC01357	0.042083674	NA	NA	NA	0.369761682	TRUE	TRUE	1.108735085	0	-1.108735085
1492	NT5DC3	0.042087613	-1.996587505	-0.590424704	-3.402750306	0.369761682	TRUE	TRUE	2.62045337	0.775408923	-1.845044447
1493	BCL2L2	0.042324612	-0.743451676	0.606906929	-2.09381028	0.37010741	TRUE	TRUE	1.598535648	0.779588353	-0.818947295
1494	BTBD6	0.042164022	NA	NA	NA	0.37010741	TRUE	TRUE	0.966310457	0	-0.966310457
1495	ENSG00000259201	0.042304917	0.177988993	1.373846864	-1.017868877	0.37010741	TRUE	TRUE	0.518832657	0.3105732	-0.208259457
1496	KCNIP1	0.04228466	-0.510515378	0.731542472	-1.752573229	0.37010741	TRUE	TRUE	1.448576046	0.253465968	-1.195110079
1497	OR3A2	0.04228989	0.809097645	2.132019974	-0.513824684	0.37010741	TRUE	TRUE	0.257911277	0.50896079	0.251049514
1498	SMUG1	0.042288482	0.84688423	2.549913726	-0.856145266	0.37010741	TRUE	TRUE	0.421685515	0.229300838	-0.192384676
1499	WDR20	0.042239534	-2.014085667	-0.1576489	-3.870522434	0.37010741	TRUE	TRUE	3.473045204	1.387877021	-2.085168183
1500	ZSWIM9	0.042386522	0.64861451	2.285019607	-0.987790588	0.370401686	TRUE	TRUE	0.699406823	0.26597338	-0.433433443
1501	TCERG1	0.042422424	-1.918229401	0.300526999	-4.136985801	0.37046844	TRUE	TRUE	6.320118914	3.900168197	-2.419950718
1502	SHC2	0.042689697	2.223529315	4.679333893	-0.232275263	0.372554294	TRUE	TRUE	1.41479671	1.6103197	0.195522991
1503	MTHFSD	0.042724612	0.417280797	1.92356606	-1.089004466	0.372610917	TRUE	TRUE	0.628447207	0.793875921	0.165428714
1504	CADM3-AS1	0.042823705	0.943430096	2.644258763	-0.757398572	0.372970673	TRUE	TRUE	0.479140546	0.759213384	0.280072838
1505	MKNK1-AS1	0.042833213	1.424512221	3.551807434	-0.702782992	0.372970673	TRUE	TRUE	0.258465743	0.514709382	0.256243639
1506	RIT2	0.042851223	0.808032272	1.562155314	0.05390923	0.372970673	TRUE	TRUE	7.579282145	7.491089359	-0.088192786
1507	CSTF1	0.04289643	-0.479453573	0.394490887	-1.353398032	0.373116394	TRUE	TRUE	0.737874443	0.253347931	-0.484526512
1508	TPP2	0.042985139	-2.601643181	-0.71929316	-4.483993201	0.373640055	TRUE	TRUE	4.070977255	1.102611052	-2.968366204
1509	BRINP3	0.043019124	-0.487357653	1.888314471	-2.863029777	0.373687657	TRUE	TRUE	3.723030271	2.146067413	-1.576962859
1510	FAM27C	0.043153745	-0.215181298	1.564503897	-1.994866493	0.3746088	TRUE	TRUE	1.704822387	0.844715333	-0.860107054
1511	MSMO1	0.043183152	2.932400404	5.42763056	0.437170248	0.374615986	TRUE	TRUE	1.60960825	1.921518461	0.311910211
1512	MPP1	0.043221965	NA	NA	NA	0.374704705	TRUE	TRUE	1.414489941	0	-1.414489941
1513	GP6-AS1	0.043270019	2.654112198	5.144389624	0.163834773	0.374873372	TRUE	TRUE	1.327334535	1.569336092	0.242001557
1514	ENSG00000291228	0.043342001	0.39828463	1.88334261	-1.08677335	0.375248974	TRUE	TRUE	0.610173143	0.54311777	-0.067055373
1515	LINC02848	0.04345135	0.235161903	1.665792377	-1.195468571	0.375799621	TRUE	TRUE	0.731483898	0.863661242	0.132177344
1516	PAGR1	0.043462941	NA	NA	NA	0.375799621	TRUE	TRUE	1.015441167	0	-1.015441167
1517	BRD4	0.043577002	-2.888199184	-0.714806067	-5.061592301	0.375908151	TRUE	TRUE	5.138293826	1.381409335	-3.756884491
1518	ENSG00000287269	0.043589223	2.350439238	4.790125663	-0.089247186	0.375908151	TRUE	TRUE	0.583380609	1.090459518	0.507078909
1519	ENSG00000287722	0.043611713	-1.744292217	0.323626027	-3.81221046	0.375908151	TRUE	TRUE	3.358746167	0.968036062	-2.390710105
1520	FAM90A1	0.043521649	-0.420245571	0.955216621	-1.795707764	0.375908151	TRUE	TRUE	1.173178155	0.509565239	-0.663612916
1521	FNBP4	0.043618881	2.273662302	4.621065411	-0.073740807	0.375908151	TRUE	TRUE	3.513726317	3.199883478	-0.313842839
1522	TIRAP	0.043660727	NA	NA	NA	0.376021555	TRUE	TRUE	0.75695542	0	-0.75695542
1523	RTKN2	0.043808546	NA	NA	NA	0.377046893	TRUE	TRUE	0.588963657	0	-0.588963657
1524	ACTR5	0.043843872	-0.047042425	0.888427735	-0.982512585	0.37710333	TRUE	TRUE	0.466415495	0.558941374	0.09252588
1525	IGDCC3	0.043895873	NA	NA	NA	0.377303021	TRUE	TRUE	1.227718966	0	-1.227718966
1526	EFTUD2	0.043959296	2.321472036	4.926613233	-0.283669161	0.377353279	TRUE	TRUE	1.497587564	1.093121741	-0.404465823
1527	WDSUB1	0.043946614	0.916392889	3.291471718	-1.458685939	0.377353279	TRUE	TRUE	3.696583991	2.869666336	-0.826917656
1528	GRM7	0.044149177	-0.644850691	0.68006181	-1.969763191	0.377746352	TRUE	TRUE	7.476075632	5.672350558	-1.803725074
1529	PLCXD3	0.044064903	-2.612553428	-0.93087432	-4.294232536	0.377746352	TRUE	TRUE	3.74637592	1.214870077	-2.531505843
1530	RP9	0.044046511	NA	NA	NA	0.377746352	TRUE	TRUE	0.64494391	0	-0.64494391
1531	RPL32	0.044121813	1.400931205	3.729501012	-0.927638603	0.377746352	TRUE	TRUE	1.515093951	1.096419673	-0.418674278
1532	SFSWAP	0.044092669	-2.746289623	-0.683093684	-4.809485561	0.377746352	TRUE	TRUE	5.259705308	2.19639803	-3.063307279
1533	AMPD3	0.044189303	NA	NA	NA	0.377843039	TRUE	TRUE	1.122817814	0	-1.122817814
1534	ENSG00000290537	0.044284246	NA	NA	NA	0.378408017	TRUE	TRUE	0.497283753	0	-0.497283753
1535	ENSG00000283294	0.04447689	2.512168371	4.797878251	0.226458491	0.379402337	TRUE	TRUE	1.729802866	2.702143915	0.972341049
1536	PRR12	0.04450882	1.92297763	4.738454002	-0.892498743	0.379402337	TRUE	TRUE	0.940636627	1.099718989	0.159082362
1537	SERINC1	0.044545331	-2.301944679	-0.15559744	-4.448291919	0.379402337	TRUE	TRUE	6.219954899	3.397718243	-2.822236656
1538	VPS4B	0.044544622	-2.092879015	-0.624972408	-3.560785623	0.379402337	TRUE	TRUE	3.130765853	0.301906659	-2.828859194
1539	ZNF407-AS1	0.044445363	0.774463071	2.570257382	-1.021331239	0.379402337	TRUE	TRUE	0.512659549	0.280939366	-0.231720183
1540	GID4	0.044780054	NA	NA	NA	0.380935389	TRUE	TRUE	1.133103332	0	-1.133103332
1541	PCBD2	0.044786491	2.605957754	4.965041015	0.246874493	0.380935389	TRUE	TRUE	1.155554718	1.904321029	0.74876631
1542	SENP8	0.044812509	0.199386183	1.310709824	-0.911937459	0.380935389	TRUE	TRUE	0.496247921	0.789418058	0.293170137
1543	LINC00871	0.044900671	NA	NA	NA	0.381437457	TRUE	TRUE	0.534677547	0	-0.534677547
1544	CYP4V2	0.045116927	-1.176307127	0.094935243	-2.447549497	0.383026347	TRUE	TRUE	1.759782983	0.588948975	-1.170834008
1545	EFCAB11	0.0452714	NA	NA	NA	0.383222003	TRUE	TRUE	1.567939491	0	-1.567939491
1546	IHO1	0.045172462	0.144019857	0.668925709	-0.380885994	0.383222003	TRUE	TRUE	0.422366058	0.221961856	-0.200404202
1547	PRKAB1	0.045265018	NA	NA	NA	0.383222003	TRUE	TRUE	0.788849446	0	-0.788849446
1548	TMEM158	0.045286152	NA	NA	NA	0.383222003	TRUE	TRUE	0.45947515	0	-0.45947515
1549	WNK3	0.045243906	0.553865863	2.613498855	-1.505767129	0.383222003	TRUE	TRUE	1.377837596	1.152233709	-0.225603887
1550	AGBL3	0.045391324	-0.368195043	1.516340608	-2.252730694	0.383864179	TRUE	TRUE	1.998997603	1.061473098	-0.937524504
1551	B4GALT6	0.045423139	2.064418925	4.082459839	0.046378011	0.383885559	TRUE	TRUE	3.739888295	3.481632956	-0.258255339
1552	AQP11	0.045538692	-0.332384219	0.801702014	-1.466470453	0.384441181	TRUE	TRUE	0.907327729	0.548027182	-0.359300547
1553	IRF2BPL	0.04554754	1.11093514	3.025850691	-0.803980411	0.384441181	TRUE	TRUE	1.004119885	0.508382156	-0.495737729
1554	ANKRD36C	0.045669536	-1.850149707	0.11918918	-3.819488593	0.384975101	TRUE	TRUE	7.721604106	4.888500274	-2.833103832
1555	SRM	0.045662995	0.244951242	0.912786366	-0.422883883	0.384975101	TRUE	TRUE	0.451572301	0.229300838	-0.222271462
1556	LINC02060	0.045743563	NA	NA	NA	0.385321483	TRUE	TRUE	0.669823691	0	-0.669823691
1557	MT-ATP6	0.045787998	0.03183036	0.808083965	-0.744423245	0.385321483	TRUE	TRUE	7.255313245	4.416656383	-2.838656862
1558	SAMM50	0.045798815	NA	NA	NA	0.385321483	TRUE	TRUE	0.995807235	0	-0.995807235
1559	ENSG00000245025	0.045859948	NA	NA	NA	0.385420426	TRUE	TRUE	0.744408622	0	-0.744408622
1560	GPR161	0.045964185	-0.693380744	0.391501854	-1.778263342	0.385420426	TRUE	TRUE	1.198984599	0.520062703	-0.678921896
1561	MTAP	0.045986996	3.02486137	5.477519454	0.572203287	0.385420426	TRUE	TRUE	1.887698437	2.1108606	0.223162163
1562	OBSL1	0.045942696	0.293216176	1.684388901	-1.097956549	0.385420426	TRUE	TRUE	0.825185525	0.791073344	-0.034112182
1563	RINT1	0.045964488	-1.396794166	0.061765121	-2.855353453	0.385420426	TRUE	TRUE	2.202836754	0.804589672	-1.398247082
1564	RPL14	0.045921743	-1.978905736	-0.695784037	-3.262027434	0.385420426	TRUE	TRUE	2.553489862	0.50896079	-2.044529072
1565	DTD1-AS1	0.046051476	1.131296528	2.917498734	-0.654905677	0.385714218	TRUE	TRUE	0.276948767	0.73563356	0.458684794
1566	FNTA	0.046141615	2.773891307	5.081754342	0.466028272	0.385773788	TRUE	TRUE	1.651346555	2.19496191	0.543615355
1567	IFRD2	0.04614688	NA	NA	NA	0.385773788	TRUE	TRUE	0.487461458	0	-0.487461458
1568	RAI14	0.046131853	1.485947477	4.108882268	-1.136987314	0.385773788	TRUE	TRUE	0.252549324	0.529421939	0.276872615
1569	PPP1R16B	0.04631808	1.015663502	2.637381059	-0.606054054	0.386958187	TRUE	TRUE	5.402196017	4.411637198	-0.990558819
1570	FBXO9	0.04643545	-0.221045043	2.147708132	-2.589798218	0.387444858	TRUE	TRUE	3.177006659	2.042306974	-1.134699685
1571	OSBPL8	0.046415255	-1.150978898	0.725999516	-3.027957311	0.387444858	TRUE	TRUE	7.715610818	4.87274526	-2.842865559
1572	FAM3A	0.046567664	NA	NA	NA	0.38830085	TRUE	TRUE	0.758389304	0	-0.758389304
1573	NDUFA6	0.046632584	NA	NA	NA	0.388594987	TRUE	TRUE	0.769277221	0	-0.769277221
1574	ENSG00000230010	0.046845509	2.545234167	5.190421224	-0.099952889	0.389683906	TRUE	TRUE	2.07177377	2.562082925	0.490309156
1575	ENSG00000266573	0.046812017	NA	NA	NA	0.389683906	TRUE	TRUE	1.199225573	0	-1.199225573
1576	GABRG3-AS1	0.046852444	0.136183762	1.498928845	-1.226561321	0.389683906	TRUE	TRUE	6.351124784	4.808849872	-1.542274912
1577	CDC16	0.046944799	-0.579538673	1.490721927	-2.649799273	0.390204451	TRUE	TRUE	2.692787699	1.448130861	-1.244656838
1578	ENSG00000235837	0.047093246	NA	NA	NA	0.390253625	TRUE	TRUE	0.977540108	0	-0.977540108
1579	GPAT4	0.047099575	2.30216669	4.840126619	-0.235793238	0.390253625	TRUE	TRUE	0.867660477	1.783680485	0.916020009
1580	HPRT1	0.047057667	-0.665176157	1.61291995	-2.943272263	0.390253625	TRUE	TRUE	4.564121275	3.2016191	-1.362502175
1581	NADK2	0.047090807	2.074018495	4.321580744	-0.173543754	0.390253625	TRUE	TRUE	2.343570754	2.696155285	0.352584531
1582	STAMBPL1	0.047007816	-0.256938619	1.099267204	-1.613144443	0.390253625	TRUE	TRUE	6.449763959	5.74073141	-0.709032549
1583	MAPRE1	0.04721832	0.618163401	2.369146255	-1.132819453	0.390990362	TRUE	TRUE	0.920514082	0.492464139	-0.428049942
1584	CCDC6	0.04726275	0.391636559	1.480242342	-0.696969224	0.391111187	TRUE	TRUE	5.706951553	5.336767851	-0.370183702
1585	CDH11	0.047387576	-1.210951856	0.961691745	-3.383595457	0.391402864	TRUE	TRUE	5.052779528	3.620475822	-1.432303706
1586	ENSG00000230894	0.047362218	2.197567313	4.532663823	-0.137529197	0.391402864	TRUE	TRUE	0.422458019	1.063423978	0.640965959
1587	MINDY4	0.04737562	-2.020693309	-0.60337499	-3.438011627	0.391402864	TRUE	TRUE	2.758983485	0.74979156	-2.009191924
1588	ENSG00000287912	0.04764424	1.896198618	4.185579065	-0.39318183	0.392286868	TRUE	TRUE	0.756625564	1.400240412	0.643614848
1589	FSD2	0.047580834	NA	NA	NA	0.392286868	TRUE	TRUE	0.74239163	0	-0.74239163
1590	NOMO1	0.047593849	NA	NA	NA	0.392286868	TRUE	TRUE	1.550691663	0	-1.550691663
1591	PMEPA1	0.047626335	-1.118803583	0.30808817	-2.545695337	0.392286868	TRUE	TRUE	1.560442487	0.573083847	-0.98735864
1592	SUCLG2-DT	0.047623983	-0.265909239	0.998194637	-1.530013115	0.392286868	TRUE	TRUE	1.02677793	0.495274219	-0.531503711
1593	CSNK1A1	0.047683735	-0.468943301	1.322926589	-2.260813191	0.392365596	TRUE	TRUE	6.258575933	4.147990971	-2.110584962
1594	ENSG00000237019	0.047797351	0.869588598	2.707067089	-0.967889893	0.392807322	TRUE	TRUE	0.871621498	0.519321311	-0.352300187
1595	SLU7	0.047768277	2.403283507	4.93976392	-0.133196907	0.392807322	TRUE	TRUE	0.907313659	0.767782989	-0.13953067
1596	MYL6	0.04797954	1.497277991	3.576388823	-0.581832841	0.394057527	TRUE	TRUE	1.018354507	1.990898302	0.972543794
1597	CYB5D1	0.048048534	NA	NA	NA	0.394310958	TRUE	TRUE	0.775341394	0	-0.775341394
1598	NUFIP2	0.048070561	-1.205525834	1.011079937	-3.422131605	0.394310958	TRUE	TRUE	4.804663803	2.057718	-2.746945803
1599	DNPEP	0.048159668	-0.072521599	1.03681125	-1.181854448	0.394550956	TRUE	TRUE	0.631162126	0.258007712	-0.373154414
1600	ENSG00000242816	0.048160019	1.949728642	3.820864359	0.078592925	0.394550956	TRUE	TRUE	4.027772344	4.948285275	0.920512931
1601	SYT14	0.048194562	1.274737185	2.360464668	0.189009701	0.394587334	TRUE	TRUE	6.85463322	6.874772381	0.020139162
1602	LINC00824	0.048254152	1.14778298	2.957724608	-0.662158648	0.3945921	TRUE	TRUE	0.26231448	0.523981092	0.261666612
1603	PEAK1	0.048255351	0.424084198	2.089136054	-1.240967659	0.3945921	TRUE	TRUE	5.591455312	5.034269373	-0.557185939
1604	ZNF675	0.048319355	2.762979842	5.176579321	0.349380364	0.394869145	TRUE	TRUE	3.224422718	2.071436621	-1.152986097
1605	ACADM	0.048427874	-2.595134955	-0.750665536	-4.439604374	0.395263119	TRUE	TRUE	4.184851989	1.95095609	-2.233895899
1606	IDI1	0.048417359	1.905085804	4.312510125	-0.502338517	0.395263119	TRUE	TRUE	0.961787427	1.054092334	0.092304907
1607	C1orf35	0.048500528	-0.309579282	0.857548388	-1.476706953	0.395492502	TRUE	TRUE	1.131186448	0.556413252	-0.574773196
1608	COX15	0.048576665	-0.004930367	1.586376303	-1.596237037	0.395492502	TRUE	TRUE	1.141447198	0.310764955	-0.830682244
1609	NR1D1	0.048546553	-0.600093918	0.42688907	-1.627076905	0.395492502	TRUE	TRUE	1.050820821	0.279726121	-0.7710947
1610	TMED10	0.048540752	-2.226881689	-0.912825708	-3.540937671	0.395492502	TRUE	TRUE	2.440017075	0.279726121	-2.160290955
1611	CD27-AS1	0.048741227	0.174459645	1.535187201	-1.186267912	0.39584496	TRUE	TRUE	0.740143321	1.06153184	0.321388519
1612	ENSG00000248165	0.048891745	NA	NA	NA	0.39584496	TRUE	TRUE	0.595213771	0	-0.595213771
1613	ENSG00000289040	0.04865741	-0.33866455	0.443468418	-1.120797518	0.39584496	TRUE	TRUE	0.562514747	0.242702152	-0.319812596
1614	GUCA1B	0.048755405	0.207465728	1.212040977	-0.797109521	0.39584496	TRUE	TRUE	0.51231027	0.531406973	0.019096703
1615	PEX5L	0.048786179	-0.879157247	0.21808838	-1.976402874	0.39584496	TRUE	TRUE	9.673518923	8.12771388	-1.545805043
1616	PTPRN2	0.048866566	0.443966498	0.873873106	0.014059891	0.39584496	TRUE	TRUE	8.761080899	7.48909707	-1.271983829
1617	USP20	0.048877105	NA	NA	NA	0.39584496	TRUE	TRUE	1.429164569	0	-1.429164569
1618	ZDHHC9	0.048805913	2.095614762	4.544815751	-0.353586228	0.39584496	TRUE	TRUE	0.333594896	1.062901383	0.729306486
1619	ZNF354C	0.04876854	NA	NA	NA	0.39584496	TRUE	TRUE	0.641367601	0	-0.641367601
1620	LINC01567	0.048951863	1.613219478	3.633079335	-0.406640378	0.396087048	TRUE	TRUE	0.715527695	1.549333347	0.833805652
1621	DPYSL2	0.049071198	-0.490437085	0.765612767	-1.746486936	0.396430863	TRUE	TRUE	8.166221124	6.006688976	-2.159532148
1622	ENSG00000291067	0.049085085	1.428649563	3.639702514	-0.782403388	0.396430863	TRUE	TRUE	0.339527167	0.519724606	0.180197439
1623	SPEN-AS1	0.049082733	NA	NA	NA	0.396430863	TRUE	TRUE	0.734092692	0	-0.734092692
1624	MRPS10	0.049295133	NA	NA	NA	0.397882149	TRUE	TRUE	0.925066705	0	-0.925066705
1625	FBXL20	0.049398028	-2.367613625	-0.257101482	-4.478125769	0.398467294	TRUE	TRUE	6.923808676	3.581390384	-3.342418292
1626	ENSG00000234428	0.049432003	1.687664163	3.708942287	-0.33361396	0.398496123	TRUE	TRUE	0.447773147	1.574574392	1.126801245
1627	NECAP2	0.049494943	1.5226352	3.785089657	-0.739819258	0.398758271	TRUE	TRUE	0.656956847	0.519389283	-0.137567564
1628	KCTD17	0.049552621	NA	NA	NA	0.398977736	TRUE	TRUE	1.545464548	0	-1.545464548
1629	CDK10	0.049639207	-0.624691505	0.723414341	-1.972797351	0.399184497	TRUE	TRUE	1.404175092	0.573704458	-0.830470634
1630	FARSA	0.04962166	NA	NA	NA	0.399184497	TRUE	TRUE	0.664219182	0	-0.664219182
1631	ZNF429	0.049705742	3.155985036	5.804283166	0.507686906	0.39947447	TRUE	TRUE	1.684733684	1.5601279	-0.124605785
1632	LINC00506	0.049742	-0.676273293	0.658186825	-2.010733412	0.39952092	TRUE	TRUE	1.514261924	0.957128147	-0.557133777
1633	TSPOAP1	0.04984819	2.337355498	4.876452337	-0.201741341	0.400128643	TRUE	TRUE	2.473416092	1.996221163	-0.477194929
1634	VAV2	0.049886384	1.522655295	3.641454942	-0.596144353	0.400190164	TRUE	TRUE	0.706029699	0.501524351	-0.204505348
1635	AKIRIN1	0.049979928	3.132134742	5.679570626	0.584698858	0.400450425	TRUE	TRUE	2.400803298	1.580885308	-0.81991799
1636	COLGALT1	0.049964053	NA	NA	NA	0.400450425	TRUE	TRUE	0.675817392	0	-0.675817392
1637	ADI1	0.050106169	NA	NA	NA	0.400552185	TRUE	TRUE	1.041474177	0	-1.041474177
1638	CEP170B	0.05011486	NA	NA	NA	0.400552185	TRUE	TRUE	1.291933476	0	-1.291933476
1639	CNIH4	0.05011313	-1.04370847	-0.01168136	-2.075735579	0.400552185	TRUE	TRUE	1.355638905	0.475427824	-0.880211081
1640	LINC02940	0.050033155	-1.557440915	-0.049757002	-3.065124827	0.400552185	TRUE	TRUE	1.905347892	0.229300838	-1.676047054
1641	ENSG00000289437	0.050147068	0.885958582	3.014346757	-1.242429593	0.400565366	TRUE	TRUE	0.735052025	1.069246822	0.334194797
1642	ENSG00000253477	0.050337211	NA	NA	NA	0.401257313	TRUE	TRUE	0.816935362	0	-0.816935362
1643	NEDD4L	0.05035614	-0.69928128	0.134003181	-1.532565741	0.401257313	TRUE	TRUE	8.102203532	5.083743582	-3.01845995
1644	PSMD6	0.050345554	1.632318775	4.137860017	-0.873222467	0.401257313	TRUE	TRUE	0.615714076	1.01295937	0.397245295
1645	TMEM43	0.050309609	-1.065726041	0.307020811	-2.438472894	0.401257313	TRUE	TRUE	1.861310893	0.837652077	-1.023658815
1646	KCNMA1	0.050409869	-0.137288056	0.206666526	-0.481242638	0.401441409	TRUE	TRUE	10.20074794	9.188395815	-1.012352125
1647	ACOT9	0.050452921	-1.428933841	-0.457377014	-2.400490668	0.401540307	TRUE	TRUE	1.581903527	0.253465968	-1.32843756
1648	CACNB3	0.050755373	NA	NA	NA	0.403212987	TRUE	TRUE	0.960645104	0	-0.960645104
1649	LINC02731	0.050744209	1.420506865	3.5982796	-0.757265871	0.403212987	TRUE	TRUE	0.328243167	0.532232019	0.203988852
1650	RFFL	0.050742986	-1.132015894	0.336841572	-2.600873359	0.403212987	TRUE	TRUE	1.931182882	1.219977517	-0.711205365
1651	DCAF1	0.050788071	1.442331882	3.72916133	-0.844497566	0.403228371	TRUE	TRUE	1.351736556	1.64136873	0.289632174
1652	KYAT1	0.050826562	2.888961347	5.093009335	0.68491336	0.403289695	TRUE	TRUE	2.542103159	3.247040934	0.704937775
1653	STIM1	0.050857449	1.670075621	4.093975025	-0.753823783	0.403290651	TRUE	TRUE	3.730188369	2.880167091	-0.850021278
1654	ENSG00000285906	0.051014123	NA	NA	NA	0.403876316	TRUE	TRUE	1.362231499	0	-1.362231499
1655	LIMA1	0.050963267	-0.016225296	1.456011759	-1.488462352	0.403876316	TRUE	TRUE	0.805633858	1.416439317	0.610805459
1656	TMEM267	0.05102374	0.932278533	2.917645322	-1.053088257	0.403876316	TRUE	TRUE	1.365122647	0.812991236	-0.552131411
1657	STOML1	0.051141339	NA	NA	NA	0.404562866	TRUE	TRUE	0.653857117	0	-0.653857117
1658	ANGEL1	0.051259697	NA	NA	NA	0.404654464	TRUE	TRUE	1.001648291	0	-1.001648291
1659	ENSG00000256982	0.051244972	0.735171878	3.062182514	-1.591838758	0.404654464	TRUE	TRUE	1.836859833	1.223183498	-0.613676334
1660	ITGA10	0.051276401	NA	NA	NA	0.404654464	TRUE	TRUE	0.633627673	0	-0.633627673
1661	SEC14L2	0.051249733	2.353075451	4.682421311	0.023729592	0.404654464	TRUE	TRUE	0.874931505	1.025385676	0.150454171
1662	TXN2	0.051413787	-0.400016346	0.327761766	-1.127794458	0.405494536	TRUE	TRUE	0.571734926	0.296670542	-0.275064384
1663	DDX39B	0.051551756	-1.622229747	-0.544966928	-2.699492567	0.406338197	TRUE	TRUE	1.988129772	0.296670542	-1.69145923
1664	NDUFAF5	0.051664227	2.932003311	5.666705063	0.197301559	0.406979984	TRUE	TRUE	1.800169185	2.353553264	0.553384079
1665	HR	0.051740406	NA	NA	NA	0.407335283	TRUE	TRUE	0.47914101	0	-0.47914101
1666	FYTTD1	0.051826343	-2.060849051	-0.855042652	-3.26665545	0.40776693	TRUE	TRUE	2.479296417	0.281768544	-2.197527874
1667	PDHA1	0.051902112	2.090489984	4.578474232	-0.397494265	0.408046996	TRUE	TRUE	0.710420527	0.794813289	0.084392762
1668	TTBK2	0.051924198	-1.398025188	0.757121287	-3.553171664	0.408046996	TRUE	TRUE	6.578236927	4.904135898	-1.674101029
1669	METTL25B	0.052033727	-0.105438706	0.907047337	-1.117924748	0.40866273	TRUE	TRUE	0.526590053	0.251142573	-0.275447481
1670	RAB11FIP4	0.052104789	-2.873012414	-0.864640762	-4.881384066	0.408975794	TRUE	TRUE	4.630891232	1.146711161	-3.484180071
1671	COA5	0.052271245	0.051765532	1.667055897	-1.563524833	0.408975919	TRUE	TRUE	1.158647452	0.553912191	-0.604735261
1672	CRELD2	0.052258813	1.267368386	3.315332606	-0.780595833	0.408975919	TRUE	TRUE	0.257194224	0.524912365	0.267718141
1673	MYNN	0.05226605	0.425425487	2.251243645	-1.400392671	0.408975919	TRUE	TRUE	1.233919766	0.757741658	-0.476178107
1674	NEK11	0.052224107	-1.226000784	1.142782844	-3.594784412	0.408975919	TRUE	TRUE	4.988691732	2.698976237	-2.289715495
1675	NEUROD2	0.052292008	-1.49215375	-0.518147757	-2.466159743	0.408975919	TRUE	TRUE	1.639064072	0.221961856	-1.417102216
1676	SLBP	0.052232661	NA	NA	NA	0.408975919	TRUE	TRUE	1.096180996	0	-1.096180996
1677	WDR7	0.052384778	-0.733552081	0.064008674	-1.531112835	0.409457171	TRUE	TRUE	8.39662528	6.714741025	-1.681884255
1678	ENSG00000260392	0.052432651	0.525757599	2.129245253	-1.077730055	0.409587124	TRUE	TRUE	0.975885039	0.251142573	-0.724742467
1679	GHR	0.052475684	0.173070572	1.725903637	-1.379762494	0.409679137	TRUE	TRUE	0.965449776	0.274983	-0.690466776
1680	UBAC1	0.052534922	-0.077329647	0.880836031	-1.035495325	0.409897478	TRUE	TRUE	0.656314345	0.836186766	0.179872421
1681	RNF25	0.052592874	NA	NA	NA	0.410105528	TRUE	TRUE	0.501246289	0	-0.501246289
1682	FAM104B	0.052709056	1.502539553	3.630605857	-0.625526751	0.410523058	TRUE	TRUE	0.249671953	0.808567963	0.55889601
1683	TTC39A	0.052696077	0.753831916	2.54414643	-1.036482598	0.410523058	TRUE	TRUE	0.695364993	0.846993451	0.151628458
1684	FBXL12	0.05282298	-0.495789848	0.717183092	-1.708762788	0.411166046	TRUE	TRUE	1.15945796	0.511473679	-0.64798428
1685	FAM161A	0.05288923	-0.500731449	0.364421855	-1.365884753	0.411274451	TRUE	TRUE	0.7696589	0.475427824	-0.294231076
1686	MEST	0.052899659	-1.333240598	-0.273738354	-2.392742843	0.411274451	TRUE	TRUE	1.626498023	0.298100847	-1.328397176
1687	MOBP	0.053025809	2.439304673	4.973427022	-0.094817675	0.411898426	TRUE	TRUE	0.606365163	1.370700974	0.764335812
1688	SLC39A13	0.053071102	NA	NA	NA	0.411898426	TRUE	TRUE	0.652946325	0	-0.652946325
1689	TECPR2	0.053074187	2.876095119	5.179684372	0.572505866	0.411898426	TRUE	TRUE	2.934571721	2.932406701	-0.00216502
1690	EIF3K	0.053323598	NA	NA	NA	0.41255545	TRUE	TRUE	1.606708244	0	-1.606708244
1691	ENSG00000232063	0.053190628	0.904337808	2.75294745	-0.944271834	0.41255545	TRUE	TRUE	0.331336047	0.221961856	-0.109374191
1692	ENSG00000259946	0.05352481	NA	NA	NA	0.41255545	TRUE	TRUE	0.84534104	0	-0.84534104
1693	GHITM	0.053468322	-1.950766557	-0.29908819	-3.602444923	0.41255545	TRUE	TRUE	3.218233575	0.836853165	-2.38138041
1694	LINC02774	0.053459292	-0.423814034	0.594458062	-1.442086129	0.41255545	TRUE	TRUE	1.032866461	0.229300838	-0.803565623
1695	NNT	0.053552345	-2.067226995	-0.019808449	-4.114645541	0.41255545	TRUE	TRUE	6.188023223	3.15843418	-3.029589043
1696	RASL10A	0.053403606	NA	NA	NA	0.41255545	TRUE	TRUE	1.138058202	0	-1.138058202
1697	SMIM36	0.053458686	2.372558096	5.068281985	-0.323165793	0.41255545	TRUE	TRUE	1.769007629	2.599392288	0.830384659
1698	ST8SIA4	0.053347073	NA	NA	NA	0.41255545	TRUE	TRUE	1.211925555	0	-1.211925555
1699	TMEM160	0.053568002	1.084819708	3.203534405	-1.033894989	0.41255545	TRUE	TRUE	0.330275601	0.221961856	-0.108313745
1700	TSHZ3-AS1	0.053511289	NA	NA	NA	0.41255545	TRUE	TRUE	1.5294206	0	-1.5294206
1701	ZDHHC11B	0.053459723	-3.211313329	-1.339760296	-5.082866362	0.41255545	TRUE	TRUE	5.061494341	1.354103031	-3.70739131
1702	ZNF846	0.053348466	2.195663388	4.464469918	-0.073143143	0.41255545	TRUE	TRUE	1.364645905	1.533899098	0.169253193
1703	ALDH5A1	0.053660456	2.588644233	5.076676847	0.10061162	0.412782432	TRUE	TRUE	1.612136357	1.010478474	-0.601657883
1704	ZNF487	0.05365062	NA	NA	NA	0.412782432	TRUE	TRUE	1.584193096	0	-1.584193096
1705	CAPN7	0.053762415	2.280537469	4.846218647	-0.285143709	0.413081911	TRUE	TRUE	2.64422832	2.18416789	-0.46006043
1706	IL15	0.053756987	1.36407956	3.608011637	-0.879852517	0.413081911	TRUE	TRUE	0.277693296	0.496944856	0.21925156
1707	PHLPP1	0.053930991	-2.485931308	-0.577704378	-4.394158237	0.414134407	TRUE	TRUE	4.115885701	1.983636457	-2.132249244
1708	GTF3A	0.054168986	-1.007450657	1.112090719	-3.126992032	0.415718425	TRUE	TRUE	2.479025655	0.853508066	-1.625517589
1709	MAPK10-AS1	0.054202914	2.404606734	4.069387235	0.739826232	0.415735401	TRUE	TRUE	5.099864618	6.604345121	1.504480503
1710	LIPI	0.054264091	NA	NA	NA	0.415936596	TRUE	TRUE	0.71590019	0	-0.71590019
1711	TMLHE	0.054292609	3.015907156	5.192734823	0.839079489	0.415936596	TRUE	TRUE	2.483303187	3.403194634	0.919891447
1712	ENSG00000259202	0.054445424	0.911852558	2.596580823	-0.772875706	0.416863675	TRUE	TRUE	0.189196997	0.760908934	0.571711937
1713	RPS6KL1	0.054488736	0.345151572	1.998517958	-1.308214814	0.416951753	TRUE	TRUE	0.906932687	0.559868557	-0.347064131
1714	BICD2	0.054658144	NA	NA	NA	0.417273704	TRUE	TRUE	1.732259709	0	-1.732259709
1715	ENSG00000263990	0.054586489	-0.10820664	1.739882694	-1.956295974	0.417273704	TRUE	TRUE	1.281744136	2.281171655	0.99942752
1716	NOC3L	0.054655389	0.426457453	1.986925821	-1.134010914	0.417273704	TRUE	TRUE	0.809236258	0.482766806	-0.326469452
1717	TRPC5OS	0.054620624	0.678113325	2.951173987	-1.594947337	0.417273704	TRUE	TRUE	0.378309001	0.221961856	-0.156347145
1718	WDTC1	0.054695748	2.284485457	4.70202623	-0.133055317	0.417317733	TRUE	TRUE	1.57704619	1.53680204	-0.04024415
1719	ARPP19	0.054747164	2.368241853	4.353976195	0.382507511	0.41746703	TRUE	TRUE	4.52386996	4.732130864	0.208260904
1720	ENSG00000257434	0.054899205	1.606220042	3.750020484	-0.537580401	0.418383014	TRUE	TRUE	0.696979033	1.137755709	0.440776676
1721	CHID1	0.055007714	NA	NA	NA	0.41872306	TRUE	TRUE	1.263047911	0	-1.263047911
1722	MAMDC2-AS1	0.054995678	2.913445578	5.189254318	0.637636838	0.41872306	TRUE	TRUE	1.92376643	3.06102574	1.13725931
1723	ENSG00000254035	0.055160116	0.764778373	2.317362902	-0.787806155	0.419281506	TRUE	TRUE	0.34196497	0.253347931	-0.088617039
1724	LINC02932	0.055177037	1.349154763	3.407543841	-0.709234315	0.419281506	TRUE	TRUE	0.706136515	0.79539532	0.089258804
1725	RBMX2	0.055176306	0.035052683	1.023765341	-0.953659975	0.419281506	TRUE	TRUE	0.602290822	0.24817642	-0.354114402
1726	ANKRD10-IT1	0.055493191	-0.079478439	0.596657707	-0.755614584	0.420115876	TRUE	TRUE	0.521862123	0.258007712	-0.263854412
1727	BBS2	0.055511191	0.746778695	3.012622025	-1.519064634	0.420115876	TRUE	TRUE	3.139761371	2.068816013	-1.070945359
1728	CLN3	0.055423574	NA	NA	NA	0.420115876	TRUE	TRUE	0.646984458	0	-0.646984458
1729	DENND4C	0.055415586	2.715970573	4.782571237	0.649369909	0.420115876	TRUE	TRUE	3.717757649	3.771943078	0.054185429
1730	ITGA11	0.055485587	-0.995263794	0.424405212	-2.4149328	0.420115876	TRUE	TRUE	1.802563276	0.847741248	-0.954822028
1731	LDB1	0.055459904	0.132240248	1.864954453	-1.600473957	0.420115876	TRUE	TRUE	1.263092242	0.863856122	-0.39923612
1732	ZNF439	0.055369616	2.674171195	5.029005234	0.319337156	0.420115876	TRUE	TRUE	1.500055525	1.844891548	0.344836023
1733	LINC01494	0.055599387	0.640549198	2.142225364	-0.861126968	0.420540543	TRUE	TRUE	0.321982382	0.251142573	-0.070839809
1734	CKMT1A	0.055670101	NA	NA	NA	0.420590022	TRUE	TRUE	0.836740534	0	-0.836740534
1735	OGA	0.055640357	2.148944285	3.839514493	0.458374077	0.420590022	TRUE	TRUE	4.859810658	5.889139711	1.029329053
1736	REV1	0.055725676	-1.79726659	0.559324977	-4.153858157	0.420630445	TRUE	TRUE	5.840671249	2.647792684	-3.192878565
1737	UBL5	0.055739631	NA	NA	NA	0.420630445	TRUE	TRUE	0.847930732	0	-0.847930732
1738	ENSG00000260927	0.055987122	1.251187852	3.326761419	-0.824385714	0.422255006	TRUE	TRUE	0.990489383	0.727827309	-0.262662075
1739	PPP1R12A	0.05619011	-0.724160507	0.85174534	-2.300066354	0.423304722	TRUE	TRUE	7.856489163	5.233894488	-2.622594675
1740	PRDM15	0.056190892	NA	NA	NA	0.423304722	TRUE	TRUE	1.260743343	0	-1.260743343
1741	G6PD	0.056307906	0.679522387	2.789761188	-1.430716413	0.42394258	TRUE	TRUE	0.430039345	0.221961856	-0.208077489
1742	AKAP9	0.056432487	-1.935609635	0.200128231	-4.071347501	0.424636644	TRUE	TRUE	6.755470113	4.420511432	-2.334958681
1743	PSD2	0.056489287	NA	NA	NA	0.424820183	TRUE	TRUE	0.928490793	0	-0.928490793
1744	HEATR1	0.056548187	0.142714352	2.247244049	-1.961815344	0.425019288	TRUE	TRUE	2.147277164	0.749363541	-1.397913622
1745	ENSG00000289986	0.056642238	-0.913119893	0.568421984	-2.39466177	0.42534525	TRUE	TRUE	1.520178338	0.779812306	-0.740366032
1746	TUBA1C	0.056656455	0.295294201	1.643491478	-1.052903076	0.42534525	TRUE	TRUE	0.900065654	0.526464375	-0.37360128
1747	ENSG00000285582	0.05675305	1.375375327	2.608213799	0.142536854	0.425374068	TRUE	TRUE	6.40254466	7.755588344	1.353043684
1748	HPF1	0.056716195	-0.889596634	0.465210107	-2.244403375	0.425374068	TRUE	TRUE	1.702387003	0.532311148	-1.170075855
1749	PCDH11Y	0.056757648	2.736039694	5.445611276	0.026468111	0.425374068	TRUE	TRUE	1.227516855	1.470731825	0.24321497
1750	ARG2	0.056847277	0.612642609	2.604800868	-1.37951565	0.425802347	TRUE	TRUE	1.328404167	0.809401082	-0.519003085
1751	EIF3B	0.057001589	1.601715458	3.845026724	-0.641595809	0.426470791	TRUE	TRUE	1.37803488	1.877337183	0.499302302
1752	RNF123	0.057000462	1.141224757	3.074339774	-0.79189026	0.426470791	TRUE	TRUE	0.628868936	0.809901294	0.181032358
1753	NDUFS5	0.057154865	0.95172153	2.938524758	-1.035081697	0.427373629	TRUE	TRUE	0.944835731	0.819767636	-0.125068095
1754	RBBP7	0.057373629	NA	NA	NA	0.428764836	TRUE	TRUE	1.394464354	0	-1.394464354
1755	DR1	0.057559576	NA	NA	NA	0.429005591	TRUE	TRUE	1.247518694	0	-1.247518694
1756	ENSG00000286736	0.057602215	NA	NA	NA	0.429005591	TRUE	TRUE	1.23044226	0	-1.23044226
1757	ENSG00000287621	0.057539796	-0.381321663	0.720921332	-1.483564657	0.429005591	TRUE	TRUE	0.81084599	0.567798474	-0.243047516
1758	IL7	0.057527267	2.904971228	5.068448584	0.741493873	0.429005591	TRUE	TRUE	2.988859804	4.321975821	1.333116017
1759	VPS26C	0.057582683	0.115809396	1.851966116	-1.620347325	0.429005591	TRUE	TRUE	1.485695031	1.349857183	-0.135837848
1760	ZNNT1	0.057495697	NA	NA	NA	0.429005591	TRUE	TRUE	1.114684939	0	-1.114684939
1761	RLIM	0.057661592	2.628876828	5.137494576	0.12025908	0.429203948	TRUE	TRUE	2.211482655	1.526401269	-0.685081386
1762	CLEC2D	0.057772794	1.822530182	3.944752407	-0.299692044	0.429428974	TRUE	TRUE	0.428900469	1.577287196	1.148386727
1763	SHANK2-AS1	0.0578153	0.028505744	1.694023135	-1.637011646	0.429428974	TRUE	TRUE	1.321377764	1.131260013	-0.190117751
1764	SREK1	0.057787128	0.722029951	3.21582873	-1.771768829	0.429428974	TRUE	TRUE	4.282387348	3.820478237	-0.461909112
1765	XRN2	0.057822867	1.611057982	3.867876489	-0.645760526	0.429428974	TRUE	TRUE	3.773908197	3.144780999	-0.629127199
1766	CD2BP2	0.05796636	0.179851795	1.567790061	-1.20808647	0.430169196	TRUE	TRUE	0.78356918	0.251142573	-0.532426607
1767	PEX11B	0.057988173	-0.205751124	0.917247397	-1.328749646	0.430169196	TRUE	TRUE	0.824562412	0.26597338	-0.558589032
1768	COL23A1	0.058143214	2.046582421	4.329230351	-0.236065509	0.430831687	TRUE	TRUE	0.922089563	0.992610016	0.070520453
1769	FRG1-DT	0.058141059	2.385944757	4.767827609	0.004061905	0.430831687	TRUE	TRUE	1.957056025	2.790278919	0.833222894
1770	BAG6	0.058232443	NA	NA	NA	0.431099696	TRUE	TRUE	0.899807838	0	-0.899807838
1771	ENSG00000291042	0.05824516	1.793129249	4.39624838	-0.809989882	0.431099696	TRUE	TRUE	1.435017913	1.659100528	0.224082615
1772	MLXIPL	0.058392997	0.02103143	2.347853095	-2.305790236	0.431860862	TRUE	TRUE	2.494739134	1.413469292	-1.081269842
1773	SDHD	0.058446839	-0.909123895	-0.25179974	-1.56644805	0.431860862	TRUE	TRUE	0.878878088	0.295611527	-0.583266561
1774	STAT6	0.058437747	-1.006422092	0.082930569	-2.095774753	0.431860862	TRUE	TRUE	1.506628046	0.251142573	-1.255485473
1775	CPNE7	0.058619945	-0.65851975	0.60229997	-1.919339469	0.431871308	TRUE	TRUE	1.238290905	0.851917942	-0.386372962
1776	ENSG00000286749	0.058744777	1.318860566	4.158387222	-1.52066609	0.431871308	TRUE	TRUE	0.37030331	0.221961856	-0.148341454
1777	ENSG00000290046	0.058657683	-1.704691225	-0.408500989	-3.000881462	0.431871308	TRUE	TRUE	2.20548704	0.803096386	-1.402390655
1778	FNIP1	0.058668487	1.247887422	2.377442427	0.118332417	0.431871308	TRUE	TRUE	6.109205345	6.644467761	0.535262416
1779	MDM4	0.058571925	0.486222862	2.754992194	-1.782546471	0.431871308	TRUE	TRUE	2.805628346	2.55867843	-0.246949916
1780	MRPS22	0.058699446	1.526739163	3.91216909	-0.858690763	0.431871308	TRUE	TRUE	1.352987752	0.518061396	-0.834926357
1781	RNF141	0.058625674	-0.070779791	1.542375319	-1.683934901	0.431871308	TRUE	TRUE	1.307963676	0.586322344	-0.721641332
1782	RPAP1	0.05872226	0.458439085	1.774760058	-0.857881888	0.431871308	TRUE	TRUE	0.624456169	0.498648987	-0.125807182
1783	SH3BP5-AS1	0.058697001	0.386418701	1.765333904	-0.992496502	0.431871308	TRUE	TRUE	0.678906353	0.522721176	-0.156185177
1784	ZNF143	0.058826713	NA	NA	NA	0.432231255	TRUE	TRUE	1.173335013	0	-1.173335013
1785	AKT2	0.058862198	-0.854716872	1.179854485	-2.889288229	0.432249686	TRUE	TRUE	3.192447547	1.537311182	-1.655136364
1786	FAT1	0.058912868	NA	NA	NA	0.432379547	TRUE	TRUE	1.213732878	0	-1.213732878
1787	CTC-338M12.4	0.059116245	NA	NA	NA	0.433629404	TRUE	TRUE	0.921757829	0	-0.921757829
1788	LINC02141	0.059186333	0.035363092	1.198135592	-1.127409409	0.433900698	TRUE	TRUE	0.543306907	0.27818402	-0.265122887
1789	ENSG00000272622	0.059319098	NA	NA	NA	0.434145579	TRUE	TRUE	0.458357452	0	-0.458357452
1790	MRGBP	0.059309929	1.452211387	3.621077941	-0.716655167	0.434145579	TRUE	TRUE	0.41403053	0.514709382	0.100678852
1791	NCKAP5	0.059304672	NA	NA	NA	0.434145579	TRUE	TRUE	0.863284705	0	-0.863284705
1792	ENSG00000258039	0.059399636	0.413997153	1.952804544	-1.124810238	0.4342501	TRUE	TRUE	0.76931399	0.985556658	0.216242668
1793	LHX4	0.059378426	NA	NA	NA	0.4342501	TRUE	TRUE	0.637580938	0	-0.637580938
1794	COX5A	0.059501663	0.418520688	2.29496861	-1.457927235	0.434269377	TRUE	TRUE	1.074511409	0.31452855	-0.759982859
1795	ENSG00000286635	0.059476626	0.862866343	2.583691842	-0.857959156	0.434269377	TRUE	TRUE	0.437545151	0.815830919	0.378285768
1796	ZNF254	0.05943923	1.917658007	4.55003125	-0.714715236	0.434269377	TRUE	TRUE	2.795942821	1.955721724	-0.840221097
1797	NCLN	0.059628668	NA	NA	NA	0.434712228	TRUE	TRUE	0.771444681	0	-0.771444681
1798	TTC9B	0.059604496	1.103099693	3.320596459	-1.114397073	0.434712228	TRUE	TRUE	1.121781374	0.229300838	-0.892480536
1799	AK5	0.059720202	0.981436076	1.947265927	0.015606225	0.435137523	TRUE	TRUE	7.010238082	6.258333377	-0.751904704
1800	ITPA	0.059800246	-0.561423278	1.079717532	-2.202564087	0.435358691	TRUE	TRUE	1.047680577	0.296670542	-0.751010035
1801	STK35	0.059816982	1.239675499	3.42304102	-0.943690022	0.435358691	TRUE	TRUE	1.360955185	0.724869744	-0.636085441
1802	ADARB1	0.060010754	-2.429592391	-0.810278792	-4.048905989	0.436384223	TRUE	TRUE	3.419269586	0.556030853	-2.863238734
1803	ENSG00000287763	0.06002447	-0.238812176	0.727758995	-1.205383347	0.436384223	TRUE	TRUE	0.653535338	0.579040213	-0.074495126
1804	ENSG00000290397	0.060131241	NA	NA	NA	0.436918132	TRUE	TRUE	0.718789785	0	-0.718789785
1805	NOL11	0.060348557	NA	NA	NA	0.438011561	TRUE	TRUE	1.225378949	0	-1.225378949
1806	RIOK2	0.060344362	NA	NA	NA	0.438011561	TRUE	TRUE	0.917139839	0	-0.917139839
1807	AK1	0.06046309	-0.567840516	0.757882929	-1.893563961	0.438599992	TRUE	TRUE	1.449038398	0.221961856	-1.227076542
1808	ARHGEF10L	0.060708367	2.06726413	4.486541222	-0.352012963	0.438679867	TRUE	TRUE	1.085065652	1.325989032	0.24092338
1809	DSCC1	0.060677181	NA	NA	NA	0.438679867	TRUE	TRUE	0.563948553	0	-0.563948553
1810	ENSG00000225605	0.060653716	0.137131673	1.299153385	-1.02489004	0.438679867	TRUE	TRUE	0.474042971	0.580090679	0.106047708
1811	ENSG00000290853	0.060656964	NA	NA	NA	0.438679867	TRUE	TRUE	1.49729762	0	-1.49729762
1812	STEAP2	0.060658535	0.744886123	2.886171907	-1.39639966	0.438679867	TRUE	TRUE	1.798431972	1.576314472	-0.2221175
1813	TAF5	0.060552494	0.426840089	1.493851384	-0.640171206	0.438679867	TRUE	TRUE	0.431051604	0.487935236	0.056883633
1814	TSPAN5	0.060566049	0.616409604	1.167495885	0.065323322	0.438679867	TRUE	TRUE	7.98121793	8.273786329	0.292568399
1815	TNRC6C	0.060769481	-0.658355095	0.118150939	-1.434861128	0.438879533	TRUE	TRUE	7.059624529	6.340378455	-0.719246074
1816	SLC22A15	0.060898549	-0.66764848	1.268985177	-2.604282136	0.43956948	TRUE	TRUE	2.517280078	1.349497422	-1.167782656
1817	PDCD6IP	0.060958609	-2.673581299	-0.42675222	-4.920410377	0.43976084	TRUE	TRUE	5.111079142	2.507103538	-2.603975604
1818	HNRNPL	0.061098444	-2.1597674	-0.718557102	-3.600977697	0.440284997	TRUE	TRUE	2.841043872	0.509026959	-2.332016913
1819	LINC00299	0.061074438	NA	NA	NA	0.440284997	TRUE	TRUE	2.030886945	0	-2.030886945
1820	BECN1	0.061299075	NA	NA	NA	0.440937933	TRUE	TRUE	0.991441451	0	-0.991441451
1821	EFCAB5	0.061292697	-0.922234735	-0.230485252	-1.613984217	0.440937933	TRUE	TRUE	1.035311567	0.298100847	-0.73721072
1822	ENSG00000258631	0.061258484	2.756326183	5.63630604	-0.123653673	0.440937933	TRUE	TRUE	1.738009531	1.159059927	-0.578949604
1823	RMND5B	0.061323608	0.164072025	1.658264825	-1.330120775	0.440937933	TRUE	TRUE	1.000088098	0.833023992	-0.167064106
1824	APLP2	0.0613859	0.363188041	2.495422757	-1.769046675	0.441143844	TRUE	TRUE	5.653643038	3.229646769	-2.42399627
1825	ARMC3	0.061448723	0.347003871	1.78044023	-1.086432488	0.441243137	TRUE	TRUE	0.652564103	0.81500081	0.162436707
1826	CAPNS1	0.061560912	-0.809666968	0.250653195	-1.869987132	0.441243137	TRUE	TRUE	0.932012606	0.579040213	-0.352972393
1827	CDC27	0.061546417	-1.566143866	0.252198593	-3.384486325	0.441243137	TRUE	TRUE	5.955911003	3.90579176	-2.050119244
1828	ENSG00000286937	0.061568027	0.849640922	2.363524542	-0.664242698	0.441243137	TRUE	TRUE	0.201139384	1.26350349	1.062364106
1829	WDR3	0.061489657	-0.151001048	1.117271953	-1.419274049	0.441243137	TRUE	TRUE	1.077823445	0.229300838	-0.848522607
1830	GABRB1	0.06170157	-0.640935504	-0.154096035	-1.127774972	0.441493014	TRUE	TRUE	8.677715001	7.866143517	-0.811571484
1831	LMF1	0.061703937	1.774382872	4.116247982	-0.567482238	0.441493014	TRUE	TRUE	1.550403639	1.693140989	0.142737349
1832	SP2-AS1	0.061648489	-0.275263175	1.085187224	-1.635713574	0.441493014	TRUE	TRUE	1.108363766	0.529421939	-0.578941827
1833	LMAN2	0.061758659	-0.223236827	1.328845025	-1.775318679	0.441592392	TRUE	TRUE	1.275635323	0.608951915	-0.666683408
1834	MKNK2	0.061785204	1.801248081	3.968067525	-0.365571363	0.441592392	TRUE	TRUE	0.637816236	0.733317499	0.095501263
1835	COX5B	0.061868965	2.024616475	4.399893181	-0.350660232	0.441709365	TRUE	TRUE	0.938770806	0.792556383	-0.146214423
1836	RNF7	0.061853527	NA	NA	NA	0.441709365	TRUE	TRUE	0.916109843	0	-0.916109843
1837	THSD4-AS1	0.06193054	NA	NA	NA	0.441908286	TRUE	TRUE	0.734665594	0	-0.734665594
1838	CNOT3	0.062107953	0.660381031	2.114812085	-0.794050023	0.442211328	TRUE	TRUE	0.523019895	1.026696952	0.503677057
1839	IL10RB	0.062093532	-0.645626453	0.238141187	-1.529394092	0.442211328	TRUE	TRUE	0.904168253	0.24817642	-0.655991833
1840	LINC01588	0.062062441	NA	NA	NA	0.442211328	TRUE	TRUE	1.151766115	0	-1.151766115
1841	UTP14A	0.062008599	0.533140805	2.338635245	-1.272353635	0.442211328	TRUE	TRUE	0.798217325	0.54095638	-0.257260945
1842	MAZ	0.062198233	NA	NA	NA	0.442613702	TRUE	TRUE	0.839621157	0	-0.839621157
1843	GPR68	0.062281516	NA	NA	NA	0.442965878	TRUE	TRUE	0.90140727	0	-0.90140727
1844	ENSG00000286753	0.062323408	-0.02847492	0.954454228	-1.011404067	0.443023447	TRUE	TRUE	0.646228893	0.2802644	-0.365964493
1845	MBNL3	0.062422673	0.821184021	2.349316068	-0.706948026	0.443321628	TRUE	TRUE	0.303570028	0.800897133	0.497327105
1846	MRFAP1	0.062432997	NA	NA	NA	0.443321628	TRUE	TRUE	1.360395183	0	-1.360395183
1847	RNASEK	0.062487602	0.180358424	1.663519204	-1.302802356	0.443469132	TRUE	TRUE	0.819084772	0.278929191	-0.540155582
1848	FUCA2	0.062610131	NA	NA	NA	0.444098269	TRUE	TRUE	0.657043608	0	-0.657043608
1849	KDM4A	0.062732964	0.366115848	2.364415672	-1.632183977	0.444672603	TRUE	TRUE	1.680433437	1.056443552	-0.623989886
1850	ZMYM1	0.062765086	-0.335836107	0.754092465	-1.425764678	0.444672603	TRUE	TRUE	0.983756265	0.274983	-0.708773265
1851	ZNF880	0.062792874	NA	NA	NA	0.444672603	TRUE	TRUE	0.449737046	0	-0.449737046
1852	BET1L	0.062912656	NA	NA	NA	0.445042448	TRUE	TRUE	0.45233202	0	-0.45233202
1853	DIP2C	0.062913004	0.524197251	1.365155233	-0.316760732	0.445042448	TRUE	TRUE	7.593515499	7.816449733	0.222934234
1854	SHISA4	0.062985101	-0.151224197	0.699601882	-1.002050276	0.445312137	TRUE	TRUE	0.627637708	0.266258638	-0.361379069
1855	ARSG	0.063156932	0.548227347	2.738027113	-1.641572419	0.445337907	TRUE	TRUE	2.299932686	1.994958561	-0.304974125
1856	BAIAP2L2	0.063056714	NA	NA	NA	0.445337907	TRUE	TRUE	0.798468786	0	-0.798468786
1857	CBX5	0.0631543	-0.165579433	2.076274603	-2.407433468	0.445337907	TRUE	TRUE	2.826639717	1.430566955	-1.396072762
1858	MRPS26	0.063092229	0.173136028	1.723173261	-1.376901204	0.445337907	TRUE	TRUE	1.117088676	0.500709864	-0.616378813
1859	PEDS1	0.063158618	0.789939124	2.609846562	-1.029968315	0.445337907	TRUE	TRUE	0.628608355	0.538146301	-0.090462054
1860	SPHK2	0.063278023	1.089054447	2.915431376	-0.737322481	0.44546097	TRUE	TRUE	0.548039503	0.551670131	0.003630628
1861	TIMM23B	0.06326486	2.802249688	5.184534963	0.419964413	0.44546097	TRUE	TRUE	2.326698635	2.897462952	0.570764317
1862	ZMYM6	0.063217219	1.029209593	3.39456031	-1.336141124	0.44546097	TRUE	TRUE	2.414671583	1.821467283	-0.5932043
1863	ACYP2	0.063707758	-0.5746027	0.262907137	-1.412112537	0.447302968	TRUE	TRUE	7.477141197	6.072534071	-1.404607126
1864	AGFG2	0.063668464	NA	NA	NA	0.447302968	TRUE	TRUE	0.615940678	0	-0.615940678
1865	ATG16L1	0.063616011	-1.517174683	0.156634184	-3.190983549	0.447302968	TRUE	TRUE	2.422325275	0.47200299	-1.950322284
1866	NDUFA12	0.063722893	-0.414397292	0.566884103	-1.395678686	0.447302968	TRUE	TRUE	0.961015329	0.493844725	-0.467170605
1867	PDZRN3	0.063742331	-0.221893151	0.301863204	-0.745649507	0.447302968	TRUE	TRUE	7.699506708	8.293209474	0.593702766
1868	PSMD6-AS2	0.063744427	1.754507708	4.089589748	-0.580574332	0.447302968	TRUE	TRUE	0.327492205	1.04468678	0.717194575
1869	C4orf19	0.063867953	NA	NA	NA	0.44792998	TRUE	TRUE	0.652767288	0	-0.652767288
1870	RHOQ-AS1	0.063906259	1.254268719	3.252121793	-0.743584356	0.447958952	TRUE	TRUE	0.25864289	0.533074052	0.274431162
1871	RNF4	0.063973787	-1.728819026	-0.57999065	-2.877647403	0.448192627	TRUE	TRUE	1.795841829	0.253347931	-1.542493898
1872	FSTL1	0.064088387	-0.499432409	0.299307541	-1.29817236	0.448516059	TRUE	TRUE	0.856207407	0.229300838	-0.626906569
1873	PPP3CA	0.064059628	-0.447636782	-0.064631853	-0.830641712	0.448516059	TRUE	TRUE	9.975395727	8.619362919	-1.356032809
1874	ENSG00000286875	0.064137765	NA	NA	NA	0.448622104	TRUE	TRUE	0.48848391	0	-0.48848391
1875	ASB6	0.064351993	1.146374029	3.249406489	-0.956658431	0.449401132	TRUE	TRUE	0.438888917	0.50896079	0.070071873
1876	DENND4B	0.064327929	NA	NA	NA	0.449401132	TRUE	TRUE	1.316042189	0	-1.316042189
1877	DFFB	0.06433984	1.299738436	3.301540359	-0.702063486	0.449401132	TRUE	TRUE	1.097588408	1.876656509	0.779068101
1878	NEMP1	0.064427037	-0.819742621	0.325106152	-1.964591394	0.449685622	TRUE	TRUE	1.19579216	0.251142573	-0.944649587
1879	ANKRD33B	0.064724953	1.745039766	3.294210764	0.195868768	0.450864615	TRUE	TRUE	4.441220343	5.310961457	0.869741115
1880	ATG101	0.064761483	NA	NA	NA	0.450864615	TRUE	TRUE	0.821357049	0	-0.821357049
1881	EEF2K	0.064802329	NA	NA	NA	0.450864615	TRUE	TRUE	1.557667311	0	-1.557667311
1882	RBM26	0.064683866	0.19763757	0.785568007	-0.390292867	0.450864615	TRUE	TRUE	8.020966766	7.195901249	-0.825065517
1883	RSPH1	0.064780968	-1.23158251	-0.396463774	-2.066701246	0.450864615	TRUE	TRUE	1.261684619	0.285408544	-0.976276075
1884	TTC23L	0.064706315	1.799104006	4.311784096	-0.713576084	0.450864615	TRUE	TRUE	0.408385911	0.511355643	0.102969732
1885	PCNP	0.064874811	-1.919279839	0.043833676	-3.882393353	0.451129455	TRUE	TRUE	3.789188918	1.372167766	-2.417021152
1886	ENSG00000291181	0.064909905	-2.494254308	-0.770030272	-4.218478344	0.451134164	TRUE	TRUE	3.446878165	0.776316217	-2.670561948
1887	CBR3-AS1	0.064948088	-1.22613728	-0.119154347	-2.333120213	0.451160328	TRUE	TRUE	1.63768898	0.289651802	-1.348037178
1888	ENSG00000286724	0.065075387	1.135114156	3.029472424	-0.759244113	0.451327078	TRUE	TRUE	0.157862078	0.808166941	0.650304863
1889	ENSG00000289586	0.065054505	0.765302525	3.049294171	-1.518689121	0.451327078	TRUE	TRUE	1.651181909	1.430118988	-0.221062921
1890	FER	0.065011319	-0.307702025	0.170086057	-0.785490108	0.451327078	TRUE	TRUE	8.457524691	7.789536499	-0.667988192
1891	C16orf46	0.06515999	-0.34704597	0.839530019	-1.53362196	0.451674854	TRUE	TRUE	0.941380325	0.831934531	-0.109445794
1892	NUTF2	0.065243932	NA	NA	NA	0.451806744	TRUE	TRUE	1.035407069	0	-1.035407069
1893	VSTM5	0.065247953	0.989800937	2.797990862	-0.818388989	0.451806744	TRUE	TRUE	0.57733022	0.764696241	0.187366021
1894	ITPKA	0.065381666	1.381098687	3.48098728	-0.718789906	0.452493597	TRUE	TRUE	0.377322986	0.504490504	0.127167518
1895	GPD2	0.065430801	2.450348926	4.850980225	0.049717627	0.452594694	TRUE	TRUE	1.951357333	2.551078603	0.599721269
1896	ZNF836	0.065704462	NA	NA	NA	0.454247935	TRUE	TRUE	0.513923122	0	-0.513923122
1897	DDX50	0.066008866	-2.049246566	-0.327078649	-3.771414483	0.455152137	TRUE	TRUE	3.28137224	1.42811272	-1.85325952
1898	MTHFD1	0.065997321	-1.889716766	-0.444640564	-3.334792968	0.455152137	TRUE	TRUE	2.155302651	0.571420346	-1.583882305
1899	PLAA	0.065913006	-1.288380781	0.150755841	-2.727517403	0.455152137	TRUE	TRUE	2.201982572	0.756255819	-1.445726752
1900	TSPYL1	0.065952714	-1.137265523	0.902841108	-3.177372153	0.455152137	TRUE	TRUE	5.338550214	2.663103018	-2.675447197
1901	ZNF681	0.065977266	NA	NA	NA	0.455152137	TRUE	TRUE	0.786539762	0	-0.786539762
1902	RBM33	0.066210123	0.555685151	1.919188595	-0.807818293	0.456299839	TRUE	TRUE	4.953302589	4.734648928	-0.218653661
1903	ENSG00000237720	0.066368389	-2.290805763	-0.118635677	-4.462975848	0.456910103	TRUE	TRUE	5.20420342	2.106505221	-3.097698199
1904	TVP23B	0.066344722	-0.120766191	0.710344445	-0.951876827	0.456910103	TRUE	TRUE	0.571745759	0.51533586	-0.056409899
1905	CIAO2B	0.066473353	1.072193523	3.015103593	-0.870716546	0.457392497	TRUE	TRUE	0.547005013	0.841046616	0.294041603
1906	HERC4	0.066644874	-0.204408903	0.753713615	-1.162531422	0.457851685	TRUE	TRUE	6.472972875	5.470786257	-1.002186617
1907	PAK4	0.066608867	0.998823059	2.9912696	-0.993623482	0.457851685	TRUE	TRUE	0.48582144	0.253465968	-0.232355472
1908	TTC7B	0.066612107	-1.004711978	0.675970063	-2.685394019	0.457851685	TRUE	TRUE	6.373893122	4.338802783	-2.035090339
1909	DOC2B	0.066718542	0.843867254	2.379317953	-0.691583445	0.458117678	TRUE	TRUE	0.286092841	0.52790254	0.241809699
1910	PACRG-AS3	0.066883723	NA	NA	NA	0.459011432	TRUE	TRUE	1.155553552	0	-1.155553552
1911	SLC9A3-AS1	0.066976941	NA	NA	NA	0.459410642	TRUE	TRUE	0.480449332	0	-0.480449332
1912	MRFAP1L1	0.067126385	-0.043796383	1.226058808	-1.313651574	0.460194906	TRUE	TRUE	0.760561671	0.764961589	0.004399918
1913	FBXO44	0.067227725	NA	NA	NA	0.460648732	TRUE	TRUE	1.247928454	0	-1.247928454
1914	GGH	0.067397591	1.229631857	3.199816809	-0.740553094	0.461330351	TRUE	TRUE	0.703068778	0.482766806	-0.220301972
1915	RASA2	0.0673786	-0.87709044	0.723969896	-2.478150776	0.461330351	TRUE	TRUE	6.833210387	5.119728985	-1.713481403
1916	HDAC7	0.067434088	NA	NA	NA	0.461339262	TRUE	TRUE	1.198921119	0	-1.198921119
1917	LRP2BP-AS1	0.067476976	0.208596769	1.398414606	-0.981221068	0.461391865	TRUE	TRUE	0.713254626	0.473104429	-0.240150197
1918	ENSG00000287332	0.067517518	-0.643645353	0.083336226	-1.370626931	0.46142838	TRUE	TRUE	0.723001927	0.229300838	-0.493701089
1919	HYDIN	0.067587845	-0.793558244	0.340024819	-1.927141306	0.461668301	TRUE	TRUE	1.313112609	0.301906659	-1.01120595
1920	XKR9	0.067648056	-0.619511466	1.496952914	-2.735975846	0.461838917	TRUE	TRUE	3.184189372	2.281406448	-0.902782924
1921	RELCH	0.06771062	-2.477193281	-0.344122314	-4.610264247	0.462025407	TRUE	TRUE	6.127374762	3.09265452	-3.034720241
1922	CEBPD	0.067752513	NA	NA	NA	0.462070732	TRUE	TRUE	0.455400452	0	-0.455400452
1923	ARMCX1	0.067968091	NA	NA	NA	0.46294243	TRUE	TRUE	0.82043128	0	-0.82043128
1924	ASAP1	0.068071252	-0.300494696	1.004090695	-1.605080088	0.46294243	TRUE	TRUE	7.599884147	5.434652077	-2.16523207
1925	BEND7	0.068403312	1.047339022	2.862439136	-0.767761092	0.46294243	TRUE	TRUE	0.264185189	0.534405333	0.270220144
1926	CCDC192	0.068410092	NA	NA	NA	0.46294243	TRUE	TRUE	1.870413209	0	-1.870413209
1927	ENSG00000197332	0.068271816	NA	NA	NA	0.46294243	TRUE	TRUE	0.647053189	0	-0.647053189
1928	ENSG00000258302	0.06836743	2.239485888	4.624665713	-0.145693937	0.46294243	TRUE	TRUE	1.254022853	1.325711535	0.071688682
1929	FAM124A	0.06815277	NA	NA	NA	0.46294243	TRUE	TRUE	1.116199575	0	-1.116199575
1930	KCNN3	0.068250282	0.395237908	1.918478326	-1.12800251	0.46294243	TRUE	TRUE	0.730851113	0.575772024	-0.155079089
1931	LINC01902	0.068178491	-2.04351579	-0.734040063	-3.352991518	0.46294243	TRUE	TRUE	2.862474521	0.253347931	-2.60912659
1932	MAN1C1	0.068316161	2.147999838	4.357327864	-0.061328189	0.46294243	TRUE	TRUE	3.529289077	4.136300878	0.607011801
1933	NRP2	0.068243717	NA	NA	NA	0.46294243	TRUE	TRUE	1.524990445	0	-1.524990445
1934	RBFA	0.068226824	0.31506774	2.281141617	-1.651006136	0.46294243	TRUE	TRUE	1.540578608	0.880275468	-0.66030314
1935	RRAS2	0.068104726	2.038707222	4.326831941	-0.249417497	0.46294243	TRUE	TRUE	1.676944624	2.079651535	0.402706911
1936	SDHAF2	0.068024506	-0.835416677	0.321613286	-1.992446639	0.46294243	TRUE	TRUE	1.350211916	0.570760278	-0.779451639
1937	THAP6	0.067936865	0.827977081	2.713358266	-1.057404103	0.46294243	TRUE	TRUE	0.998685457	1.014521547	0.015836089
1938	EAF2	0.068624297	-1.011676435	-0.083235567	-1.940117302	0.463453404	TRUE	TRUE	1.224346229	0.529136681	-0.695209547
1939	ENSG00000255139	0.068606368	0.238901345	1.898433209	-1.420630519	0.463453404	TRUE	TRUE	1.060984724	0.866048465	-0.194936259
1940	ENSG00000256972	0.068635623	1.117057207	2.938010341	-0.703895927	0.463453404	TRUE	TRUE	0.276575071	0.470138276	0.193563205
1941	POU3F2	0.068629821	1.832121621	3.997737531	-0.333494289	0.463453404	TRUE	TRUE	0.988034534	0.7823534	-0.205681134
1942	SAAL1	0.068662382	-0.959497995	-0.191499426	-1.727496563	0.463453404	TRUE	TRUE	1.195828148	0.274983	-0.920845148
1943	NUDT12	0.068739616	NA	NA	NA	0.463735915	TRUE	TRUE	0.762306564	0	-0.762306564
1944	ABHD3	0.068849758	-1.604845502	-0.551855251	-2.657835753	0.463865015	TRUE	TRUE	1.917390149	0.285408544	-1.631981606
1945	DDX25	0.06897108	2.587749114	5.002785759	0.172712469	0.463865015	TRUE	TRUE	1.530157293	1.261766466	-0.268390827
1946	ENSG00000287097	0.068810753	1.552154516	3.910827005	-0.806517973	0.463865015	TRUE	TRUE	1.010045256	0.845760361	-0.164284896
1947	KIAA1522	0.06892232	0.608030325	2.325629819	-1.109569169	0.463865015	TRUE	TRUE	0.95909945	0.547015378	-0.412084072
1948	LRRC4B	0.068939988	2.600140178	5.178482592	0.021797763	0.463865015	TRUE	TRUE	2.289029028	1.854156644	-0.434872384
1949	SLC12A5	0.068951004	1.861627104	4.173718163	-0.450463955	0.463865015	TRUE	TRUE	3.716359928	2.738286375	-0.978073553
1950	APLF	0.069089521	-0.061858505	1.435207739	-1.558924749	0.463947461	TRUE	TRUE	1.183193396	1.320663749	0.137470353
1951	POLG2	0.069053208	-0.94059989	-0.085632596	-1.795567183	0.463947461	TRUE	TRUE	1.142963504	0.221961856	-0.921001648
1952	TTC31	0.069084534	NA	NA	NA	0.463947461	TRUE	TRUE	0.492713895	0	-0.492713895
1953	ASTN2	0.069382796	0.432344027	1.145747724	-0.281059671	0.464218258	TRUE	TRUE	7.551752812	7.159588592	-0.39216422
1954	CCNT2	0.069309903	2.865408507	5.24031622	0.490500794	0.464218258	TRUE	TRUE	2.937712524	2.43117746	-0.506535064
1955	EID2B	0.069181403	NA	NA	NA	0.464218258	TRUE	TRUE	0.66687205	0	-0.66687205
1956	ENSG00000246250	0.069448581	NA	NA	NA	0.464218258	TRUE	TRUE	1.477950225	0	-1.477950225
1957	ENSG00000289332	0.069423384	2.286677907	6.018658781	-1.445302968	0.464218258	TRUE	TRUE	0.299459353	0.561494664	0.262035311
1958	ENSG00000290999	0.069404503	NA	NA	NA	0.464218258	TRUE	TRUE	1.76319547	0	-1.76319547
1959	PCGF2	0.069259581	-0.561751507	0.3812632	-1.504766215	0.464218258	TRUE	TRUE	0.847216014	0.574787978	-0.272428036
1960	SLC22A6	0.069386048	NA	NA	NA	0.464218258	TRUE	TRUE	0.851635544	0	-0.851635544
1961	TUBA4A	0.06921623	-1.413879228	-0.097130643	-2.730627814	0.464218258	TRUE	TRUE	2.14163864	0.295611527	-1.846027113
1962	PDK1-AS1	0.069556958	NA	NA	NA	0.464232488	TRUE	TRUE	0.526797383	0	-0.526797383
1963	PRKCA-AS1	0.06954013	0.84993131	2.451791725	-0.751929104	0.464232488	TRUE	TRUE	0.190450406	0.780736684	0.590286277
1964	SNAPC4	0.069527811	1.614418807	3.780284898	-0.551447284	0.464232488	TRUE	TRUE	0.766705619	0.777396995	0.010691376
1965	EPB41L4A-AS1	0.069800402	NA	NA	NA	0.465383354	TRUE	TRUE	0.624046716	0	-0.624046716
1966	RARB	0.069775917	-2.424767036	-0.173853744	-4.675680328	0.465383354	TRUE	TRUE	6.827654824	4.809331754	-2.01832307
1967	DTX3	0.069923127	2.727627845	5.226898018	0.228357671	0.465543544	TRUE	TRUE	1.925471927	1.884182372	-0.041289555
1968	PIAS4	0.069916634	NA	NA	NA	0.465543544	TRUE	TRUE	0.743719391	0	-0.743719391
1969	TCP1	0.069930976	-0.874144449	0.315133461	-2.063422359	0.465543544	TRUE	TRUE	1.505756787	0.266258638	-1.239498149
1970	KLHL21	0.069977517	-0.046788341	1.46379096	-1.557367643	0.4656169	TRUE	TRUE	1.380705133	0.512889884	-0.867815249
1971	BCCIP	0.070155825	-0.882289189	0.432111953	-2.196690331	0.466329894	TRUE	TRUE	1.674753759	0.298100847	-1.376652913
1972	HIC2	0.070134137	NA	NA	NA	0.466329894	TRUE	TRUE	0.987069463	0	-0.987069463
1973	EHD4	0.070481027	NA	NA	NA	0.467975491	TRUE	TRUE	0.53682605	0	-0.53682605
1974	FZR1	0.070514574	0.122441068	1.493735158	-1.248853023	0.467975491	TRUE	TRUE	0.891491348	0.274983	-0.616508348
1975	HIF1A-AS3	0.070778103	0.875092756	3.131306214	-1.381120703	0.467975491	TRUE	TRUE	1.219020085	1.17653852	-0.042481565
1976	IER5	0.07090748	NA	NA	NA	0.467975491	TRUE	TRUE	1.608888221	0	-1.608888221
1977	INVS	0.07088554	0.107445832	2.289525742	-2.074634077	0.467975491	TRUE	TRUE	6.156966616	3.201293595	-2.955673021
1978	LINC00658	0.070847161	NA	NA	NA	0.467975491	TRUE	TRUE	0.492270161	0	-0.492270161
1979	LYSMD4	0.070938915	-0.514739023	0.902339818	-1.931817863	0.467975491	TRUE	TRUE	1.455568636	0.295611527	-1.159957109
1980	MARK3	0.070717611	-0.238836021	0.599620316	-1.077292358	0.467975491	TRUE	TRUE	6.953765769	5.702247637	-1.251518133
1981	PPP1R3F	0.070933357	1.297924856	3.34033735	-0.744487637	0.467975491	TRUE	TRUE	1.305910737	1.660553912	0.354643175
1982	RAB2B	0.070780542	NA	NA	NA	0.467975491	TRUE	TRUE	1.115795522	0	-1.115795522
1983	RHOA	0.070744997	0.485081272	2.675066339	-1.704903794	0.467975491	TRUE	TRUE	1.835795348	1.389316369	-0.446478979
1984	SELENOT	0.070606662	-0.250760078	2.093333758	-2.594853913	0.467975491	TRUE	TRUE	2.95809719	0.869579987	-2.088517203
1985	SLC22A14	0.070727601	NA	NA	NA	0.467975491	TRUE	TRUE	1.257783015	0	-1.257783015
1986	SLC44A2	0.070586448	NA	NA	NA	0.467975491	TRUE	TRUE	0.818063557	0	-0.818063557
1987	TMEM59	0.070516569	1.995662172	4.186831371	-0.195507026	0.467975491	TRUE	TRUE	2.255023303	3.447580853	1.19255755
1988	HERC1	0.071029389	0.182979667	0.572841399	-0.206882064	0.468205894	TRUE	TRUE	9.137072252	8.436370276	-0.700701976
1989	NEDD8	0.071045279	0.013728463	1.526846208	-1.499389282	0.468205894	TRUE	TRUE	1.283036359	0.508230029	-0.77480633
1990	STX18-AS1	0.071229396	-1.850567582	0.205417189	-3.906552353	0.469183376	TRUE	TRUE	4.568317279	2.738221094	-1.830096184
1991	FAM210A	0.0713207	0.918413594	2.855748811	-1.018921624	0.469548836	TRUE	TRUE	1.095394627	0.820005344	-0.275389284
1992	CSNK1G2	0.071565515	1.337315758	3.202076757	-0.527445241	0.469745003	TRUE	TRUE	0.71708507	1.39149911	0.674414039
1993	DKK2	0.071427604	-1.649991718	-0.552315939	-2.747667496	0.469745003	TRUE	TRUE	1.976839876	0.274983	-1.701856877
1994	LENG8-AS1	0.07150803	0.881064119	2.59939614	-0.837267902	0.469745003	TRUE	TRUE	0.710923955	0.470138276	-0.240785679
1995	METTL9	0.071561764	2.615936196	4.746777003	0.485095389	0.469745003	TRUE	TRUE	3.166871236	3.542625912	0.375754676
1996	STX1A	0.071457227	-2.356598631	-0.376804001	-4.336393262	0.469745003	TRUE	TRUE	3.673044346	1.052561178	-2.620483168
1997	ZNF607	0.071561508	1.198897038	3.17359381	-0.775799734	0.469745003	TRUE	TRUE	0.644773242	0.451262694	-0.193510547
1998	TMEM161B-DT	0.071608481	-0.43992833	0.07786412	-0.95772078	0.469791777	TRUE	TRUE	8.067246907	6.12367857	-1.943568337
[truncated: 11,165 more rows]
