# Supplementary material for: Multi-modal dissection of cell-type specific TDP-43 pathology in the motor cortex
Source: Nat Commun. 2026 Mar 9;17:2406. doi: 10.1038/s41467-026-69944-6 (PMC12982666; doi:10.1038/s41467-026-69944-6)
Supplement: Supplementary file 3 — Supplementary Data 1-25 [file 41467_2026_69944_MOESM3_ESM.zip › Supplementary_Data_2.txt]

# Supplementary Data 2. Clinical and demographic characteristics of the disease and controls cases. ID: Random anonymous identifier of each sample donor; age in years; C9ORF72: pathologic C9ORF72 hexanucleotide expansion; Genetic Variant: different polymorphisms detected; PMI: post-mortem interval in hours; age at onset in years; RIN: RNA-integrity number, measured before using the samples for si…
ID	Multiome dataset	FANS dataset	Sex	Age	C9ORF72	Genetic Varaint	Neuropathological Diagnosis 1	Neuropathological Diagnosis 2	Clinical Diagnosis	PMI [h]	Onset Region	Age at Onset	RIN
ALS_1	y	n	m	33	n	wt	Amyotrophic Lateral Sclerosis - TDP-43 (ALS-TDP)		ALS	05:55	NA	31	6.8
ALS_2	y	n	m	62	n	wt	Amyotrophic Lateral Sclerosis - TDP-43 (ALS-TDP)		ALS	06:55	bulbar	60	7.3
ALS_3	y	n	f	53	n	wt	Amyotrophic Lateral Sclerosis - TDP-43 (ALS-TDP)		ALS	06:20	NA	51	6.8
ALS_4	y	n	m	78	n	wt	Amyotrophic Lateral Sclerosis - TDP-43 (ALS-TDP)		ALS	03:25	NA	76	6.7
ALS_5	y	n	m	71	n	wt	Amyotrophic Lateral Sclerosis - TDP-43 (ALS-TDP)		ALS	06:45	NA	71	6.5
ALS_6	y	n	m	67	n	wt	Amyotrophic Lateral Sclerosis - TDP-43 (ALS-TDP)		ALS	06:35	NA	57	5.7
ALS_7	y	n	m	76	n	wt	Amyotrophic Lateral Sclerosis - TDP-43 (ALS-TDP)		ALS	04:00	NA	75	6.6
ALS_8	y	n	m	57	n	wt	Amyotrophic Lateral Sclerosis - TDP-43 (ALS-TDP)		ALS	04:20	NA	57	5.7
ALS_9	y	n	f	49	n	NEK1(NM_001199397.3:c.1021G>A)	Amyotrophic Lateral Sclerosis - TDP-43 (ALS-TDP)		ALS	17:30	bulbar	40	6.2
ALS_10	y	n	m	44	n	SQSTM1:c.1175C>T, C4 variant in Paget's disease	Amyotrophic Lateral Sclerosis - TDP-43 (ALS-TDP)		ALS	07:30	spinal	42	7.5
ALS_11	y	n	f	71	n	wt	Amyotrophic Lateral Sclerosis - TDP-43 (ALS-TDP)		ALS	08:30	spinal	68	6.6
ALS_12	y	n	m	69	n	DCTN1:c.1997C>T, C2 variant	Amyotrophic Lateral Sclerosis - TDP-43 (ALS-TDP)		ALS	06:00	spinal	68	6.1
ALS_13	y	n	m	71	n	wt	Amyotrophic Lateral Sclerosis - TDP-43 (ALS-TDP)		ALS	34:00:00	NA	NA	6.5
ALS_14	y	n	m	63	n	wt	Amyotrophic Lateral Sclerosis - TDP-43 (ALS-TDP)	Lymphoplasmocytic Lymphoma	ALS	48:00:00	NA	NA	6.5
ALS_15	y	n	m	66	n	wt	Amyotrophic Lateral Sclerosis - TDP-43 (ALS-TDP)	AD pathology	ALS	72:00:00	NA	NA	6
ALS_16	y	n	f	62	n	wt	Amyotrophic Lateral Sclerosis - TDP-43 (ALS-TDP)	Cerebrovascular Disease (CVD)	ALS	NA	NA	NA	6.9
ALS_17	y	n	m	67	n	wt	Amyotrophic Lateral Sclerosis - TDP-43 (ALS-TDP)	Cerebrovascular Disease (CVD), Acute Hypoxia	ALS	NA	NA	NA	5.5
ALS_18	y	n	m	72	n	wt	Amyotrophic Lateral Sclerosis - TDP-43 (ALS-TDP)	Cerebrovascular Disease (CVD), Cerebral Amyloid Angiopathie	ALS	NA	NA	NA	5.8
ALS_19	y	n	m	51	n	DCTN1(NM_004082.5):c.1780G>C, C3; SIGMAR1(NM_005866.4):c.359A>G, C3	Amyotrophic Lateral Sclerosis - TDP-43 (ALS-TDP)		ALS	NA	bulbar	NA	7.6
ALS_20	y	n	m	65	n	wt	Amyotrophic Lateral Sclerosis - TDP-43 (ALS-TDP)	Cerebrovascular Disease (CVD)	ALS	NA	NA	NA	7.1
ALS_21	y	n	m	65	n	MATR3(NM_018834.6:c.1991A>C), C2	Amyotrophic Lateral Sclerosis - TDP-43 (ALS-TDP)	Mild cerebral Angiopathie, minimal amyloid plaque deposition throughout the neocortical ribbon	ALS	NA	bulbar	NA	6
ALS_22	y	n	f	45	n	wt	Amyotrophic Lateral Sclerosis - TDP-43 (ALS-TDP)		ALS	NA	NA	NA	5.6
ALS_23	y	n	m	40	n	NEK1(NM_001199397.3):c.1021G>A, C2; ANG(NM_001145.4):c.122A>T, C2	Amyotrophic Lateral Sclerosis - TDP-43 (ALS-TDP)		ALS/FTD	NA	NA	NA	4.5
ALS_24	y	n	m	81	n	GBE1(NM_000158.4):c.691+2T>C, C5	Amyotrophic Lateral Sclerosis - TDP-43 (ALS-TDP)	ARTAG, Tau neurofibrillary tangles and neuropil threads within the entorhinal cortex	ALS	NA	NA	NA	4.7
ALS_25	y	n	f	79	n	GBE1(NM_000158.4):c.691+2T>C, C5	Amyotrophic Lateral Sclerosis - TDP-43 (ALS-TDP)	ARTAG	ALS	NA	NA	NA	5.5
ALS_26	y	n	f	44	n	ALS2(NM_020919.4):c.2979+8T>C, C3	Amyotrophic Lateral Sclerosis - TDP-43 (ALS-TDP)		ALS	NA	NA	NA	4.6
ALS_27	y	n	m	62	n	wt	Amyotrophic Lateral Sclerosis - TDP-43 (ALS-TDP)		ALS	09:00	NA	NA	5.5
ALS_28	y	n	f	50	n	wt	Amyotrophic Lateral Sclerosis - TDP-43 (ALS-TDP)		ALS	17:30	bulbar	42	4.5
ALS_29	y	n	f	60	n	PRPH(NM_006262.4:c.870+3G>A)	Amyotrophic Lateral Sclerosis - TDP-43 (ALS-TDP)		ALS	06:00	spinal cervical	58	4.9
ALS_30	y	n	m	62	n	GBE1(NM_000158.4:c.785G>A)	Amyotrophic Lateral Sclerosis - TDP-43 (ALS-TDP)		ALS	24:00:00	NA	NA	4.4
ALS-FTD_1	y	n	m	60	n	wt	Fronto-temporal dementia TDP + MND			06:05	dementia	56	5.9
ALS-FTD_2	y	n	m	75	n	wt	Fronto-temporal dementia TDP + MND	Alzheimer Disease		06:15	dementia, spinal left arm	71	6.8
ALS-FTD_3	y	y	m	73	n	GLE1(NM_001003722.2:c.680G>A), C3	Fronto-temporal dementia TDP + MND (Type A)	ARTAG; old infarction in olfactory cortex and insular cortex right		05:35	spinal, arms	69	7.5
ALS-FTD_4	y	n	f	59	n	wt	Fronto-temporal dementia TDP + MND			NA	bulbar	58	4.9
ALS-FTD_5	y	n	m	80	n	wt	Fronto-temporal dementia TDP + MND			NA	dementia, spinal right foot drop	78	5.4
ALS-FTD_6	y	n	m	72	n	wt	Fronto-temporal dementia TDP + MND			NA	NA	70	4.7
ALS-FTD_7	y	n	m	74	n	wt	Fronto-temporal dementia TDP + MND			NA	dementia	65	5.3
ALS-FTD_8	y	n	f	59	n	wt	Fronto-temporal dementia TDP + MND			NA	NA	NA	6.5
ALS-FTD_9	y	n	f	56	n	wt	Fronto-temporal dementia TDP + MND			NA	bulbar	55	5.3
ALS-FTD_10	y	n	m	67	n	wt	Fronto-temporal dementia TDP + MND			NA	spinal, left limb	65	6.1
ALS-FTD-C9orf72_1	y	n	f	55	y	SETX(NM_015046.7):c.7432A>G, C2	Fronto-temporal dementia TDP + MND			NA	NA	NA	5.2
ALS-FTD-C9orf72_2	y	n	f	64	y	wt	Fronto-temporal dementia TDP + MND (type B)			09:05	bulbar	61	6.4
ALS-FTD-C9orf72_3	y	y	m	65	y	ARHGEF28(NM_001080479.3):c.892G>A, C2	Fronto-temporal dementia TDP + MND (type B)			05:45	dementia, bulbar	61	6.4
ALS-FTD-C9orf72_4	y	y	f	64	y	wt	Fronto-temporal dementia TDP type B			05:40	dementia	59	7.3
ALS-FTD-C9orf72_5	y	n	m	68	y	wt	Fronto-temporal dementia TDP + MND type B (semantic variant)			06:00	dementia	62	6
ALS-FTD-C9orf72_6	y	n	m	67	y	wt	Fronto-temporal dementia TDP + MND			NA	bulbar	NA	5.8
ALS-FTD-C9orf72_7	y	n	f	56	y	wt	Fronto-temporal dementia TDP + MND			NA	NA	NA	6
Ctrl_1	y	n	f	91	NA	NA	Non-demented control	None		05:20			6.7
Ctrl_2	y	n	m	82	NA	NA	Non-demented control	None		12:55			6.9
Ctrl_3	y	n	f	85	NA	NA	Non-demented control	None		05:20			6.9
Ctrl_4	y	n	m	96	NA	NA	Non-demented control	None		04:50			6.8
Ctrl_5	y	n	f	85	NA	NA	Non-demented control	None		04:40			4.9
Ctrl_6	y	n	f	90	NA	NA	Non-demented control	None		06:05			5.3
Ctrl_7	y	n	m	86	NA	NA	Non-demented control	None		06:45			4.6
Ctrl_8	y	n	f	82	NA	NA	Non-demented control	None		06:20			4.7
Ctrl_9	y	n	m	88	NA	NA	Non-demented control	None		07:25			6.5
Ctrl_10	y	n	m	91	NA	NA	Non-demented control	None		05:05			6.6
Ctrl_11	y	n	f	95	NA	NA	Non-demented control	None		04:20			6.7
Ctrl_12	y	n	f	85	NA	NA	Non-demented control	None		06:50			6.2
Ctrl_13	y	n	m	62	NA	NA	Non-demented control	None		60:30:00			6.2
Ctrl_14	y	n	f	77	NA	NA	Non-demented control	None		25:00:00			6
Ctrl_15	y	n	m	45	NA	NA	Non-demented control	None	Coroanary Heart Disease, Myocardial infarction	24:00:00			5.4
Ctrl_16	y	n	m	35	NA	NA	Non-demented control	None	Aortic dissection	48:00:00			6.3
Ctrl_17	y	n	m	88	NA	NA	Non-demented control	None		04:43			5.8
Ctrl_18	y	n	f	89	NA	NA	Non-demented control	None		05:40			5.6
Ctrl_19	y	n	f	85	NA	NA	Non-demented control	None		08:25			5.5
Ctrl_20	y	n	f	42	NA	NA	Non-demented control	None		19:00			6
Ctrl_21	y	n	m	57	NA	NA	Non-demented control	None	Myocardial infarction, pulmonary emphysema	44:00:00			5.5
Ctrl_22	y	n	m	49	NA	NA	Non-demented control	None		NA			5.1
Ctrl_23	y	n	m	72	NA	NA	Non-demented control	None		NA			5.1
Ctrl_24	y	n	f	49	NA	NA	Non-demented control	None		NA			5.3
Ctrl_25	y	n	m	57	NA	NA	Non-demented control	None		NA			5.5
Ctrl_26	y	n	m	53	NA	NA	Non-demented control	None		NA			6.8
Ctrl_27	y	n	f	71	NA	NA	Non-demented control	None		NA			5.9
Ctrl_28	y	n	f	53	NA	NA	Non-demented control	None		NA			5.9
Ctrl_29	y	n	m	90	NA	NA	Non-demented control	None	Cerebral Infarction ACA/PICA	96:00:00			7.2
Ctrl_30	y	n	f	58	NA	NA	Non-demented control	None	Pulmonary Fibrosis	24:00:00			6.5
Ctrl_31	y	n	m	46	NA	NA	Non-demented control	None	Tricuspid valve insufficiency	29:00:00			7.2
Ctrl_32	y	n	m	64	NA	NA	Non-demented control	None	Coroanary Heart Disease, Myocardial infarction, Peripheral artery disease	96:00:00			6.1
