# Supplementary material for: Multi-modal dissection of cell-type specific TDP-43 pathology in the motor cortex
Source: Nat Commun. 2026 Mar 9;17:2406. doi: 10.1038/s41467-026-69944-6 (PMC12982666; doi:10.1038/s41467-026-69944-6)
Supplement: Supplementary file 3 — Supplementary Data 1-25 [file 41467_2026_69944_MOESM3_ESM.zip › Supplementary_Data_20.csv]

# Supplementary Data 20. DGE results in Exc RORB LNX2 nuclei TDP-43 High vs. TPD-43 Low. 'gene': HGNC gene symbol (or ENSEMBL/Genbank accession); 'p_value': p-value; 'model_log2FC': model log2 fold-change; 'ci.hi': upper log2 fold-change 95% confidence estimate; 'ci.lo': lower log2 fold-change 95% confidence estimate; 'fdr': q-value (fdr-adjusted p-value); all tests two-sided.
	gene	p_value	model_log2FC	ci.hi	ci.lo	fdr	conv_C	conv_D	avg_CPM_disease_2	avg_CPM_disease_1	avg_log2FC
1	AK5	2.35155180663972e-16	2.036178031	2.647559129	1.424796932	3.13179669608278e-12	TRUE	TRUE	6.891943429	7.251758627	0.359815198
2	CNTNAP2	5.34702133439347e-16	-0.863522654	-0.67147122	-1.055574088	3.56058150657261e-12	TRUE	TRUE	11.5021873	10.31362482	-1.188562477
3	NEGR1	1.16318545575259e-15	-0.834004943	-0.641170963	-1.026838922	5.16376796657099e-12	TRUE	TRUE	11.3305555	10.18795191	-1.142603587
4	ANKS1B	4.32110437977592e-14	-0.475843339	-0.365678963	-0.586007714	1.18594093941948e-10	TRUE	TRUE	11.31569752	10.69260414	-0.623093382
5	SLC7A11	4.45239878142169e-14	3.527160796	4.979020651	2.07530094	1.18594093941948e-10	TRUE	TRUE	0.388629183	2.121603067	1.732973884
6	LINC01322	1.35026660810418e-13	-4.454827554	-3.275732776	-5.633922331	2.99714178112192e-10	TRUE	TRUE	6.970341718	3.163982795	-3.806358923
7	ENSG00000249806	2.06955784734969e-12	4.689168571	6.101036963	3.277300179	3.9374816301433e-09	TRUE	TRUE	1.524392606	2.434243414	0.909850808
8	FGF12	6.87370044347716e-12	-0.716815651	-0.466441994	-0.967189307	1.14429928132786e-08	TRUE	TRUE	10.60827097	9.611963821	-0.996307149
9	BRINP3	1.33584378499202e-11	-3.89849698	-2.628902562	-5.168091399	1.97675194761374e-08	TRUE	TRUE	7.929260428	3.276482033	-4.652778396
10	RORA	1.7375845567688e-11	-1.026156127	-0.597059195	-1.455253059	2.31411511270469e-08	TRUE	TRUE	10.223666	9.296961437	-0.926704564
11	CCBE1	6.4052168077969e-11	4.436283362	6.147686586	2.724880138	7.75497067693083e-08	TRUE	TRUE	1.359753374	2.573378116	1.213624742
12	PCDH7	8.24667258738051e-11	-0.896221014	-0.674125808	-1.118316221	9.15243212656114e-08	TRUE	TRUE	10.26994068	9.306536567	-0.963404112
13	RIMS1	9.96971700441848e-11	-0.761643715	-0.550673572	-0.972613858	1.02135916203727e-07	TRUE	TRUE	9.634894736	7.851623165	-1.783271571
14	LRRTM4	1.18957399605059e-10	-1.365415007	-0.51288855	-2.217941464	1.1316247485287e-07	TRUE	TRUE	11.02767938	9.611620648	-1.416058727
15	HS3ST4	1.40698716941889e-10	-3.644515821	-2.696593584	-4.592438058	1.24921700815472e-07	TRUE	TRUE	6.113524518	2.514083193	-3.599441325
16	UNC79	4.17862134618411e-10	-0.635478065	-0.40928764	-0.86166849	3.47817994303e-07	TRUE	TRUE	9.17201002	7.289012941	-1.882997079
17	RIMS2	6.24695825621292e-10	-0.612649857	-0.429537999	-0.795761716	4.89394059154374e-07	TRUE	TRUE	10.79916932	9.899773509	-0.899395808
18	NLGN1	2.23410906635672e-09	-0.753236836	-0.486419424	-1.020054248	1.65299247476327e-06	TRUE	TRUE	10.68358789	9.021020848	-1.662567041
19	ENSG00000254420	3.05755303913037e-09	3.071795368	4.07643121	2.067159527	2.03602456875692e-06	TRUE	TRUE	2.918373172	3.530475523	0.61210235
20	LINC03000	2.95571367277099e-09	-1.311792719	-0.643466458	-1.980118979	2.03602456875692e-06	TRUE	TRUE	9.553023015	7.751023985	-1.80199903
21	GRID2	4.09927008486548e-09	-3.129367214	-1.50983264	-4.748901789	2.59891889673852e-06	TRUE	TRUE	8.641669097	4.907592016	-3.734077081
22	LUCAT1	4.29315330592036e-09	2.440359102	3.680591017	1.200127186	2.59891889673852e-06	TRUE	TRUE	0.328010844	1.22692649	0.898915646
23	ENSG00000286100	5.14718551070241e-09	-0.20968182	0.11117612	-0.530539759	2.90589864018283e-06	TRUE	TRUE	0.454429783	0.085420061	-0.369009723
24	THSD4	5.23663968797027e-09	1.284885463	2.288502636	0.281268289	2.90589864018283e-06	TRUE	TRUE	0.78125614	1.035836614	0.254580473
25	CACNB4	5.72364913259507e-09	-0.647779453	-0.434878803	-0.860680104	3.04910236591605e-06	TRUE	TRUE	9.041973325	7.065441776	-1.97653155
26	PTCHD4	6.64471456282067e-09	-3.369623762	-2.484784134	-4.25446339	3.40362725183253e-06	TRUE	TRUE	4.680786692	1.654773606	-3.026013086
27	DMGDH	1.9176245324824e-08	2.624451854	3.776875423	1.472028286	9.4588605642965e-06	TRUE	TRUE	1.363253795	1.7250897	0.361835904
28	INPP4B	2.07076657188267e-08	2.729844064	3.995459932	1.464228195	9.84945328726193e-06	TRUE	TRUE	3.900842667	5.011737285	1.110894618
29	ZBTB16	3.04666586516994e-08	-0.961160629	-0.577545539	-1.344775718	1.39915503421839e-05	TRUE	TRUE	8.430114118	6.573807086	-1.856307032
30	COL26A1	4.56126499682465e-08	-2.87344523	-2.039602331	-3.707288128	1.95957829766809e-05	TRUE	TRUE	4.155687725	0.84736043	-3.308327295
31	DLGAP1	4.52370478214495e-08	0.408834198	0.556959311	0.260709084	1.95957829766809e-05	TRUE	TRUE	10.77127951	10.90875601	0.137476502
32	CREB5	6.64757877958134e-08	2.22099906	3.506493964	0.935504156	2.76663919332701e-05	TRUE	TRUE	1.30002326	2.225126921	0.925103661
33	ODF2	1.5045320051106e-07	0.224566164	0.987008849	-0.537876521	6.07192643759485e-05	TRUE	TRUE	0.958325761	0.575161164	-0.383164597
34	ROBO1	1.72634535171422e-07	3.882681987	5.370212879	2.395151096	6.76219629239117e-05	TRUE	TRUE	1.828968445	2.320261459	0.491293015
35	WARS1	1.91089618094691e-07	2.151022847	3.238501585	1.063544109	7.2712329536717e-05	TRUE	TRUE	1.142861846	1.658476485	0.51561464
36	SNTG1	2.0238641456392e-07	-0.601230106	-0.387257977	-0.815202235	7.48717296989526e-05	TRUE	TRUE	10.66425773	9.753829374	-0.910428354
37	SLC7A1	2.39043340929568e-07	2.066860222	3.145469182	0.988251262	8.57914412682575e-05	TRUE	TRUE	1.25726411	1.773320368	0.516056259
38	TRMT9B	2.44787112794247e-07	-2.698905659	-1.762010013	-3.635801305	8.57914412682575e-05	TRUE	TRUE	5.335941538	2.133592883	-3.202348654
39	NPTXR	2.51902139774815e-07	2.593439195	3.553899161	1.63297923	8.60213512184869e-05	TRUE	TRUE	2.203912462	3.359174307	1.155261845
40	ANKRD30B	3.63884251673429e-07	2.822948451	4.200700559	1.445196343	0.000121155	TRUE	TRUE	1.600654257	2.326548975	0.725894718
41	DNAH17	4.85991558051947e-07	0.254765404	0.805980318	-0.296449511	0.000157864	TRUE	TRUE	0.415095469	0.357987614	-0.057107855
42	ARHGAP26	8.29468448322763e-07	0.443773307	0.846867392	0.040679222	0.00026302	TRUE	TRUE	8.565994597	6.72181502	-1.844179577
43	LIMCH1	8.50352179508561e-07	0.781076367	1.071725355	0.490427379	0.000263372	TRUE	TRUE	8.03740048	7.478494782	-0.558905698
44	FNIP2	9.14226292505468e-07	1.43725301	2.040671898	0.833834122	0.00027672	TRUE	TRUE	5.374810269	5.230263152	-0.144547116
45	ENSG00000223884	9.79816737608265e-07	2.323682922	3.547325719	1.100040125	0.000278178	TRUE	TRUE	1.168650078	2.747185751	1.578535673
46	ENSG00000287172	9.81705292447335e-07	-1.592506563	-0.534992998	-2.650020129	0.000278178	TRUE	TRUE	8.613919489	6.14977301	-2.464146479
47	MDGA2	9.74836312514586e-07	-0.480886109	-0.321089429	-0.640682789	0.000278178	TRUE	TRUE	10.8138044	10.38561417	-0.428190226
48	ZMYND8	1.00442157399564e-06	-2.221199473	-1.230247675	-3.212151271	0.000278685	TRUE	TRUE	6.81403791	3.273678404	-3.540359506
49	KCNQ5	1.16701704096674e-06	-0.481621436	-0.300640543	-0.662602328	0.00031719	TRUE	TRUE	11.52399691	11.05576927	-0.468227644
50	ENSG00000224905	1.28455205986097e-06	-2.675302054	-1.808602424	-3.542001684	0.000342153	TRUE	TRUE	4.222165738	1.205363064	-3.016802674
51	MID1	1.56733966403649e-06	-1.845841102	-1.389338337	-2.302343868	0.000409291	TRUE	TRUE	2.188674362	0.322686764	-1.865987597
52	CNR1	1.71935082384891e-06	2.80205043	4.108482698	1.495618162	0.000431634	TRUE	TRUE	1.413275939	1.965734499	0.55245856
53	KCTD16	1.69257879520777e-06	1.546362607	2.251502919	0.841222294	0.000431634	TRUE	TRUE	6.099380754	6.918775238	0.819394484
54	SEMA3D	1.75013026943508e-06	1.866730852	3.316473092	0.416988611	0.000431634	TRUE	TRUE	0.319884298	1.635747523	1.315863225
55	CACNA2D3	2.30395964804409e-06	-0.589890799	-0.345477952	-0.834303646	0.000548539	TRUE	TRUE	9.637213456	8.921369843	-0.715843612
56	FAM149A	2.33068188309293e-06	0.356803438	1.069361875	-0.355754999	0.000548539	TRUE	TRUE	0.62818254	0.337722352	-0.290460188
57	UNC5C	2.34770383250214e-06	-1.373832646	-0.653358231	-2.094307061	0.000548539	TRUE	TRUE	7.528708448	4.15475157	-3.373956878
58	HS3ST2	2.69081299380922e-06	1.433168605	2.020374536	0.845962675	0.000607394	TRUE	TRUE	6.521106072	7.058143728	0.537037656
59	NBEA	2.68843108344836e-06	-0.476025139	-0.299243954	-0.652806324	0.000607394	TRUE	TRUE	10.16016188	9.352290741	-0.80787114
60	ASIC2	2.73760607564827e-06	-2.019788767	-0.843674751	-3.195902784	0.000607657	TRUE	TRUE	8.31196033	5.490492292	-2.821468038
61	GPR107	2.94175451498945e-06	1.479819123	2.484339709	0.475298538	0.000642267	TRUE	TRUE	2.406167811	2.704965617	0.298797806
62	MYT1L	3.10763286928336e-06	-0.540520208	-0.332461282	-0.748579134	0.00066754	TRUE	TRUE	9.756439892	8.940055756	-0.816384136
63	ANXA4	3.42817104095979e-06	3.192363938	4.327781318	2.056946559	0.000724704	TRUE	TRUE	1.973295215	2.319077355	0.345782141
64	ADAP1	3.57227845946752e-06	-0.064601037	0.455631921	-0.584833994	0.000743369	TRUE	TRUE	0.540645252	0.138717337	-0.401927915
65	PTPRZ1	3.79088241765509e-06	-2.300029484	-1.534004541	-3.066054427	0.000776723	TRUE	TRUE	3.392101879	1.081576726	-2.310525153
66	WARS2-AS1	5.88235220617259e-06	2.16320009	3.247892673	1.078507506	0.001186987	TRUE	TRUE	2.594301833	2.943876562	0.34957473
67	NCAM1	6.25845103084284e-06	0.511012864	0.708852222	0.313173505	0.001244031	TRUE	TRUE	8.55588572	8.472769726	-0.083115994
68	TAFA2	6.41820222222304e-06	-2.582744388	-1.175582869	-3.989905907	0.001257024	TRUE	TRUE	8.871224753	5.931533791	-2.939690962
69	HP1BP3	6.84098906019851e-06	1.677764291	2.350532757	1.004995825	0.00132041	TRUE	TRUE	5.143120742	5.644440992	0.50132025
70	VLDLR-AS1	6.98912140411949e-06	1.43575023	2.476348683	0.395151776	0.00132973	TRUE	TRUE	1.287652627	1.550453497	0.26280087
71	AKAP13-AS1	7.73716320805496e-06	2.488330193	4.062716217	0.913944169	0.001451317	TRUE	TRUE	0.682435696	0.849389596	0.1669539
72	CDIPT	8.46498492619508e-06	-0.232287639	0.240438829	-0.705014107	0.001565787	TRUE	TRUE	0.717204691	0.286405479	-0.430799211
73	ANKRD36	8.73894030586492e-06	-0.611380688	-0.310686864	-0.912074511	0.001589992	TRUE	TRUE	8.241497812	6.791900784	-1.449597028
74	SLC7A14-AS1	8.83461816519527e-06	2.016425911	3.239642319	0.793209502	0.001589992	TRUE	TRUE	2.006933687	2.034092241	0.027158553
75	GPR12	9.80017467884483e-06	-0.292032737	0.130099274	-0.714164749	0.00174025	TRUE	TRUE	0.674555847	0.236729388	-0.437826459
76	ENSG00000286330	1.03440277901191e-05	-0.441913006	-0.193215357	-0.690610656	0.001812655	TRUE	TRUE	0.539605633	0.069951056	-0.469654578
77	ZBBX	1.25646203627308e-05	-2.153205717	-1.569578257	-2.736833178	0.00217319	TRUE	TRUE	2.759779	0.324594053	-2.435184947
78	RDH13	1.43464153916348e-05	0.86215497	1.903763341	-0.179453402	0.00238832	TRUE	TRUE	1.498441767	1.370210338	-0.128231429
79	SHOC1	1.42476637039572e-05	2.515650337	3.676449982	1.354850691	0.00238832	TRUE	TRUE	2.796751121	2.967350181	0.170599059
80	SUCO	1.42613186788466e-05	0.792863814	1.846754421	-0.261026794	0.00238832	TRUE	TRUE	2.538165713	2.611855563	0.07368985
81	ENSG00000287092	1.55890296094305e-05	-2.494780691	-1.661481162	-3.32808022	0.002563144	TRUE	TRUE	3.669647997	0.866199259	-2.803448738
82	CYTOR	1.75937027032084e-05	1.705876904	2.850313756	0.561440051	0.002823047	TRUE	TRUE	1.751409904	2.005613051	0.254203147
83	TRIM22	1.74543147249649e-05	-0.987948306	-0.63837258	-1.337524032	0.002823047	TRUE	TRUE	1.052761651	0.075033944	-0.977727707
84	RPH3A	1.83534524762763e-05	-2.707411978	-1.661341295	-3.753482661	0.002909896	TRUE	TRUE	5.462208749	1.590424751	-3.871783998
85	ALOX12	1.87421758046592e-05	0.968836697	1.811556432	0.126116962	0.002936568	TRUE	TRUE	0.492706132	0.590844365	0.098138232
86	CLIP1	1.92785027162984e-05	0.34911611	1.088265764	-0.390033544	0.002951162	TRUE	TRUE	6.263689269	5.02560336	-1.238085909
87	PRUNE2	1.9217816244901e-05	0.717508485	1.058005988	0.377010982	0.002951162	TRUE	TRUE	7.299148596	6.38240621	-0.916742385
88	ADAMTSL1	2.03896419436069e-05	-1.817761526	-1.229319235	-2.406203817	0.003010733	TRUE	TRUE	2.214168806	0.701143141	-1.513025665
89	ENSG00000286937	2.05719129846535e-05	0.979426869	1.957084015	0.001769724	0.003010733	TRUE	TRUE	0.256567227	0.87635089	0.619783663
90	GRM1	2.01355701571011e-05	2.382978285	3.393030855	1.372925715	0.003010733	TRUE	TRUE	4.972449268	5.292088193	0.319638926
91	MYO1D	2.02586335318703e-05	2.264309455	3.163111893	1.365507016	0.003010733	TRUE	TRUE	4.445723507	3.955486512	-0.490236995
92	MCUB	2.32513480153989e-05	1.29072607	2.265852341	0.315599799	0.003365885	TRUE	TRUE	0.265935539	0.765351873	0.499416334
93	GARS1	2.44598107496094e-05	1.095268442	2.173843803	0.016693081	0.00350275	TRUE	TRUE	2.759620024	2.423436971	-0.336183053
94	FAM171B	2.50701206154252e-05	0.830664022	1.557583983	0.103744061	0.003551222	TRUE	TRUE	5.378897904	5.0711312	-0.307766704
95	PLCB1	2.53315911522831e-05	-0.368381941	-0.197646688	-0.539117193	0.003551222	TRUE	TRUE	10.83523379	10.05928858	-0.77594521
96	CARS1	2.70899772608318e-05	1.98393843	3.107053852	0.860823008	0.00375817	TRUE	TRUE	1.84671216	2.171661915	0.324949755
97	AGBL1	2.94642921124046e-05	1.750064981	3.427855818	0.072274143	0.003963691	TRUE	TRUE	0.541405821	0.720540962	0.179135142
98	DCUN1D2-AS	2.92441455437802e-05	0.192929231	0.780865264	-0.395006802	0.003963691	TRUE	TRUE	0.590761805	0.283992581	-0.306769224
99	SVIL	2.94441049336454e-05	1.981747659	3.148633099	0.814862219	0.003963691	TRUE	TRUE	1.347649189	1.899584659	0.551935471
100	MAP4	3.03529555803759e-05	1.905023614	2.711037927	1.099009302	0.003978391	TRUE	TRUE	4.330134436	3.953913404	-0.376221033
101	NOVA1	3.03336349547091e-05	-0.930926343	-0.232098684	-1.629754002	0.003978391	TRUE	TRUE	8.213057502	5.877993186	-2.335064316
102	SNX12	3.07421695060483e-05	0.339133927	1.012498307	-0.334230452	0.003978391	TRUE	TRUE	0.611370849	0.458790505	-0.152580343
103	THAP3	3.07684544594541e-05	-0.020163288	0.404296357	-0.444622932	0.003978391	TRUE	TRUE	0.374489557	0.151675533	-0.222814024
104	LURAP1L-AS1	3.11784020919182e-05	1.415846342	2.538012308	0.293680377	0.003992634	TRUE	TRUE	1.302743668	1.499274573	0.196530905
105	MIR100HG	3.21014082812147e-05	1.144969955	1.629527967	0.660411942	0.004033269	TRUE	TRUE	6.185984478	6.15165811	-0.034326368
106	NRXN1	3.19516288705261e-05	NA	NA	NA	0.004033269	TRUE	TRUE	11.6859356	11.26435135	-0.421584248
107	ATAD3A	3.35133965975861e-05	0.450967178	1.188197228	-0.286262872	0.004094784	TRUE	TRUE	0.649720319	0.413203563	-0.236516755
108	GPR173	3.30837620311453e-05	1.859407055	2.855562999	0.86325111	0.004094784	TRUE	TRUE	1.278598059	1.989870697	0.711272638
109	PCDH11X	3.32897530024837e-05	-2.624225913	-1.600435174	-3.648016651	0.004094784	TRUE	TRUE	4.470402013	2.209692389	-2.260709624
110	ENSG00000285095	3.5410187499867e-05	NA	NA	NA	0.004287208	TRUE	TRUE	0.635790261	0	-0.635790261
111	ARHGEF28	3.65349819857962e-05	2.789183875	3.959142842	1.619224907	0.004304693	TRUE	TRUE	3.845038977	3.531643091	-0.313395885
112	ITGA2B	3.69723217173017e-05	-0.197967777	0.081138342	-0.477073897	0.004304693	TRUE	TRUE	0.380386267	0.149115058	-0.231271209
113	PCLO	3.66120961384363e-05	-0.480715351	-0.281037376	-0.680393326	0.004304693	TRUE	TRUE	9.926439648	9.286212566	-0.640227082
114	RGS2	3.71707227735734e-05	-0.066678488	0.404647529	-0.538004506	0.004304693	TRUE	TRUE	0.541386221	0.26816526	-0.273220962
115	RNF144A	3.65181662989822e-05	0.745091774	1.094658164	0.395525384	0.004304693	TRUE	TRUE	7.414219421	7.214147243	-0.200072177
116	TXNRD2	3.78230751868177e-05	1.695187151	2.682876382	0.70749792	0.00434248	TRUE	TRUE	0.801660991	1.35970295	0.558041958
117	CCSER1	3.88206011165377e-05	-0.372594242	-0.207698931	-0.537489552	0.004418913	TRUE	TRUE	11.03722528	10.45438516	-0.582840123
118	GABRB1	3.91714630170932e-05	0.608600779	0.968310872	0.248890686	0.004421064	TRUE	TRUE	7.96126761	8.225325818	0.264058208
119	IARS1	4.01648302794936e-05	1.174376057	2.188231849	0.160520265	0.004457627	TRUE	TRUE	3.338519291	3.130599083	-0.207920208
120	KCND2	3.99741590926064e-05	-1.633747804	-0.404561552	-2.862934056	0.004457627	TRUE	TRUE	7.307515049	3.669864467	-3.637650582
121	LINC02669	4.15426790963e-05	2.740147743	3.950502286	1.529793199	0.004572441	TRUE	TRUE	2.482187424	2.513394775	0.031207351
122	MIR4435-2HG	4.23264844503463e-05	1.964202987	3.06576688	0.862639094	0.004620526	TRUE	TRUE	3.370272519	3.48417691	0.11390439
123	CADPS2	4.29552986140975e-05	-0.533830739	-0.256838679	-0.810822798	0.004629009	TRUE	TRUE	10.30242683	8.949178841	-1.353247985
124	NCALD	4.30993448214683e-05	-0.820960364	-0.34689989	-1.295020839	0.004629009	TRUE	TRUE	8.528539924	6.592843098	-1.935696827
125	AMOTL1	4.92199614827411e-05	2.103227942	3.193304021	1.013151863	0.005202472	TRUE	TRUE	2.321587458	2.326963461	0.005376003
126	QKI	4.89650352923786e-05	1.502410046	2.681588799	0.323231293	0.005202472	TRUE	TRUE	3.060917924	2.761731948	-0.299185977
127	MC1R	4.96526453804838e-05	1.345113025	2.248188133	0.442037916	0.005206881	TRUE	TRUE	0.329688496	0.951836348	0.622147853
128	ARHGAP15	5.22402029292068e-05	0.940073578	1.977368415	-0.09722126	0.005420184	TRUE	TRUE	0.477906002	0.599081775	0.121175773
129	RHOQ	5.25006541463222e-05	1.424853311	2.403647278	0.446059343	0.005420184	TRUE	TRUE	0.961838548	1.482104947	0.520266399
130	GOLGA3	5.47170704266914e-05	1.721501057	2.637128129	0.805873985	0.005605553	TRUE	TRUE	3.729544893	3.240424551	-0.489120342
131	ENSG00000225689	5.64744758372665e-05	-1.81730604	-0.796990102	-2.837621978	0.005741428	TRUE	TRUE	7.768320933	4.663546284	-3.104774649
132	YPEL4	5.72869036942499e-05	-0.207036059	0.316660766	-0.730732883	0.005779901	TRUE	TRUE	0.79824797	0.266295551	-0.531952419
133	HECW1	6.12749232790372e-05	-0.482361892	-0.269112584	-0.695611201	0.006135785	TRUE	TRUE	9.412897006	8.400712866	-1.01218414
134	ECI1	6.24494848077061e-05	0.47568712	1.118240756	-0.166866516	0.006204651	TRUE	TRUE	0.321879446	0.392101475	0.070222029
135	SORCS2	6.28944176306425e-05	-2.444469385	-1.420949089	-3.467989681	0.006204651	TRUE	TRUE	4.918366905	2.009962078	-2.908404827
136	PAK1	6.45672906428456e-05	-0.625913309	-0.130740159	-1.121086459	0.006322847	TRUE	TRUE	7.778674147	4.909360282	-2.869313865
137	ENSG00000286402	6.87292438420247e-05	NA	NA	NA	0.00663287	TRUE	TRUE	0.691583132	0	-0.691583132
138	NIPAL2	6.86459722028039e-05	-2.254144043	-1.239163871	-3.269124214	0.00663287	TRUE	TRUE	5.485465867	1.95647014	-3.528995727
139	GPHN	7.57712408729632e-05	-0.431090555	-0.221441882	-0.640739228	0.007235663	TRUE	TRUE	9.254195607	7.829541453	-1.424654154
140	SLC25A29	7.60619279187289e-05	-0.347199517	0.206824737	-0.90122377	0.007235663	TRUE	TRUE	1.055338876	0.271068966	-0.78426991
141	GAB2	7.90765608608299e-05	1.156737729	2.113055916	0.200419542	0.007416289	TRUE	TRUE	4.262706717	3.824198805	-0.438507912
142	LRFN5	7.91305230013098e-05	-0.456544604	-0.248840879	-0.664248329	0.007416289	TRUE	TRUE	9.790436609	8.694115797	-1.096320812
143	RRAS2	7.9631275349734e-05	0.954395773	2.024659845	-0.1158683	0.007416289	TRUE	TRUE	2.782510534	2.311423588	-0.471086946
144	LRRC59	8.04026206749519e-05	-0.057780885	0.303339605	-0.418901376	0.007436126	TRUE	TRUE	0.372618595	0.212272819	-0.160345775
145	HSPA1A	8.19967439219659e-05	-0.395488105	0.104208567	-0.895184778	0.00753126	TRUE	TRUE	0.900345519	0.572157658	-0.328187861
146	GRIK2	8.29043502298076e-05	-0.539066774	-0.284410643	-0.793722905	0.007562467	TRUE	TRUE	10.12524493	9.323440687	-0.801804239
147	ENSG00000258666	8.7160459792389e-05	0.824975166	1.729522957	-0.079572625	0.007821409	TRUE	TRUE	0.604476745	0.768936894	0.164460149
148	ENSG00000280485	8.66907336780959e-05	-0.202944107	0.139585641	-0.545473856	0.007821409	TRUE	TRUE	0.456508837	0.148836069	-0.307672768
149	GPR158	8.80921589552868e-05	-0.431073494	-0.175018328	-0.687128661	0.007821409	TRUE	TRUE	8.509547514	7.505868931	-1.003678583
150	LY86-AS1	8.76961817714708e-05	2.376459303	3.447267565	1.30565104	0.007821409	TRUE	TRUE	3.454415169	4.001230688	0.54681552
151	RUBCNL	9.07231033470447e-05	0.747585199	1.49154348	0.003626919	0.008001658	TRUE	TRUE	0.300296622	0.520269451	0.219972828
152	CASC15	9.35201173776605e-05	-1.899566007	-0.845239802	-2.953892213	0.008147081	TRUE	TRUE	8.682141275	6.404520772	-2.277620503
153	TMEM70	9.35953875453694e-05	0.088319176	0.665337071	-0.488698719	0.008147081	TRUE	TRUE	0.605871692	0.272711057	-0.333160635
154	MRPS14	9.5742685588267e-05	-0.176895402	0.242680323	-0.596471126	0.008279877	TRUE	TRUE	0.56292216	0.227139164	-0.335782997
155	GRIN2A	9.87294875970851e-05	-0.449763712	-0.2393961	-0.660131324	0.008483092	TRUE	TRUE	9.636961525	8.814475862	-0.822485663
156	SSBP2	0.000101501	-0.961121588	-0.366195008	-1.556048168	0.008665329	TRUE	TRUE	7.647636032	4.983786436	-2.663849596
157	LINGO2	0.00010432	-1.386368268	-0.091614737	-2.681121799	0.008793238	TRUE	TRUE	7.67156548	5.634218428	-2.037347052
158	NFKBID	0.000104073	-0.074490117	0.291890991	-0.440871225	0.008793238	TRUE	TRUE	0.378464306	0.137540304	-0.240924002
159	RAB18	0.000106713	0.596082529	1.586069693	-0.393904636	0.008938376	TRUE	TRUE	3.664730315	2.961123768	-0.703606547
160	PDE10A	0.000108873	-1.865659	-0.74847998	-2.98283802	0.009033508	TRUE	TRUE	8.088467227	4.720128021	-3.368339206
161	TSEN54	0.000109205	-0.280565631	-0.001123119	-0.560008144	0.009033508	TRUE	TRUE	0.501989156	0.076662943	-0.425326213
162	GRIA2	0.000110913	-0.395545599	-0.209352968	-0.58173823	0.009118158	TRUE	TRUE	9.837994942	9.19117521	-0.646819732
163	RTN1	0.000111801	-0.278577405	-0.065763071	-0.491391739	0.009134721	TRUE	TRUE	8.933175	7.056301116	-1.876873884
164	LINC02340	0.000118383	1.061885574	1.945157824	0.178613324	0.009613558	TRUE	TRUE	0.361989771	0.505822171	0.1438324
165	SEC24D	0.000127513	2.170813298	3.319565053	1.022061544	0.010292265	TRUE	TRUE	3.25950522	3.149857629	-0.109647591
166	ENSG00000280878	0.000131989	1.558481897	2.549458365	0.56750543	0.010589308	TRUE	TRUE	0.398337814	0.929092428	0.530754615
167	ENSG00000286018	0.000143701	-0.183371262	0.086136789	-0.452879314	0.011459963	TRUE	TRUE	0.389714274	0.060228122	-0.329486152
168	RNASEH1	0.000147207	-0.045895099	0.624030062	-0.715820261	0.011669658	TRUE	TRUE	0.96460436	0.353401193	-0.611203167
169	PEG3	0.000157053	-0.870621893	0.251717108	-1.992960893	0.012376486	TRUE	TRUE	4.971960252	2.843279164	-2.128681089
170	ADGRB2	0.000162647	-1.288193729	-0.779773632	-1.796613826	0.012667446	TRUE	TRUE	1.804675421	0.414835046	-1.389840375
171	LINC02250	0.000162245	1.462622532	2.608174268	0.317070797	0.012667446	TRUE	TRUE	1.577385585	1.534047904	-0.043337681
172	RPL21	0.00016458	-0.533177767	0.260432167	-1.3267877	0.012743454	TRUE	TRUE	1.878943444	0.622944228	-1.255999216
173	CFAP97	0.000167453	0.962452608	1.811036652	0.113868565	0.012891013	TRUE	TRUE	0.6222435	0.711923501	0.089680001
174	PRDM8	0.000171301	1.854072934	2.885875999	0.822269869	0.013111397	TRUE	TRUE	2.421008895	2.392539915	-0.028468981
175	MEF2C	0.000174339	-0.431719274	-0.159318408	-0.704120139	0.01326766	TRUE	TRUE	9.669624004	8.637766418	-1.031857586
176	BBC3	0.000180441	-0.083201979	0.37881863	-0.545222588	0.013654087	TRUE	TRUE	0.523938143	0.344090272	-0.179847871
177	ERICH3	0.000184829	-2.136658496	-1.219256502	-3.054060489	0.013907057	TRUE	TRUE	3.928898615	1.07200649	-2.856892126
178	LY86	0.000187657	1.343552045	2.426190523	0.260913566	0.014040558	TRUE	TRUE	0.608202623	0.801262467	0.193059845
179	FUT11	0.000188742	NA	NA	NA	0.01404283	TRUE	TRUE	0.801737157	0	-0.801737157
180	LINC01505	0.000206232	1.733741531	3.011844479	0.455638582	0.015181563	TRUE	TRUE	1.302277602	1.338390418	0.036112815
181	RIT2	0.000206327	0.983186585	1.787324775	0.179048395	0.015181563	TRUE	TRUE	5.6468321	4.813343881	-0.833488219
182	ZNF358	0.000211111	0.495923611	1.155137129	-0.163289908	0.015448246	TRUE	TRUE	0.384144825	0.403591136	0.019446311
183	LRRFIP1	0.000224118	0.319763966	0.795400414	-0.155872482	0.016310402	TRUE	TRUE	6.715309206	5.108923285	-1.606385921
184	TMED2	0.000229665	1.205325239	2.251286233	0.159364245	0.01662326	TRUE	TRUE	0.951857067	1.115445582	0.163588515
185	MRPS9-AS2	0.000230947	-0.12197182	0.308425512	-0.552369153	0.016625699	TRUE	TRUE	0.569552457	0.221627642	-0.347924815
186	LETM2	0.000232286	-0.088038155	0.355037682	-0.531113993	0.016632212	TRUE	TRUE	0.501695884	0.268552028	-0.233143857
187	EIF2AK3	0.000234606	0.743013317	1.75928443	-0.273257796	0.016708469	TRUE	TRUE	2.575419481	2.355719383	-0.219700097
188	AKAP12	0.000244035	0.851533733	1.894658878	-0.191591411	0.016735619	TRUE	TRUE	3.949043793	3.399675724	-0.549368069
189	ALDH1L2	0.000240662	1.552565838	2.602098258	0.503033419	0.016735619	TRUE	TRUE	1.23412587	1.605088818	0.370962948
190	ASAP2	0.000246392	-2.074017361	-1.168192438	-2.979842285	0.016735619	TRUE	TRUE	4.259065251	1.899170016	-2.359895235
191	ENSG00000236451	0.000248116	1.929593039	2.690456192	1.168729886	0.016735619	TRUE	TRUE	4.808381431	4.866423639	0.058042208
192	ENSG00000285520	0.000239339	1.725933287	2.864532233	0.587334342	0.016735619	TRUE	TRUE	2.267431976	2.425232527	0.157800551
193	FAM104B	0.000243147	-0.344718979	-0.087920141	-0.601517818	0.016735619	TRUE	TRUE	0.461303942	0.07529203	-0.386011912
194	GSK3B	0.000245671	-1.502228893	-0.621113346	-2.38334444	0.016735619	TRUE	TRUE	7.192505157	4.674481789	-2.518023367
195	PLCXD3	0.000239042	-2.016126633	-1.21922833	-2.813024936	0.016735619	TRUE	TRUE	3.375486763	0.990388601	-2.385098162
196	SATB1-AS1	0.00024881	-2.085058817	-0.978385111	-3.191732524	0.016735619	TRUE	TRUE	6.40662751	3.423290451	-2.98333706
197	SETDB2	0.000246955	1.786643063	2.785407801	0.787878326	0.016735619	TRUE	TRUE	2.662777589	2.611159521	-0.051618068
198	TMEM132C	0.0002376	-1.868891214	-0.980162329	-2.7576201	0.016735619	TRUE	TRUE	3.236129446	1.381463797	-1.854665649
199	ABCA10	0.000252053	-2.232437502	-1.170077498	-3.294797507	0.016844579	TRUE	TRUE	4.893289904	2.222622017	-2.670667887
200	DCAF16	0.00025296	1.476050837	2.587534832	0.364566841	0.016844579	TRUE	TRUE	1.3760158	1.303867514	-0.072148286
201	ENSG00000260257	0.000258328	NA	NA	NA	0.017031732	TRUE	TRUE	0.682732793	0	-0.682732793
202	FNIP1	0.000257669	0.82220734	1.23427601	0.41013867	0.017031732	TRUE	TRUE	6.550509505	6.666268118	0.115758613
203	EPHA5	0.000261691	-2.091613869	-0.931292953	-3.251934784	0.017168456	TRUE	TRUE	6.509064106	3.049299054	-3.459765052
204	TUT4	0.000267648	-1.44461284	-0.390763623	-2.498462056	0.01747321	TRUE	TRUE	5.899910427	3.870294833	-2.029615594
205	PCA3	0.000271652	2.498565865	3.617100647	1.380031084	0.017648092	TRUE	TRUE	3.712154052	3.580198222	-0.13195583
206	ZNF232-AS1	0.000274694	0.471553326	1.119408695	-0.176302043	0.017759103	TRUE	TRUE	0.361791503	0.39087079	0.029079288
207	DYRK1B	0.000285026	0.074300963	0.495883673	-0.347281747	0.018338036	TRUE	TRUE	0.365780507	0.335586595	-0.030193913
208	CACNA2D1	0.00028722	-0.659383609	-0.204953038	-1.11381418	0.018390342	TRUE	TRUE	8.357356941	6.688454641	-1.6689023
209	C1orf50	0.000291939	-0.073684099	0.30878626	-0.456154458	0.018514523	TRUE	TRUE	0.41571494	0.142330144	-0.273384796
210	HSPA5	0.000291122	1.053217568	2.065316304	0.041118831	0.018514523	TRUE	TRUE	1.18383803	1.079873021	-0.103965009
211	RAB11FIP2	0.000296692	-0.784325169	0.257162647	-1.825812984	0.018726718	TRUE	TRUE	3.979599557	2.278095383	-1.701504174
212	ELAPOR2	0.000298828	-2.09920488	-1.185736965	-3.012672796	0.018772582	TRUE	TRUE	4.579365058	2.032516264	-2.546848794
213	DNAI7	0.000302852	-0.887565285	-0.303590828	-1.471539742	0.018876372	TRUE	TRUE	1.607451863	0.640661039	-0.966790824
214	RARS1	0.000303315	1.878737703	2.940874732	0.816600674	0.018876372	TRUE	TRUE	1.955901614	1.860757905	-0.095143709
215	ZNF528-AS1	0.000313186	0.764038978	1.568496653	-0.040418697	0.019400075	TRUE	TRUE	0.580832255	0.681775099	0.100942844
216	TECPR2	0.00031522	1.459613578	2.404508027	0.514719129	0.019435675	TRUE	TRUE	3.718774059	3.097090392	-0.621683666
217	ENSG00000287896	0.000323058	0.418200265	1.106902809	-0.270502278	0.019676328	TRUE	TRUE	0.622609893	0.627963285	0.005353392
218	F13A1	0.000329465	-0.128732056	0.320908515	-0.578372627	0.019676328	TRUE	TRUE	0.579327855	0.213334312	-0.365993544
219	FAM85B	0.000322778	0.704589222	1.6612423	-0.252063856	0.019676328	TRUE	TRUE	1.7467628	1.329922418	-0.416840382
220	PHACTR2	0.000326628	-1.597794346	-0.653008604	-2.542580088	0.019676328	TRUE	TRUE	5.869774502	3.226898285	-2.642876216
221	SRRM1	0.000329238	-0.590375877	0.386923673	-1.567675427	0.019676328	TRUE	TRUE	3.116471827	1.457211551	-1.659260275
222	TMTC1	0.00032369	1.033323676	1.731862448	0.334784903	0.019676328	TRUE	TRUE	6.349511093	5.941882046	-0.407629047
223	TTC3	0.000327783	0.42438056	0.639330878	0.209430241	0.019676328	TRUE	TRUE	8.409516114	8.053555118	-0.355960997
224	ENSG00000254394	0.000342356	-0.542018906	0.520598922	-1.604636734	0.020085886	TRUE	TRUE	7.887665715	5.796844181	-2.090821534
225	NFE2L2	0.000341553	1.526026031	2.560062119	0.491989942	0.020085886	TRUE	TRUE	1.625422546	1.765762558	0.140340012
226	NOPCHAP1	0.000340161	1.075242095	2.079400939	0.071083251	0.020085886	TRUE	TRUE	1.397108547	1.171297082	-0.225811466
227	PAQR9	0.00033967	NA	NA	NA	0.020085886	TRUE	TRUE	0.680824848	0	-0.680824848
228	CCND3	0.000346967	-1.888485168	-0.914466759	-2.862503577	0.020267129	TRUE	TRUE	3.913477386	1.94304705	-1.970430336
229	ZNF724	0.000353819	NA	NA	NA	0.020577114	TRUE	TRUE	0.459555544	0	-0.459555544
230	ZFAND3	0.000356671	0.582715107	0.889763025	0.275667188	0.020652821	TRUE	TRUE	7.777275393	7.580743165	-0.196532228
231	ENSG00000291133	0.000359937	-1.184684749	-0.440615057	-1.928754442	0.02075172	TRUE	TRUE	7.24988358	4.363660677	-2.886222903
232	RAP1B	0.000371057	0.44303207	1.469670469	-0.58360633	0.021300607	TRUE	TRUE	3.513065094	2.530792141	-0.982272952
233	ARPP19	0.000381583	1.116303182	2.005767206	0.226839158	0.021810806	TRUE	TRUE	4.39261854	3.520465747	-0.872152793
234	NEAT1	0.000405147	1.605407491	2.750434912	0.46038007	0.02305874	TRUE	TRUE	1.984240249	2.406288092	0.422047843
235	CNTFR	0.000409784	0.356367407	1.044746603	-0.332011789	0.023108613	TRUE	TRUE	0.469519784	0.343425907	-0.126093877
236	DYRK1A	0.000411172	0.670611467	1.012472851	0.328750084	0.023108613	TRUE	TRUE	6.96969141	6.714454987	-0.255236423
237	ZNF584	0.000411229	-0.537116128	-0.117905227	-0.95632703	0.023108613	TRUE	TRUE	0.853078081	0.200639839	-0.652438243
238	ENSG00000258081	0.000418158	NA	NA	NA	0.023301392	TRUE	TRUE	0.607992392	0	-0.607992392
239	WDR83OS	0.000418119	0.296742539	0.872850624	-0.279365546	0.023301392	TRUE	TRUE	0.39596435	0.34189227	-0.05407208
240	DPP10-AS3	0.00042336	2.021100435	2.942347599	1.09985327	0.023420914	TRUE	TRUE	3.626369274	3.592086149	-0.034283125
241	LINC02224	0.00042382	-1.383611072	-0.880111512	-1.887110631	0.023420914	TRUE	TRUE	1.760982716	0.124818133	-1.636164583
242	CLEC16A	0.000429232	1.673774334	2.411565851	0.935982818	0.023621943	TRUE	TRUE	4.779454958	4.693341784	-0.086113174
243	CD63	0.000435165	0.697947879	1.470328477	-0.074432719	0.023655225	TRUE	TRUE	0.512287043	0.447229932	-0.06505711
244	ENSG00000250075	0.000433407	-2.192799229	-1.290443009	-3.095155449	0.023655225	TRUE	TRUE	4.511112189	1.782401989	-2.7287102
245	NEMP2-DT	0.000433949	-0.797773117	-0.141679365	-1.453866869	0.023655225	TRUE	TRUE	1.751644013	0.697862633	-1.05378138
246	PTPRN	0.000439853	1.991176726	3.053469556	0.928883895	0.023716421	TRUE	TRUE	2.547883149	2.448412086	-0.099471063
247	SLIT3	0.000438517	1.600667844	2.434510699	0.76682499	0.023716421	TRUE	TRUE	5.698933019	5.710289838	0.011356819
248	RPRML	0.000442144	0.432135547	1.169947718	-0.305676623	0.023743844	TRUE	TRUE	0.634716638	0.429880696	-0.204835942
249	GUCY1A2	0.000448346	1.209025734	2.011930158	0.40612131	0.023980213	TRUE	TRUE	5.545555882	5.368873015	-0.176682867
250	ADAMTS16-DT	0.000461588	-0.079472974	0.197893396	-0.356839344	0.024493367	TRUE	TRUE	0.376865758	0.066860204	-0.310005554
251	IL1RAPL1	0.000463458	-0.775837327	-0.265962912	-1.285711742	0.024493367	TRUE	TRUE	9.151772142	7.137691892	-2.01408025
252	UBR2	0.000461908	0.711920231	1.187425892	0.236414569	0.024493367	TRUE	TRUE	6.295533992	5.611231794	-0.684302198
253	AKAP13	0.000481178	1.486009699	2.570456685	0.401562714	0.024829688	TRUE	TRUE	2.702021746	2.521989124	-0.180032622
254	ARNT2	0.000477212	0.737994217	1.256950668	0.219037766	0.024829688	TRUE	TRUE	6.404621504	5.413472016	-0.991149488
255	DVL3	0.00047777	-0.079349272	0.531599422	-0.690297966	0.024829688	TRUE	TRUE	0.848083004	0.410217574	-0.43786543
256	ENSG00000285638	0.0004835	-1.788651493	-1.072420338	-2.504882647	0.024829688	TRUE	TRUE	2.79731151	0.628990702	-2.168320808
257	FBRSL1	0.000486139	-0.851691184	-0.096470365	-1.606912002	0.024829688	TRUE	TRUE	1.87345931	0.609242485	-1.264216825
258	GALNT13	0.000486601	-2.019072637	-1.04046515	-2.997680124	0.024829688	TRUE	TRUE	5.07412112	2.801971308	-2.272149813
259	LRRC2	0.000477133	1.569159855	2.627080798	0.511238913	0.024829688	TRUE	TRUE	0.833459786	1.061031937	0.227572151
260	UBXN6	0.000483096	1.577406591	2.593375521	0.561437661	0.024829688	TRUE	TRUE	0.814085247	1.027267684	0.213182437
261	ZNF738	0.000480924	-0.462243288	-0.012358192	-0.912128384	0.024829688	TRUE	TRUE	0.86289158	0.306765676	-0.556125904
262	ENSG00000253693	0.000492201	-1.5035915	-0.399972546	-2.607210454	0.024830051	TRUE	TRUE	7.818479527	4.99786256	-2.820616967
263	GPC1-AS1	0.000490933	0.099538572	0.621712261	-0.422635116	0.024830051	TRUE	TRUE	0.461895646	0.284710801	-0.177184845
264	VPS8	0.000490715	0.986136477	1.507715746	0.464557207	0.024830051	TRUE	TRUE	6.040727528	5.589331413	-0.451396115
265	LRRTM3	0.00049716	-0.66836019	-0.136846214	-1.199874166	0.024985591	TRUE	TRUE	8.635238954	5.903112553	-2.732126401
266	GPS2	0.000507894	1.581047237	2.626817102	0.535277372	0.025429054	TRUE	TRUE	0.936626126	1.032973151	0.096347025
267	GABRB2	0.000510408	-0.436889831	-0.212430146	-0.661349516	0.025459238	TRUE	TRUE	9.0698283	7.727860168	-1.341968132
268	COL12A1	0.000516257	-2.121915184	-1.177475154	-3.066355213	0.025478775	TRUE	TRUE	3.75670476	1.085623128	-2.671081632
269	ETV1	0.000518452	-2.144127175	-1.178055209	-3.110199142	0.025478775	TRUE	TRUE	3.67299042	0.847229496	-2.825760924
270	FOXP1-IT1	0.000517592	NA	NA	NA	0.025478775	TRUE	TRUE	0.539507686	0	-0.539507686
271	TRIB3	0.000514838	0.697192912	1.42441844	-0.030032617	0.025478775	TRUE	TRUE	0.395061048	0.619521164	0.224460116
272	ENSG00000253125	0.000523314	1.17015515	2.047455537	0.292854762	0.025529289	TRUE	TRUE	0.33878539	0.731134493	0.392349103
273	PRKCB	0.000521988	-0.36089825	-0.152228337	-0.569568163	0.025529289	TRUE	TRUE	9.349482653	8.314506146	-1.034976507
274	CSRP1-AS1	0.000526327	0.515608818	1.285909953	-0.254692316	0.025582565	TRUE	TRUE	0.331248999	0.332677223	0.001428225
275	CPVL-AS2	0.000537231	1.729051257	2.774330761	0.683771754	0.02601761	TRUE	TRUE	1.138808769	1.298196403	0.159387633
276	HYMAI	0.000542286	-0.235070334	0.030856082	-0.500996749	0.02610612	TRUE	TRUE	0.38095617	0.074665658	-0.306290512
277	TUBA1B	0.000542979	-1.640563489	-0.539170952	-2.741956026	0.02610612	TRUE	TRUE	7.130350629	3.868302952	-3.262047678
278	MIR222HG	0.000558075	1.698488373	2.817501416	0.579475329	0.026735386	TRUE	TRUE	2.569736402	2.598584452	0.028848051
279	PPP3CA	0.000560946	-0.380412489	-0.187058376	-0.573766602	0.026776611	TRUE	TRUE	10.00499959	9.387006358	-0.617993232
280	ZYG11B	0.000564586	-0.37635242	0.718740141	-1.471444982	0.026854125	TRUE	TRUE	4.774735558	3.005646525	-1.769089034
281	NOTCH2NLC	0.000567215	-0.742724313	-0.415838168	-1.069610458	0.026883142	TRUE	TRUE	0.806447181	0.072408968	-0.734038213
282	NFIX	0.000570685	-1.610103488	-0.676945527	-2.543261449	0.026951697	TRUE	TRUE	5.748042262	3.013790104	-2.734252158
283	EPHB1	0.000588822	-1.72888973	-0.99457678	-2.46320268	0.027671969	TRUE	TRUE	2.861320114	0.824512139	-2.036807975
284	PRELID2	0.000591412	1.08298259	1.930992203	0.234972977	0.027671969	TRUE	TRUE	0.324217834	0.769908772	0.445690937
285	TAGLN3	0.000594247	-1.390174441	-0.372660223	-2.407688658	0.027671969	TRUE	TRUE	4.282346528	2.098590327	-2.183756201
286	TCF12	0.000592868	-0.957903328	0.086740791	-2.002547446	0.027671969	TRUE	TRUE	5.47100748	2.774805444	-2.696202036
287	PPP2R2D	0.000597778	1.574197398	2.505941442	0.642453353	0.027739412	TRUE	TRUE	3.527103694	3.29432362	-0.232780074
288	EIF2S2	0.000600521	1.310376645	2.346742692	0.274010598	0.027759182	TRUE	TRUE	1.905955679	1.686065144	-0.219890534
289	FRS3	0.000602373	NA	NA	NA	0.027759182	TRUE	TRUE	0.477531156	0	-0.477531156
290	ERC1	0.000610741	0.305559636	0.756523295	-0.145404023	0.028047773	TRUE	TRUE	7.070461114	5.358882087	-1.711579027
291	LINC00378	0.000621409	2.056323947	3.451097896	0.661549998	0.028439584	TRUE	TRUE	1.198679983	1.223328092	0.024648109
292	KLF12	0.000625005	-1.173107085	-0.422396376	-1.923817794	0.028506241	TRUE	TRUE	7.885448471	5.424774215	-2.460674256
293	COPA	0.000643962	0.853264625	1.805847925	-0.099318674	0.029270615	TRUE	TRUE	4.016839695	3.130654863	-0.886184832
294	POU6F2	0.00065113	-0.705953817	-0.22379173	-1.188115903	0.029395783	TRUE	TRUE	8.284435641	7.008993636	-1.275442005
295	ZMAT4	0.000650318	-0.848366873	-0.280647665	-1.416086081	0.029395783	TRUE	TRUE	7.967769061	5.83541061	-2.132358451
296	SCN1A	0.000657936	-0.572158221	-0.111295548	-1.033020894	0.029602667	TRUE	TRUE	8.507227197	6.140044797	-2.3671824
297	CCNY	0.00066545	0.649038744	1.062633972	0.235443517	0.029697643	TRUE	TRUE	7.154765189	6.006370905	-1.148394284
298	ENSG00000225811	0.000666736	-2.029838699	-1.16382203	-2.895855367	0.029697643	TRUE	TRUE	3.186406512	1.003087234	-2.183319278
299	HSPBP1	0.000666173	0.613112574	1.352730134	-0.126504986	0.029697643	TRUE	TRUE	0.456806214	0.463077317	0.006271103
300	RLF	0.00067561	0.771786422	1.836608183	-0.29303534	0.029992595	TRUE	TRUE	4.484175965	3.153085422	-1.331090543
301	ELAPOR1	0.000682893	1.385456772	2.323466404	0.447447141	0.030215166	TRUE	TRUE	3.596509651	3.914303908	0.317794257
302	OXR1-AS1	0.000691392	1.048220221	1.532555768	0.563884675	0.030389314	TRUE	TRUE	7.064797227	6.675006418	-0.389790809
303	USP22	0.000691347	-0.20547242	0.799697811	-1.210642651	0.030389314	TRUE	TRUE	4.718300433	3.233347734	-1.484952699
304	ENSG00000285454	0.000696373	-1.15478372	-0.772447502	-1.537119939	0.030507557	TRUE	TRUE	1.40549782	0.078379152	-1.327118668
305	HMGCS1	0.000698871	1.432328965	2.586109253	0.278548677	0.03051659	TRUE	TRUE	2.54107981	2.162637159	-0.378442651
306	CSMD3	0.000716189	-0.356497566	-0.160749356	-0.552245776	0.031160598	TRUE	TRUE	10.02371347	9.091030216	-0.932683258
307	RPRM	0.000718299	-0.418116573	-0.016783445	-0.8194497	0.031160598	TRUE	TRUE	0.654505198	0.230542413	-0.423962785
308	MIR3681HG	0.000729485	-1.856636387	-1.03239935	-2.680873424	0.031543137	TRUE	TRUE	3.208105788	1.373676783	-1.834429005
309	HOMER1	0.000747103	1.315669156	2.024526352	0.60681196	0.032200398	TRUE	TRUE	5.53343125	4.897726549	-0.6357047
310	SAP30	0.000756304	-0.705700908	-0.066200701	-1.345201114	0.032491811	TRUE	TRUE	1.440243692	0.488205929	-0.952037763
311	COL21A1	0.000763186	2.090986704	3.39140718	0.790566228	0.032615455	TRUE	TRUE	2.997013536	2.6327789	-0.364234635
312	SHTN1	0.00076408	1.54117731	2.323844097	0.758510523	0.032615455	TRUE	TRUE	4.735765407	4.098091388	-0.63767402
313	ALDH1A2	0.000783813	1.028596691	2.138053599	-0.080860217	0.03313912	TRUE	TRUE	2.759887436	2.605253533	-0.154633904
314	FSTL1	0.000782226	-0.87025377	-0.488022223	-1.252485317	0.03313912	TRUE	TRUE	1.125467889	0.22819188	-0.897276009
315	TTI2	0.000781814	-0.358520484	0.209493446	-0.926534415	0.03313912	TRUE	TRUE	1.059390393	0.274247982	-0.785142411
316	STXBP5-AS1	0.000787735	-1.130511902	-0.084510131	-2.176513673	0.03319952	TRUE	TRUE	7.896749097	4.903264983	-2.993484114
317	ENSG00000286854	0.000796794	-1.72548949	-0.940703441	-2.51027554	0.033475396	TRUE	TRUE	2.514723041	0.471871097	-2.042851944
318	ENSG00000286481	0.000800956	2.211221841	3.633170391	0.78927329	0.033544428	TRUE	TRUE	2.571922338	3.161072032	0.589149695
319	COG2	0.000804942	0.203215035	1.089101599	-0.682671529	0.033605683	TRUE	TRUE	1.702775943	1.032392736	-0.670383208
320	CCDC88A	0.000810091	-0.662118238	-0.151926156	-1.17231032	0.033714965	TRUE	TRUE	8.023268757	5.295869843	-2.727398913
321	ENSG00000255429	0.00082382	0.650752967	1.529735063	-0.22822913	0.03386305	TRUE	TRUE	0.993107737	0.870348462	-0.122759275
322	LDHB	0.000819153	-1.402044009	-0.709583414	-2.094504605	0.03386305	TRUE	TRUE	2.373873185	0.494341602	-1.879531583
323	SLC22A25	0.000819849	-1.604216998	-0.800317483	-2.408116512	0.03386305	TRUE	TRUE	2.833688798	1.273009044	-1.560679754
324	ST3GAL5	0.000821984	-0.903543711	-0.204424953	-1.602662469	0.03386305	TRUE	TRUE	1.919632275	0.502345498	-1.417286777
325	ANXA5	0.000833746	1.043086506	2.006235907	0.079937105	0.03401061	TRUE	TRUE	0.495524443	1.089081855	0.593557412
326	RALA	0.000835071	1.194268611	2.238393263	0.150143958	0.03401061	TRUE	TRUE	2.809955658	2.228003794	-0.581951864
327	RPS6KA2	0.000830553	1.920605423	2.81992163	1.021289215	0.03401061	TRUE	TRUE	4.479546247	5.125365464	0.645819217
328	ZNF589	0.000847424	0.948292461	1.949060986	-0.052476065	0.034408497	TRUE	TRUE	1.760781255	1.650768661	-0.110012594
329	EBF4	0.000861889	-0.171169248	0.3997458	-0.742084295	0.034769631	TRUE	TRUE	0.912834874	0.571218429	-0.341616445
330	ENSG00000250137	0.000866218	1.541970682	2.975065294	0.108876071	0.034769631	TRUE	TRUE	0.505230539	0.746996757	0.241766219
331	ENSG00000255139	0.000866761	1.518583946	2.579240218	0.457927674	0.034769631	TRUE	TRUE	1.337281075	1.479647893	0.142366819
332	ENSG00000291041	0.000860149	-1.635707847	-0.789595388	-2.481820306	0.034769631	TRUE	TRUE	3.589569067	1.727223375	-1.862345692
333	NREP-AS1	0.000873076	1.12235224	2.016134333	0.228570146	0.034917785	TRUE	TRUE	0.572935778	0.966312055	0.393376277
334	ARF4	0.000881269	0.58607677	1.539697785	-0.367544244	0.035139931	TRUE	TRUE	1.913437949	1.583404965	-0.330032984
335	ENSG00000253205	0.000885905	-0.165252632	0.200134024	-0.530639287	0.035219353	TRUE	TRUE	0.481963653	0.074058767	-0.407904886
336	NIPA1	0.000892855	-1.303643745	-0.440258597	-2.167028892	0.035300298	TRUE	TRUE	2.934953363	1.139508504	-1.795444859
337	PDE4D	0.000893242	0.283440985	0.42692392	0.13995805	0.035300298	TRUE	TRUE	11.5258595	11.61099112	0.085131626
338	MEG3	0.000898126	0.292433241	0.554816625	0.030049857	0.035388288	TRUE	TRUE	10.18758558	10.1156677	-0.071917882
339	EPHA3	0.000903065	-2.194536323	-1.025384025	-3.363688622	0.035477946	TRUE	TRUE	5.768410796	3.201301115	-2.567109682
340	GFOD1	0.000913163	0.899965214	1.381238856	0.418691572	0.035673524	TRUE	TRUE	6.129589649	5.626282051	-0.503307598
341	LZIC	0.000913401	-1.047561671	-0.698638892	-1.39648445	0.035673524	TRUE	TRUE	1.224831248	0.135316945	-1.089514303
342	KHDRBS2	0.000932254	-0.377996492	-0.161682089	-0.594310894	0.036303383	TRUE	TRUE	9.861629249	9.05870268	-0.802926569
343	GULP1	0.000947323	2.127509206	3.380645872	0.874372541	0.03678266	TRUE	TRUE	3.35847317	3.099498507	-0.258974663
344	PBX3	0.000954142	-0.730194596	-0.261894683	-1.198494508	0.03693971	TRUE	TRUE	1.042997474	0.266991622	-0.776005851
345	MICA	0.000960093	0.51646584	1.224519401	-0.191587721	0.037062382	TRUE	TRUE	0.488830004	0.497736842	0.008906837
346	LRRC23	0.000970168	0.545881724	1.408876101	-0.317112654	0.037235426	TRUE	TRUE	0.861848803	0.896052594	0.034203791
347	PRRX1	0.000968774	1.626365423	2.980707399	0.272023447	0.037235426	TRUE	TRUE	0.992833017	0.977063801	-0.015769215
348	CALM1	0.000986875	-0.962030441	-0.312145887	-1.611914995	0.037707175	TRUE	TRUE	8.216447037	6.352573819	-1.863873217
349	DPY19L1	0.000988122	-1.139848886	-0.405909901	-1.873787872	0.037707175	TRUE	TRUE	7.26962282	4.71790897	-2.55171385
350	TULP4	0.001004826	0.557498516	1.43406575	-0.319068718	0.038235077	TRUE	TRUE	4.67598888	3.631903973	-1.044084908
351	NRXN2-AS1	0.001014862	0.462019102	1.113228075	-0.189189871	0.038397538	TRUE	TRUE	0.40153399	0.3374772	-0.064056791
352	SPATA2	0.001013517	0.40585236	1.195113109	-0.383408389	0.038397538	TRUE	TRUE	0.85562335	0.667611729	-0.188011621
353	PTPRK	0.001020946	0.41556608	0.735119259	0.0960129	0.038518298	TRUE	TRUE	8.758288805	9.004247375	0.245958569
354	UNC5A	0.001032584	-1.914987772	-1.031922806	-2.798052738	0.038793778	TRUE	TRUE	3.476151287	0.792899541	-2.683251746
355	ZC3H12B	0.001034074	-1.476154114	-0.569300675	-2.383007553	0.038793778	TRUE	TRUE	6.459239558	3.670670649	-2.788568909
356	CRYBG1	0.001058878	0.997741459	1.948085254	0.047397664	0.039030469	TRUE	TRUE	1.057244062	0.88732598	-0.169918082
357	DSCAM	0.001056104	0.330271342	0.50374541	0.156797273	0.039030469	TRUE	TRUE	10.48402899	10.59260563	0.10857664
358	ENSG00000271254	0.001056752	0.010694656	0.467858903	-0.446469591	0.039030469	TRUE	TRUE	0.417539659	0.215296723	-0.202242936
359	FAM186A	0.001049792	NA	NA	NA	0.039030469	TRUE	TRUE	0.635496447	0	-0.635496447
360	GRIK5	0.001059288	1.669905427	2.676537029	0.663273826	0.039030469	TRUE	TRUE	2.262800773	2.365028167	0.102227394
361	KCNT1	0.001060897	-2.062551304	-1.103082018	-3.02202059	0.039030469	TRUE	TRUE	3.959939896	0.971498337	-2.988441559
362	UBQLN1	0.001043373	-0.664798075	0.336429952	-1.666026102	0.039030469	TRUE	TRUE	4.785927121	2.688353305	-2.097573816
363	CDH13	0.001064462	-1.999592683	-1.018816761	-2.980368604	0.039053745	TRUE	TRUE	3.783432249	1.500788702	-2.282643547
364	MAGI3	0.001079073	-1.424452709	-0.526496121	-2.322409297	0.03948101	TRUE	TRUE	7.145831517	4.877782704	-2.268048813
365	C4orf45	0.001095025	1.849930448	3.006691487	0.69316941	0.039651181	TRUE	TRUE	1.281779114	1.623481286	0.341702172
366	ENSG00000237851	0.001095633	-0.687756536	-0.348196321	-1.027316752	0.039651181	TRUE	TRUE	0.993944647	0.080770108	-0.913174539
367	GRIA1	0.001091038	0.118304213	0.596319009	-0.359710584	0.039651181	TRUE	TRUE	7.980718786	6.513664481	-1.467054305
368	SEC22B	0.001095476	-0.007465539	0.879225042	-0.89415612	0.039651181	TRUE	TRUE	2.011877057	1.292731616	-0.719145441
369	ENSG00000285817	0.001103114	NA	NA	NA	0.039813742	TRUE	TRUE	0.599663455	0	-0.599663455
370	AGBL4	0.001110225	-0.221356132	-0.058121526	-0.384590738	0.039962089	TRUE	TRUE	10.56563942	9.80007612	-0.765563299
371	FMN1	0.001120564	-0.638171523	-0.117436428	-1.158906619	0.039972518	TRUE	TRUE	9.423148444	8.260224606	-1.162923839
372	KATNA1	0.00112252	0.764106133	1.612504667	-0.084292401	0.039972518	TRUE	TRUE	0.97268687	0.991757957	0.019071087
373	MPHOSPH9	0.00112118	-1.423644039	-0.454056155	-2.393231923	0.039972518	TRUE	TRUE	5.132692965	2.908958426	-2.223734539
374	SRD5A3-AS1	0.001113933	1.028853991	1.924098876	0.133609107	0.039972518	TRUE	TRUE	0.43410267	0.681482747	0.247380077
375	BRD9	0.00113623	1.770602759	2.779288634	0.761916883	0.040214206	TRUE	TRUE	1.433218359	1.606091149	0.17287279
376	FUT8	0.001132669	-1.18421202	-0.399929933	-1.968494107	0.040214206	TRUE	TRUE	7.254313778	4.608348578	-2.6459652
377	LRMDA	0.001138366	1.908935043	2.994316208	0.823553879	0.040214206	TRUE	TRUE	1.878076263	2.212639806	0.334563543
378	CFAP221	0.001144192	-1.944309142	-0.990819142	-2.897799142	0.040313081	TRUE	TRUE	3.966500402	1.275180161	-2.691320241
379	ERP29	0.001153114	0.562468831	1.35642887	-0.231491207	0.040361284	TRUE	TRUE	0.677958314	0.462522722	-0.215435593
380	GTF3C5	0.001153533	-0.258405529	0.251384179	-0.768195237	0.040361284	TRUE	TRUE	0.820131954	0.27057871	-0.549553244
381	TMSB4X	0.001154652	1.155062851	2.332796967	-0.022671265	0.040361284	TRUE	TRUE	3.759078153	2.593922503	-1.16515565
382	ENSG00000262119	0.001165008	NA	NA	NA	0.040616677	TRUE	TRUE	0.428847487	0	-0.428847487
383	SNAP25-AS1	0.001169628	0.867677769	1.269444935	0.465910603	0.040671278	TRUE	TRUE	6.960111697	6.485540825	-0.474570872
384	SPIRE1	0.001177511	0.468983726	0.758993742	0.178973709	0.040838772	TRUE	TRUE	7.156933316	6.480582568	-0.676350748
385	SLC39A6	0.001184172	-0.199680166	0.473799153	-0.873159485	0.040856991	TRUE	TRUE	1.155196627	0.614020124	-0.541176503
386	TMEM167B	0.001183057	-0.039860781	0.63298491	-0.712706471	0.040856991	TRUE	TRUE	0.962200012	0.449933787	-0.512266225
387	RPS9	0.001213774	0.923450741	1.800565393	0.046336088	0.041770119	TRUE	TRUE	0.895438851	0.924804454	0.029365603
388	PTPRD	0.001238601	-0.26163958	-0.112877764	-0.410401397	0.042514655	TRUE	TRUE	12.07552666	11.31253786	-0.762988806
389	ENSG00000291065	0.001254694	1.425373823	2.502440685	0.34830696	0.04292138	TRUE	TRUE	4.298876685	3.802413746	-0.496462939
390	KIFC2	0.001256896	-1.02832761	-0.436210318	-1.620444901	0.04292138	TRUE	TRUE	1.766721785	0.477854468	-1.288867317
391	SLC25A22	0.00127238	1.515239405	2.570529458	0.459949352	0.043339004	TRUE	TRUE	0.934085143	1.264238262	0.330153119
392	NRIR	0.001286285	-0.572302513	-0.235872636	-0.908732389	0.043479058	TRUE	TRUE	0.822113663	0.153857501	-0.668256162
393	RGS6	0.001284776	0.247928037	0.783150024	-0.287293951	0.043479058	TRUE	TRUE	8.836582269	8.346110422	-0.490471848
394	TTC28	0.001282894	0.798956915	1.470720448	0.127193383	0.043479058	TRUE	TRUE	5.87246098	5.406943812	-0.465517168
395	CADM2	0.001290378	-0.225305041	-0.090301838	-0.360308245	0.043506962	TRUE	TRUE	12.46382008	12.12973549	-0.334084584
396	PPP2R2B	0.001302728	-0.334395602	-0.152499258	-0.516291947	0.0435923	TRUE	TRUE	9.860704639	9.467274279	-0.39343036
397	SGCD	0.001299773	-0.755323798	0.105422366	-1.616069962	0.0435923	TRUE	TRUE	2.518853982	1.050199213	-1.468654769
398	SRRM2	0.001298	1.522157437	2.238659352	0.805655521	0.0435923	TRUE	TRUE	4.714623622	4.116121052	-0.598502571
399	LRRC47	0.0013075	1.007019817	1.934708688	0.079330946	0.043642329	TRUE	TRUE	0.699603491	0.603525343	-0.096078148
400	CARHSP1	0.001320508	0.908519398	1.836774814	-0.019736019	0.043856661	TRUE	TRUE	1.387970161	1.409922215	0.021952054
401	LYPLA1	0.001320503	-1.549710194	-0.859803969	-2.239616418	0.043856661	TRUE	TRUE	2.521194092	0.826261497	-1.694932595
402	LINC01409	0.001325756	1.486208006	2.503098363	0.469317648	0.043921424	TRUE	TRUE	1.335428536	1.394640835	0.059212299
403	SOCS6	0.001336003	-0.551871823	0.114632478	-1.218376123	0.044151101	TRUE	TRUE	1.485083727	0.427912182	-1.057171545
404	AUTS2	0.001347798	-0.266950376	-0.092151369	-0.441749382	0.044430642	TRUE	TRUE	10.14401684	9.982684089	-0.161332751
405	RBFOX3	0.001360216	-0.388111388	-0.165933392	-0.610289384	0.044729277	TRUE	TRUE	9.210556182	7.884195095	-1.326361087
406	ENSG00000289528	0.001374295	-0.71609221	-0.341194463	-1.090989957	0.045080943	TRUE	TRUE	0.935602178	0.208667147	-0.726935031
407	FSIP2	0.001378812	0.824768162	1.763273388	-0.113737063	0.045117965	TRUE	TRUE	1.172102056	0.746349319	-0.425752737
408	CSMD2	0.00140977	1.26649627	2.099891505	0.433101035	0.045514581	TRUE	TRUE	4.658230857	4.139351148	-0.518879709
409	ENSG00000272800	0.001409951	0.314511485	1.147065206	-0.518042236	0.045514581	TRUE	TRUE	1.434427716	0.984889904	-0.449537812
410	ENSG00000286863	0.001394569	-1.595165708	-0.680071013	-2.510260402	0.045514581	TRUE	TRUE	7.20023082	4.465351029	-2.734879791
411	ENSG00000289873	0.00140592	-2.064568564	-1.011829447	-3.117307681	0.045514581	TRUE	TRUE	3.761898664	1.904730056	-1.857168608
412	KCNQ1OT1	0.001414855	0.096409333	1.280997993	-1.088179328	0.045514581	TRUE	TRUE	3.732207536	1.819343078	-1.912864457
413	MPI	0.00141482	-0.146342078	0.189329552	-0.482013708	0.045514581	TRUE	TRUE	0.451342894	0.140097283	-0.311245611
414	PDE1C	0.001405232	-1.507067367	-0.494247454	-2.51988728	0.045514581	TRUE	TRUE	7.487141275	4.52366655	-2.963474725
415	ENSG00000279277	0.001421033	0.914797735	1.73313263	0.09646284	0.045603181	TRUE	TRUE	0.300309777	0.481923392	0.181613616
416	FTH1	0.001428231	1.94148916	2.922004766	0.960973554	0.045723982	TRUE	TRUE	3.873326363	3.477537902	-0.39578846
417	NDUFV3	0.00144952	1.76110186	2.865493028	0.656710691	0.046183518	TRUE	TRUE	2.547969095	2.227751008	-0.320218087
418	RBM19	0.001446305	0.621492626	1.561960898	-0.318975647	0.046183518	TRUE	TRUE	1.539132584	1.043106446	-0.496026137
419	SLC38A10	0.001456884	1.148873909	2.149074465	0.148673352	0.046307365	TRUE	TRUE	1.286306234	0.979051006	-0.307255228
420	ENSG00000267571	0.001491119	0.682681902	1.425579367	-0.060215564	0.047278905	TRUE	TRUE	0.404574286	0.453532642	0.048958356
421	OCA2	0.00149455	-1.882197015	-0.905339821	-2.859054209	0.047278905	TRUE	TRUE	3.960386441	1.396206293	-2.564180148
422	CAPS2	0.001498418	-1.298449018	-0.458389569	-2.138508467	0.047288934	TRUE	TRUE	6.573979467	3.630308961	-2.943670506
423	ARMCX5-GPRASP2	0.001521189	-1.777634459	-0.825842354	-2.729426565	0.047781132	TRUE	TRUE	4.448735894	2.134754434	-2.31398146
424	ENSG00000267248	0.001517999	0.213050576	0.765146179	-0.339045028	0.047781132	TRUE	TRUE	0.481003199	0.30765703	-0.17334617
425	CTPS2	0.001529139	-0.841749659	-0.47697482	-1.206524497	0.047917822	TRUE	TRUE	1.083874062	0.14161396	-0.942260102
426	LNX2	0.001535533	-1.726862355	-0.924554769	-2.52916994	0.048005229	TRUE	TRUE	3.291132591	0.974729424	-2.316403167
427	ADH5	0.001543972	-0.59445415	-0.165813015	-1.023095285	0.048156029	TRUE	TRUE	0.967426419	0.217201321	-0.750225098
428	CADM3-AS1	0.001555685	1.24677528	2.166884998	0.326665562	0.048295123	TRUE	TRUE	0.49851297	0.753399724	0.254886755
429	CPVL	0.001552602	1.379429035	2.463857624	0.295000446	0.048295123	TRUE	TRUE	0.943572058	1.143463052	0.199890993
430	NAT8L	0.00157185	-1.226662635	-0.620738122	-1.832587148	0.048683478	TRUE	TRUE	1.929504077	0.339797543	-1.589706534
431	LINC00987	0.001587092	NA	NA	NA	0.049041499	TRUE	TRUE	0.825472758	0	-0.825472758
432	SORCS3	0.001604035	-1.838344424	-0.683582068	-2.99310678	0.04945031	TRUE	TRUE	7.134720661	3.853906883	-3.280813778
433	ZNF18	0.001608779	NA	NA	NA	0.049482021	TRUE	TRUE	0.596519546	0	-0.596519546
434	ACYP2	0.001627422	0.65867587	1.1845923	0.13275944	0.049940091	TRUE	TRUE	6.747400267	5.994894048	-0.752506219
435	PKM	0.001635732	-1.651516128	-0.770379264	-2.532652993	0.050079732	TRUE	TRUE	3.534135968	1.227963304	-2.306172664
436	BAG1	0.001658984	-0.078053872	0.389396183	-0.545503927	0.050675108	TRUE	TRUE	0.607988505	0.254300027	-0.353688478
437	GRIK4	0.001673514	1.597484367	2.499252149	0.695716585	0.051001972	TRUE	TRUE	3.874132757	4.118468061	0.244335304
438	ETV6	0.001682164	-1.643916098	-0.802435335	-2.48539686	0.05114855	TRUE	TRUE	3.468418994	1.683943485	-1.784475509
439	D2HGDH	0.001686542	0.418062705	1.151657581	-0.315532171	0.051164854	TRUE	TRUE	0.780022875	0.672536624	-0.10748625
440	HMBOX1	0.001697115	-0.816805048	0.205110218	-1.838720313	0.051368588	TRUE	TRUE	4.979794848	2.797615433	-2.182179414
441	SYNE2	0.001796853	0.892202464	1.753209247	0.031195682	0.054264139	TRUE	TRUE	0.632880428	0.715524969	0.082644542
442	NEMP2	0.001821918	0.445907532	1.148474817	-0.256659752	0.054649327	TRUE	TRUE	0.336915014	0.331033691	-0.005881323
443	POLR3C	0.0018142	1.339194737	2.323027209	0.355362266	0.054649327	TRUE	TRUE	0.88407562	0.913592209	0.029516589
444	SMG6	0.001819279	1.4065782	2.201043772	0.612112629	0.054649327	TRUE	TRUE	4.244821847	4.148503181	-0.096318666
445	BRWD3	0.001834976	-1.650679403	-0.812203271	-2.489155536	0.054917321	TRUE	TRUE	3.543707098	1.839218541	-1.704488557
446	ENSG00000261460	0.001840615	1.24679524	2.365678556	0.127911924	0.05496259	TRUE	TRUE	2.362036008	2.12928798	-0.232748028
447	ENSG00000284691	0.001849019	NA	NA	NA	0.055023134	TRUE	TRUE	0.468915372	0	-0.468915372
448	FOXN2	0.001850906	0.835095805	1.701034901	-0.03084329	0.055023134	TRUE	TRUE	0.858417009	0.911489684	0.053072675
449	IFT27	0.001862773	0.125868945	0.676550211	-0.424812322	0.055252587	TRUE	TRUE	0.492744708	0.189713744	-0.303030963
450	FMO5	0.001879474	1.494614989	2.627449674	0.361780305	0.055624091	TRUE	TRUE	2.066897771	1.803743403	-0.263154367
451	ENSG00000289156	0.001884674	1.733584114	2.731116745	0.736051482	0.05565431	TRUE	TRUE	3.528150478	2.8000741	-0.728076378
452	FRMD4A	0.001889396	-0.324143747	0.045167679	-0.693455174	0.055670315	TRUE	TRUE	10.69864665	9.856631616	-0.842015036
453	SLC27A5	0.001908004	-0.815549147	-0.459743387	-1.171354906	0.056094473	TRUE	TRUE	1.061600794	0.18895645	-0.872644344
454	ZBTB24	0.001917753	-0.604159141	-0.228536491	-0.979781791	0.056256907	TRUE	TRUE	0.798219464	0.151027312	-0.647192151
455	ATOX1	0.001931132	0.70277493	1.465041909	-0.059492048	0.05635716	TRUE	TRUE	0.481011868	0.442808606	-0.038203262
456	ENSG00000286577	0.00192667	-0.089940827	0.317105431	-0.496987084	0.05635716	TRUE	TRUE	0.420252127	0.232221784	-0.188030342
457	USP10	0.001933866	1.044313326	2.060421686	0.028204966	0.05635716	TRUE	TRUE	3.15595029	2.566569028	-0.589381261
458	WLS	0.001943182	-1.481503347	-0.758799569	-2.204207124	0.056505028	TRUE	TRUE	2.353978439	0.723053876	-1.630924563
459	SIDT1	0.001950403	-1.599874118	-0.616653104	-2.583095131	0.056591433	TRUE	TRUE	5.660690024	2.778201519	-2.882488505
460	ABCC9	0.001958103	-1.281035253	-0.719835552	-1.842234954	0.056691328	TRUE	TRUE	1.861465451	0.490644234	-1.370821217
461	SPAG16	0.001970415	-1.439900774	-0.446864662	-2.432936887	0.05692405	TRUE	TRUE	6.601177789	3.939961967	-2.661215822
462	MTG2	0.001992038	0.129256746	0.953313557	-0.694800066	0.057424158	TRUE	TRUE	1.379050602	0.538309754	-0.840740848
463	CADPS	0.002006578	0.19537871	0.373838135	0.016919286	0.057718377	TRUE	TRUE	9.409871006	8.853120814	-0.556750193
464	OLFM3	0.002015696	-0.519377606	-0.087838598	-0.950916614	0.057731274	TRUE	TRUE	8.670156371	6.666076197	-2.004080175
465	SNIP1	0.002013531	1.053007035	1.929812132	0.176201938	0.057731274	TRUE	TRUE	0.431972782	0.547796613	0.115823831
466	KNOP1	0.002032477	1.339871506	2.333169095	0.346573918	0.05785078	TRUE	TRUE	0.604166553	0.664496207	0.060329654
467	LNP1	0.0020329	-0.073164522	0.379598945	-0.525927989	0.05785078	TRUE	TRUE	0.531067581	0.288047762	-0.243019819
468	PNRC1	0.002031236	-0.370727297	0.096718406	-0.838173	0.05785078	TRUE	TRUE	0.82679662	0.287498444	-0.539298176
469	SGSM1	0.002057968	0.643582174	1.201292692	0.085871657	0.058439283	TRUE	TRUE	5.920478338	5.104644281	-0.815834057
470	MAPK10	0.002109289	-0.30210855	-0.133727551	-0.470489549	0.059769165	TRUE	TRUE	10.2932547	9.802134668	-0.49112003
471	ZNF704	0.002120793	-1.848528241	-0.875064651	-2.821991831	0.059967561	TRUE	TRUE	5.892081055	3.053502751	-2.838578303
472	DLGAP1-AS5	0.002157172	1.930485881	3.14018672	0.720785043	0.060119548	TRUE	TRUE	1.771264425	1.773263453	0.001999028
473	ENSG00000250954	0.00214592	-1.019251016	-0.501920066	-1.536581966	0.060119548	TRUE	TRUE	1.520506969	0.613044337	-0.907462632
474	ENSG00000287191	0.002152888	1.111259212	1.983690528	0.238827895	0.060119548	TRUE	TRUE	0.409912251	0.632101199	0.222188947
475	NGRN	0.002139849	-1.791820872	-0.811378059	-2.772263686	0.060119548	TRUE	TRUE	3.71803716	0.965158841	-2.752878319
476	SAYSD1	0.002155507	-0.079723053	0.25080919	-0.410255295	0.060119548	TRUE	TRUE	0.349016792	0.207263808	-0.141752985
477	SETDB1	0.002162281	0.447771177	1.369684132	-0.474141777	0.060119548	TRUE	TRUE	1.472828972	1.086094495	-0.386734477
478	SPATA6L	0.002160922	0.76306847	1.822821511	-0.29668457	0.060119548	TRUE	TRUE	1.689210385	1.418704125	-0.27050626
479	WHRN	0.002150754	-1.18226904	-0.680843604	-1.683694476	0.060119548	TRUE	TRUE	1.697973292	0.592518332	-1.105454961
480	GMDS-DT	0.002167947	1.991909221	3.096269593	0.88754885	0.060151508	TRUE	TRUE	3.767525714	3.709358943	-0.058166771
481	GK	0.002209339	0.667064359	1.891901264	-0.557772545	0.061172498	TRUE	TRUE	3.06220652	1.806665711	-1.255540809
482	WDR37	0.002219357	1.019105392	1.866245322	0.171965462	0.06132241	TRUE	TRUE	4.615110912	3.605268894	-1.009842018
483	MAGEC3	0.002243732	0.012414473	0.629045953	-0.604217007	0.061867537	TRUE	TRUE	0.782578586	0.428060508	-0.354518078
484	NIFK	0.002254091	NA	NA	NA	0.062024763	TRUE	TRUE	0.536300946	0	-0.536300946
485	ENSG00000285728	0.002261469	0.228808202	0.851135665	-0.393519261	0.062099465	TRUE	TRUE	0.536327226	0.404376539	-0.131950687
486	EDEM1	0.002268934	0.476056177	1.402690835	-0.450578481	0.062176264	TRUE	TRUE	1.837461352	1.425614441	-0.411846911
487	KCNJ8	0.002318138	-0.153245954	0.188076812	-0.49456872	0.063264254	TRUE	TRUE	0.382955482	0.142202303	-0.240753179
488	TRPS1	0.002314069	1.191567068	2.440642496	-0.057508359	0.063264254	TRUE	TRUE	2.144751122	1.81393836	-0.330812762
489	SEMA3A	0.002328158	1.858545374	3.465037389	0.25205336	0.063407778	TRUE	TRUE	2.104139107	1.310267855	-0.793871252
490	SUDS3	0.002334238	1.708658533	2.748648215	0.668668852	0.063443634	TRUE	TRUE	2.504904659	2.091848813	-0.413055847
491	RFXAP	0.002363325	-0.512798799	0.309853073	-1.335450671	0.064103379	TRUE	TRUE	2.126982467	1.115950926	-1.011031541
492	ENSG00000287907	0.002371486	1.116187684	2.019038938	0.21333643	0.064193994	TRUE	TRUE	0.552304649	1.247836329	0.695531681
493	GLCCI1	0.002380328	-1.16850991	-0.345182128	-1.991837693	0.064257726	TRUE	TRUE	7.06603963	3.659765589	-3.406274041
494	PCSK6	0.00238349	0.919702045	1.73866536	0.10073873	0.064257726	TRUE	TRUE	0.379626252	0.74820593	0.368579678
495	ABCB1	0.002391497	1.884048941	3.063799441	0.70429844	0.06431964	TRUE	TRUE	2.740632078	2.627251008	-0.113381071
496	IL6ST	0.002395445	-1.218628766	-0.640376503	-1.79688103	0.06431964	TRUE	TRUE	1.921939619	0.533653575	-1.388286045
497	TTPAL	0.002400311	0.678853565	1.550955939	-0.193248809	0.064320603	TRUE	TRUE	0.854185914	0.746865917	-0.107319997
498	ENSG00000290459	0.002409842	0.754491735	1.602057834	-0.093074363	0.06444633	TRUE	TRUE	0.783616821	0.759641856	-0.023974965
499	NIPSNAP3A	0.00241647	0.069915284	0.566593118	-0.42676255	0.064494076	TRUE	TRUE	0.499008053	0.331668491	-0.167339562
500	ENSG00000286133	0.002432494	-0.339640554	0.048467876	-0.727748984	0.064719343	TRUE	TRUE	0.759801988	0.211969452	-0.547832536
501	UQCRC2	0.002434629	-1.403391365	-0.419244341	-2.387538389	0.064719343	TRUE	TRUE	3.801408597	1.385444323	-2.415964274
502	ENSG00000261098	0.002440535	-0.590868839	-0.30929914	-0.872438538	0.064747102	TRUE	TRUE	0.729615211	0.073390924	-0.656224287
503	BAAT	0.002492725	NA	NA	NA	0.065479506	TRUE	TRUE	0.585232091	0	-0.585232091
504	ENSG00000250723	0.002485752	-1.801476322	-0.987385511	-2.615567132	0.065479506	TRUE	TRUE	2.824578362	1.39673656	-1.427841801
505	MAST3	0.002476594	-1.47185303	-0.616962976	-2.326743084	0.065479506	TRUE	TRUE	2.982122176	0.916639695	-2.065482481
506	SRP54	0.002482647	0.07954037	0.956098916	-0.797018176	0.065479506	TRUE	TRUE	1.896284761	1.389272886	-0.507011875
507	SYN3	0.002488227	0.794552778	1.455257454	0.133848103	0.065479506	TRUE	TRUE	6.293361846	5.412105072	-0.881256773
508	SIPA1L1	0.002513641	0.456429203	0.703588622	0.209269784	0.06589896	TRUE	TRUE	8.189921422	7.08548957	-1.104431852
509	C17orf75	0.002526998	-0.028985011	0.569010292	-0.626980314	0.066004046	TRUE	TRUE	0.790853656	0.422059306	-0.368794351
510	ZNF670	0.002527561	-0.489806279	0.081442205	-1.061054764	0.066004046	TRUE	TRUE	1.182284888	0.359646935	-0.822637954
511	RRBP1	0.002571027	1.041606434	1.89336796	0.189844907	0.06700771	TRUE	TRUE	0.424347461	0.745919203	0.321571742
512	ARMH1	0.002589311	1.199633905	2.142582757	0.256685054	0.067221142	TRUE	TRUE	1.171334929	1.485747394	0.314412465
513	LINC01118	0.002587087	0.48650649	1.258542567	-0.285529587	0.067221142	TRUE	TRUE	0.344659536	0.296467445	-0.048192091
514	CACNA1A	0.002595704	-0.38595048	-0.048474578	-0.723426381	0.067256	TRUE	TRUE	8.838680533	6.943840689	-1.894839844
515	PPP1R1C	0.002602564	0.515036358	1.163531536	-0.133458819	0.067302819	TRUE	TRUE	0.332699503	0.408393314	0.075693811
516	BCL2L13	0.002615872	1.6018887	2.583709276	0.620068124	0.067418564	TRUE	TRUE	2.854264637	3.050569709	0.196305073
517	ENSG00000260185	0.002617165	0.446154507	1.094686377	-0.202377363	0.067418564	TRUE	TRUE	0.329745141	0.338958415	0.009213274
518	ORMDL3	0.002632395	0.11460879	0.605701143	-0.376483562	0.067658294	TRUE	TRUE	0.345904838	0.196264824	-0.149640014
519	XPOT	0.002636631	1.340800032	2.333617471	0.347982594	0.067658294	TRUE	TRUE	1.825193358	2.021623063	0.196429705
520	DDX3X	0.002657284	-0.04225047	0.987539869	-1.072040808	0.068057126	TRUE	TRUE	3.212703825	1.801723758	-1.410980067
521	CRACDL	0.002721096	0.89468497	1.566811871	0.222558069	0.069450686	TRUE	TRUE	5.723596525	4.657198696	-1.066397828
522	FMN2	0.002722125	-0.338797407	-0.132827372	-0.544767443	0.069450686	TRUE	TRUE	9.165836662	7.887413898	-1.278422765
523	DLEU1	0.00273333	0.959658148	2.096965969	-0.177649673	0.069603228	TRUE	TRUE	3.084964397	1.88087827	-1.204086126
524	CHGA	0.00274861	-1.738617626	-0.739646517	-2.737588735	0.06980894	TRUE	TRUE	4.925682764	1.865596152	-3.060086612
525	MIR4713HG	0.002751892	0.36232985	1.002379794	-0.277720093	0.06980894	TRUE	TRUE	0.510937917	0.335423417	-0.1755145
526	MEG8	0.002778459	0.472509407	0.766637245	0.178381569	0.070348897	TRUE	TRUE	7.246049783	6.559758702	-0.686291081
527	CLIC2	0.002790598	NA	NA	NA	0.070522164	TRUE	TRUE	0.850344201	0	-0.850344201
528	HAVCR2	0.002801201	-0.667847478	-0.117248924	-1.218446032	0.070656051	TRUE	TRUE	1.171689904	0.192620701	-0.979069203
529	ZXDC	0.002822316	1.721487038	2.852766537	0.59020754	0.071054077	TRUE	TRUE	2.586714676	2.200453081	-0.386261595
530	SLC16A1	0.002837896	0.00486523	0.611695156	-0.601964696	0.071311517	TRUE	TRUE	0.750689955	0.227356811	-0.523333143
531	ENSG00000249335	0.002858074	-1.767021866	-0.869523294	-2.664520439	0.071683292	TRUE	TRUE	3.965421853	1.847218655	-2.118203198
532	DLGAP1-AS1	0.002882162	1.138482865	2.150285227	0.126680504	0.071829091	TRUE	TRUE	1.35998809	1.072600068	-0.287388022
533	DNAJC25	0.002900431	-0.197554839	0.498839835	-0.893949513	0.071829091	TRUE	TRUE	1.367682139	0.538304387	-0.829377752
534	ENSG00000287474	0.002881113	-0.977562971	-0.582684826	-1.372441117	0.071829091	TRUE	TRUE	1.228812909	0.204349841	-1.024463069
535	HSPA14	0.002907034	1.323263041	2.285941243	0.360584839	0.071829091	TRUE	TRUE	1.141660833	1.454335692	0.312674859
536	INTS15	0.002900055	1.144356444	2.177383652	0.111329236	0.071829091	TRUE	TRUE	0.701469265	0.661702273	-0.039766992
537	SLC22A8	0.002902333	-0.7558123	-0.395218584	-1.116406016	0.071829091	TRUE	TRUE	1.034166928	0.153179076	-0.880987852
538	SLC25A26	0.002886522	0.177286695	1.160384237	-0.805810846	0.071829091	TRUE	TRUE	4.355085566	3.053911529	-1.301174038
539	TP53BP1	0.00288997	0.985533052	1.935210768	0.035855335	0.071829091	TRUE	TRUE	4.087097524	3.098244736	-0.988852787
540	LIMS1	0.002931957	1.698296236	2.697828707	0.698763765	0.072177077	TRUE	TRUE	2.460599397	2.651878481	0.191279084
541	RPL6	0.002931318	-0.274025614	0.423864781	-0.97191601	0.072177077	TRUE	TRUE	1.343570063	0.557227177	-0.786342886
542	VSTM2A	0.002957913	0.270849046	1.061686993	-0.519988902	0.072547858	TRUE	TRUE	1.031683727	0.552103653	-0.479580074
543	WSCD2	0.002957139	-1.647561754	-0.786360271	-2.508763237	0.072547858	TRUE	TRUE	3.511851456	1.268994941	-2.242856514
544	CDH2	0.002981968	-0.855843659	-0.240700685	-1.470986632	0.072936479	TRUE	TRUE	7.55905932	4.727535303	-2.831524017
545	KHDRBS3	0.002989085	-0.22483306	-0.00740972	-0.442256401	0.072936479	TRUE	TRUE	10.34902071	9.521295166	-0.827725543
546	PPP1R15A	0.002995664	0.167492899	0.729508387	-0.39452259	0.072936479	TRUE	TRUE	0.439458929	0.261819273	-0.177639656
547	SCN3B	0.002992987	1.205272214	2.226206089	0.184338339	0.072936479	TRUE	TRUE	2.564442083	2.281048614	-0.283393469
548	DNAJC16	0.003005218	-0.366525542	0.548620894	-1.281671977	0.073017005	TRUE	TRUE	2.341609055	1.029870261	-1.311738795
549	LRRC8B	0.003009937	0.808830564	1.389176448	0.22848468	0.073017005	TRUE	TRUE	5.993267243	5.042246272	-0.951020972
550	PLEKHM1	0.003034803	0.626376584	1.505040721	-0.252287553	0.073486372	TRUE	TRUE	1.530870141	1.718354671	0.18748453
551	GDPD5	0.003051676	0.718381074	1.476593833	-0.039831685	0.073627212	TRUE	TRUE	0.480877047	0.682800292	0.201923245
552	OS9	0.003051381	1.377993083	2.513346259	0.242639906	0.073627212	TRUE	TRUE	1.212902604	0.857924049	-0.354978555
553	ENSG00000290921	0.003065038	-0.164053096	0.871484951	-1.199591144	0.073815858	TRUE	TRUE	3.6438185	2.160220957	-1.483597542
554	SNAI3-AS1	0.003076064	0.844083546	1.743335297	-0.055168205	0.073947698	TRUE	TRUE	0.887995044	0.719937751	-0.168057294
555	BPHL	0.003114152	1.335476687	2.426230001	0.244723373	0.074537287	TRUE	TRUE	0.660435004	0.935605036	0.275170032
556	ENSG00000285955	0.003116882	-0.515489767	-0.257792902	-0.773186632	0.074537287	TRUE	TRUE	0.601163716	0.060228122	-0.540935593
557	TBC1D15	0.00311738	1.623678556	2.497083705	0.750273406	0.074537287	TRUE	TRUE	3.721383541	3.464579354	-0.256804188
558	ABCC8	0.003174785	-0.696259764	0.170218467	-1.562737996	0.075231118	TRUE	TRUE	2.365870665	0.738345649	-1.627525015
559	ATOSA	0.003158118	-1.113092512	-0.140390828	-2.085794196	0.075231118	TRUE	TRUE	5.243297791	3.179427066	-2.063870725
560	CDC37L1	0.003166507	-0.338692279	0.398196554	-1.075581112	0.075231118	TRUE	TRUE	1.568972477	0.751967446	-0.817005031
561	GATD3	0.003168367	0.077932744	0.492288447	-0.336422958	0.075231118	TRUE	TRUE	0.371716046	0.3247343	-0.046981747
562	GTPBP2	0.003171916	1.052724186	1.927660575	0.177787798	0.075231118	TRUE	TRUE	0.699327267	0.925807417	0.22648015
563	SLC12A8	0.003180291	1.079830017	2.14272777	0.016932265	0.075231118	TRUE	TRUE	1.275310219	1.234066985	-0.041243234
564	PWP2	0.003203573	-0.032447498	0.339605196	-0.404500193	0.075549552	TRUE	TRUE	0.348798102	0.217669488	-0.131128615
565	SND1	0.003205098	0.848983688	1.526326503	0.171640874	0.075549552	TRUE	TRUE	5.717539553	4.839043561	-0.878495992
566	EPS15L1	0.003214979	-0.400150653	0.609029979	-1.409331286	0.075648567	TRUE	TRUE	4.36610242	2.631474924	-1.734627496
567	DOP1A	0.003239359	-0.158439731	0.557468161	-0.874347622	0.076036428	TRUE	TRUE	6.421966494	4.84260324	-1.579363254
568	KBTBD8	0.003242881	NA	NA	NA	0.076036428	TRUE	TRUE	0.413849341	0	-0.413849341
569	HES4	0.003278138	0.969224931	1.816264814	0.122185048	0.076728011	TRUE	TRUE	0.323099033	0.44444306	0.121344027
570	ADAMTS16	0.003304317	2.030215026	3.25677424	0.803655812	0.077128392	TRUE	TRUE	2.076883586	2.062031234	-0.014852352
571	LINC01115.1	0.003306826	-0.427767322	-0.067741297	-0.787793347	0.077128392	TRUE	TRUE	0.660988688	0.302567315	-0.358421372
572	BRINP2	0.00331656	0.119256303	1.133435911	-0.894923306	0.077192249	TRUE	TRUE	4.366265534	3.136206579	-1.230058955
573	OSER1	0.003321156	0.519214081	1.226711773	-0.18828361	0.077192249	TRUE	TRUE	0.580965923	0.767396508	0.186430585
574	PHAX	0.003327103	-0.865203532	-0.297809283	-1.432597781	0.077195742	TRUE	TRUE	1.544413041	0.469388874	-1.075024168
575	EML5	0.003345285	-0.48739743	0.559281347	-1.534076207	0.077482621	TRUE	TRUE	4.374313434	2.484211181	-1.890102253
576	LIX1L-AS1	0.003357076	NA	NA	NA	0.077486198	TRUE	TRUE	0.421996294	0	-0.421996294
577	ZNF213	0.003352318	0.370673576	1.239257665	-0.497910514	0.077486198	TRUE	TRUE	1.152341048	0.815660692	-0.336680355
578	NSMCE4A	0.003379348	-0.353410731	-0.018823361	-0.687998101	0.077865334	TRUE	TRUE	0.668557852	0.064262097	-0.604295755
579	SARAF	0.00339111	-0.024211989	0.965790403	-1.014214381	0.078001396	TRUE	TRUE	4.42354922	3.055517278	-1.368031942
580	HSPA8	0.003433094	0.676039509	1.734834847	-0.382755828	0.078830941	TRUE	TRUE	2.09861338	1.171134201	-0.927479178
581	DPY19L3	0.003447268	0.903688895	1.896454337	-0.089076548	0.079020159	TRUE	TRUE	1.733062485	1.442152328	-0.290910157
582	B4GALT5	0.003488373	1.099799083	2.12655949	0.073038677	0.079825006	TRUE	TRUE	3.818909653	2.954304706	-0.864604947
583	CCDC85A	0.003526898	-0.714539938	-0.187118763	-1.241961112	0.080155686	TRUE	TRUE	8.841119935	6.919811226	-1.921308709
584	IGSF11	0.00352353	2.045022149	3.242299794	0.847744505	0.080155686	TRUE	TRUE	2.635430973	2.367262117	-0.268168857
585	MAN2A1	0.00351984	-0.003046345	0.506045006	-0.512137697	0.080155686	TRUE	TRUE	7.502184585	5.889988661	-1.612195923
586	MFSD13A	0.003519583	0.324716537	1.030268781	-0.380835706	0.080155686	TRUE	TRUE	0.831016811	0.734048943	-0.096967869
587	COG3	0.003561057	1.014767099	2.02664387	0.002890329	0.080656728	TRUE	TRUE	2.835060283	2.294429804	-0.54063048
588	RWDD4	0.00355976	-0.211187043	0.304564345	-0.726938431	0.080656728	TRUE	TRUE	0.784179725	0.356994705	-0.42718502
589	CTSD	0.003575323	1.317368155	2.302185976	0.332550334	0.08070535	TRUE	TRUE	1.062511098	0.970397311	-0.092113787
590	ENSG00000236501	0.003569635	NA	NA	NA	0.08070535	TRUE	TRUE	0.421926506	0	-0.421926506
591	EIF2B4	0.003607817	0.338229608	0.981322935	-0.304863719	0.080765569	TRUE	TRUE	0.543548089	0.32935515	-0.214192939
592	EPB41L3	0.003614377	0.684795964	1.118759674	0.250832255	0.080765569	TRUE	TRUE	6.868098014	6.539819893	-0.328278121
593	FRAS1	0.003597981	0.838491394	1.345631606	0.331351183	0.080765569	TRUE	TRUE	7.140900853	6.558182292	-0.582718561
594	RMND1	0.003614362	0.378362634	1.308460954	-0.551735687	0.080765569	TRUE	TRUE	1.925889711	1.352985229	-0.572904482
595	SEMA3E	0.003606012	-1.411460239	-0.701569368	-2.121351109	0.080765569	TRUE	TRUE	2.190519046	1.083967786	-1.106551261
596	STYX	0.003585883	-0.645863995	-0.301148731	-0.990579258	0.080765569	TRUE	TRUE	0.851894616	0.205509557	-0.646385059
597	CAMSAP1	0.003639583	1.129054781	2.268025822	-0.009916261	0.081056802	TRUE	TRUE	2.737606712	2.044288655	-0.693318056
598	KLHL15	0.0036364	-0.787855774	-0.368172332	-1.207539216	0.081056802	TRUE	TRUE	1.120575718	0.263695448	-0.856880269
599	SLC22A24	0.003650152	-1.232272743	-0.64580533	-1.818740157	0.08115647	TRUE	TRUE	1.835549781	0.69157038	-1.1439794
600	ENSG00000285675	0.003678562	1.384153567	2.424567193	0.34373994	0.081651807	TRUE	TRUE	1.51558512	1.468681248	-0.046903872
601	ATP8A1	0.003689112	-0.638761325	-0.115368763	-1.162153888	0.081657415	TRUE	TRUE	8.223266167	6.3568577	-1.866408467
602	MDM4	0.003691077	1.598949795	2.509534182	0.688365408	0.081657415	TRUE	TRUE	3.421061488	3.358625591	-0.062435897
603	CNTN5	0.003699538	-0.658639061	-0.170230258	-1.147047864	0.081708878	TRUE	TRUE	9.894948258	7.986279776	-1.908668482
604	MPP2	0.003720774	1.194655662	2.16658966	0.222721665	0.082041836	TRUE	TRUE	1.904802399	2.135888193	0.231085794
605	ENSG00000290588	0.00373548	1.55965464	2.997045825	0.122263455	0.082138314	TRUE	TRUE	0.896402014	0.764601903	-0.13180011
606	MGAT5B	0.003737484	-1.618512167	-0.770155122	-2.466869213	0.082138314	TRUE	TRUE	3.394393068	1.46692072	-1.927472348
607	FBXO21	0.003747606	-0.159453369	0.906122842	-1.22502958	0.082225073	TRUE	TRUE	3.578711819	2.848979803	-0.729732016
608	EIF3H	0.003766282	-0.236518074	0.782559772	-1.25559592	0.082498919	TRUE	TRUE	2.903166512	1.516489191	-1.386677321
609	FAM110B	0.003777644	0.865179094	1.950455252	-0.220097065	0.082611923	TRUE	TRUE	2.667589792	2.04976122	-0.617828572
610	DUSP14	0.003804307	0.820679508	1.698892409	-0.057533393	0.083058614	TRUE	TRUE	0.389015841	0.528876033	0.139860192
611	BEX5	0.003819776	-0.497154845	0.129035571	-1.123345261	0.083259869	TRUE	TRUE	1.313997657	0.333538353	-0.980459304
612	DENND4C	0.003849245	-1.537924862	-0.500242928	-2.575606795	0.083765103	TRUE	TRUE	4.762058144	2.560010178	-2.202047967
613	ARAP2	0.003862884	-0.570885391	-0.132506597	-1.009264185	0.083924779	TRUE	TRUE	7.075908077	5.077919155	-1.997988922
614	LINC00907	0.003881341	1.613518709	2.679047148	0.547990271	0.084188434	TRUE	TRUE	1.272590705	1.604103589	0.331512884
615	ARRDC3	0.003898721	-0.642602747	-0.149688779	-1.135516715	0.084427917	TRUE	TRUE	1.121216093	0.373068018	-0.748148074
616	CEP68	0.003915928	-1.179823699	-0.347545869	-2.01210153	0.08453332	TRUE	TRUE	2.484998688	0.961609522	-1.523389166
617	ZNF107	0.003916283	-0.341076224	-0.040818655	-0.641333792	0.08453332	TRUE	TRUE	0.55833156	0.072822722	-0.485508838
618	ENSG00000255910	0.004009691	-1.807469399	-0.593036959	-3.021901838	0.08585545	TRUE	TRUE	4.74086915	1.851691056	-2.889178094
619	HBS1L	0.00399119	-0.352967712	0.668168101	-1.374103525	0.08585545	TRUE	TRUE	3.692064257	2.338119206	-1.35394505
620	LINC02237	0.003984542	0.82180286	1.796896857	-0.153291136	0.08585545	TRUE	TRUE	0.30742177	0.543219705	0.235797935
621	MON1B	0.004009768	0.474767181	1.139352873	-0.189818511	0.08585545	TRUE	TRUE	0.410202504	0.491414128	0.081211624
622	RARB	0.004001681	-1.585808422	-0.583052942	-2.588563903	0.08585545	TRUE	TRUE	4.758693199	2.752085589	-2.00660761
623	RAPH1	0.004035042	0.260042122	1.079684574	-0.559600331	0.086257937	TRUE	TRUE	5.498281199	4.368722033	-1.129559166
624	GNG2	0.004041543	0.304310305	1.189989864	-0.581369255	0.086258445	TRUE	TRUE	1.565572614	1.055271998	-0.510300616
625	ASMTL	0.004059035	1.070468668	2.091740659	0.049196678	0.08649317	TRUE	TRUE	1.062458777	0.911052021	-0.151406756
626	ENSG00000267568	0.004075761	-0.625941317	-0.345841324	-0.90604131	0.086572551	TRUE	TRUE	0.700233069	0.066801116	-0.633431953
627	SLC38A1	0.004071839	0.539602902	1.310947955	-0.231742151	0.086572551	TRUE	TRUE	5.580050169	4.659423391	-0.920626778
628	DYRK3	0.004104148	0.694321315	1.511122058	-0.122479429	0.086877226	TRUE	TRUE	0.503770224	0.478072362	-0.025697862
629	FAM135A	0.004107869	-0.30503333	0.577984311	-1.18805097	0.086877226	TRUE	TRUE	5.852299991	3.577899805	-2.274400186
630	LYG2	0.00411008	-0.034494545	0.495858274	-0.564847364	0.086877226	TRUE	TRUE	0.839073962	0.407762442	-0.431311521
631	ZC3H15	0.004116198	-1.092639179	-0.22701574	-1.958262617	0.086877226	TRUE	TRUE	2.845048394	1.066150469	-1.778897925
632	USP53	0.004145093	0.744301751	1.773080393	-0.284476892	0.087348657	TRUE	TRUE	1.866189135	2.000483406	0.134294271
633	SLC30A4	0.004171335	0.47188656	1.248050176	-0.304277055	0.087762783	TRUE	TRUE	1.021262736	1.090177035	0.068914298
634	KIAA1958	0.004211466	-1.194868317	-0.157096197	-2.232640438	0.088467363	TRUE	TRUE	4.015162825	1.827689261	-2.187473564
635	NFE2L1	0.004242111	1.187995948	2.212089217	0.163902678	0.088970759	TRUE	TRUE	2.182653031	1.652754906	-0.529898125
636	FEM1C	0.004278374	0.651633815	1.595151945	-0.291884314	0.089169616	TRUE	TRUE	1.102814358	0.930363173	-0.172451186
637	NCBP2	0.004265628	0.418224931	1.167633239	-0.331183377	0.089169616	TRUE	TRUE	0.745672779	0.459764971	-0.285907808
638	SLITRK4	0.004276809	-1.408808183	-0.51579249	-2.301823877	0.089169616	TRUE	TRUE	3.210454037	1.035406107	-2.17504793
639	TRAM1	0.004261244	0.671132684	1.63493628	-0.292670913	0.089169616	TRUE	TRUE	1.815220962	1.442941005	-0.372279956
640	PHACTR3	0.004288431	0.378665477	1.167926261	-0.410595307	0.089239566	TRUE	TRUE	5.757759098	4.636776377	-1.120982721
641	CUL9	0.004331074	-0.290703772	0.496923256	-1.078330799	0.089986334	TRUE	TRUE	1.824667579	0.932814684	-0.891852894
642	EPHB2	0.004385285	-1.600189535	-0.720780913	-2.479598158	0.090829275	TRUE	TRUE	3.250514676	1.041104275	-2.209410401
643	MAP3K7	0.004380243	1.087526005	2.063038405	0.112013605	0.090829275	TRUE	TRUE	4.276213443	3.639750809	-0.636462634
644	SMYD5	0.004394893	0.109946466	0.707936708	-0.488043776	0.090886927	TRUE	TRUE	0.562216803	0.262487665	-0.299729138
645	ENSG00000283058	0.004413039	-0.246648679	0.237085148	-0.730382506	0.0911207	TRUE	TRUE	0.793368177	0.134690748	-0.658677429
646	AK9	0.004437024	1.606075607	2.696995256	0.515155958	0.091332745	TRUE	TRUE	2.629180269	2.298156079	-0.33102419
647	NTRK3	0.004430762	1.131977482	1.775727455	0.488227509	0.091332745	TRUE	TRUE	6.014647421	4.708634044	-1.306013377
648	AP5Z1	0.004464555	1.161827492	2.077026702	0.246628282	0.091757621	TRUE	TRUE	0.561088095	0.63815881	0.077070715
649	ARMCX2	0.004485487	1.202259809	2.159859466	0.244660152	0.091904178	TRUE	TRUE	0.824740935	0.823056906	-0.001684029
650	L3MBTL2-AS1	0.004478873	1.176898014	2.093500204	0.260295825	0.091904178	TRUE	TRUE	0.579049389	0.709233839	0.130184449
651	ACADM	0.004503841	-1.399567416	-0.522679793	-2.276455039	0.092138493	TRUE	TRUE	3.335618602	1.443229762	-1.89238884
652	ENSG00000291101	0.004559743	-1.04348717	-0.422850421	-1.664123918	0.092996404	TRUE	TRUE	1.848553367	0.347199056	-1.501354311
653	LINC00612	0.004559002	0.126547445	0.605741868	-0.352646978	0.092996404	TRUE	TRUE	0.3760976	0.278400935	-0.097696665
654	ARID3A	0.004611826	0.565883788	1.33980267	-0.208035094	0.093524904	TRUE	TRUE	0.708363525	0.611511154	-0.09685237
655	GTF2F1	0.004606564	0.187764625	0.775649211	-0.400119961	0.093524904	TRUE	TRUE	0.534497777	0.422921106	-0.111576671
656	IFRD1	0.004613745	1.262922569	2.295879252	0.229965887	0.093524904	TRUE	TRUE	2.456798251	2.212048377	-0.244749874
657	RBM11	0.004599915	-0.677387078	-0.389276695	-0.965497462	0.093524904	TRUE	TRUE	0.797233415	0.05256038	-0.744673035
658	LINC02253	0.004637834	1.951627673	3.254940073	0.648315272	0.093870319	TRUE	TRUE	2.172285771	2.160162657	-0.012123114
659	SRSF6	0.004661442	1.014911066	2.036858534	-0.007036401	0.094204981	TRUE	TRUE	1.716263101	1.499473178	-0.216789924
660	AMD1	0.004697749	-1.470473299	-0.676678893	-2.264267706	0.094261683	TRUE	TRUE	2.861278204	0.944566693	-1.916711512
661	CLIP2	0.004690853	-1.763661929	-0.807282206	-2.720041652	0.094261683	TRUE	TRUE	4.685636017	2.470949453	-2.214686565
662	ENSG00000254202	0.004705174	0.683384192	1.467851269	-0.101082884	0.094261683	TRUE	TRUE	0.368312343	0.602483836	0.234171493
663	FOXP2	0.004706714	-1.119443581	-0.314639662	-1.924247499	0.094261683	TRUE	TRUE	7.555659854	5.650298732	-1.905361122
664	RPL29	0.004679848	-0.484776198	-0.139945588	-0.829606808	0.094261683	TRUE	TRUE	0.703367481	0.143759973	-0.559607509
665	ZNF785	0.004682637	-0.286781099	0.369465491	-0.943027689	0.094261683	TRUE	TRUE	1.316289218	0.554959627	-0.761329592
666	HECW2	0.004722883	-0.485354441	-0.138175819	-0.832533062	0.094443474	TRUE	TRUE	8.539132951	7.16771155	-1.371421401
667	ENSG00000287976	0.004751616	NA	NA	NA	0.094769824	TRUE	TRUE	0.423995807	0	-0.423995807
668	ERN1	0.004753435	-0.283263918	0.134909632	-0.701437468	0.094769824	TRUE	TRUE	0.663146858	0.255619179	-0.407527679
669	ENSG00000260495	0.004772018	-0.237641942	0.039981142	-0.515265025	0.094998111	TRUE	TRUE	0.503942544	0.071252387	-0.432690157
670	MCCC1	0.004789101	-1.47923874	-0.430467621	-2.528009859	0.095195897	TRUE	TRUE	4.456688367	2.309754513	-2.146933854
671	ARFGEF3	0.004832148	0.079497008	0.953109811	-0.794115794	0.095623404	TRUE	TRUE	5.423420702	3.872330252	-1.55109045
672	CPNE8	0.004823148	-1.78226589	-0.640095382	-2.924436399	0.095623404	TRUE	TRUE	5.095107184	2.673953917	-2.421153267
673	PTPRM	0.004830188	1.45410512	2.225244427	0.682965813	0.095623404	TRUE	TRUE	4.921210644	5.025184221	0.103973577
674	FKBP15	0.004870584	0.478705635	1.433325805	-0.475914535	0.095757016	TRUE	TRUE	1.870627668	1.299546493	-0.571081175
675	KCNA2	0.004866499	-1.642726976	-0.758039712	-2.52741424	0.095757016	TRUE	TRUE	3.515042713	1.112380348	-2.402662365
676	MATN2	0.004858245	0.437365556	1.014714492	-0.13998338	0.095757016	TRUE	TRUE	0.436834533	0.453492994	0.016658461
677	PTPRS	0.004860986	-0.425568393	0.598868505	-1.450005291	0.095757016	TRUE	TRUE	5.278465706	3.304131502	-1.974334204
678	TYSND1	0.00487485	0.159316047	0.73026575	-0.411633657	0.095757016	TRUE	TRUE	0.534762667	0.41096505	-0.123797617
679	GALNT18	0.004907545	1.427179379	2.327571292	0.526787466	0.096115716	TRUE	TRUE	5.069464213	4.606958174	-0.462506039
680	PTPRT-DT	0.004904029	NA	NA	NA	0.096115716	TRUE	TRUE	0.63490304	0	-0.63490304
681	ATE1	0.004942406	1.175056622	1.823567709	0.526545535	0.096514616	TRUE	TRUE	5.433767192	4.842882113	-0.590885079
682	ATXN1	0.004942285	0.320712754	0.533271418	0.10815409	0.096514616	TRUE	TRUE	9.445589363	9.598008788	0.152419425
683	C11orf65	0.004961726	1.11266691	2.058551163	0.166782656	0.096711939	TRUE	TRUE	0.751970334	0.744774182	-0.007196152
684	GABRG3	0.004968695	-0.585201295	-0.151336183	-1.019066407	0.096711939	TRUE	TRUE	8.630221226	5.923779355	-2.706441871
685	GOLGA2	0.004981558	1.670289972	2.804753231	0.535826714	0.096711939	TRUE	TRUE	1.659027439	1.792936623	0.133909185
686	KAT6A	0.004980047	-0.27327886	0.706084751	-1.25264247	0.096711939	TRUE	TRUE	4.508112885	2.972256177	-1.535856709
687	SEMA4D	0.005005184	1.706308145	2.725650407	0.686965883	0.097029168	TRUE	TRUE	2.761736747	2.891065053	0.129328305
688	ATP6V0E2	0.005063707	-0.715558844	0.048682197	-1.479799885	0.09704807	TRUE	TRUE	1.961980982	0.629935201	-1.33204578
689	ENSG00000236234	0.005058341	0.498468912	1.202666924	-0.205729101	0.09704807	TRUE	TRUE	0.508290472	0.484086115	-0.024204357
690	FLACC1	0.005057399	-0.637555898	-0.154829229	-1.120282566	0.09704807	TRUE	TRUE	1.178527007	0.256704757	-0.92182225
691	KLC2	0.005064455	-0.895994002	-0.25080878	-1.541179223	0.09704807	TRUE	TRUE	1.763194898	0.425938487	-1.337256411
692	NFIL3	0.005026823	0.00930115	0.467906855	-0.449304555	0.09704807	TRUE	TRUE	0.447559185	0.494254407	0.046695223
693	PDPR	0.005059898	-0.546197106	0.160113422	-1.252507635	0.09704807	TRUE	TRUE	1.726502665	0.874561092	-0.851941573
694	TMEM178A	0.005036814	-1.325523172	-0.186605836	-2.464440507	0.09704807	TRUE	TRUE	5.093102411	2.314326939	-2.778775472
695	ZCCHC17	0.005063906	0.849852375	1.922482781	-0.222778032	0.09704807	TRUE	TRUE	3.280561236	2.486289052	-0.794272184
696	SEC22A	0.005091189	-1.481292202	-0.716681808	-2.245902596	0.0974202	TRUE	TRUE	2.729043509	0.79965549	-1.929388019
697	RAB37	0.00511295	-1.006364858	-0.525952466	-1.486777249	0.097696219	TRUE	TRUE	1.513426397	0.20095035	-1.312476047
698	SIN3B	0.005137515	1.662234243	2.705300081	0.619168405	0.09802496	TRUE	TRUE	2.897881579	2.212761449	-0.68512013
699	PLEKHG5	0.005152551	-0.907131359	-0.563707621	-1.250555097	0.098089976	TRUE	TRUE	1.15382787	0.135908625	-1.017919245
700	ZNF695	0.005155653	NA	NA	NA	0.098089976	TRUE	TRUE	0.524806122	0	-0.524806122
701	DYNC1H1	0.005171823	0.732831556	1.280171688	0.185491425	0.098257255	TRUE	TRUE	6.279486869	4.997560268	-1.281926601
702	RASGRP3	0.005179435	0.110278262	0.731361921	-0.510805397	0.098261698	TRUE	TRUE	0.773183377	0.350965264	-0.422218113
703	NUDT7	0.005188493	NA	NA	NA	0.09829353	TRUE	TRUE	0.564311345	0	-0.564311345
704	PTH2R	0.005199142	1.260634752	2.420849979	0.100419526	0.098355363	TRUE	TRUE	0.781269959	0.660614896	-0.120655063
705	ZNF564	0.005237993	-0.803752126	-0.45421182	-1.153292431	0.098949779	TRUE	TRUE	1.062521727	0.133648848	-0.928872879
706	NFIA	0.005262211	1.712526928	3.076882257	0.348171599	0.099126071	TRUE	TRUE	1.971047137	2.189532081	0.218484944
707	SNRPN	0.00525491	-1.07484266	-0.31469153	-1.834993791	0.099126071	TRUE	TRUE	7.212546479	4.85360066	-2.358945819
708	CEP170B	0.005284797	0.082926244	0.850286575	-0.684434088	0.099130885	TRUE	TRUE	1.228370365	0.608507165	-0.6198632
709	SGCG	0.005278643	0.114399245	0.730093912	-0.501295422	0.099130885	TRUE	TRUE	0.64235338	0.443953549	-0.198399831
710	ZSWIM6	0.005272929	-0.784321427	0.034350204	-1.602993058	0.099130885	TRUE	TRUE	6.474836265	4.13703573	-2.337800535
711	TBC1D22A	0.005306452	1.200742328	2.047688458	0.353796197	0.099397079	TRUE	TRUE	4.397490389	4.059358167	-0.338132222
712	SLC15A2	0.005316651	-0.345870414	0.35804064	-1.049781468	0.099401725	TRUE	TRUE	1.608245022	0.747170457	-0.861074566
713	TMX4	0.005321627	1.709755571	2.769454335	0.650056808	0.099401725	TRUE	TRUE	3.571508394	2.797604578	-0.773903816
714	SCD	0.005349213	0.483551737	1.238375207	-0.271271734	0.099777049	TRUE	TRUE	0.661825175	0.609888934	-0.051936241
715	TRIB2	0.005373392	-0.84138098	-0.250688824	-1.432073137	0.099948084	TRUE	TRUE	1.435953291	0.298929905	-1.137023386
716	ZNF766	0.005370255	0.637579139	1.47116094	-0.196002662	0.099948084	TRUE	TRUE	0.91271711	0.659335664	-0.253381445
717	FAM117A	0.005397884	0.270119562	0.936814181	-0.396575056	0.10026362	TRUE	TRUE	0.722267055	0.454343007	-0.267924048
718	ENSG00000229425	0.005427365	1.784888055	3.238867943	0.330908167	0.100391186	TRUE	TRUE	3.121466382	2.641733245	-0.479733137
719	MCM4	0.00541605	-0.268477631	0.033686628	-0.57064189	0.100391186	TRUE	TRUE	0.452195321	0.082156148	-0.370039174
720	SP2-AS1	0.005425941	0.724824306	1.525612915	-0.075964304	0.100391186	TRUE	TRUE	0.729322065	0.822750572	0.093428507
721	FAR2	0.005457945	1.742539149	2.706242122	0.778836176	0.100615876	TRUE	TRUE	4.173847585	3.319286858	-0.854560727
722	GSKIP	0.005455052	-0.86708906	-0.496254218	-1.237923902	0.100615876	TRUE	TRUE	1.143250263	0.115363731	-1.027886533
723	RPA1	0.005462177	-1.015321694	-0.416624425	-1.614018962	0.100615876	TRUE	TRUE	1.783786065	0.525513449	-1.258272617
724	PDP2	0.005516368	-0.215004079	0.261247343	-0.691255501	0.101406682	TRUE	TRUE	0.682764636	0.22099306	-0.461771576
725	SLC20A2	0.005520337	-0.660124477	0.346237896	-1.66648685	0.101406682	TRUE	TRUE	4.917400584	2.666068856	-2.251331728
726	CEMIP	0.005571062	-1.762831963	-0.772661542	-2.753002384	0.101627471	TRUE	TRUE	4.380619016	2.261219533	-2.119399483
727	CHGB	0.005540421	1.540054719	2.700217282	0.379892156	0.101627471	TRUE	TRUE	1.572149476	1.408369314	-0.163780163
728	CPEB1	0.005569419	1.269224985	2.097682468	0.440767502	0.101627471	TRUE	TRUE	4.317327214	4.150346221	-0.166980993
729	ENSG00000251205	0.005578141	-1.170800103	-0.220719707	-2.120880498	0.101627471	TRUE	TRUE	3.023082485	1.244574864	-1.778507621
730	RABIF	0.00555409	-0.196467343	0.203377019	-0.596311705	0.101627471	TRUE	TRUE	0.540842857	0.156320185	-0.384522673
731	UBLCP1	0.005566445	-1.279190589	-0.694506141	-1.863875037	0.101627471	TRUE	TRUE	1.988270072	0.506666847	-1.481603226
732	ENSG00000259118	0.005622703	0.804229156	1.711717429	-0.103259117	0.101743421	TRUE	TRUE	0.58243336	0.610755796	0.028322437
733	ENSG00000287776	0.005602897	0.745741056	1.642115929	-0.150633817	0.101743421	TRUE	TRUE	0.435706014	0.564153463	0.128447448
734	HIVEP2	0.005610021	-0.458383998	-0.141620896	-0.7751471	0.101743421	TRUE	TRUE	8.299357301	6.607454252	-1.691903049
735	HRH3	0.005616566	-0.569926085	-0.248961675	-0.890890494	0.101743421	TRUE	TRUE	0.622449894	0.065728359	-0.556721535
736	SRPK2	0.005601821	-0.308228671	-0.074381525	-0.542075818	0.101743421	TRUE	TRUE	8.567336262	7.923242446	-0.644093816
737	PRRT3	0.005634734	0.207897926	0.893827954	-0.478032102	0.10182278	TRUE	TRUE	0.725981841	0.41027771	-0.315704131
738	GRM7-AS1	0.005649139	-1.01903727	-0.549051264	-1.489023276	0.101944753	TRUE	TRUE	1.498726102	0.21260158	-1.286124522
739	ENSG00000228577	0.005672929	0.1534933	0.651067746	-0.344081146	0.102235547	TRUE	TRUE	0.373265156	0.28333649	-0.089928666
740	C10orf143	0.005682922	1.010811454	1.871343349	0.150279558	0.102277235	TRUE	TRUE	0.432944441	0.659253449	0.226309007
741	ENSG00000230826	0.005709906	1.411568845	2.433849195	0.389288495	0.102306245	TRUE	TRUE	1.111136788	1.035676188	-0.0754606
742	ENSG00000286954	0.00571439	-1.143569247	-0.508232146	-1.778906349	0.102306245	TRUE	TRUE	2.00918234	0.612019157	-1.397163183
743	PCDH11Y	0.005722943	-1.578126518	-0.52146025	-2.634792786	0.102306245	TRUE	TRUE	2.26604753	0.887645007	-1.378402523
744	PPOX	0.005716782	0.170816636	0.762438519	-0.420805246	0.102306245	TRUE	TRUE	0.610428705	0.26027216	-0.350156544
745	VSTM2B	0.005718187	-0.965416606	-0.245572579	-1.685260632	0.102306245	TRUE	TRUE	2.037703932	0.478040477	-1.559663455
746	HS2ST1	0.005744211	-1.129498355	-0.193155702	-2.065841007	0.102548805	TRUE	TRUE	5.713162957	3.521255469	-2.191907488
747	HMGXB3	0.005760776	1.44121306	2.42578903	0.456637089	0.102706854	TRUE	TRUE	1.789961689	2.243898445	0.453936756
748	MROH1	0.005785757	0.436744681	1.437126436	-0.563637074	0.103014314	TRUE	TRUE	4.337702701	3.020018096	-1.317684604
749	CDH22	0.005809195	1.776793921	2.896255564	0.657332277	0.103155816	TRUE	TRUE	2.721100178	2.527476927	-0.193623252
750	NUDT16-DT	0.005805606	-0.225683538	0.734266533	-1.18563361	0.103155816	TRUE	TRUE	2.599366888	1.382481742	-1.216885145
751	CYP2G1P	0.005844377	-0.019073262	0.430261972	-0.468408497	0.103282773	TRUE	TRUE	0.424803725	0.137059996	-0.287743729
752	ENSG00000257458	0.00585198	-0.389455647	0.354570709	-1.133482002	0.103282773	TRUE	TRUE	6.332911591	5.046365251	-1.286546339
753	LINC01473	0.00584026	1.277270064	2.093531108	0.461009019	0.103282773	TRUE	TRUE	5.358072975	5.030776014	-0.327296961
754	LINC02328	0.005855131	-0.611995796	-0.355751829	-0.868239764	0.103282773	TRUE	TRUE	0.738109683	0.129249878	-0.608859805
755	RING1	0.005862876	-0.244059884	0.298158197	-0.786277965	0.103282773	TRUE	TRUE	1.006714116	0.72087767	-0.285836446
756	ZBTB40	0.005847244	0.261697248	1.00848399	-0.485089495	0.103282773	TRUE	TRUE	1.100597326	0.863309771	-0.237287555
757	SNHG29	0.005874843	0.653598404	1.598230014	-0.291033205	0.103356883	TRUE	TRUE	1.697355745	1.274208906	-0.423146839
758	RGL1	0.005895806	0.515129958	1.157750721	-0.127490806	0.103372201	TRUE	TRUE	5.888260933	4.694732782	-1.193528152
759	SENP6	0.005898999	-0.232436804	0.33682754	-0.801701147	0.103372201	TRUE	TRUE	7.032413329	5.023730827	-2.008682502
760	TTYH1	0.005883695	0.612066536	1.493425744	-0.269292672	0.103372201	TRUE	TRUE	1.203249863	0.972101459	-0.231148404
761	BAD	0.005910506	0.726100898	1.518128657	-0.065926861	0.103437737	TRUE	TRUE	0.432356326	0.402480367	-0.029875959
762	CUBN	0.005921502	1.174860687	2.169539807	0.180181567	0.103494185	TRUE	TRUE	0.698784273	0.931069186	0.232284913
763	PLD1	0.005957704	1.008377035	2.132554287	-0.115800217	0.103990432	TRUE	TRUE	2.275618606	1.782797513	-0.492821093
764	ENSG00000284708	0.006096837	-0.252602475	0.08736901	-0.592573961	0.105891206	TRUE	TRUE	0.60303169	0.204991474	-0.398040216
765	ENSG00000285830	0.006098405	0.936510687	1.85431482	0.018706555	0.105891206	TRUE	TRUE	0.902401691	0.836624421	-0.06577727
766	FEM1A	0.006088718	0.011673018	0.446227257	-0.42288122	0.105891206	TRUE	TRUE	0.387191598	0.192270773	-0.194920825
767	MT-ND2	0.006085625	-0.545714714	0.572601028	-1.664030457	0.105891206	TRUE	TRUE	5.236589279	2.04917831	-3.187410969
768	NEU1	0.006126187	0.616080458	1.34120958	-0.109048663	0.106235108	TRUE	TRUE	0.387889245	0.462845402	0.074956157
769	FAM177A1	0.006138047	-0.2422416	0.759212559	-1.243695758	0.106302349	TRUE	TRUE	2.439082568	1.247437433	-1.191645134
770	AP4B1	0.006162514	0.266853302	0.97921074	-0.445504136	0.10635363	TRUE	TRUE	0.849607881	0.456318709	-0.393289172
771	KBTBD2	0.006162026	0.900877079	1.93222173	-0.130467573	0.10635363	TRUE	TRUE	1.638981706	1.274933707	-0.364047998
772	LINC02296	0.006164965	0.373523356	1.170909106	-0.423862394	0.10635363	TRUE	TRUE	0.794210926	0.434663977	-0.359546948
773	GABRA1	0.00619776	-1.450205091	-0.440808646	-2.459601536	0.106781078	TRUE	TRUE	6.292048202	3.776947282	-2.51510092
774	LONP1	0.006208821	1.135212107	2.035739465	0.23468475	0.106792685	TRUE	TRUE	0.872458118	1.114798293	0.242340175
775	PSMC3	0.006214471	-0.06523893	0.357122283	-0.487600142	0.106792685	TRUE	TRUE	0.457814812	0.13930706	-0.318507752
776	TMEM132D	0.006225234	-0.573687345	0.227831311	-1.375206002	0.106839774	TRUE	TRUE	7.571720184	5.983635086	-1.588085098
777	BRD7	0.006263366	0.766539463	1.823721681	-0.290642754	0.10722025	TRUE	TRUE	1.663043248	1.389074293	-0.273968955
778	OVGP1	0.006263505	-0.248698764	0.005940084	-0.503337612	0.10722025	TRUE	TRUE	0.414459128	0.066860204	-0.347598923
779	PHF20L1	0.006275461	0.833226492	1.448903295	0.217549689	0.107287019	TRUE	TRUE	5.562963019	4.609714521	-0.953248499
780	COL5A2	0.006320634	1.505889735	2.66723222	0.34454725	0.107644763	TRUE	TRUE	1.308142664	1.197889079	-0.110253586
781	GFPT1	0.006305476	1.122437647	2.041451671	0.203423624	0.107644763	TRUE	TRUE	3.916220665	3.618464389	-0.297756276
782	PUS1	0.00631898	0.789699869	1.663003516	-0.083603778	0.107644763	TRUE	TRUE	0.929943799	0.684672772	-0.245271027
783	BCAP29	0.006336468	0.989010242	1.891702453	0.086318032	0.107776598	TRUE	TRUE	4.538189447	3.843945911	-0.694243536
784	SARS1	0.006354933	1.136752543	2.173275621	0.100229466	0.107952797	TRUE	TRUE	2.202191	1.659170182	-0.543020818
785	NMNAT2	0.006408063	0.040518505	0.487469602	-0.406432593	0.108716662	TRUE	TRUE	7.387535723	6.215297822	-1.172237901
786	ACYP1	0.006460685	-0.975880303	-0.421030831	-1.530729774	0.108735535	TRUE	TRUE	1.416520436	0.467985895	-0.948534541
787	CALN1	0.006525271	1.67347601	2.763915895	0.583036124	0.108735535	TRUE	TRUE	3.015668186	3.015095305	-0.000572881
788	CD47	0.006526192	0.757311768	1.267828736	0.246794799	0.108735535	TRUE	TRUE	6.110172843	5.763922915	-0.346249928
789	ENSG00000287691	0.006460608	0.765563396	1.593041225	-0.061914433	0.108735535	TRUE	TRUE	0.480887831	0.406386716	-0.074501115
790	HCN1	0.006430023	-0.327246137	-0.110383896	-0.544108378	0.108735535	TRUE	TRUE	9.31886561	8.036444097	-1.282421513
791	HNRNPA2B1	0.006484679	-1.329901102	-0.437636459	-2.222165745	0.108735535	TRUE	TRUE	6.000053113	3.436631667	-2.563421446
792	IQGAP1	0.006439697	1.203389555	2.151291667	0.255487444	0.108735535	TRUE	TRUE	3.837268699	3.069125323	-0.768143376
793	KCTD7	0.006514393	1.06070635	1.954459418	0.166953283	0.108735535	TRUE	TRUE	0.95147141	1.090843117	0.139371707
794	MSRA	0.006531643	0.342552206	0.552851676	0.132252737	0.108735535	TRUE	TRUE	8.946059928	8.656098707	-0.28996122
795	PANX2	0.006434383	0.197707941	0.747304179	-0.351888297	0.108735535	TRUE	TRUE	0.395833475	0.204604568	-0.191228907
796	PITPNM2	0.006496491	-1.155754112	-0.278939802	-2.032568422	0.108735535	TRUE	TRUE	3.138699043	1.667550305	-1.471148738
797	PRH1	0.006514074	-1.046355061	-0.354647246	-1.738062876	0.108735535	TRUE	TRUE	2.17228653	0.786979178	-1.385307352
798	TBC1D19	0.006499364	-0.617684087	0.319210866	-1.55457904	0.108735535	TRUE	TRUE	5.099615877	3.39953335	-1.700082526
799	TSTD2	0.006525008	1.242297364	2.235365211	0.249229516	0.108735535	TRUE	TRUE	1.601975895	1.496142038	-0.105833857
800	XRCC6	0.006458017	-0.107047432	0.757875866	-0.97197073	0.108735535	TRUE	TRUE	1.87972133	1.046210412	-0.833510918
801	HSPA9	0.006563264	0.980451749	2.030228274	-0.069324776	0.109125539	TRUE	TRUE	2.893305998	2.110053257	-0.783252741
802	RPL30	0.00657855	-0.711538649	-0.103245924	-1.319831374	0.109200438	TRUE	TRUE	1.499605907	0.409389575	-1.090216332
803	SIL1	0.006584168	1.318130656	2.304170951	0.332090361	0.109200438	TRUE	TRUE	4.673234222	3.159643161	-1.513591061
804	FAM161A	0.006596488	1.181114959	2.103426626	0.258803292	0.109268684	TRUE	TRUE	0.895863326	0.961640738	0.065777411
805	ARHGEF10	0.006639769	0.370233584	1.136226042	-0.395758875	0.109849005	TRUE	TRUE	0.998904791	0.810585743	-0.188319048
806	CHD9	0.006664416	-0.684545933	-0.123572608	-1.245519258	0.110119959	TRUE	TRUE	7.676429169	5.957554784	-1.718874385
807	ENSG00000226239	0.006717514	0.553278842	1.229297112	-0.122739428	0.110859785	TRUE	TRUE	0.386514635	0.592382532	0.205867897
808	CDC123	0.006747677	-1.117863688	-0.391445086	-1.84428229	0.111083811	TRUE	TRUE	2.233011814	0.529929791	-1.703082023
809	GOLIM4	0.006765538	1.037965834	1.991064728	0.08486694	0.111083811	TRUE	TRUE	0.337494509	0.521266427	0.183771919
810	KLF6	0.006766013	1.29927605	2.308079544	0.290472555	0.111083811	TRUE	TRUE	1.043447078	1.041082498	-0.00236458
811	SFTPD-AS1	0.006772793	0.163134962	0.736598715	-0.41032879	0.111083811	TRUE	TRUE	0.56026951	0.53587134	-0.02439817
812	ZXDA	0.006752039	-0.280043195	-0.020164729	-0.53992166	0.111083811	TRUE	TRUE	0.434556571	0.142616125	-0.291940445
813	STMN4	0.006784868	1.361347447	2.434146908	0.288547985	0.111144985	TRUE	TRUE	2.452891272	2.476710137	0.023818865
814	TFDP1	0.006811743	0.779099502	1.79674093	-0.238541926	0.111448151	TRUE	TRUE	1.953169789	1.448552803	-0.504616985
815	ID2	0.00683132	1.001570852	2.117827113	-0.11468541	0.111494502	TRUE	TRUE	1.809550887	1.836280395	0.026729507
816	SMCO4	0.00682747	-0.036845235	0.469462477	-0.543152948	0.111494502	TRUE	TRUE	0.582192921	0.339115575	-0.243077346
817	KCTD2	0.006872688	0.736858744	1.707357412	-0.233639924	0.11203239	TRUE	TRUE	1.604139502	1.119468758	-0.484670744
818	RPL8	0.006882703	0.808211104	1.758627735	-0.142205526	0.11205849	TRUE	TRUE	1.051237494	1.171178622	0.119941127
819	ENSG00000229727	0.006902922	1.191389479	2.365219615	0.017559343	0.112191608	TRUE	TRUE	0.630786051	1.183565499	0.552779448
820	NUDT16L1	0.006907728	NA	NA	NA	0.112191608	TRUE	TRUE	0.458728604	0	-0.458728604
821	ABCC10	0.006958363	-1.024095589	-0.536708399	-1.511482778	0.112482505	TRUE	TRUE	1.509282833	0.342492869	-1.166789964
822	ATN1	0.006984711	-0.945039983	-0.391272911	-1.498807055	0.112482505	TRUE	TRUE	1.56570591	0.346759446	-1.218946463
823	DONSON	0.006950464	-0.641457695	-0.064429246	-1.218486144	0.112482505	TRUE	TRUE	1.324778015	0.351540595	-0.97323742
824	ENDOD1	0.00698476	-0.187807814	0.686133704	-1.061749332	0.112482505	TRUE	TRUE	1.727710519	0.751591848	-0.97611867
825	ENSG00000214719	0.006982862	-0.672751414	-0.39874093	-0.946761898	0.112482505	TRUE	TRUE	0.753806755	0.065910036	-0.687896719
826	ENSG00000233367	0.006973936	1.407436903	2.368527505	0.446346302	0.112482505	TRUE	TRUE	1.081203822	1.200586403	0.119382581
827	ENSG00000277855	0.006981051	-0.698260402	-0.038874739	-1.357646065	0.112482505	TRUE	TRUE	1.648070964	0.704494729	-0.943576234
828	ARNT	0.007038297	-0.898866541	0.060927025	-1.858660107	0.113148143	TRUE	TRUE	3.335034389	1.553863448	-1.78117094
829	ZNG1A	0.007043085	0.002084473	0.992645927	-0.988476981	0.113148143	TRUE	TRUE	2.494442294	1.382981473	-1.111460822
830	H2AC25	0.007063508	0.844662198	1.65171731	0.037607087	0.113339517	TRUE	TRUE	0.379923324	0.458065403	0.078142079
831	ENSG00000223522	0.007083719	0.60701525	1.42054143	-0.206510929	0.113527042	TRUE	TRUE	0.581798121	0.467473395	-0.114324726
832	ZBED3	0.00712243	-0.016525448	0.365635855	-0.398686751	0.114010248	TRUE	TRUE	0.380455492	0.242561207	-0.137894285
833	ATMIN	0.007147084	-0.812165636	-0.229559684	-1.394771587	0.114130535	TRUE	TRUE	1.511854245	0.503705877	-1.008148369
834	GPR176	0.007144394	1.084178097	2.209347101	-0.040990907	0.114130535	TRUE	TRUE	2.665222923	2.024411358	-0.640811565
835	EGFL7	0.00715981	NA	NA	NA	0.114196824	TRUE	TRUE	0.422049741	0	-0.422049741
836	MORN2	0.007181099	NA	NA	NA	0.114399368	TRUE	TRUE	0.476473338	0	-0.476473338
837	NALF1-IT1	0.007220639	0.029460943	0.51905346	-0.460131575	0.114891845	TRUE	TRUE	0.507090995	0.203943894	-0.303147101
838	ADAM20P1	0.007289056	NA	NA	NA	0.115230192	TRUE	TRUE	0.468888139	0	-0.468888139
839	ARMC10	0.007304371	1.43304456	2.450942447	0.415146672	0.115230192	TRUE	TRUE	1.294753203	1.191897626	-0.102855577
840	CDH10	0.007272466	-0.432846964	-0.130377879	-0.73531605	0.115230192	TRUE	TRUE	8.916227649	7.935424661	-0.980802988
841	ENSG00000226824	0.007295676	1.172865934	2.199304135	0.146427733	0.115230192	TRUE	TRUE	1.391776091	1.390863051	-0.00091304
842	HAX1	0.007280554	0.587320779	1.364937132	-0.190295574	0.115230192	TRUE	TRUE	0.675899909	0.539736862	-0.136163047
843	NBAS	0.007289212	0.390440921	0.829319375	-0.048437533	0.115230192	TRUE	TRUE	7.388402662	6.258501968	-1.129900694
844	PDGFRB	0.007311121	-0.863573683	-0.437040438	-1.290106929	0.115230192	TRUE	TRUE	1.123362769	0.178415066	-0.944947703
845	THSD7A	0.007294386	-0.082248923	0.465481476	-0.629979323	0.115230192	TRUE	TRUE	0.730614159	0.486542246	-0.244071913
846	CXXC4	0.007346613	-1.850503466	-0.780908764	-2.920098167	0.115520168	TRUE	TRUE	3.87638323	1.383733843	-2.492649387
847	DUSP16	0.007346868	1.490297602	2.491823658	0.488771547	0.115520168	TRUE	TRUE	1.776966252	1.932214712	0.155248461
848	PC	0.007386547	1.309457356	2.263974402	0.354940311	0.116007121	TRUE	TRUE	1.051699697	1.231422249	0.179722552
849	ARFRP1	0.007459573	0.394153211	1.082551328	-0.294244905	0.116682926	TRUE	TRUE	0.541189001	0.407710101	-0.1334789
850	ATP5F1A	0.007460468	-1.682448158	-0.753253526	-2.611642791	0.116682926	TRUE	TRUE	3.154656709	0.939739451	-2.214917257
851	PCNX4-DT	0.007464623	0.144617538	0.824968162	-0.535733087	0.116682926	TRUE	TRUE	0.846172341	0.350928943	-0.495243398
852	TSBP1-AS1	0.007445832	1.030596495	2.092701356	-0.031508366	0.116682926	TRUE	TRUE	2.379044869	2.118353679	-0.26069119
853	ANKH	0.007490076	-1.205620746	-0.256735065	-2.154506428	0.116806592	TRUE	TRUE	6.709675284	3.979395803	-2.730279482
854	CDC25B	0.007487746	-1.074648718	-0.544642331	-1.604655105	0.116806592	TRUE	TRUE	1.695258457	0.388103411	-1.307155046
855	ENSG00000253116	0.007535565	0.90244085	1.700175173	0.104706527	0.117378536	TRUE	TRUE	0.609410698	1.063790825	0.454380127
856	SLC22A15	0.007548925	0.281114543	1.377749906	-0.815520821	0.117449272	TRUE	TRUE	3.138605715	2.06783307	-1.070772645
857	CC2D2B	0.007578581	0.600269377	1.443083162	-0.242544409	0.117539896	TRUE	TRUE	0.998238981	0.667014075	-0.331224906
858	PDCD4	0.007581226	-0.463231612	0.487192177	-1.413655401	0.117539896	TRUE	TRUE	2.740365505	1.595172431	-1.145193073
859	SUPT4H1	0.007580581	0.0137413	0.426563404	-0.399080804	0.117539896	TRUE	TRUE	0.350476903	0.214693339	-0.135783565
860	MAP4K4	0.007642862	0.67357498	1.183819741	0.16333022	0.118297312	TRUE	TRUE	6.155273395	5.60511383	-0.550159565
861	RGS11	0.007656726	-0.575758865	-0.186556052	-0.964961678	0.118297312	TRUE	TRUE	0.959044521	0.143330934	-0.815713588
862	ZC3H7A	0.007648162	-0.368785405	0.53304435	-1.270615159	0.118297312	TRUE	TRUE	2.444043589	1.293208666	-1.150834922
863	THEM6	0.007719564	0.138567852	0.691965798	-0.414830095	0.119129963	TRUE	TRUE	0.631092697	0.314934121	-0.316158576
864	PPCS	0.00777068	-0.435674486	-0.16806422	-0.703284752	0.119779992	TRUE	TRUE	0.580554225	0.076038004	-0.504516221
865	ARHGEF25	0.007870852	-0.046818807	0.456342791	-0.549980405	0.121183828	TRUE	TRUE	0.56753208	0.267933413	-0.299598667
866	LINC00571	0.007897827	0.926743281	1.787806291	0.065680271	0.12145873	TRUE	TRUE	0.65848987	0.709329372	0.050839501
867	MIB1	0.00791167	0.138282679	1.136163991	-0.859598633	0.121531274	TRUE	TRUE	5.101165385	3.191064013	-1.910101372
868	ELFN2.1	0.007953161	0.521812645	1.257901842	-0.214276552	0.121778602	TRUE	TRUE	0.513354737	0.410153042	-0.103201694
869	ENSG00000290553	0.007943184	-1.247824803	-0.65881685	-1.836832756	0.121778602	TRUE	TRUE	1.96304196	0.321785506	-1.641256455
870	PPFIBP1	0.007955202	1.142621688	1.811155406	0.474087971	0.121778602	TRUE	TRUE	6.058175865	6.099934979	0.041759114
871	ENSG00000205740	0.007980018	NA	NA	NA	0.121857585	TRUE	TRUE	0.451812981	0	-0.451812981
872	KAT6B	0.007990515	-0.996958425	-0.207033217	-1.786883633	0.121857585	TRUE	TRUE	6.301393958	3.835519978	-2.46587398
873	SMC2	0.007996961	-0.443426313	-0.074434958	-0.812417668	0.121857585	TRUE	TRUE	0.719396141	0.148075967	-0.571320174
874	UIMC1	0.007976969	0.676445091	1.629314822	-0.27642464	0.121857585	TRUE	TRUE	4.269518378	3.19328203	-1.076236348
875	PAPPA2	0.008058906	0.726646347	1.577842616	-0.124549923	0.122661156	TRUE	TRUE	0.609049226	0.620072385	0.011023159
876	ADRA1B	0.008094092	1.217454816	2.321817569	0.113092063	0.12291576	TRUE	TRUE	0.694903359	0.723363362	0.028460003
877	SSH2	0.00808954	-0.210994626	0.258146288	-0.68013554	0.12291576	TRUE	TRUE	7.329665747	5.248912647	-2.0807531
878	CELF6	0.008153424	1.214927499	2.229681097	0.2001739	0.123675737	TRUE	TRUE	1.430387839	1.718264616	0.287876776
879	TATDN2	0.008168655	0.454970618	1.194016754	-0.284075518	0.123765816	TRUE	TRUE	0.787961482	0.820619166	0.032657685
880	SPOCK1	0.008183441	0.767772203	1.304492207	0.231052199	0.123848943	TRUE	TRUE	7.444885932	7.172769995	-0.272115938
881	DNAH7	0.008215336	-1.467878142	-0.546528821	-2.389227463	0.123931611	TRUE	TRUE	3.628841623	1.43583048	-2.193011142
882	ENSG00000234860	0.008212697	0.267793127	0.820840116	-0.285253862	0.123931611	TRUE	TRUE	0.403187332	0.320548193	-0.082639139
883	PDZD4	0.00821682	-0.481680134	-0.076128455	-0.887231813	0.123931611	TRUE	TRUE	0.864546348	0.213061181	-0.651485167
884	TSPYL1	0.008227884	-1.061869899	-0.042590651	-2.081149147	0.123958091	TRUE	TRUE	4.839306316	2.133635458	-2.705670858
885	AP5M1	0.008256691	-0.374465035	0.68306543	-1.4319955	0.124111292	TRUE	TRUE	3.260744957	1.804375139	-1.456369818
886	NCAM2	0.008249892	0.142039041	0.616069743	-0.331991661	0.124111292	TRUE	TRUE	9.096383992	7.718176428	-1.378207564
887	AIG1	0.00829453	-1.276974194	-0.364394451	-2.189553937	0.124399272	TRUE	TRUE	6.708261204	3.724700851	-2.983560354
888	CTNNB1	0.008290965	-1.358762581	-0.397580858	-2.319944303	0.124399272	TRUE	TRUE	3.867418724	1.656766108	-2.210652616
889	AMZ1	0.008337166	0.34727334	1.206320106	-0.511773426	0.124485177	TRUE	TRUE	1.457357658	1.028641712	-0.428715946
890	GPR161	0.008337647	-1.053046143	-0.234953591	-1.871138694	0.124485177	TRUE	TRUE	2.389184821	0.681956555	-1.707228266
891	NME7	0.008327077	0.946177908	1.748190541	0.144165275	0.124485177	TRUE	TRUE	4.869084601	4.47575543	-0.393329171
892	XPC-AS1	0.008330144	0.233337049	0.837307179	-0.37063308	0.124485177	TRUE	TRUE	0.434227133	0.397005166	-0.037221967
893	RPL38	0.008395711	-1.096928758	-0.567785768	-1.626071748	0.12521174	TRUE	TRUE	1.681618964	0.378954817	-1.302664147
894	HNRNPR	0.008431173	1.030497524	1.986965095	0.074029953	0.125599955	TRUE	TRUE	3.357478913	2.921472931	-0.436005982
895	ENSG00000233420	0.008469721	0.563631642	1.493848935	-0.36658565	0.125760882	TRUE	TRUE	1.116683517	0.900861452	-0.215822065
896	MYO5A	0.008463297	-0.190393697	0.011864342	-0.392651736	0.125760882	TRUE	TRUE	8.54295196	7.845550766	-0.697401193
897	YOD1	0.008470304	-0.41524612	0.068458677	-0.898950918	0.125760882	TRUE	TRUE	0.905603017	0.276634647	-0.628968371
898	KCNMA1	0.008517955	0.190434638	0.365847793	0.015021483	0.126327537	TRUE	TRUE	10.03928698	9.595423157	-0.443863824
899	PRAG1	0.00854172	NA	NA	NA	0.126539077	TRUE	TRUE	0.812953951	0	-0.812953951
900	ZNF697	0.008551724	1.215224727	2.132953494	0.297495959	0.126546506	TRUE	TRUE	1.019276434	1.273648248	0.254371815
901	LINC00265	0.008562851	-0.356610895	0.009609626	-0.722831417	0.126570537	TRUE	TRUE	0.599827784	0.144423278	-0.455404507
902	GK5	0.008572716	-0.813291469	0.048127664	-1.674710603	0.126575864	TRUE	TRUE	2.646104837	1.1788873	-1.467217537
903	CLSTN2	0.008597416	-0.117400998	0.083592246	-0.318394242	0.126659716	TRUE	TRUE	9.913518705	9.963591428	0.050072722
904	RAP2C-AS1	0.008592823	-0.474559202	-0.106906669	-0.842211735	0.126659716	TRUE	TRUE	0.687091175	0.223590221	-0.463500955
905	PAM16	0.008646704	0.102251191	0.850215821	-0.64571344	0.127104646	TRUE	TRUE	1.079782323	0.680951464	-0.398830859
906	SEMA5B	0.008638359	0.937578363	1.81344752	0.061709206	0.127104646	TRUE	TRUE	0.436467218	0.818604362	0.382137144
907	TYW1	0.008665926	0.426001584	1.515749784	-0.663746615	0.127246754	TRUE	TRUE	3.485894655	2.36662125	-1.119273404
908	EIF2AK2	0.00868372	-0.621105285	0.406490601	-1.64870117	0.127255501	TRUE	TRUE	3.570204596	1.990444933	-1.579759663
909	ENSG00000250909	0.008685632	0.012839381	0.476879751	-0.45120099	0.127255501	TRUE	TRUE	0.431300187	0.21093108	-0.220369108
910	ZEB2	0.008736057	0.674050283	1.363066372	-0.014965806	0.127853632	TRUE	TRUE	5.356703929	4.646613976	-0.710089953
911	MIR99AHG	0.008758024	0.407830406	0.666726935	0.148933877	0.127976244	TRUE	TRUE	9.867060282	9.757159462	-0.10990082
912	SLITRK1	0.008763653	-0.268025325	0.551461106	-1.087511756	0.127976244	TRUE	TRUE	1.814916476	0.977848145	-0.837068331
913	DPYS	0.00878431	-0.803884622	-0.406175394	-1.201593851	0.128137394	TRUE	TRUE	1.030146287	0.286545094	-0.743601193
914	EID2B	0.008795658	0.117191638	0.658741068	-0.424357793	0.12816255	TRUE	TRUE	0.512232952	0.319780262	-0.19245269
915	COG6	0.008819595	0.949719389	1.876908728	0.02253005	0.12837089	TRUE	TRUE	5.138259955	4.322133376	-0.816126578
916	BCL7B	0.008868664	-0.264143052	0.201043454	-0.729329558	0.128494042	TRUE	TRUE	0.675422148	0.200390121	-0.475032026
917	CFAP43	0.008905241	0.680101736	1.502061108	-0.141857636	0.128494042	TRUE	TRUE	0.772247734	0.668305551	-0.103942183
918	KIF1C	0.008873881	-0.128867041	0.487102746	-0.744836827	0.128494042	TRUE	TRUE	0.930715508	0.35911909	-0.571596418
919	NALF1	0.008897555	0.1871081	0.33113524	0.043080959	0.128494042	TRUE	TRUE	11.48156009	11.26251283	-0.219047264
920	RMND5B	0.008873763	1.375814834	2.396371506	0.355258161	0.128494042	TRUE	TRUE	1.007727638	1.122740016	0.115012378
921	SF3B6	0.00888862	0.472974634	1.219014351	-0.273065084	0.128494042	TRUE	TRUE	0.59102502	0.465600878	-0.125424142
922	SOX10	0.008887159	0.388314529	1.034159581	-0.257530524	0.128494042	TRUE	TRUE	0.390705176	0.274708959	-0.115996217
923	UBR1	0.008897461	-0.654489856	0.286541844	-1.595521555	0.128494042	TRUE	TRUE	5.467716748	3.272207483	-2.195509265
924	ACTR10	0.008924134	1.201902286	2.184015028	0.219789544	0.128627284	TRUE	TRUE	2.997747769	2.604551434	-0.393196335
925	KAT2A	0.008933873	-1.100664824	-0.532075947	-1.669253701	0.12862845	TRUE	TRUE	1.787553776	0.507076283	-1.280477493
926	PIP5K1A	0.008994024	0.766547002	1.795614639	-0.262520636	0.129354659	TRUE	TRUE	3.408053565	2.794501145	-0.61355242
927	CCDC144BP	0.00903415	-1.027468085	-0.006441971	-2.048494199	0.129634874	TRUE	TRUE	3.40544287	2.104827995	-1.300614874
928	GOSR1	0.009042709	1.28426516	2.250335807	0.318194512	0.129634874	TRUE	TRUE	2.933656301	3.100961964	0.167305663
929	R3HDM4	0.009033227	-0.185368362	0.101459886	-0.47219661	0.129634874	TRUE	TRUE	0.371608487	0.068327287	-0.3032812
930	KLHL23	0.009120158	-1.122835773	-0.216229493	-2.029442052	0.130604588	TRUE	TRUE	3.137266993	1.429985783	-1.70728121
931	ENSG00000270071	0.009133019	1.43252961	2.44363614	0.42142308	0.130648282	TRUE	TRUE	1.562859602	1.512446475	-0.050413127
932	ARFGAP2	0.009152776	0.317389908	1.080986351	-0.446206535	0.130790421	TRUE	TRUE	0.949695185	0.716545321	-0.233149864
933	COX10	0.009195663	-1.423138203	-0.609766105	-2.236510301	0.131250194	TRUE	TRUE	2.974089188	1.037892001	-1.936197187
934	ENOX2	0.009213301	0.10079595	0.898921377	-0.697329477	0.131250194	TRUE	TRUE	1.321759962	0.747273209	-0.574486753
935	SNHG10	0.009214517	0.715191558	1.558064532	-0.127681416	0.131250194	TRUE	TRUE	0.867401913	0.85382703	-0.013574882
936	CFAP61	0.009251553	-0.428885977	0.371487278	-1.229259233	0.131496455	TRUE	TRUE	1.807578651	0.47734887	-1.330229782
937	NDRG4	0.009244561	-0.54164746	0.456810042	-1.540104963	0.131496455	TRUE	TRUE	5.728533914	3.584659594	-2.143874319
938	CSNK1D	0.00926944	0.835416826	1.783085563	-0.112251912	0.131610237	TRUE	TRUE	1.838202432	1.696133331	-0.142069101
939	TNS2-AS1	0.009300922	0.888411221	1.85766573	-0.080843288	0.131916589	TRUE	TRUE	1.373774298	1.025065928	-0.34870837
940	CASTOR2	0.009363364	-1.29459351	-0.614576804	-1.974610217	0.132660937	TRUE	TRUE	2.299858768	0.51511663	-1.784742138
941	PDE6C	0.009383058	-0.158048052	0.152548438	-0.468644542	0.132798691	TRUE	TRUE	0.414192115	0.149673571	-0.264518544
942	SCCPDH	0.009401194	-0.365015693	0.406811822	-1.136843209	0.132914121	TRUE	TRUE	1.848933684	0.94434516	-0.904588524
943	MADCAM1	0.00941404	0.293695126	0.839885046	-0.252494794	0.132954595	TRUE	TRUE	0.430126753	0.259020088	-0.171106665
944	HRK	0.009447466	1.187341332	2.15145462	0.223228045	0.133285328	TRUE	TRUE	1.122666028	1.569311091	0.446645063
945	ENSG00000259899	0.009458974	NA	NA	NA	0.133294262	TRUE	TRUE	0.43154834	0	-0.43154834
946	SYT17	0.009468116	1.286161845	2.432337996	0.139985693	0.133294262	TRUE	TRUE	2.620164419	1.966521066	-0.653643353
947	PTK2	0.00950059	0.299154203	0.513584326	0.084724079	0.133610201	TRUE	TRUE	8.826966902	8.144486177	-0.682480724
948	LINC02389	0.009551249	-1.668003112	-0.560045625	-2.775960598	0.134180939	TRUE	TRUE	4.503354667	2.090474055	-2.412880611
949	SDHC	0.009591103	0.045393682	0.90734144	-0.816554075	0.134315777	TRUE	TRUE	1.830912321	1.13916907	-0.691743252
950	SLIT2	0.009582623	-1.87362578	-0.60321236	-3.144039199	0.134315777	TRUE	TRUE	5.833448712	3.737969686	-2.095479026
951	SRGAP2-AS1	0.009577697	0.281495321	0.894856269	-0.331865626	0.134315777	TRUE	TRUE	0.405867271	0.207766101	-0.19810117
952	ABL1	0.009740879	-0.051022612	0.978729444	-1.080774667	0.135442149	TRUE	TRUE	3.678543737	2.513483153	-1.165060584
953	NABP1	0.009711701	0.258798374	0.999673955	-0.482077208	0.135442149	TRUE	TRUE	0.941787265	0.572021245	-0.36976602
954	SEC24A	0.009733554	0.883734414	1.86986507	-0.102396241	0.135442149	TRUE	TRUE	2.304211758	2.105056208	-0.199155551
955	SKAP2	0.009742723	1.387257626	2.273923766	0.500591486	0.135442149	TRUE	TRUE	4.627950298	3.623306545	-1.004643753
956	UNC13C	0.009707613	0.510410245	1.008977155	0.011843336	0.135442149	TRUE	TRUE	7.165255939	6.867731127	-0.297524811
957	USP46	0.00973565	-0.898350947	-0.012249617	-1.784452278	0.135442149	TRUE	TRUE	2.737004279	0.865662413	-1.871341866
958	UTP15	0.009740843	-0.195832496	0.13216839	-0.523833382	0.135442149	TRUE	TRUE	0.446573856	0.082156148	-0.364417709
959	ZNF26	0.009761299	-0.460788056	0.344534564	-1.266110677	0.135558899	TRUE	TRUE	1.901255526	0.750918997	-1.150336529
960	EFCAB2	0.00977598	0.526992617	1.663999049	-0.610013815	0.13560804	TRUE	TRUE	3.337731718	2.966904895	-0.370826823
961	NDST3	0.009791587	-1.531743076	-0.472439549	-2.591046602	0.13560804	TRUE	TRUE	5.99341757	2.442144905	-3.551272665
962	NYNRIN	0.009795385	0.797079855	1.535967323	0.058192387	0.13560804	TRUE	TRUE	0.29649035	0.636152947	0.339662597
963	SESN2	0.00985114	0.951217172	1.927550695	-0.025116351	0.136238303	TRUE	TRUE	0.391820556	1.127498044	0.735677488
964	GALNT7	0.009885071	1.062938499	1.78486587	0.341011128	0.136565742	TRUE	TRUE	5.036283154	5.330770375	0.294487222
965	PTDSS2	0.009914257	-0.229395988	0.406547834	-0.86533981	0.136827026	TRUE	TRUE	1.204945946	0.468153842	-0.736792104
966	CCDC180	0.009943246	-0.831815698	-0.134197171	-1.529434226	0.1370188	TRUE	TRUE	1.854411173	0.814148179	-1.040262994
967	NQO2-AS1	0.009948729	0.114572353	0.605194762	-0.376050057	0.1370188	TRUE	TRUE	0.365900566	0.291565815	-0.07433475
968	PDE1B	0.009992079	-0.502987025	-0.092040968	-0.913933082	0.137473664	TRUE	TRUE	0.876245576	0.138863204	-0.737382372
969	ABCB7	0.010058628	-1.399475512	-0.643435902	-2.155515122	0.137616692	TRUE	TRUE	2.776849921	1.063202769	-1.713647152
970	ASF1A	0.010049787	-0.054443607	0.331090401	-0.439977616	0.137616692	TRUE	TRUE	0.37719017	0.271117055	-0.106073115
971	ENSG00000290560	0.010019014	0.193824101	0.683475064	-0.295826862	0.137616692	TRUE	TRUE	0.390805561	0.26475427	-0.12605129
972	PRDM10	0.010039011	0.180975205	1.012912817	-0.650962408	0.137616692	TRUE	TRUE	1.481949366	1.035649442	-0.446299924
973	SEZ6L	0.010043552	-1.543148577	-0.425393559	-2.660903596	0.137616692	TRUE	TRUE	6.45711523	3.289122382	-3.167992848
974	TCF4	0.010064473	-0.376106521	-0.035221638	-0.716991404	0.137616692	TRUE	TRUE	9.229938095	7.92353135	-1.306406745
975	CHMP1B	0.010101246	0.039005045	0.585471665	-0.507461574	0.137977834	TRUE	TRUE	0.657774972	0.302829588	-0.354945383
976	ADAMTS17	0.010139465	1.01594649	1.903863133	0.128029847	0.138095982	TRUE	TRUE	0.610710934	0.628969517	0.018258583
977	COA5	0.010151372	-0.675794436	-0.33402123	-1.017567642	0.138095982	TRUE	TRUE	0.897187588	0.13760221	-0.759585377
978	LPP	0.010123082	0.771794082	1.847094168	-0.303506005	0.138095982	TRUE	TRUE	4.1077828	3.294062185	-0.813720615
979	UTP25	0.010147218	0.745207701	1.581017113	-0.090601711	0.138095982	TRUE	TRUE	0.595331088	0.739206622	0.143875535
980	ENSG00000257522	0.0101653	-1.434039806	-0.611939055	-2.256140556	0.138096214	TRUE	TRUE	2.593753302	0.620362522	-1.97339078
981	ZNF568	0.010172127	-0.863654964	0.017520901	-1.74483083	0.138096214	TRUE	TRUE	2.718751121	1.06027046	-1.658480661
982	ICE2	0.010192044	-0.284829529	0.715193744	-1.284852802	0.138225711	TRUE	TRUE	2.649064243	1.538559862	-1.110504381
983	ANKRD7	0.010219649	-1.577028459	-0.633192388	-2.520864529	0.138459086	TRUE	TRUE	3.353555429	0.879769915	-2.473785514
984	XRN2	0.010235086	0.941957109	1.85501197	0.028902248	0.138527318	TRUE	TRUE	3.895406677	3.256413929	-0.638992748
985	SLC2A3	0.010276702	0.641855437	1.683538714	-0.39982784	0.138867449	TRUE	TRUE	3.116937425	2.251235507	-0.865701918
986	ST3GAL1	0.010281071	0.878146078	1.893893077	-0.137600921	0.138867449	TRUE	TRUE	1.462430302	0.948350161	-0.514080141
987	ACBD3	0.010291811	1.020944213	2.040393815	0.001494611	0.138871676	TRUE	TRUE	2.247989348	1.798114489	-0.449874859
988	PEX7	0.01033126	1.183225931	2.177266004	0.189185858	0.13906915	TRUE	TRUE	1.163222741	1.392238388	0.229015646
989	PSTK	0.010334194	-0.008821178	0.725509843	-0.7431522	0.13906915	TRUE	TRUE	1.306687844	0.87163289	-0.435054954
990	UBQLN2	0.010337773	-0.290606954	0.387490481	-0.968704389	0.13906915	TRUE	TRUE	1.22652352	0.4048255	-0.82169802
991	ANGPT2	0.010364278	1.590583987	2.761007484	0.420160489	0.139144612	TRUE	TRUE	2.322841325	1.720312436	-0.602528889
992	ZHX1	0.010359419	-1.251043943	-0.542010987	-1.960076899	0.139144612	TRUE	TRUE	2.358690159	0.655938844	-1.702751315
993	AIDA	0.010411006	0.831902003	1.792851117	-0.129047111	0.139252031	TRUE	TRUE	1.42986827	0.995452553	-0.434415716
994	DLD	0.010403357	0.440411487	1.471983623	-0.591160649	0.139252031	TRUE	TRUE	2.545644765	1.652515834	-0.89312893
995	TCEA1	0.010414103	-0.092319922	0.808094712	-0.992734555	0.139252031	TRUE	TRUE	2.175898479	1.300120813	-0.875777666
996	ZNF627	0.010397314	-0.124006001	0.439355127	-0.687367129	0.139252031	TRUE	TRUE	0.772375002	0.304370384	-0.468004619
997	MAP3K5-AS1	0.010460481	0.301967157	0.861211803	-0.257277488	0.139731881	TRUE	TRUE	0.461926126	0.399678818	-0.062247308
998	FZD3	0.010554452	-0.744439909	0.129590617	-1.618470435	0.140693286	TRUE	TRUE	5.686398574	3.610456159	-2.075942415
999	KIF1B	0.010561758	0.296678187	0.531537045	0.061819329	0.140693286	TRUE	TRUE	8.067168881	7.440587748	-0.626581133
1000	SASS6	0.010564145	-0.416570398	-0.003555917	-0.829584879	0.140693286	TRUE	TRUE	0.766460103	0.20863256	-0.557827543
1001	DDX54	0.010585169	0.025285815	0.484266489	-0.433694859	0.140731171	TRUE	TRUE	0.42633695	0.128588687	-0.297748263
1002	ZNF496-DT	0.010588124	0.597810419	1.643423601	-0.447802762	0.140731171	TRUE	TRUE	3.291558586	2.418276289	-0.873282297
1003	CKB	0.010638907	-1.433212974	-0.330588472	-2.535837475	0.141265168	TRUE	TRUE	4.757484481	1.782286407	-2.975198074
1004	NR2F1-AS1	0.0106608	-0.44760552	-0.144903268	-0.750307773	0.141274164	TRUE	TRUE	8.290698933	6.539915741	-1.750783193
1005	PDZD2	0.010651954	1.676452842	2.769288603	0.583617081	0.141274164	TRUE	TRUE	2.970526634	2.247150601	-0.723376033
1006	SZT2	0.010694472	0.696727525	1.60646299	-0.21300794	0.141438906	TRUE	TRUE	1.444466406	1.284638176	-0.15982823
1007	USP14	0.010684517	1.234806482	2.276574923	0.193038041	0.141438906	TRUE	TRUE	3.894376893	3.036928292	-0.857448601
1008	CPNE6	0.010716114	0.006016741	0.430716946	-0.418683464	0.141584526	TRUE	TRUE	0.419453045	0.195349063	-0.224103982
1009	NAALAD2	0.010731884	-1.410564002	-0.367454422	-2.453673582	0.14165236	TRUE	TRUE	5.831019224	3.007353243	-2.823665981
1010	GAS2L1	0.01074736	-0.487953657	-0.162195908	-0.813711406	0.14171618	TRUE	TRUE	0.67816702	0.15015375	-0.52801327
1011	RNF150	0.010771698	-0.434212331	0.423260232	-1.291684893	0.141756403	TRUE	TRUE	5.648561867	3.414367449	-2.234194418
1012	ZDHHC7	0.010771227	0.465201041	1.367326995	-0.436924912	0.141756403	TRUE	TRUE	1.534516908	1.005235579	-0.529281329
1013	BAHD1	0.010799382	-0.105082611	0.27975906	-0.489924282	0.141840403	TRUE	TRUE	0.412646873	0.208920463	-0.20372641
1014	BMPER	0.010789595	-0.774679962	-0.197502874	-1.35185705	0.141840403	TRUE	TRUE	7.561011871	5.229990715	-2.331021156
1015	COX16	0.010822417	-0.753219853	0.015914125	-1.522353831	0.142002909	TRUE	TRUE	2.11051258	0.939855127	-1.170657452
1016	OSBPL10	0.010879742	-1.694603176	-0.628724543	-2.760481809	0.142614572	TRUE	TRUE	5.118363297	2.540155754	-2.578207543
1017	RGL2	0.010899914	-0.06316718	0.33844245	-0.46477681	0.142738506	TRUE	TRUE	0.394756733	0.272249105	-0.122507627
1018	ZNF98	0.010917965	1.34008101	2.457442697	0.222719322	0.142834433	TRUE	TRUE	0.824985578	0.864672375	0.039686797
1019	KCNA3	0.010941535	0.419538753	1.270461328	-0.431383821	0.142862127	TRUE	TRUE	0.92575567	0.515368942	-0.410386728
1020	SPDYE12	0.010939825	0.325690249	1.100271232	-0.448890734	0.142862127	TRUE	TRUE	0.963505176	0.74913355	-0.214371625
1021	ENSG00000248343	0.010993686	1.228037256	1.953017128	0.503057385	0.143019247	TRUE	TRUE	5.579292685	5.259162518	-0.320130167
1022	IPP	0.010965783	NA	NA	NA	0.143019247	TRUE	TRUE	0.557692794	0	-0.557692794
1023	PPM1D	0.010996524	-1.049568402	-0.416111366	-1.683025438	0.143019247	TRUE	TRUE	1.96055036	0.799568133	-1.160982227
1024	SUPT6H	0.010984252	-0.501313293	0.421083399	-1.423709985	0.143019247	TRUE	TRUE	2.371808291	1.221142044	-1.150666247
1025	NPEPL1	0.011083485	-0.330853448	-0.0377528	-0.623954096	0.144009617	TRUE	TRUE	0.482781207	0.158322684	-0.324458524
1026	CRB1	0.011098331	-0.101021388	0.852257143	-1.054299918	0.144061965	TRUE	TRUE	2.025668915	0.911765059	-1.113903856
1027	ZNF354B	0.01112563	-0.735289579	-0.359734015	-1.110845143	0.144275696	TRUE	TRUE	0.917589316	0.13228141	-0.785307905
1028	AHR	0.011172482	0.762129854	1.769132573	-0.244872864	0.144294781	TRUE	TRUE	1.797583395	1.316353065	-0.48123033
1029	EFL1	0.011148041	0.232305868	1.262830429	-0.798218693	0.144294781	TRUE	TRUE	1.946084355	1.166279168	-0.779805187
1030	ENSG00000286648	0.011232452	1.437486642	2.501484658	0.373488626	0.144294781	TRUE	TRUE	3.725640633	2.826577056	-0.899063578
1031	EOLA2-DT	0.011180699	0.864016709	2.026882417	-0.298848999	0.144294781	TRUE	TRUE	4.34480619	2.875448047	-1.469358142
1032	FAM219A	0.011225274	1.416204654	2.401931673	0.430477635	0.144294781	TRUE	TRUE	3.973504242	3.401416938	-0.572087304
1033	PANK3	0.011221415	0.665115721	1.731650647	-0.401419205	0.144294781	TRUE	TRUE	3.831044095	2.8983414	-0.932702695
1034	PLEKHB2	0.011235447	-0.050167427	1.04465196	-1.144986813	0.144294781	TRUE	TRUE	2.990207215	1.552140973	-1.438066242
1035	SLC38A2	0.011177907	1.188038419	2.203351659	0.172725178	0.144294781	TRUE	TRUE	3.119862012	3.009317334	-0.110544678
1036	TARS1	0.011205204	0.922740335	1.830013182	0.015467487	0.144294781	TRUE	TRUE	1.081423568	0.900486854	-0.180936714
1037	TNNI3K	0.011193203	-1.356921697	-0.601089369	-2.112754026	0.144294781	TRUE	TRUE	2.684392953	0.958578383	-1.72581457
1038	ATP6AP1	0.011302919	1.112787017	2.067363191	0.158210844	0.144312614	TRUE	TRUE	1.197088452	1.318613929	0.121525477
1039	ENSG00000285280	0.01131172	-0.997021922	-0.459875484	-1.53416836	0.144312614	TRUE	TRUE	1.408275341	0.502667172	-0.90560817
1040	GRM7	0.011379591	-0.54691281	-0.100480478	-0.993345143	0.144312614	TRUE	TRUE	9.654291288	8.405928433	-1.248362856
1041	HARS2	0.011262471	0.20247433	0.78932075	-0.384372089	0.144312614	TRUE	TRUE	0.579098315	0.464594271	-0.114504044
1042	HMGN1	0.011364986	1.489253262	2.529593548	0.448912976	0.144312614	TRUE	TRUE	1.651108575	1.871517926	0.220409351
1043	LMF1	0.011281539	-0.054190699	0.815209819	-0.923591217	0.144312614	TRUE	TRUE	1.669137004	0.602770859	-1.066366145
1044	LNCTAM34A	0.011354838	NA	NA	NA	0.144312614	TRUE	TRUE	0.493100726	0	-0.493100726
1045	MRFAP1	0.0113688	-0.779668227	-0.085926932	-1.473409522	0.144312614	TRUE	TRUE	1.748531658	0.480294376	-1.268237282
1046	PRANCR	0.01135347	-1.557885257	-0.492589053	-2.62318146	0.144312614	TRUE	TRUE	4.457271236	2.281319525	-2.175951711
1047	STARD7-AS1	0.011388431	0.117600571	0.675189755	-0.439988613	0.144312614	TRUE	TRUE	0.609192374	0.337478927	-0.271713447
1048	TNFRSF19	0.011314075	0.001888336	0.651273659	-0.647496988	0.144312614	TRUE	TRUE	0.850884355	0.392877956	-0.458006399
1049	WDR35	0.011388539	-1.161369295	-0.473874191	-1.848864399	0.144312614	TRUE	TRUE	2.243732332	0.776808237	-1.466924095
1050	ZCCHC7	0.011296057	0.28453916	0.645036901	-0.075958581	0.144312614	TRUE	TRUE	7.663943661	6.740394542	-0.923549119
1051	ZMPSTE24	0.011256397	1.253690893	2.212572106	0.294809679	0.144312614	TRUE	TRUE	1.059163898	1.139955133	0.080791235
1052	ENSG00000285622	0.011414857	-1.381370537	-0.603940145	-2.158800929	0.144458524	TRUE	TRUE	2.483054196	0.734993022	-1.748061174
1053	HIGD2A	0.011421747	0.072968835	0.535199614	-0.389261944	0.144458524	TRUE	TRUE	0.383671173	0.138160722	-0.245510451
1054	GFOD2	0.011432881	1.251071256	2.215758786	0.286383727	0.144462149	TRUE	TRUE	1.182947603	1.226421919	0.043474316
1055	EP400	0.011470665	1.18369267	2.022350232	0.345035109	0.144802199	TRUE	TRUE	4.340946908	4.357412276	0.016465368
1056	RGL4	0.011492956	1.00853573	1.874019925	0.143051536	0.1449462	TRUE	TRUE	0.523504074	0.65935256	0.135848486
1057	ATP6V1A	0.011510148	0.687011838	1.338021524	0.036002151	0.145025685	TRUE	TRUE	5.69080134	4.434731377	-1.256069964
1058	CADM1	0.011560381	-0.841533556	-0.100944263	-1.582122848	0.145338871	TRUE	TRUE	7.850034094	6.130843115	-1.719190979
1059	SKA2	0.011567743	0.286942818	1.134579654	-0.560694018	0.145338871	TRUE	TRUE	1.589587022	1.288879933	-0.300707089
1060	ZNF641	0.011546764	0.06608534	0.844197937	-0.712027256	0.145338871	TRUE	TRUE	1.296763424	0.698776679	-0.597986745
1061	SOX5	0.011579913	0.935599146	1.914710476	-0.043512184	0.145354653	TRUE	TRUE	6.095480834	4.964434468	-1.131046366
1062	PTN	0.011593806	0.077137825	0.734429405	-0.580153756	0.145392006	TRUE	TRUE	0.891816389	0.789337989	-0.1024784
1063	RPS8	0.011619005	0.628141304	1.516881073	-0.260598465	0.145570936	TRUE	TRUE	1.287341589	1.051407668	-0.235933921
1064	EIF1	0.011695271	1.33388051	2.319027607	0.348733413	0.146251281	TRUE	TRUE	3.392142971	2.885730657	-0.506412314
1065	MIR9-1HG	0.011690657	0.154539438	1.141155595	-0.832076719	0.146251281	TRUE	TRUE	2.009864192	1.21121385	-0.798650342
1066	G2E3	0.011717166	-1.399253262	-0.483899113	-2.314607411	0.146387629	TRUE	TRUE	3.612574757	1.595471211	-2.017103546
1067	RBM22	0.011742714	-0.374943984	0.005672734	-0.755560703	0.146562095	TRUE	TRUE	0.667972962	0.273345117	-0.394627846
1068	SLC45A4	0.01175314	-1.175548081	-0.217472536	-2.133623626	0.146562095	TRUE	TRUE	3.194776083	0.960900822	-2.23387526
1069	CLASP2	0.011862207	-0.309693096	-0.117036347	-0.502349844	0.14685153	TRUE	TRUE	9.178715156	8.54980952	-0.628905636
1070	CPS1	0.011841419	0.069109876	0.757672781	-0.619453028	0.14685153	TRUE	TRUE	0.958550865	0.633119746	-0.325431119
1071	ENSG00000249776	0.011849172	-1.571745077	-0.583646058	-2.559844096	0.14685153	TRUE	TRUE	3.818515588	1.441767432	-2.376748156
1072	ENSG00000258561	0.011815877	-0.158141776	0.66828989	-0.984573443	0.14685153	TRUE	TRUE	1.58449785	1.504016133	-0.080481718
1073	ENSG00000286523	0.011810716	-0.785226931	-0.451386603	-1.119067259	0.14685153	TRUE	TRUE	1.116853162	0.065562623	-1.051290539
1074	FZR1	0.011822878	0.378747553	1.097614511	-0.340119405	0.14685153	TRUE	TRUE	0.775961619	0.519632532	-0.256329086
1075	GPR27	0.011875589	0.03168876	0.47559085	-0.412213329	0.14685153	TRUE	TRUE	0.384549062	0.263944181	-0.120604881
1076	HTT	0.011824562	0.085827095	0.846447824	-0.674793635	0.14685153	TRUE	TRUE	5.720970909	4.332045172	-1.388925737
1077	MRPL16	0.011870757	0.307722872	0.932166207	-0.316720463	0.14685153	TRUE	TRUE	0.401137375	0.207444645	-0.193692729
1078	CFAP92	0.011896648	0.776178466	1.618110239	-0.065753307	0.146975474	TRUE	TRUE	0.829136849	0.716488856	-0.112647993
1079	PIK3R1	0.011907739	-0.553867385	0.019645564	-1.127380333	0.146976151	TRUE	TRUE	7.57154824	5.642616026	-1.928932214
1080	AP4E1	0.011994343	-0.085900065	0.848757212	-1.020557342	0.147144561	TRUE	TRUE	2.505886232	1.624784814	-0.881101417
1081	ARIH1	0.011951444	0.515241861	1.206331403	-0.175847681	0.147144561	TRUE	TRUE	6.371206156	5.112276101	-1.258930056
1082	CHD2	0.012001358	-0.535983883	0.251115559	-1.323083326	0.147144561	TRUE	TRUE	6.58636369	3.723125384	-2.863238305
1083	DNAAF2	0.012009772	0.121890098	0.566982315	-0.323202119	0.147144561	TRUE	TRUE	0.362339205	0.261958221	-0.100380984
1084	EYA4	0.011946372	-0.488793917	-0.26835525	-0.709232583	0.147144561	TRUE	TRUE	0.53914862	0.068941319	-0.470207301
1085	FAM216A	0.01200216	-0.940753935	-0.348752441	-1.532755429	0.147144561	TRUE	TRUE	1.691275188	0.480852756	-1.210422433
1086	GREB1	0.011975246	1.356057809	2.324231153	0.387884465	0.147144561	TRUE	TRUE	1.500156563	1.805857953	0.30570139
1087	RTN4	0.011996401	0.373608313	0.656180718	0.091035908	0.147144561	TRUE	TRUE	7.951692839	7.263204211	-0.688488628
1088	TFR2	0.012028088	0.348782595	0.976998288	-0.279433098	0.147233527	TRUE	TRUE	0.429966694	0.333322135	-0.096644558
1089	UBE2R2-AS1	0.012063535	0.950603933	2.06897754	-0.167769674	0.147531832	TRUE	TRUE	1.418940525	0.996880207	-0.422060318
1090	INSR	0.012076641	0.75649325	1.854521929	-0.341535429	0.147556609	TRUE	TRUE	3.925361666	3.394454309	-0.530907356
1091	ADGRL2	0.012105023	0.63746481	1.069079861	0.20584976	0.1476037	TRUE	TRUE	8.349274812	7.843233602	-0.50604121
1092	ARFIP1	0.012169159	0.5872333	1.597952136	-0.423485536	0.1476037	TRUE	TRUE	3.129363781	2.586029141	-0.543334639
1093	ENSG00000272163	0.012120446	NA	NA	NA	0.1476037	TRUE	TRUE	0.520366751	0	-0.520366751
1094	FEZF2	0.012107667	-0.476835333	-0.230185713	-0.723484953	0.1476037	TRUE	TRUE	0.509062596	0.072950352	-0.436112244
1095	MTM1	0.012152761	-1.424308213	-0.586993109	-2.261623317	0.1476037	TRUE	TRUE	2.94751755	1.186312326	-1.761205224
1096	RRAGD	0.01213539	0.23899953	1.127524093	-0.649525034	0.1476037	TRUE	TRUE	1.818561959	1.134555367	-0.684006593
1097	SEPTIN7	0.012168291	-0.173815016	0.409969523	-0.757599555	0.1476037	TRUE	TRUE	7.706799702	6.158699953	-1.548099749
1098	ZBTB17	0.012146322	-0.105908055	0.394716866	-0.606532975	0.1476037	TRUE	TRUE	0.632290503	0.420374165	-0.211916338
1099	MYCBP2-AS1	0.012207378	1.868145236	3.00774736	0.728543112	0.147798057	TRUE	TRUE	3.727293619	3.101249199	-0.62604442
1100	ZBTB32	0.012207258	0.710973053	1.474050783	-0.052104678	0.147798057	TRUE	TRUE	0.44947458	0.451853627	0.002379047
1101	MPC1	0.012244761	-0.737192883	0.089161093	-1.563546859	0.147981606	TRUE	TRUE	2.324138117	0.956630714	-1.367507403
1102	NTRK2	0.012243407	-0.325383062	-0.109829143	-0.54093698	0.147981606	TRUE	TRUE	9.475460163	8.829635553	-0.64582461
1103	CCDC85C	0.012332294	0.305658421	0.941771658	-0.330454815	0.148634837	TRUE	TRUE	0.572592202	0.470185878	-0.102406324
1104	FBXO11	0.01232921	0.341448837	0.947991666	-0.265093993	0.148634837	TRUE	TRUE	6.07494056	5.043587863	-1.031352697
1105	TRIM2	0.012317346	0.324212914	0.71607513	-0.067649301	0.148634837	TRUE	TRUE	7.218376702	6.00925957	-1.209117132
1106	PTCD1	0.012360186	-0.140666926	0.392681893	-0.674015744	0.14870186	TRUE	TRUE	0.771581836	0.277612207	-0.49396963
1107	ZNF507	0.012352312	-1.059440778	-0.262737624	-1.856143931	0.14870186	TRUE	TRUE	2.734479081	1.288454163	-1.446024919
1108	GID4	0.012403788	-0.641053115	-0.361682764	-0.920423466	0.149091735	TRUE	TRUE	0.776138603	0.068990946	-0.707147657
1109	ABAT	0.012479592	-1.426180541	-0.553167504	-2.299193578	0.149115073	TRUE	TRUE	3.424055913	1.358880861	-2.065175052
1110	ENSG00000285717	0.012482067	1.111429659	2.016213707	0.206645611	0.149115073	TRUE	TRUE	0.970956726	1.269777935	0.298821209
1111	NCAPG2	0.012442997	-0.126415314	0.497554097	-0.750384725	0.149115073	TRUE	TRUE	0.932516235	0.332536067	-0.599980168
1112	PLEKHM3	0.012452973	-1.260075196	-0.323313128	-2.196837265	0.149115073	TRUE	TRUE	6.035775443	3.830106638	-2.205668805
1113	RPN2	0.012484105	0.196595166	1.011181086	-0.617990754	0.149115073	TRUE	TRUE	1.23496572	0.716054635	-0.518911086
1114	TM6SF1	0.012437496	0.855376505	1.933706792	-0.222953782	0.149115073	TRUE	TRUE	1.830480993	1.327888986	-0.502592007
1115	TMEM117	0.01246242	0.413911331	0.718845578	0.108977083	0.149115073	TRUE	TRUE	8.067153709	7.36218493	-0.704968779
1116	ENSG00000290673	0.012527254	0.00630774	0.403971433	-0.391355953	0.149455438	TRUE	TRUE	0.487859609	0.202757273	-0.285102335
1117	MRPL37	0.012546267	0.161217708	0.829345872	-0.506910456	0.149455438	TRUE	TRUE	0.80881007	0.529908554	-0.278901517
1118	SCN8A	0.012540173	-0.414947565	-0.04004817	-0.78984696	0.149455438	TRUE	TRUE	8.012898209	6.018826966	-1.994071243
1119	PRKCI	0.012569737	0.839774593	1.805032253	-0.125483067	0.149601218	TRUE	TRUE	3.503090539	3.062084044	-0.441006495
1120	CKMT2	0.012583728	0.544166317	1.417649751	-0.329317118	0.149634012	TRUE	TRUE	0.887884754	0.690633411	-0.197251344
1121	CTDSPL	0.012628764	0.532496003	1.243058444	-0.178066438	0.150035574	TRUE	TRUE	5.651265531	4.329773899	-1.321491632
1122	MT-CO2	0.01267596	-0.981276931	-0.156178672	-1.806375191	0.150462067	TRUE	TRUE	6.777355345	2.429974702	-4.347380643
1123	FARSB	0.012691115	-0.532685516	0.594120361	-1.659491393	0.15050781	TRUE	TRUE	3.539959382	2.375848743	-1.164110639
1124	PLEKHD1	0.012784712	-0.584710035	-0.29311719	-0.876302881	0.151482918	TRUE	TRUE	0.717288099	0.069135096	-0.648153003
1125	HNRNPA1	0.012805233	-1.079198868	-0.539583695	-1.618814041	0.151591191	TRUE	TRUE	1.736885221	0.243117817	-1.493767404
1126	TNFSF4	0.012817407	-0.568980495	-0.287503795	-0.850457195	0.151600558	TRUE	TRUE	0.658245183	0.060049488	-0.598195695
1127	MIR4458HG	0.012843067	NA	NA	NA	0.151769273	TRUE	TRUE	0.442200016	0	-0.442200016
1128	HDGFL2	0.012857749	0.390159691	1.174958171	-0.39463879	0.151808064	TRUE	TRUE	0.996031344	0.847439408	-0.148591937
1129	C6orf62	0.012890922	1.415818513	2.364416852	0.467220175	0.15206492	TRUE	TRUE	2.924005688	2.950428277	0.026422589
1130	MAPK14	0.012921303	0.654781197	1.593320581	-0.283758188	0.152288418	TRUE	TRUE	4.688366463	3.209098042	-1.479268421
1131	CTHRC1	0.012993614	-0.029127988	0.507164513	-0.565420489	0.152468075	TRUE	TRUE	0.659090384	0.285913122	-0.373177262
1132	IDH2	0.012976659	0.657163676	1.486945112	-0.172617759	0.152468075	TRUE	TRUE	0.73113705	0.539257413	-0.191879637
1133	MFSD6	0.012993788	1.387566362	2.30810489	0.467027834	0.152468075	TRUE	TRUE	3.74183119	3.479839491	-0.261991699
1134	SCUBE3	0.012989903	0.929708822	1.774671732	0.084745912	0.152468075	TRUE	TRUE	0.667057503	0.645386558	-0.021670944
1135	SLF2	0.012983942	-0.465932236	0.504716658	-1.436581131	0.152468075	TRUE	TRUE	3.353836448	2.165147534	-1.188688914
1136	CACHD1	0.013006256	1.051274296	2.006911015	0.095637576	0.152480031	TRUE	TRUE	1.340490714	1.431364228	0.090873514
1137	ACSL1	0.013028489	-0.008757001	0.764078156	-0.781592157	0.15260635	TRUE	TRUE	1.491710192	1.099551629	-0.392158563
1138	MCL1	0.013063907	0.360523099	1.176063965	-0.455017767	0.152809001	TRUE	TRUE	1.089173646	0.594708411	-0.494465235
1139	RNF216P1	0.013068738	-1.341676031	-0.534047551	-2.149304511	0.152809001	TRUE	TRUE	2.820312635	1.063595788	-1.756716847
1140	ARPC5L	0.013159202	1.106787911	2.010174167	0.203401656	0.152892917	TRUE	TRUE	0.814712723	0.880901117	0.066188394
1141	IRS2	0.013119849	0.321857549	1.421293143	-0.777578045	0.152892917	TRUE	TRUE	3.37392356	2.623774952	-0.750148608
1142	LHFPL3	0.01315	NA	NA	NA	0.152892917	TRUE	TRUE	0.453064936	0	-0.453064936
1143	PARP8	0.013138332	0.187225798	0.686490438	-0.312038841	0.152892917	TRUE	TRUE	6.961664504	5.099639617	-1.862024886
1144	SEC63	0.013126893	0.694369775	1.708306404	-0.319566855	0.152892917	TRUE	TRUE	3.619284085	2.557275469	-1.062008616
1145	SIAH1	0.013125059	0.771836639	1.762299766	-0.218626489	0.152892917	TRUE	TRUE	2.077352547	1.707774756	-0.369577791
1146	SP3	0.013167756	-0.220182931	0.865316891	-1.305682753	0.152892917	TRUE	TRUE	3.632177398	2.387075318	-1.245102079
1147	TOMM6	0.013110039	0.063015537	0.6984946	-0.572463526	0.152892917	TRUE	TRUE	0.78031617	0.418619505	-0.361696666
1148	CCDC125	0.013203602	1.352759109	2.344478483	0.361039735	0.153042273	TRUE	TRUE	1.455397492	1.480357813	0.02496032
1149	PCBP3	0.013194377	1.467538746	2.658627554	0.276449938	0.153042273	TRUE	TRUE	2.577820175	2.375431303	-0.202388872
1150	MEIKIN	0.013222909	-1.199899614	-0.531875901	-1.867923326	0.153132782	TRUE	TRUE	1.920416785	0.521400957	-1.399015828
1151	ENSG00000265907	0.013286363	1.027141762	1.929119267	0.125164257	0.153733958	TRUE	TRUE	0.516936737	0.530974008	0.014037271
1152	RILPL2	0.013303372	-0.088885163	0.304118595	-0.481888921	0.153797141	TRUE	TRUE	0.436986697	0.143871881	-0.293114816
1153	PRR7	0.013318133	NA	NA	NA	0.153834251	TRUE	TRUE	0.502907773	0	-0.502907773
1154	BHLHE40-AS1	0.013398448	-0.666032954	-0.377240566	-0.954825342	0.153960767	TRUE	TRUE	0.813042577	0.067899118	-0.745143458
1155	DNAI4	0.01337086	-1.134015383	-0.346233322	-1.921797445	0.153960767	TRUE	TRUE	2.575630826	0.870613368	-1.705017458
1156	EGLN3	0.013391128	-0.671844631	-0.215304171	-1.128385091	0.153960767	TRUE	TRUE	1.089070503	0.336393576	-0.752676927
1157	ENSG00000287815	0.013342338	-0.135668315	0.236151032	-0.507487662	0.153960767	TRUE	TRUE	0.483258614	0.118227648	-0.365030966
1158	IGSF6	0.013391802	-0.314413677	0.166600138	-0.795427493	0.153960767	TRUE	TRUE	0.940935592	0.364319186	-0.576616406
1159	UQCRQ	0.013369767	0.443148829	1.092523544	-0.206225887	0.153960767	TRUE	TRUE	0.358062726	0.346306557	-0.011756169
1160	DCAF6	0.013426007	-0.473221491	-0.081514825	-0.864928158	0.15401168	TRUE	TRUE	7.889688595	5.905456062	-1.984232533
1161	RNF115	0.013418435	1.150884028	1.922024355	0.379743701	0.15401168	TRUE	TRUE	4.758645681	4.283277333	-0.475368348
1162	MGST2	0.01345043	-0.257491909	0.572323556	-1.087307375	0.15415906	TRUE	TRUE	1.661007658	0.828071673	-0.832935985
1163	NLK	0.013476741	0.449046306	0.825195176	0.072897437	0.154327799	TRUE	TRUE	7.342582029	6.524542582	-0.818039447
1164	PKHD1	0.013546574	NA	NA	NA	0.154728367	TRUE	TRUE	0.513837227	0	-0.513837227
1165	SLC7A9	0.013546304	NA	NA	NA	0.154728367	TRUE	TRUE	0.409731877	0	-0.409731877
1166	TOP3A	0.013541624	1.008066208	1.974569671	0.041562744	0.154728367	TRUE	TRUE	1.851998124	1.654375685	-0.197622438
1167	FAM114A2	0.013568725	1.001198752	1.92529688	0.077100624	0.154848572	TRUE	TRUE	0.89706879	0.921288627	0.024219837
1168	LDLRAD3	0.013611951	1.232950818	1.975538733	0.490362903	0.155208868	TRUE	TRUE	5.065027737	5.35642431	0.291396574
1169	KPNA1	0.013652959	1.016166616	1.833918287	0.198414946	0.155543291	TRUE	TRUE	4.545302188	3.794499866	-0.750802322
1170	AP2B1	0.013718291	0.740716247	1.487754515	-0.00632202	0.155951688	TRUE	TRUE	5.400966005	4.475472597	-0.925493408
1171	HMG20A	0.013738181	-1.141203375	-0.212295418	-2.070111332	0.155951688	TRUE	TRUE	3.593718724	1.816841029	-1.776877695
1172	SF3B4	0.013729313	NA	NA	NA	0.155951688	TRUE	TRUE	0.408840177	0	-0.408840177
1173	UGGT1	0.013738213	-0.921766997	0.060648576	-1.904182569	0.155951688	TRUE	TRUE	3.302508538	1.269398364	-2.033110174
1174	UST	0.013747356	-1.241228907	-0.411941856	-2.070515958	0.155951688	TRUE	TRUE	2.437260656	0.876793709	-1.560466947
1175	ZNF570	0.013759785	-0.557117466	-0.299721343	-0.814513589	0.155959842	TRUE	TRUE	0.677754988	0.066820781	-0.610934207
1176	PEBP1	0.013789195	0.500891803	1.353080796	-0.351297191	0.156160289	TRUE	TRUE	6.00941375	4.149283938	-1.860129812
1177	CRYM	0.01386676	0.931648511	2.096800912	-0.233503891	0.156409895	TRUE	TRUE	2.960151352	2.584535079	-0.375616273
1178	CYP2R1	0.013882921	1.121835855	2.073655349	0.17001636	0.156409895	TRUE	TRUE	0.741555446	0.902787295	0.161231849
1179	ENSG00000248138	0.013855371	0.93989997	1.914812833	-0.035012894	0.156409895	TRUE	TRUE	1.084308512	0.937533434	-0.146775078
1180	LRRC9	0.013872769	-0.642640245	0.178626522	-1.463907013	0.156409895	TRUE	TRUE	2.041717322	0.679536604	-1.362180717
1181	MED31	0.013906128	-0.009598717	0.661392883	-0.680590317	0.156409895	TRUE	TRUE	1.032639679	0.540513684	-0.492125994
1182	MICU1	0.013916934	-0.273994134	0.384298842	-0.932287111	0.156409895	TRUE	TRUE	6.637291768	4.468827825	-2.168463943
1183	RBM23	0.013846155	0.642390522	1.51675835	-0.231977307	0.156409895	TRUE	TRUE	1.1457027	0.845248844	-0.300453856
1184	SEC61G	0.013830235	0.696281297	1.504082299	-0.111519705	0.156409895	TRUE	TRUE	0.655827679	0.739891326	0.084063647
1185	SEL1L	0.013895983	1.139663578	2.137578136	0.141749021	0.156409895	TRUE	TRUE	2.476380041	2.263427389	-0.212952653
1186	ELMO1	0.01395447	-1.021508639	-0.108967765	-1.934049512	0.156699518	TRUE	TRUE	5.701416366	3.385441419	-2.315974947
1187	DCLRE1A	0.013986188	0.188691561	0.746549982	-0.36916686	0.156923377	TRUE	TRUE	0.407589712	0.212973988	-0.194615725
1188	SCFD2	0.014018893	0.706464206	1.576207929	-0.163279516	0.157157929	TRUE	TRUE	5.122717685	4.165096992	-0.957620692
1189	JRK	0.014034256	0.154680503	0.728837273	-0.419476267	0.157197827	TRUE	TRUE	0.616610631	0.396139528	-0.220471103
1190	MOGS	0.014062249	-0.011014776	0.435005647	-0.4570352	0.157379019	TRUE	TRUE	0.430012466	0.203889071	-0.226123395
1191	PRICKLE2-AS3	0.014093871	0.554439115	1.361262816	-0.252384586	0.157600485	TRUE	TRUE	0.941760989	0.728338547	-0.213422442
1192	EMC3	0.014161051	0.900772395	1.931802227	-0.130257436	0.157899879	TRUE	TRUE	1.851052092	1.228172802	-0.62287929
1193	PASK	0.014160487	0.66255423	1.572058979	-0.246950518	0.157899879	TRUE	TRUE	0.979557554	0.727440969	-0.252116585
1194	PCCA	0.014137386	-0.904961878	-0.175581922	-1.634341834	0.157899879	TRUE	TRUE	6.831453752	4.126219589	-2.705234163
1195	SNUPN	0.01416807	-0.597396054	-0.294813891	-0.899978217	0.157899879	TRUE	TRUE	0.776011727	0.065676611	-0.710335116
1196	AK6	0.014193941	0.302811974	0.996044411	-0.390420464	0.157923901	TRUE	TRUE	0.690771946	0.436422053	-0.254349894
1197	PMS2P3	0.01418938	0.234582698	0.953170067	-0.48400467	0.157923901	TRUE	TRUE	1.026534364	0.688135168	-0.338399196
1198	CACNG8	0.014220564	-0.560181127	0.497503128	-1.617865381	0.158051162	TRUE	TRUE	3.876024356	1.965513321	-1.910511035
1199	RSPH3	0.014229114	0.130236482	1.04987855	-0.789405587	0.158051162	TRUE	TRUE	2.055902229	1.292800102	-0.763102126
1200	CNIH3	0.014249435	-1.509831162	-0.486139813	-2.533522512	0.158144974	TRUE	TRUE	4.839988734	2.510858886	-2.329129848
1201	URB1	0.01427636	1.244768562	2.357499318	0.132037805	0.15831188	TRUE	TRUE	1.790521573	1.482144116	-0.308377456
1202	FGF9	0.014294878	-1.194382133	-0.530651639	-1.858112628	0.158385347	TRUE	TRUE	2.144635928	0.520880139	-1.623755789
1203	PFKM	0.014314921	-0.688722532	0.087255478	-1.464700542	0.158475581	TRUE	TRUE	2.027588901	0.675923282	-1.351665619
1204	ABHD14A	0.014338003	-0.646720633	-0.30696195	-0.986479316	0.158599277	TRUE	TRUE	0.887198044	0.074209983	-0.81298806
1205	DGCR2	0.014401471	0.422534689	1.427696097	-0.582626718	0.15860508	TRUE	TRUE	2.789826934	1.979887959	-0.809938974
1206	ENSG00000246316	0.014389627	0.09251729	0.422262774	-0.237228194	0.15860508	TRUE	TRUE	0.495582543	0.206340672	-0.289241872
1207	GDAP1	0.014396328	0.331229626	0.846103007	-0.183643754	0.15860508	TRUE	TRUE	7.515865446	6.005129054	-1.510736392
1208	HTR1E	0.014383429	1.121057219	2.178864773	0.063249665	0.15860508	TRUE	TRUE	4.395907149	3.839664528	-0.556242621
1209	TMEM25	0.014409982	-0.837565536	-0.354804577	-1.320326495	0.15860508	TRUE	TRUE	1.360878558	0.196329485	-1.164549072
1210	VAPB	0.014360597	-0.123317588	0.831606506	-1.078241681	0.15860508	TRUE	TRUE	2.619877902	1.602194687	-1.017683215
1211	ENSG00000275367	0.014448726	0.567418645	1.279548234	-0.144710945	0.15890019	TRUE	TRUE	0.491881553	0.518002725	0.026121171
1212	ENSG00000263300	0.014461038	0.256771134	0.972569581	-0.459027313	0.158904373	TRUE	TRUE	0.8691141	0.665401266	-0.203712835
1213	ENSG00000285582	0.014522868	1.574436052	2.421490181	0.727381923	0.159452227	TRUE	TRUE	5.144399399	3.980177314	-1.164222085
1214	NDUFC2	0.014566207	0.141150371	0.906381603	-0.624080862	0.159796329	TRUE	TRUE	1.180454069	0.600205009	-0.58024906
1215	COX8A	0.0145929	-0.271034863	0.19844129	-0.740511016	0.159957404	TRUE	TRUE	0.729506164	0.287656655	-0.441849508
1216	LINC00632	0.014613189	-0.300100479	-0.08607967	-0.514121289	0.160048065	TRUE	TRUE	9.170077245	8.653261627	-0.516815618
1217	CNTN4	0.014667627	0.412494261	0.704789842	0.120198681	0.16051229	TRUE	TRUE	8.167391794	7.366964664	-0.800427131
1218	AFF1	0.014680062	-1.246448513	-0.260023007	-2.232874018	0.16051647	TRUE	TRUE	5.355956758	2.813009409	-2.542947349
1219	DCP2	0.014776008	-1.199879975	-0.416981252	-1.982778697	0.160642345	TRUE	TRUE	2.471837258	0.705385038	-1.766452219
1220	DDOST	0.014766064	0.857525839	1.691475271	0.023576407	0.160642345	TRUE	TRUE	0.746205601	0.894732578	0.148526977
1221	ENSG00000263990	0.014752611	1.56453224	2.598671813	0.530392668	0.160642345	TRUE	TRUE	1.790567037	1.722706564	-0.067860473
1222	KRBOX5	0.014774032	-1.194265698	-0.460321748	-1.928209648	0.160642345	TRUE	TRUE	2.499577513	1.116259945	-1.383317569
1223	PMM1	0.01474315	-0.189229502	0.218013515	-0.596472519	0.160642345	TRUE	TRUE	0.587279603	0.144368065	-0.442911538
1224	SLC35F3	0.014745738	0.77865748	1.360835902	0.196479057	0.160642345	TRUE	TRUE	6.91714289	6.26991195	-0.647230939
1225	ZNF239	0.014714501	0.571442342	1.32869822	-0.185813535	0.160642345	TRUE	TRUE	0.599301133	0.470127765	-0.129173368
1226	NKAP	0.014814686	0.055898645	0.637048086	-0.525250795	0.160931475	TRUE	TRUE	0.764983902	0.745307306	-0.019676596
1227	LSM14A	0.014829774	0.635306628	1.564036438	-0.293423181	0.160964082	TRUE	TRUE	3.93634008	3.379243003	-0.557097077
1228	DMXL1	0.014888206	0.269602712	0.975343218	-0.436137795	0.161073215	TRUE	TRUE	6.01598472	4.404882358	-1.611102362
1229	ETFRF1	0.014880429	0.210188603	1.038087669	-0.617710462	0.161073215	TRUE	TRUE	1.344197407	0.837114766	-0.507082641
1230	PLAGL2	0.014856321	NA	NA	NA	0.161073215	TRUE	TRUE	0.403301124	0	-0.403301124
1231	PLEKHG3	0.014865862	-0.128192237	0.250982964	-0.507367439	0.161073215	TRUE	TRUE	0.440047379	0.154500064	-0.285547315
1232	ENSG00000286895	0.01491161	-0.928704931	0.07893085	-1.936340711	0.161119773	TRUE	TRUE	4.385910118	2.337312167	-2.048597951
1233	FAM81B	0.014916705	0.834689325	1.62161071	0.047767941	0.161119773	TRUE	TRUE	0.570399899	0.800190136	0.229790237
1234	DMWD	0.014979313	0.542183946	1.312707065	-0.228339172	0.161142558	TRUE	TRUE	0.82363164	0.866715983	0.043084343
1235	MORF4L2	0.014955983	-0.880725051	0.075631413	-1.837081515	0.161142558	TRUE	TRUE	4.988987479	2.851531187	-2.137456292
1236	PIGN	0.014975929	-1.436111483	-0.510234599	-2.361988366	0.161142558	TRUE	TRUE	3.72870648	1.52571527	-2.20299121
1237	UBTD2	0.014977287	1.120176231	2.040516068	0.199836394	0.161142558	TRUE	TRUE	1.108820058	1.222346253	0.113526196
1238	ZNF891	0.01493641	-0.609583567	0.104502804	-1.323669939	0.161142558	TRUE	TRUE	1.749688274	0.611993484	-1.13769479
1239	TAF12	0.015016852	0.000845566	0.660325798	-0.658634665	0.161196315	TRUE	TRUE	1.016031671	0.663687486	-0.352344185
1240	TRIM36	0.014997936	1.460266105	2.789832351	0.130699859	0.161196315	TRUE	TRUE	1.363340925	0.773313733	-0.590027192
1241	USP43	0.015020621	0.840568133	1.896886628	-0.215750362	0.161196315	TRUE	TRUE	2.170525845	1.421341671	-0.749184174
1242	ENSG00000254031	0.015050569	0.20452132	0.773356719	-0.364314079	0.161257824	TRUE	TRUE	0.483334919	0.271214779	-0.212120139
1243	PCCB	0.015041533	-1.120772273	-0.418042866	-1.82350168	0.161257824	TRUE	TRUE	2.270219631	0.718392159	-1.551827472
1244	PARVB	0.015068968	-0.231234094	0.521276833	-0.983745022	0.161325171	TRUE	TRUE	1.604775733	0.898789157	-0.705986576
1245	CSNK1E	0.015140941	-0.825423265	0.140946776	-1.791793307	0.161835511	TRUE	TRUE	3.515095223	1.816679867	-1.698415356
1246	MED28	0.015129489	1.40465701	2.531006578	0.278307442	0.161835511	TRUE	TRUE	2.04125679	2.000228116	-0.041028674
1247	AAGAB	0.015183837	0.771222307	1.780157476	-0.237712863	0.162083097	TRUE	TRUE	2.885207225	2.435732161	-0.449475064
1248	ASAP1	0.015188445	0.128655468	0.640786211	-0.383475275	0.162083097	TRUE	TRUE	7.46717095	5.77260826	-1.69456269
1249	ABCB8	0.015210457	0.300704232	1.093797604	-0.49238914	0.16216239	TRUE	TRUE	1.151239013	0.738363116	-0.412875897
1250	ELMO2	0.015264503	1.053374071	1.917700977	0.189047165	0.16216239	TRUE	TRUE	0.86344653	1.50512055	0.64167402
1251	ENSG00000261170	0.015253626	0.021469347	0.751808336	-0.708869642	0.16216239	TRUE	TRUE	0.897963843	0.343816822	-0.554147022
1252	ENSG00000287625	0.015268932	-0.460665893	0.442146446	-1.363478232	0.16216239	TRUE	TRUE	2.263051634	1.545404121	-0.717647513
1253	ILF3	0.01525242	1.226916495	2.290597854	0.163235137	0.16216239	TRUE	TRUE	2.227360141	1.791308061	-0.436052079
1254	RHCG	0.015260874	0.317113856	1.015102743	-0.380875031	0.16216239	TRUE	TRUE	0.804501733	0.718371972	-0.08612976
1255	CLMP	0.015288142	-1.146998099	-0.440273534	-1.853722663	0.162237031	TRUE	TRUE	1.966049518	0.561272987	-1.40477653
1256	DBF4	0.015305851	-0.089921594	0.534177716	-0.714020905	0.162295636	TRUE	TRUE	1.028599095	0.745984154	-0.282614941
1257	MCPH1-AS1	0.015344105	-0.093728152	0.791856464	-0.979312768	0.162571833	TRUE	TRUE	2.148669236	1.354615582	-0.794053654
1258	TPRG1L	0.015361348	-0.216394027	0.424995104	-0.857783157	0.162625143	TRUE	TRUE	1.122851038	0.407713141	-0.715137897
1259	DNAJB5	0.015423704	0.730949106	1.486243094	-0.024344882	0.163155595	TRUE	TRUE	0.375835009	0.514616487	0.138781477
1260	NMNAT1	0.01543697	0.115353429	0.797353463	-0.566646606	0.163166318	TRUE	TRUE	0.890588653	0.4763105	-0.414278153
1261	FIS1	0.015449383	0.652630918	1.479284114	-0.174022278	0.163168031	TRUE	TRUE	0.709047373	0.449333228	-0.259714145
1262	RPL10	0.015469544	0.435829239	1.288832556	-0.417174078	0.163251495	TRUE	TRUE	1.366406167	1.174107926	-0.192298241
1263	ZNF451	0.015510113	0.276380299	1.249066802	-0.696306205	0.163550033	TRUE	TRUE	5.18101895	3.980242723	-1.200776227
1264	ENSG00000244380	0.015574942	0.10226625	0.528080014	-0.323547514	0.164103705	TRUE	TRUE	0.345369742	0.269748538	-0.075621204
1265	TMEM263	0.0156158	0.329845434	1.143954961	-0.484264092	0.164404135	TRUE	TRUE	1.22389362	0.971311382	-0.252582238
1266	CHUK	0.015693943	0.838872701	1.815320773	-0.137575371	0.164570304	TRUE	TRUE	1.847019931	1.453301288	-0.393718643
1267	EEF1D	0.015675362	0.499059256	1.307161826	-0.309043313	0.164570304	TRUE	TRUE	0.845300923	0.548072935	-0.297227987
1268	KNSTRN	0.015660581	NA	NA	NA	0.164570304	TRUE	TRUE	0.477967515	0	-0.477967515
1269	MTSS2	0.015705726	1.193344387	2.169628124	0.217060649	0.164570304	TRUE	TRUE	1.387973581	1.379513023	-0.008460558
1270	SNHG8	0.015647405	-0.195756145	0.247631424	-0.639143713	0.164570304	TRUE	TRUE	0.627078499	0.154179432	-0.472899066
1271	TENM2-AS1	0.015684582	0.004449246	0.570604463	-0.561705971	0.164570304	TRUE	TRUE	0.725436196	0.26837918	-0.457057016
1272	RUSC2	0.015722495	0.931963914	1.935695108	-0.071767279	0.164616499	TRUE	TRUE	3.627510187	2.72740009	-0.900110098
1273	CAMKV	0.015795082	-0.707531612	0.005481346	-1.42054457	0.165116875	TRUE	TRUE	1.865315822	0.850785762	-1.01453006
1274	HM13	0.015789171	0.784030511	1.805541213	-0.23748019	0.165116875	TRUE	TRUE	2.969314489	2.323047873	-0.646266616
1275	ABCC5	0.015836809	0.060206634	1.008488951	-0.888075683	0.165293586	TRUE	TRUE	4.940755329	3.268695814	-1.672059515
1276	FLYWCH1	0.015825184	-0.343433366	0.423577517	-1.110444249	0.165293586	TRUE	TRUE	1.691698123	0.664409214	-1.027288909
1277	CFL1P1	0.016017225	0.915454588	1.720157502	0.110751674	0.165591779	TRUE	TRUE	0.519684097	0.918329795	0.398645698
1278	CNEP1R1	0.015992188	-0.510770763	-0.045289015	-0.976252512	0.165591779	TRUE	TRUE	0.978301399	0.207464565	-0.770836834
1279	EIF1AX	0.015970903	-0.527085127	0.497939862	-1.552110115	0.165591779	TRUE	TRUE	2.761049163	1.610944437	-1.150104726
1280	ENSG00000272505	0.0159815	-0.677529447	-0.345592157	-1.009466736	0.165591779	TRUE	TRUE	0.91234817	0.115046896	-0.797301274
1281	LINC00623	0.016027016	-0.646974705	-0.239518187	-1.054431222	0.165591779	TRUE	TRUE	0.987454565	0.138466985	-0.84898758
1282	PAK4	0.015997686	0.089437929	0.544326045	-0.365450186	0.165591779	TRUE	TRUE	0.326336261	0.341437623	0.015101362
1283	RPAIN	0.01595554	0.18915181	1.060060533	-0.681756913	0.165591779	TRUE	TRUE	1.608118669	0.953321182	-0.654797487
1284	SATB1	0.015904045	-1.607175439	-0.53085482	-2.683496059	0.165591779	TRUE	TRUE	4.529097964	1.886235863	-2.642862102
1285	SLC5A3	0.015988032	0.838701786	1.921570107	-0.244166536	0.165591779	TRUE	TRUE	2.079175739	1.700424736	-0.378751003
1286	TRIOBP	0.016019981	-0.149937589	0.175789634	-0.475664812	0.165591779	TRUE	TRUE	0.412191707	0.270150887	-0.142040821
1287	VKORC1	0.015908233	0.575250753	1.273053818	-0.122552312	0.165591779	TRUE	TRUE	0.489686465	0.37467319	-0.115013274
1288	YTHDF1	0.015944231	1.088005273	2.018816126	0.15719442	0.165591779	TRUE	TRUE	1.073558576	1.039227327	-0.03433125
1289	ZNF664	0.016000769	0.728055936	1.652122708	-0.196010837	0.165591779	TRUE	TRUE	1.337634849	1.016292252	-0.321342597
1290	ARHGAP23	0.016144439	1.0490269	2.0858106	0.0122432	0.166329717	TRUE	TRUE	0.785125129	0.933709266	0.148584137
1291	GNE	0.016123784	1.260935164	2.244432603	0.277437724	0.166329717	TRUE	TRUE	1.414549171	1.338105104	-0.076444067
1292	LATS1	0.016142623	0.934004698	1.979726419	-0.111717022	0.166329717	TRUE	TRUE	3.006687484	2.085990171	-0.920697312
1293	PRPF8	0.016148395	-0.385890633	0.480199291	-1.251980556	0.166329717	TRUE	TRUE	2.239744875	1.008363829	-1.231381046
1294	LEPROT	0.016208097	0.404780446	1.026356962	-0.21679607	0.166815643	TRUE	TRUE	0.482483676	0.478529518	-0.003954157
1295	OR2L3	0.016268789	-0.127857266	0.52793425	-0.783648782	0.167192111	TRUE	TRUE	1.101943788	0.624087995	-0.477855793
1296	P3H2	0.016269783	-1.462909171	-0.525227244	-2.400591098	0.167192111	TRUE	TRUE	3.689337202	1.831950717	-1.857386485
1297	ENO2	0.016351853	-1.343378132	-0.350294662	-2.336461602	0.167611005	TRUE	TRUE	3.561090752	1.150425703	-2.410665048
1298	NCR3LG1	0.016360888	-0.696163355	0.05291563	-1.445242341	0.167611005	TRUE	TRUE	1.752340857	0.521070447	-1.23127041
1299	POLE3	0.016347684	0.735154782	1.495775632	-0.025466068	0.167611005	TRUE	TRUE	0.473487865	0.516572129	0.043084264
1300	ZNF407	0.016353642	-0.389157185	0.578991385	-1.357305754	0.167611005	TRUE	TRUE	5.206532636	3.444855526	-1.76167711
1301	STAT6	0.016375102	-0.733656239	-0.409923932	-1.057388546	0.167627675	TRUE	TRUE	1.004065112	0.067628581	-0.936436531
1302	KCNAB1	0.016410843	0.193954	1.007693191	-0.61978519	0.167864521	TRUE	TRUE	1.041136959	0.716994673	-0.324142287
1303	TRIM14	0.016534812	-0.52277435	0.119359488	-1.164908187	0.169002786	TRUE	TRUE	1.444415821	0.559944654	-0.884471167
1304	ABCB9	0.016567309	-1.285272099	-0.413000617	-2.157543581	0.169075414	TRUE	TRUE	2.704845869	0.871182288	-1.833663581
1305	EIF3F	0.016559547	0.577457573	1.379461297	-0.224546151	0.169075414	TRUE	TRUE	1.062863982	1.202490163	0.139626181
1306	ATP6AP2	0.016594683	0.26694804	1.196209419	-0.66231334	0.169165815	TRUE	TRUE	2.098210351	1.504687681	-0.59352267
1307	ZNF573	0.016601571	0.386038655	1.396008404	-0.623931093	0.169165815	TRUE	TRUE	1.873833434	1.42670152	-0.447131914
1308	SYNCRIP	0.016653931	-0.041581814	0.886121492	-0.96928512	0.169440072	TRUE	TRUE	2.324060586	1.373337478	-0.950723108
1309	XKR9	0.016647829	1.643771366	2.970870096	0.316672637	0.169440072	TRUE	TRUE	2.55647132	1.490504796	-1.065966525
1310	BCKDHB	0.01668915	-0.337812628	0.892723402	-1.568348659	0.169668782	TRUE	TRUE	3.711258866	1.982066725	-1.729192141
1311	MGAT4C	0.016742588	-1.508109974	-0.410671267	-2.605548681	0.169815882	TRUE	TRUE	6.330496552	3.326722079	-3.003774473
1312	PCGF3	0.01674421	0.014006534	0.841594517	-0.81358145	0.169815882	TRUE	TRUE	1.700746283	1.16290882	-0.537837463
1313	PPIB	0.016767374	-0.250917178	0.066942486	-0.568776841	0.169815882	TRUE	TRUE	0.459866221	0.131094773	-0.328771448
1314	SRRM4	0.016737964	-0.503481632	-0.089672674	-0.91729059	0.169815882	TRUE	TRUE	7.629681227	6.082120878	-1.547560349
1315	TPI1	0.016764071	0.711706097	1.598875007	-0.175462812	0.169815882	TRUE	TRUE	1.06212172	0.878562971	-0.183558749
1316	DLGAP2	0.01682268	-0.234274351	-0.073821396	-0.394727306	0.170024091	TRUE	TRUE	10.05741728	9.283025591	-0.774391687
1317	ENSG00000263655	0.016811896	0.149301557	0.628938259	-0.330335145	0.170024091	TRUE	TRUE	0.394958465	0.563689767	0.168731303
1318	WNK1	0.016838998	0.128279015	0.484700274	-0.228142245	0.170024091	TRUE	TRUE	7.28714356	5.537626671	-1.749516888
1319	YARS1	0.016837065	1.412707975	2.448440208	0.376975741	0.170024091	TRUE	TRUE	2.562169272	2.143900197	-0.418269075
1320	ENSG00000224541	0.016942903	1.418876133	2.517293283	0.320458983	0.170943625	TRUE	TRUE	1.951214478	1.440983211	-0.510231267
1321	PHYKPL	0.016978838	-0.876525749	-0.339882321	-1.413169177	0.17117651	TRUE	TRUE	1.426575234	0.259446212	-1.167129022
1322	ENSG00000287726	0.017014376	-0.992343474	-0.487136082	-1.497550866	0.171405039	TRUE	TRUE	1.532356682	0.263664937	-1.268691745
1323	SVIP	0.017063849	-0.275774491	0.388713052	-0.940262033	0.171773497	TRUE	TRUE	1.235560967	0.494696994	-0.740863973
1324	VPS13A	0.017150343	-0.302398356	-0.076976592	-0.52782012	0.172513794	TRUE	TRUE	8.23030089	6.757193893	-1.473106997
1325	CNTD1	0.017183205	-0.09478423	0.27553319	-0.46510165	0.172599583	TRUE	TRUE	0.430624932	0.140729969	-0.289894962
1326	VPS4B	0.017184791	0.181258839	1.12321726	-0.760699582	0.172599583	TRUE	TRUE	2.303354055	1.639598088	-0.663755968
1327	ACIN1	0.017197908	0.69304912	1.708655832	-0.322557592	0.172601155	TRUE	TRUE	3.396926972	2.53490817	-0.862018802
1328	RAB33B-AS1	0.017271445	0.8315378	1.843568595	-0.180492994	0.172948197	TRUE	TRUE	2.295696929	1.92402065	-0.371676279
1329	RAD51C	0.017249798	-1.078007614	-0.505641368	-1.65037386	0.172948197	TRUE	TRUE	1.778003299	0.662679051	-1.115324248
1330	TTC19	0.017268244	0.536138435	1.467356974	-0.395080105	0.172948197	TRUE	TRUE	5.053633598	3.841575475	-1.212058123
1331	ACOT11	0.017342252	-0.238108368	0.878632567	-1.354849302	0.173396481	TRUE	TRUE	3.500012514	2.089447011	-1.410565503
1332	KLF8	0.017339984	NA	NA	NA	0.173396481	TRUE	TRUE	0.420213002	0	-0.420213002
1333	CTTN	0.017408876	-0.373006577	0.647554496	-1.39356765	0.173932038	TRUE	TRUE	4.123014228	2.576508335	-1.546505893
1334	LRATD1	0.017433699	NA	NA	NA	0.174049481	TRUE	TRUE	0.745565844	0	-0.745565844
1335	GAS7	0.017466812	0.471012911	1.028224212	-0.08619839	0.174249443	TRUE	TRUE	6.504658011	5.760091145	-0.744566867
1336	FADS2	0.017522095	0.769850892	1.64534975	-0.105647967	0.174530456	TRUE	TRUE	0.805880986	0.997851991	0.191971005
1337	TGFBR3	0.017515327	0.293456599	0.854799636	-0.267886437	0.174530456	TRUE	TRUE	0.450603736	0.395657821	-0.054945915
1338	TRMT6	0.017534296	0.578531912	1.278196779	-0.121132955	0.174530456	TRUE	TRUE	0.494965671	0.586154835	0.091189165
1339	AKAP11	0.017601663	-0.433216218	0.475644674	-1.342077111	0.174809059	TRUE	TRUE	5.622635605	3.183561264	-2.439074341
1340	TCP1	0.017592503	0.713093837	1.681079284	-0.254891611	0.174809059	TRUE	TRUE	1.510774129	1.187590889	-0.32318324
1341	ZNF506	0.017580636	0.108300491	1.107659228	-0.891058246	0.174809059	TRUE	TRUE	2.964772839	1.989192835	-0.975580004
1342	ANO10	0.01762058	-0.164115789	0.857965678	-1.186197256	0.17486653	TRUE	TRUE	4.358157146	2.744634614	-1.613522532
1343	ARL5B	0.017680599	-0.244586223	0.498074418	-0.987246864	0.174940721	TRUE	TRUE	1.559534062	0.939149185	-0.620384877
1344	MRPL2	0.017641223	0.651991221	1.34529188	-0.041309438	0.174940721	TRUE	TRUE	0.317339867	0.449104043	0.131764176
1345	TMEM183A	0.017672402	-0.666564417	-0.097169024	-1.235959811	0.174940721	TRUE	TRUE	1.377007689	0.32807231	-1.048935379
1346	TRO	0.017673363	-0.582185173	0.095756463	-1.260126808	0.174940721	TRUE	TRUE	1.505170263	0.497103098	-1.008067166
1347	ESRRA	0.017699348	-0.581806143	-0.182716309	-0.980895978	0.174996226	TRUE	TRUE	0.952350892	0.149105129	-0.803245763
1348	ENSG00000236065	0.017733382	0.336494688	1.198154786	-0.52516541	0.175072782	TRUE	TRUE	1.408048013	0.801132615	-0.606915398
1349	FAM3C	0.017727445	-1.510098185	-0.467160743	-2.553035628	0.175072782	TRUE	TRUE	5.726903646	3.102550584	-2.624353062
1350	GPC5	0.017760162	-1.649797907	-0.562174827	-2.737420987	0.175207292	TRUE	TRUE	4.680512274	2.950283161	-1.730229113
1351	KCNJ4	0.017835605	0.457200933	1.248127067	-0.333725201	0.175821304	TRUE	TRUE	0.968202665	0.88982536	-0.078377305
1352	EDDM13	0.01786037	0.005181687	0.507808871	-0.497445497	0.175935215	TRUE	TRUE	0.660955584	0.344125448	-0.316830136
1353	ANKRD18A	0.018051629	-1.404775896	-0.567118942	-2.24243285	0.176581238	TRUE	TRUE	2.766543163	1.168411088	-1.598132075
1354	C20orf203	0.017956288	-0.469316149	-0.242130397	-0.696501902	0.176581238	TRUE	TRUE	0.579386936	0.062392142	-0.516994795
1355	DLGAP1-AS4	0.0180718	-1.012717562	-0.002878728	-2.022556397	0.176581238	TRUE	TRUE	4.538511313	2.353071344	-2.185439968
1356	ENSG00000286886	0.017993262	0.078417701	0.539997009	-0.383161607	0.176581238	TRUE	TRUE	0.372760671	0.14404728	-0.228713392
1357	LINC02055	0.0180334	-1.232434782	-0.530774322	-1.934095242	0.176581238	TRUE	TRUE	2.176217075	0.499876942	-1.676340133
1358	LRFN2	0.017996267	-0.148301935	0.66935598	-0.96595985	0.176581238	TRUE	TRUE	5.580938073	3.335855858	-2.245082215
1359	MAMLD1	0.018062491	-1.22110872	-0.468551354	-1.973666086	0.176581238	TRUE	TRUE	2.49438995	0.777536158	-1.716853792
1360	SP2	0.017989883	-0.060942956	0.401866675	-0.523752587	0.176581238	TRUE	TRUE	0.502664204	0.213421322	-0.289242882
1361	TMEM108	0.018070485	0.590196397	1.250196303	-0.069803509	0.176581238	TRUE	TRUE	6.830643399	5.999987249	-0.83065615
1362	TRMT12	0.018030746	0.893888407	1.774420393	0.013356421	0.176581238	TRUE	TRUE	0.874357199	0.890003509	0.01564631
1363	ZNG1C	0.018014851	1.073264927	2.139713158	0.006816696	0.176581238	TRUE	TRUE	1.775812601	1.552899271	-0.22291333
1364	SESN3	0.018098797	-1.263616892	-0.334796115	-2.192437668	0.176614685	TRUE	TRUE	5.893524954	3.320174942	-2.573350012
1365	TMEM161B-DT	0.018101745	-0.463622216	-0.085232703	-0.84201173	0.176614685	TRUE	TRUE	7.985997378	5.915938396	-2.070058982
1366	PRC1-AS1	0.018129577	0.475102878	1.186207966	-0.236002209	0.17675674	TRUE	TRUE	0.576223694	0.525862026	-0.050361668
1367	TMTC2	0.018151484	-1.450823693	-0.409188346	-2.49245904	0.176840871	TRUE	TRUE	4.924645075	2.643888126	-2.280756949
1368	PDE8B	0.018216947	1.217183614	2.355207462	0.079159766	0.177348908	TRUE	TRUE	2.35174729	2.032348779	-0.319398511
1369	CA8	0.018348093	-0.794963576	-0.418554171	-1.171372981	0.177390216	TRUE	TRUE	1.08645886	0.128425706	-0.958033154
1370	CLIP4	0.01840725	0.183289767	1.184150075	-0.817570542	0.177390216	TRUE	TRUE	4.355687873	3.146964651	-1.208723222
1371	DDA1	0.018360533	0.165486817	0.774991238	-0.444017604	0.177390216	TRUE	TRUE	0.630564998	0.399104933	-0.231460065
1372	ENSG00000228204	0.018420984	-0.0672232	0.324698969	-0.459145369	0.177390216	TRUE	TRUE	0.40887757	0.134295793	-0.274581777
1373	ENSG00000228566	0.018407917	-1.855669043	-0.597447254	-3.113890831	0.177390216	TRUE	TRUE	5.646192506	2.665008325	-2.981184181
1374	ENSG00000286307	0.018349462	0.708630849	1.480390676	-0.063128978	0.177390216	TRUE	TRUE	0.614813334	0.831178415	0.216365081
1375	NOL4	0.018353345	-1.094495621	-0.225634544	-1.963356698	0.177390216	TRUE	TRUE	6.357366595	3.613623235	-2.74374336
1376	PLEC	0.018395599	-1.308257569	-0.53688677	-2.079628367	0.177390216	TRUE	TRUE	2.618258455	0.789235898	-1.829022557
1377	PRRT2	0.018342791	-0.869092427	-0.152536544	-1.585648311	0.177390216	TRUE	TRUE	1.987506377	0.784262029	-1.203244348
1378	PTPA	0.018298381	0.521201066	1.452126802	-0.40972467	0.177390216	TRUE	TRUE	1.213692734	0.879765519	-0.333927214
1379	RIGI	0.018289367	-0.420059485	0.085368923	-0.925487892	0.177390216	TRUE	TRUE	0.995318851	0.251222743	-0.744096108
1380	SNRK	0.018384011	-0.722786558	0.278979227	-1.724552343	0.177390216	TRUE	TRUE	3.459464617	1.77587075	-1.683593868
1381	TRIM37	0.018271424	0.535314817	1.177381029	-0.106751395	0.177390216	TRUE	TRUE	5.87621494	4.651913832	-1.224301108
1382	WASF1	0.018349632	0.519461256	0.901076804	0.137845708	0.177390216	TRUE	TRUE	6.486651726	5.630759831	-0.855891895
1383	ZNF212	0.018279526	NA	NA	NA	0.177390216	TRUE	TRUE	0.416265405	0	-0.416265405
1384	ALG6	0.018520449	-0.66805555	-0.002912889	-1.333198211	0.177392032	TRUE	TRUE	1.72340043	0.680330301	-1.043070128
1385	LINC02263	0.018451095	-1.770922784	-0.760058004	-2.781787565	0.177392032	TRUE	TRUE	4.195805845	1.458331227	-2.737474618
1386	MLXIPL	0.01848248	1.285690186	2.391701317	0.179679055	0.177392032	TRUE	TRUE	2.510679918	2.208649642	-0.302030276
1387	NSMCE3	0.018467841	0.0591071	0.576019663	-0.457805463	0.177392032	TRUE	TRUE	0.516903945	0.430984482	-0.085919463
1388	NTNG2	0.018449606	-0.884341272	-0.35160704	-1.417075504	0.177392032	TRUE	TRUE	1.499516173	0.269111151	-1.230405022
1389	SRP72	0.018526391	0.131730605	1.063967393	-0.800506184	0.177392032	TRUE	TRUE	2.195966903	1.415160637	-0.780806266
1390	TLE1	0.018522557	0.178963442	1.217865254	-0.85993837	0.177392032	TRUE	TRUE	2.537117214	1.51255154	-1.024565674
1391	TNR	0.018527731	0.544568533	0.999995748	0.089141318	0.177392032	TRUE	TRUE	6.78417792	5.856010576	-0.928167343
1392	ADCK5	0.018638816	-0.13231888	0.231632915	-0.496270675	0.178009993	TRUE	TRUE	0.582509229	0.147841986	-0.434667242
1393	KDELR2	0.018651915	0.248574894	0.869845642	-0.372695854	0.178009993	TRUE	TRUE	0.553095021	0.474284126	-0.078810895
1394	OPTN	0.018608331	0.480472416	1.560670306	-0.599725475	0.178009993	TRUE	TRUE	3.656445674	2.046210039	-1.610235634
1395	POLA2	0.018622845	-0.136228568	0.194168087	-0.466625223	0.178009993	TRUE	TRUE	0.385108281	0.201220384	-0.183887897
1396	PPP4R2	0.018659104	0.47116951	1.419692092	-0.477353073	0.178009993	TRUE	TRUE	4.313091612	3.129944605	-1.183147006
1397	NDUFA1	0.018708545	-0.483127075	0.018099273	-0.984353424	0.178353899	TRUE	TRUE	0.95973444	0.205407328	-0.754327112
1398	CAPN5	0.018725706	NA	NA	NA	0.178389804	TRUE	TRUE	0.421833777	0	-0.421833777
1399	ZSCAN30	0.018759421	1.245376095	2.338440368	0.152311821	0.178583248	TRUE	TRUE	1.3601859	1.690072883	0.329886983
1400	ENSG00000281021	0.018793497	0.95665174	1.840436584	0.072866896	0.17860611	TRUE	TRUE	0.605449266	0.511026735	-0.094422531
1401	ENSG00000290853	0.018783586	-1.035871859	0.122128863	-2.193872581	0.17860611	TRUE	TRUE	2.090188869	0.36638458	-1.723804289
1402	LINC02035	0.018802055	-0.0379995	0.378640925	-0.454639926	0.17860611	TRUE	TRUE	0.379432644	0.267141074	-0.112291569
1403	ARRDC3-AS1	0.018829429	0.683158565	1.600377638	-0.234060508	0.178611351	TRUE	TRUE	1.377622166	1.06723762	-0.310384546
1404	OTULINL	0.018820095	NA	NA	NA	0.178611351	TRUE	TRUE	0.673082698	0	-0.673082698
1405	ENSG00000273118	0.018968173	0.784660293	1.784812066	-0.215491479	0.179799383	TRUE	TRUE	1.134799138	1.029648647	-0.105150491
1406	CNNM3	0.019022821	0.731516577	1.534375899	-0.071342745	0.179805491	TRUE	TRUE	0.602153861	1.008277087	0.406123226
1407	GNAI1	0.019006377	-1.3372314	-0.34486135	-2.32960145	0.179805491	TRUE	TRUE	4.697707587	2.409132007	-2.28857558
1408	LINC02346	0.018997839	NA	NA	NA	0.179805491	TRUE	TRUE	0.457689528	0	-0.457689528
1409	RCC2	0.019022698	1.018224217	2.028308952	0.008139482	0.179805491	TRUE	TRUE	1.100740405	0.990735719	-0.110004686
1410	GRIP1	0.019076234	-0.398852997	-0.127400353	-0.670305642	0.180182471	TRUE	TRUE	8.870350722	7.880614962	-0.989735759
1411	TRERF1	0.019111212	-0.991755522	0.072794518	-2.056305561	0.180384915	TRUE	TRUE	3.513122525	1.589887058	-1.923235468
1412	NUFIP1	0.019194075	-0.6097176	0.002385515	-1.221820716	0.18103873	TRUE	TRUE	1.433902202	0.392958199	-1.040944004
1413	PSMD9	0.01930817	0.658520597	1.501697752	-0.184656559	0.181728765	TRUE	TRUE	0.993685205	0.565237127	-0.428448078
1414	RBCK1	0.019283743	0.06096592	0.707461894	-0.585530054	0.181728765	TRUE	TRUE	0.895346345	0.561219774	-0.334126572
1415	TMCO1	0.019306635	0.513949379	1.457940807	-0.430042049	0.181728765	TRUE	TRUE	1.789529352	1.341583713	-0.447945639
1416	MBOAT2	0.019332789	-0.082094478	0.782288097	-0.946477054	0.181831984	TRUE	TRUE	5.260613759	3.765731655	-1.494882103
1417	LYRM9	0.019441029	0.817666142	1.792172736	-0.156840453	0.182335127	TRUE	TRUE	0.853121359	0.818177355	-0.034944004
1418	SNAI3	0.019441048	-0.179201962	0.49798932	-0.856393244	0.182335127	TRUE	TRUE	1.191032143	0.400631358	-0.790400785
1419	TFDP2	0.019415669	-1.013415491	-0.156669778	-1.870161205	0.182335127	TRUE	TRUE	6.625385706	4.43479142	-2.190594286
1420	ZNF488	0.019412882	NA	NA	NA	0.182335127	TRUE	TRUE	0.435043432	0	-0.435043432
1421	CHD5	0.019455593	-0.236744121	0.746389309	-1.219877551	0.182343126	TRUE	TRUE	5.233640239	2.997165239	-2.236475
1422	LDB2	0.019472387	-0.357343943	0.001660397	-0.716348283	0.18235472	TRUE	TRUE	9.709239289	8.863721893	-0.845517396
1423	SLC25A4	0.01949297	-0.674309237	0.042704132	-1.391322607	0.18235472	TRUE	TRUE	1.748764536	0.483946874	-1.264817663
1424	SLC7A5	0.019497907	0.864102366	1.713294006	0.014910726	0.18235472	TRUE	TRUE	0.866747576	0.91377917	0.047031594
1425	ENSG00000287255	0.019532318	0.569981	1.353494592	-0.213532592	0.182548363	TRUE	TRUE	0.523090009	0.435655532	-0.087434477
1426	PA2G4	0.019559072	-0.677601201	-0.340683227	-1.014519176	0.182670207	TRUE	TRUE	0.867146731	0.135409465	-0.731737267
1427	ELOB	0.019614495	-0.225066952	0.169801779	-0.619935683	0.183059452	TRUE	TRUE	0.55667463	0.217312441	-0.339362189
1428	ANAPC1	0.019679905	-1.137332986	-0.28856386	-1.986102112	0.183120117	TRUE	TRUE	2.880181359	1.328759392	-1.551421966
1429	CCDC18-AS1	0.019770338	-0.845895441	0.127156415	-1.818947296	0.183120117	TRUE	TRUE	3.142877348	1.225513811	-1.917363537
1430	MBLAC2	0.019665128	-0.272284543	0.268011486	-0.812580573	0.183120117	TRUE	TRUE	0.898046942	0.352903328	-0.545143615
1431	NYAP2	0.019734967	-1.11660862	-0.246749479	-1.986467762	0.183120117	TRUE	TRUE	7.096458016	5.020685381	-2.075772635
1432	PYROXD1	0.019757116	0.430622149	1.247307816	-0.386063519	0.183120117	TRUE	TRUE	1.183833777	1.095464158	-0.088369619
1433	R3HCC1L	0.019657062	1.554021529	2.654150235	0.453892823	0.183120117	TRUE	TRUE	2.520502993	2.186688666	-0.333814327
1434	RASGRF1	0.019762394	-1.539242131	-0.477783914	-2.600700349	0.183120117	TRUE	TRUE	4.572854972	1.993108365	-2.579746608
1435	RPP38	0.019751436	1.684038813	2.771583759	0.596493866	0.183120117	TRUE	TRUE	2.673190242	1.911715669	-0.761474573
1436	TMCO3	0.019772243	1.054021114	2.071173036	0.036869191	0.183120117	TRUE	TRUE	2.69918776	2.524730296	-0.174457463
1437	TMEM68	0.019700463	0.015173619	0.959633881	-0.929286642	0.183120117	TRUE	TRUE	1.737874234	0.81764894	-0.920225295
1438	ZNF547	0.01964072	-0.526993374	-0.137864314	-0.916122434	0.183120117	TRUE	TRUE	0.844183235	0.20045	-0.643733235
1439	PHF8	0.019801381	1.087576198	2.110991206	0.06416119	0.183262541	TRUE	TRUE	1.862310391	1.631978327	-0.230332064
1440	CELF3	0.019847374	-0.381594773	0.195725595	-0.958915142	0.183560641	TRUE	TRUE	1.134524654	0.548996878	-0.585527776
1441	ARPC3	0.019896425	-0.231801595	0.554650006	-1.018253195	0.183603845	TRUE	TRUE	1.594781902	0.705826863	-0.888955039
1442	LARS1	0.019883018	0.952232781	1.87916334	0.025302221	0.183603845	TRUE	TRUE	4.22195789	3.388518822	-0.833439068
1443	LINC01378	0.019882808	-1.564307446	-0.164847217	-2.963767675	0.183603845	TRUE	TRUE	5.777535164	1.93205125	-3.845483914
1444	RPL23AP7	0.01990719	0.895955369	1.747273997	0.044636742	0.183603845	TRUE	TRUE	0.74101035	0.871149907	0.130139557
1445	LINC01358	0.019940412	0.299280799	0.880968599	-0.282407002	0.18378298	TRUE	TRUE	0.601940982	0.342040276	-0.259900705
1446	LINC01278	0.019992264	-0.322762171	0.164868911	-0.810393254	0.184133453	TRUE	TRUE	6.89538144	4.982272211	-1.913109229
1447	RBSN	0.020133248	0.030076839	0.82464079	-0.764487113	0.185303803	TRUE	TRUE	1.474562865	0.96293145	-0.511631415
1448	GARNL3	0.020175659	-1.438923557	-0.378234744	-2.49961237	0.185552352	TRUE	TRUE	4.99862422	2.493110034	-2.505514186
1449	LPCAT4	0.020188118	-1.371117439	-0.350882766	-2.391352112	0.185552352	TRUE	TRUE	3.535084826	1.273362828	-2.261721998
1450	ATP6V0A1	0.020297407	0.86931565	1.57053896	0.16809234	0.186356759	TRUE	TRUE	5.500804775	4.592909416	-0.907895359
1451	IL1RAP	0.020303623	-1.392918682	-0.549186819	-2.236650545	0.186356759	TRUE	TRUE	3.222078819	1.357487026	-1.864591792
1452	KLF3-AS1	0.020337081	-1.28565763	-0.529696615	-2.041618646	0.186535289	TRUE	TRUE	2.283411714	0.460901271	-1.822510442
1453	MAGI2	0.020395492	-0.13511506	0.038968429	-0.309198549	0.186942303	TRUE	TRUE	11.08677092	10.55407726	-0.53269367
1454	ANKRD34C	0.020422152	-0.249320113	0.0280954	-0.526735627	0.187057926	TRUE	TRUE	0.44459199	0.081018654	-0.363573336
1455	GSDME	0.020491443	1.122721368	2.129157984	0.116284751	0.187563601	TRUE	TRUE	0.896326034	0.849690594	-0.046635439
1456	DPF1	0.020610768	-0.804008352	-0.235092884	-1.372923819	0.188024716	TRUE	TRUE	1.500419938	0.333558803	-1.166861135
1457	HDLBP	0.020595745	1.231293707	2.215863588	0.246723826	0.188024716	TRUE	TRUE	3.147131224	2.60220748	-0.544923744
1458	POLR3D	0.020593004	0.389407489	0.968196804	-0.189381825	0.188024716	TRUE	TRUE	0.330028533	0.532756474	0.202727941
1459	RORB	0.020622108	-0.936542585	-0.156134586	-1.716950583	0.188024716	TRUE	TRUE	8.027380084	6.19226085	-1.835119235
1460	SLC26A4	0.020634183	0.901756796	2.018484183	-0.214970591	0.188024716	TRUE	TRUE	2.292706602	1.951991454	-0.340715148
1461	TPT1	0.020566361	0.373238614	1.450499842	-0.704022614	0.188024716	TRUE	TRUE	2.532009646	1.568449711	-0.963559935
1462	UHRF2	0.020640647	-0.085229413	0.943658219	-1.114117046	0.188024716	TRUE	TRUE	3.38388003	1.931302695	-1.452577335
1463	FAM20B	0.020677763	-1.213750489	-0.440230814	-1.987270165	0.188234071	TRUE	TRUE	2.571639848	0.820347202	-1.751292646
1464	PAK1IP1	0.020740309	NA	NA	NA	0.188288643	TRUE	TRUE	0.565141784	0	-0.565141784
1465	PRKCQ	0.020735595	-0.493914982	-0.02426873	-0.963561233	0.188288643	TRUE	TRUE	0.978648315	0.206403804	-0.772244511
1466	PTPRR	0.02072128	-0.116142308	0.506263407	-0.738548022	0.188288643	TRUE	TRUE	6.577106235	5.357704154	-1.21940208
1467	ZNF253	0.020735045	0.052206009	0.976343707	-0.871931689	0.188288643	TRUE	TRUE	1.647877888	0.730687855	-0.917190033
1468	CREG2	0.020778545	0.86317041	1.878316534	-0.151975714	0.188435195	TRUE	TRUE	3.815361031	3.1861285	-0.629232532
1469	ZNF76	0.02078475	1.449970282	2.480430173	0.419510392	0.188435195	TRUE	TRUE	1.206065371	1.187723787	-0.018341584
1470	RSKR	0.020839741	-1.409097035	-0.49966354	-2.31853053	0.188676867	TRUE	TRUE	3.043675677	1.256406981	-1.787268695
1471	SLC37A1	0.020831739	0.616979367	1.538351555	-0.304392821	0.188676867	TRUE	TRUE	1.504105795	1.142738993	-0.361366802
1472	FSTL4	0.020866928	0.519342875	0.870701272	0.167984479	0.188794667	TRUE	TRUE	8.643261339	8.895170891	0.251909552
1473	KRT10	0.020896667	0.652634306	1.572477457	-0.267208845	0.188935375	TRUE	TRUE	0.87954776	0.577473899	-0.302073861
1474	ABI1	0.020970407	0.098502201	1.100594786	-0.903590385	0.189040215	TRUE	TRUE	4.200716584	2.623080384	-1.5776362
1475	ABTB2	0.020979234	NA	NA	NA	0.189040215	TRUE	TRUE	0.594739028	0	-0.594739028
1476	CGGBP1	0.020968199	-0.235202958	0.875993822	-1.346399737	0.189040215	TRUE	TRUE	4.274798304	2.867433952	-1.407364352
1477	ENO4	0.020947863	1.393888235	2.458727664	0.329048807	0.189040215	TRUE	TRUE	2.123483355	1.640568585	-0.48291477
1478	FBF1	0.02096543	0.451896567	1.299657951	-0.395864817	0.189040215	TRUE	TRUE	1.090952191	0.598876589	-0.492075602
1479	ZNF138	0.021020196	-1.632539306	-0.742136357	-2.522942254	0.18928125	TRUE	TRUE	3.319277605	1.060201639	-2.259075965
1480	JMY	0.021080141	0.736723048	1.811417722	-0.337971626	0.189692782	TRUE	TRUE	4.235218519	2.952848775	-1.282369745
1481	MTUS2-AS2	0.021132745	0.103688852	0.554207291	-0.346829587	0.190001581	TRUE	TRUE	0.356099914	0.266741878	-0.089358035
1482	PLCE1	0.021149289	0.200768337	0.738616373	-0.337079699	0.190001581	TRUE	TRUE	0.379332577	0.217837684	-0.161494893
1483	USF2	0.021157257	0.361893936	1.252685051	-0.52889718	0.190001581	TRUE	TRUE	1.354507532	1.332129699	-0.022377833
1484	ASXL2	0.021181634	-0.2944954	0.76024646	-1.34923726	0.190092315	TRUE	TRUE	3.356009433	1.750017184	-1.605992249
1485	SDCBP2-AS1	0.021214574	1.069125269	2.069830832	0.068419705	0.190259728	TRUE	TRUE	1.950357846	1.705701272	-0.244656574
1486	MAP4K5	0.0212445	0.594882441	1.125069046	0.064695836	0.190399896	TRUE	TRUE	6.099881234	5.300204324	-0.799676909
1487	CUX1	0.021351652	-0.013522489	0.953932145	-0.980977122	0.19062231	TRUE	TRUE	2.817036475	2.10354269	-0.713493785
1488	DPY19L2P4	0.021332286	-0.583132609	-0.308423515	-0.857841702	0.19062231	TRUE	TRUE	0.772151713	0.061625563	-0.710526149
1489	FADS1	0.021328048	0.285510783	1.031638001	-0.460616436	0.19062231	TRUE	TRUE	0.879701004	0.557916601	-0.321784403
1490	LINC02731	0.021292476	-0.345965723	-0.082772321	-0.609159126	0.19062231	TRUE	TRUE	0.468440977	0.070532678	-0.3979083
1491	PHTF1	0.02137224	-0.820193899	0.313720045	-1.954107842	0.19062231	TRUE	TRUE	4.543353536	2.380964101	-2.162389435
1492	RPS6KA3	0.021398134	-0.744698872	0.17557045	-1.664968194	0.19062231	TRUE	TRUE	5.249000835	3.842556706	-1.406444129
1493	STAT3	0.021378485	0.718403701	1.659297074	-0.222489672	0.19062231	TRUE	TRUE	1.727651791	1.557855587	-0.169796204
1494	WDR82	0.021344895	-0.216261149	0.701030732	-1.133553029	0.19062231	TRUE	TRUE	2.504224459	1.52265288	-0.981571579
1495	ZNG1E	0.021392596	-1.65427082	-0.586337135	-2.722204504	0.19062231	TRUE	TRUE	3.440599024	0.831735622	-2.608863402
1496	MTO1	0.021463118	-0.7370202	-0.348467682	-1.125572718	0.1910734	TRUE	TRUE	1.007069079	0.12321089	-0.883858188
1497	CLHC1	0.021516417	0.929760878	1.978148099	-0.118626343	0.191419931	TRUE	TRUE	2.463518253	1.754519477	-0.708998776
1498	CDK5RAP2	0.021557625	1.18429462	2.16016304	0.208426201	0.191423596	TRUE	TRUE	3.410084069	3.617814024	0.207729955
1499	TMEM140	0.021574322	-0.659292127	-0.330342766	-0.988241488	0.191423596	TRUE	TRUE	0.777554888	0.130172133	-0.647382755
1500	ZNF155	0.02156464	0.324626809	1.118448464	-0.469194845	0.191423596	TRUE	TRUE	1.12229322	0.80810946	-0.31418376
1501	ZNF391	0.021534838	-0.215187559	0.400914702	-0.831289819	0.191423596	TRUE	TRUE	0.938425116	0.417895888	-0.520529228
1502	OGT	0.021604859	0.307736369	1.209692664	-0.594219927	0.191478621	TRUE	TRUE	5.013115809	4.027067683	-0.986048126
1503	OXR1	0.021609278	0.248724069	0.43500981	0.062438328	0.191478621	TRUE	TRUE	10.37271083	10.03031551	-0.342395325
1504	LINC01202	0.021645256	-1.122309017	-0.44016438	-1.804453653	0.191669895	TRUE	TRUE	1.95302824	0.348417759	-1.604610481
1505	AMOTL2	0.021686714	-0.082317245	0.401814571	-0.566449062	0.191909409	TRUE	TRUE	0.568107824	0.280230728	-0.287877097
1506	CEP70	0.021732274	0.169540518	1.145575019	-0.806493983	0.192098095	TRUE	TRUE	3.429014787	2.794660513	-0.634354274
1507	DAB2	0.021819521	1.022291757	1.920343497	0.124240017	0.192098095	TRUE	TRUE	0.666991492	0.639846024	-0.027145468
1508	ENSG00000257735	0.021831969	-0.388626189	0.491385699	-1.268638077	0.192098095	TRUE	TRUE	2.03520018	0.609626588	-1.425573592
1509	ENSG00000285780	0.02185083	NA	NA	NA	0.192098095	TRUE	TRUE	0.531633117	0	-0.531633117
1510	IQCA1	0.021816997	-0.057414298	0.828347347	-0.943175944	0.192098095	TRUE	TRUE	2.008485703	1.239065532	-0.769420171
1511	PLCH1	0.021852276	1.526804592	2.886704368	0.166904817	0.192098095	TRUE	TRUE	2.323703635	1.907736647	-0.415966988
1512	SELENOS	0.02182608	0.734844558	1.511341317	-0.041652201	0.192098095	TRUE	TRUE	0.423404959	0.369924508	-0.053480451
1513	TPM3	0.02183108	1.415045529	2.542706535	0.287384523	0.192098095	TRUE	TRUE	2.816389812	2.058684872	-0.75770494
1514	ZNF562	0.021758863	1.155569869	2.159449185	0.151690552	0.192098095	TRUE	TRUE	1.797430718	1.567922707	-0.229508011
1515	ZNF618	0.021768297	-0.553693988	0.131092765	-1.238480742	0.192098095	TRUE	TRUE	1.504213388	0.674626635	-0.829586754
1516	LINC02482	0.021919667	0.027012265	0.504150092	-0.450125561	0.192436471	TRUE	TRUE	0.462095411	0.349466389	-0.112629022
1517	SLC24A2	0.021917311	-0.277266133	-0.076734504	-0.477797762	0.192436471	TRUE	TRUE	9.514977486	8.705599894	-0.809377592
1518	CHST10	0.021961849	-0.726621957	-0.308045921	-1.145197992	0.192648172	TRUE	TRUE	1.112333781	0.150634241	-0.96169954
1519	SIPA1L3	0.021972712	-0.914664375	0.079791081	-1.909119831	0.192648172	TRUE	TRUE	3.740276087	1.789056321	-1.951219766
1520	RAB11FIP5	0.021998901	0.867678637	1.74562999	-0.010272716	0.1927509	TRUE	TRUE	0.831996383	0.72864867	-0.103347713
1521	ENSG00000288565	0.02203421	0.210574143	0.989010458	-0.567862172	0.192933335	TRUE	TRUE	1.070497664	0.815526359	-0.254971305
1522	TOPBP1	0.022160221	-0.765657374	-0.060587854	-1.470726895	0.193909216	TRUE	TRUE	1.91731434	0.7443599	-1.17295444
1523	KCTD1	0.022263531	-0.911753943	-0.117565554	-1.705942332	0.194492377	TRUE	TRUE	6.098498842	3.358206077	-2.740292765
1524	LETR1	0.022270677	1.25648267	2.369620318	0.143345023	0.194492377	TRUE	TRUE	1.374309344	1.367863436	-0.006445907
1525	PSMG1	0.022266377	-0.535593335	-0.108286429	-0.962900242	0.194492377	TRUE	TRUE	0.929693857	0.134529759	-0.795164098
1526	IMPA1	0.022326845	-1.103494558	-0.412108851	-1.794880266	0.194855129	TRUE	TRUE	2.127339868	0.668406786	-1.458933081
1527	ARHGAP20	0.02235286	-1.166992724	-0.228183325	-2.105802123	0.194858103	TRUE	TRUE	5.284145953	2.600652406	-2.683493547
1528	WRN	0.022356449	0.797287531	1.795966201	-0.201391139	0.194858103	TRUE	TRUE	4.001763564	2.99251879	-1.009244775
1529	ENSG00000286619	0.022389159	-0.776631231	0.672434662	-2.225697124	0.195015577	TRUE	TRUE	3.734802849	1.148273281	-2.586529568
1530	ENSG00000240499	0.022466201	-0.401496743	0.373751719	-1.176745206	0.195379319	TRUE	TRUE	6.516238924	4.626928735	-1.889310189
1531	PIWIL4	0.02247493	0.783745652	1.746557006	-0.179065702	0.195379319	TRUE	TRUE	1.405037983	0.922114821	-0.482923162
1532	SMIM17	0.022466432	-0.803570895	-0.024561339	-1.58258045	0.195379319	TRUE	TRUE	2.13334887	0.76364483	-1.36970404
1533	ARID1A	0.02252551	1.103818289	2.151743165	0.055893413	0.19569129	TRUE	TRUE	3.109538892	2.818591941	-0.290946951
1534	ABHD15-AS1	0.022598708	1.225598747	2.258376134	0.192821361	0.196071396	TRUE	TRUE	2.281769936	1.844380896	-0.43738904
1535	MTREX	0.022590963	0.058388465	1.06755394	-0.95077701	0.196071396	TRUE	TRUE	3.702657433	2.666054692	-1.03660274
1536	IQCH	0.02266134	0.601597793	1.594812725	-0.391617139	0.196195476	TRUE	TRUE	2.017099571	1.352664476	-0.664435095
1537	PHKA2	0.022657949	-0.590544886	-0.060202349	-1.120887423	0.196195476	TRUE	TRUE	1.192667601	0.474706833	-0.717960768
1538	RBM26-AS1	0.022681834	NA	NA	NA	0.196195476	TRUE	TRUE	0.420161979	0	-0.420161979
1539	SLC41A2	0.022667603	0.916369949	1.836226366	-0.003486469	0.196195476	TRUE	TRUE	3.968182074	3.939288065	-0.028894009
1540	TMEM30A	0.022686667	-0.041312292	0.97884665	-1.061471234	0.196195476	TRUE	TRUE	3.932641263	2.201329707	-1.731311556
1541	CNTN3	0.022727703	0.315692902	0.549638319	0.081747485	0.196219887	TRUE	TRUE	8.960501044	8.523400799	-0.437100245
1542	SCART1	0.022712681	NA	NA	NA	0.196219887	TRUE	TRUE	0.458442373	0	-0.458442373
1543	ZSCAN5A-AS1	0.02273369	0.66536414	1.455870957	-0.125142676	0.196219887	TRUE	TRUE	0.639404371	0.707707013	0.068302642
1544	UBL3	0.022824231	-1.478133385	-0.430690618	-2.525576153	0.196873779	TRUE	TRUE	4.456992569	2.07947407	-2.377518499
1545	EIF3M	0.022863108	1.062857748	2.008582065	0.117133431	0.196953997	TRUE	TRUE	1.596319341	1.752919451	0.15660011
1546	SRSF7	0.022850274	-0.873203983	-0.078655308	-1.667752658	0.196953997	TRUE	TRUE	2.215459307	0.801543361	-1.413915947
1547	RBFOX1	0.022929257	-0.133140922	-0.033107785	-0.233174059	0.197141281	TRUE	TRUE	12.35679791	12.16073498	-0.196062928
1548	TAS2R14	0.022904192	-0.254435569	0.135570996	-0.644442133	0.197141281	TRUE	TRUE	0.572937935	0.21566274	-0.357275195
1549	VAMP1	0.02291494	-0.772931412	-0.328322867	-1.217539956	0.197141281	TRUE	TRUE	1.251504249	0.14126097	-1.110243278
1550	CRHR2	0.022993934	-0.510331641	-0.247336445	-0.773326837	0.197569816	TRUE	TRUE	0.601808426	0.078379152	-0.523429274
1551	MICAL3	0.023034108	0.340679183	0.750458318	-0.069099952	0.197682047	TRUE	TRUE	6.653635888	5.386948061	-1.266687827
1552	NFKB1	0.023036682	-1.223682808	-0.292460735	-2.154904881	0.197682047	TRUE	TRUE	3.46931818	1.698771485	-1.770546695
1553	ENSG00000260122	0.023102374	0.620945142	1.347284947	-0.105394662	0.198118102	TRUE	TRUE	0.335307679	0.238581141	-0.096726539
1554	ENSG00000274253	0.023120066	1.200227581	2.203258871	0.197196291	0.19814224	TRUE	TRUE	1.632426324	1.369526068	-0.262900256
1555	FSTL5	0.023216157	1.426514934	2.357249793	0.495780075	0.19882478	TRUE	TRUE	5.907470924	5.427238904	-0.48023202
1556	MAP1LC3B	0.023229566	-0.941747988	-0.217698853	-1.665797122	0.19882478	TRUE	TRUE	2.109950662	0.600497276	-1.509453386
1557	ENSG00000255595	0.023255506	1.796582623	3.010358786	0.58280646	0.198918964	TRUE	TRUE	3.971617816	3.048619304	-0.922998512
1558	MIPOL1	0.023330562	-0.600150423	0.116237817	-1.316538664	0.199325303	TRUE	TRUE	6.184875207	3.938738976	-2.246136231
1559	MSI2	0.023332944	-1.449701005	-0.407564337	-2.491837673	0.199325303	TRUE	TRUE	5.39680442	3.039675887	-2.357128533
1560	MT-ND4L	0.02336657	0.360220789	1.2271117	-0.506670123	0.19935681	TRUE	TRUE	1.319129069	0.824721431	-0.494407638
1561	SART3	0.023358671	0.694930958	1.65428642	-0.264424504	0.19935681	TRUE	TRUE	1.830774908	1.38579945	-0.444975458
1562	ENSG00000236892	0.023381587	1.136238324	2.24548047	0.026996178	0.199357219	TRUE	TRUE	1.206834356	0.831851177	-0.374983179
1563	ALDH3A2	0.023426275	-1.336251607	-0.487303995	-2.185199218	0.199569395	TRUE	TRUE	2.670363817	0.835900098	-1.834463719
1564	POLL	0.023436442	-0.114213512	0.23105966	-0.459486683	0.199569395	TRUE	TRUE	0.397471447	0.133687259	-0.263784188
1565	ATP5PO	0.023492343	-0.903906039	-0.398242267	-1.409569811	0.199588368	TRUE	TRUE	1.426068024	0.261362797	-1.164705227
1566	GRIN2B	0.023498615	0.298318678	0.522235479	0.074401878	0.199588368	TRUE	TRUE	8.583803996	7.442993147	-1.140810849
1567	RANBP2	0.023484592	0.341960726	1.188205017	-0.504283564	0.199588368	TRUE	TRUE	5.505710522	4.083238694	-1.422471828
1568	XRCC1	0.023458556	-0.579553798	-0.107085116	-1.05202248	0.199588368	TRUE	TRUE	1.103078424	0.280549105	-0.822529319
1569	BBIP1	0.023586141	-0.935513325	-0.101446871	-1.769579778	0.199612216	TRUE	TRUE	2.481186041	0.93278508	-1.548400961
1570	ERCC1	0.023582802	-0.168377546	0.568706378	-0.90546147	0.199612216	TRUE	TRUE	1.29046546	0.489340188	-0.801125272
1571	RB1CC1	0.02359086	1.01289139	1.673379307	0.352403473	0.199612216	TRUE	TRUE	5.349990784	4.796400664	-0.55359012
1572	SEMA4C	0.023571671	NA	NA	NA	0.199612216	TRUE	TRUE	0.57787837	0	-0.57787837
1573	TMEM181	0.023591352	1.381671869	2.404360136	0.358983603	0.199612216	TRUE	TRUE	2.720551813	2.287950831	-0.432600982
1574	ZFYVE19	0.023584376	-0.17990218	0.190141692	-0.549946052	0.199612216	TRUE	TRUE	0.53254071	0.13949151	-0.3930492
1575	MDH1	0.023700053	-1.164397986	-0.176379089	-2.152416883	0.200404636	TRUE	TRUE	4.246931009	1.949830766	-2.297100243
1576	ATP13A3	0.023719882	0.660351845	1.68280434	-0.36210065	0.200445046	TRUE	TRUE	3.578392216	2.582287436	-0.99610478
1577	TMEM245	0.023759976	0.445996913	1.246337491	-0.354343665	0.200656534	TRUE	TRUE	5.392236171	3.795058875	-1.597177296
1578	TMEM175	0.023775621	-0.407361522	0.342615963	-1.157339007	0.200661419	TRUE	TRUE	1.559482896	0.761272022	-0.798210874
1579	IQCH-AS1	0.023803066	-0.125851959	0.714865661	-0.966569579	0.200765819	TRUE	TRUE	1.733317677	0.84257114	-0.890746538
1580	ENSG00000251680	0.023847654	1.546748506	2.661343195	0.432153817	0.200969331	TRUE	TRUE	3.306858033	3.180591699	-0.126266334
1581	JMJD1C	0.023857374	-0.262526957	-0.077796193	-0.447257721	0.200969331	TRUE	TRUE	9.546761195	8.830057968	-0.716703227
1582	PPM1F	0.023873103	0.452267203	1.216492212	-0.311957806	0.200974709	TRUE	TRUE	0.830888501	0.67126273	-0.159625771
1583	C3orf70	0.023912416	-0.073273751	0.704518082	-0.851065584	0.20117849	TRUE	TRUE	1.346108919	0.570733968	-0.775374951
1584	ANAPC5	0.023982229	-0.503674854	0.511590863	-1.518940571	0.201484049	TRUE	TRUE	3.507932513	1.8025959	-1.705336613
1585	BCAS3	0.02400925	-0.193552481	0.100708529	-0.487813491	0.201484049	TRUE	TRUE	8.091957062	6.883504777	-1.208452285
1586	MGAT5	0.023999277	0.881092058	1.819014793	-0.056830677	0.201484049	TRUE	TRUE	4.638271584	3.809324879	-0.828946705
1587	NEDD4L	0.023976489	-0.451180165	-0.066213946	-0.836146383	0.201484049	TRUE	TRUE	7.772762492	5.54005581	-2.232706682
1588	CBX4	0.024043968	-0.159045734	0.217054399	-0.535145867	0.201556599	TRUE	TRUE	0.471473858	0.208498729	-0.262975128
1589	ECHDC2	0.024048163	-0.014941229	0.661115279	-0.690997736	0.201556599	TRUE	TRUE	0.998592875	0.414105549	-0.584487326
1590	ZNF831	0.024078294	1.412357113	2.515931684	0.308782541	0.201682213	TRUE	TRUE	1.723988184	1.712518031	-0.011470153
1591	ZSWIM8	0.024137117	1.127906537	2.158961252	0.096851823	0.202047847	TRUE	TRUE	1.740774858	1.420649466	-0.320125391
1592	NPIPB2	0.024164356	NA	NA	NA	0.202148804	TRUE	TRUE	0.454479403	0	-0.454479403
1593	KCNQ2	0.024258396	-1.339963629	-0.336507622	-2.343419636	0.202808111	TRUE	TRUE	4.338604484	1.647854119	-2.690750365
1594	KCNH1	0.024336147	0.32368951	0.558320907	0.089058113	0.203075692	TRUE	TRUE	8.774323318	8.154496287	-0.61982703
1595	PABPN1	0.024312896	-1.079154413	-0.146495676	-2.01181315	0.203075692	TRUE	TRUE	3.868551072	2.269796724	-1.598754348
1596	PPP4R3A	0.02432622	0.831539966	1.791559106	-0.128479174	0.203075692	TRUE	TRUE	3.219014048	2.860089133	-0.358924915
1597	CD2BP2	0.024385919	0.811052386	1.576199187	0.045905584	0.203363602	TRUE	TRUE	0.381994332	0.724298306	0.342303974
1598	CNN3-DT	0.024532001	-0.205036412	0.220468097	-0.63054092	0.203745025	TRUE	TRUE	0.600375201	0.215113551	-0.385261651
1599	ENSG00000287523	0.024451744	0.514609874	1.316518889	-0.28729914	0.203745025	TRUE	TRUE	0.927080814	0.737994213	-0.189086601
1600	REL	0.024488499	-0.68538381	-0.155333846	-1.215433774	0.203745025	TRUE	TRUE	1.301935283	0.329522382	-0.972412901
1601	SLC16A7	0.024538746	-1.233089668	-0.30573411	-2.160445226	0.203745025	TRUE	TRUE	5.994170193	3.57744417	-2.416726022
1602	SNED1-AS1	0.024511973	0.972071938	1.94134131	0.002802566	0.203745025	TRUE	TRUE	1.263510602	1.251604164	-0.011906438
1603	VPS52	0.024488516	0.160940372	0.737126662	-0.415245919	0.203745025	TRUE	TRUE	0.56789392	0.464697342	-0.103196578
1604	ZNF433	0.024492922	-0.249450354	0.149082858	-0.647983567	0.203745025	TRUE	TRUE	0.605848211	0.124765269	-0.481082942
1605	NDUFB10	0.024557654	NA	NA	NA	0.203774972	TRUE	TRUE	0.604636505	0	-0.604636505
1606	DNM1L	0.024622055	0.956356089	1.761024444	0.151687733	0.20418215	TRUE	TRUE	5.268426258	4.24870317	-1.019723088
1607	LINC01414	0.02467444	-1.295849181	-0.293536728	-2.298161633	0.204489226	TRUE	TRUE	5.306520122	2.866059711	-2.440460411
1608	ZDHHC3	0.024732812	0.827125535	1.732602941	-0.078351871	0.204845512	TRUE	TRUE	1.189800171	0.981385586	-0.208414585
1609	ENSG00000291176	0.024787376	-0.096580493	0.330755789	-0.523916776	0.205169838	TRUE	TRUE	0.71878883	0.476654644	-0.242134186
1610	GNB1	0.024838742	0.64184032	1.1743976	0.109283039	0.205223703	TRUE	TRUE	5.994481305	4.852905841	-1.141575464
1611	PDE3B	0.024850204	-0.512473591	0.000410287	-1.025357469	0.205223703	TRUE	TRUE	7.303142355	4.386811819	-2.916330535
1612	SAMHD1	0.024869223	0.110437383	0.752692021	-0.531817255	0.205223703	TRUE	TRUE	0.807261038	0.473633365	-0.333627673
1613	SEMA6B	0.024870931	-0.10722152	0.782108048	-0.996551088	0.205223703	TRUE	TRUE	1.932518583	0.980686755	-0.951831828
1614	SKP1	0.024866833	1.315497222	2.23318913	0.397805314	0.205223703	TRUE	TRUE	3.819480637	3.211312292	-0.608168345
1615	ARLNC1	0.02494392	0.184304998	0.723395347	-0.35478535	0.205444107	TRUE	TRUE	0.409937549	0.272779625	-0.137157924
1616	ENSG00000230498	0.024926344	0.594589256	1.300141024	-0.110962512	0.205444107	TRUE	TRUE	0.393303471	0.381943128	-0.011360343
1617	SUPT5H	0.024943296	0.399279894	1.391237496	-0.592677707	0.205444107	TRUE	TRUE	1.973757978	1.092145565	-0.881612413
1618	UBR4	0.024960718	1.05993539	1.933340307	0.186530473	0.2054554	TRUE	TRUE	4.581655152	3.843651804	-0.738003348
1619	ENSG00000286125	0.025003488	0.973381866	1.989457838	-0.042694106	0.205680327	TRUE	TRUE	4.274132154	3.21541548	-1.058716674
1620	PTMA	0.025044656	-1.337300364	-0.402622692	-2.271978036	0.205764792	TRUE	TRUE	3.998383735	1.843520136	-2.154863599
1621	SPON2	0.02504437	0.646904212	1.513337152	-0.219528727	0.205764792	TRUE	TRUE	0.681084139	0.653424814	-0.027659325
1622	PFDN2	0.025063319	-0.075204338	0.771108568	-0.921517243	0.205791174	TRUE	TRUE	1.823792468	1.032338441	-0.791454027
1623	NPAS2	0.025095913	-1.18896567	-0.233390464	-2.144540877	0.205799704	TRUE	TRUE	5.650739717	3.176245093	-2.474494624
1624	TRPC4	0.025110716	-0.864780031	-0.36096013	-1.368599932	0.205799704	TRUE	TRUE	1.22173171	0.295600856	-0.926130855
1625	UCHL3	0.025092816	0.828555908	1.812747548	-0.155635731	0.205799704	TRUE	TRUE	1.962779355	1.618202276	-0.344577079
1626	RNF207	0.025131999	-0.303661628	0.158342245	-0.765665502	0.205847455	TRUE	TRUE	0.894263993	0.281973297	-0.612290696
1627	ITGA9	0.025152268	0.207434117	1.156581053	-0.741712818	0.205886847	TRUE	TRUE	1.702110535	1.266367737	-0.435742799
1628	ENAH	0.025167951	-1.674582842	-0.739323733	-2.609841951	0.205888684	TRUE	TRUE	4.026420555	1.567303585	-2.45911697
1629	LUC7L2	0.025225541	0.644900309	1.337164266	-0.047363648	0.205902458	TRUE	TRUE	5.741618785	5.028571239	-0.713047546
1630	TCTN3	0.025218348	0.289642331	1.014205468	-0.434920806	0.205902458	TRUE	TRUE	0.904218305	0.67932487	-0.224893435
1631	TLE4	0.025228542	-1.492493717	-0.425224978	-2.559762455	0.205902458	TRUE	TRUE	4.532935905	2.294143144	-2.238792761
1632	ZNF154	0.025231477	-0.172697351	0.33359218	-0.678986882	0.205902458	TRUE	TRUE	0.754820625	0.284047938	-0.470772687
1633	LINC02646	0.025260122	0.500671982	1.474354594	-0.47301063	0.206009982	TRUE	TRUE	1.856533125	1.223939163	-0.632593962
1634	NRSN2	0.025275826	0.321758734	1.141843136	-0.498325668	0.206011901	TRUE	TRUE	1.151295681	0.597803714	-0.553491967
1635	ENSG00000288880	0.025299769	0.145638019	0.664939861	-0.373663823	0.206080929	TRUE	TRUE	0.390371989	0.279790561	-0.110581428
1636	ABHD6	0.025469171	0.827202643	1.947031608	-0.292626321	0.207080844	TRUE	TRUE	2.751394115	2.217757971	-0.533636144
1637	EIF4E1B	0.025449808	0.263392319	0.914593094	-0.387808455	0.207080844	TRUE	TRUE	0.649479329	0.614174272	-0.035305057
1638	TRPA1	0.025458497	0.773027097	1.557664538	-0.011610344	0.207080844	TRUE	TRUE	0.601030855	0.6671411	0.066110245
1639	CLTC	0.025514577	1.009339735	1.733433636	0.285245834	0.207323448	TRUE	TRUE	5.841699737	4.797053072	-1.044646666
1640	PRICKLE2	0.025567667	0.566156468	0.954658049	0.177654887	0.207628165	TRUE	TRUE	6.708326707	6.479546089	-0.228780618
1641	SLC44A1	0.025598376	0.595004456	1.171163361	0.018845552	0.207750866	TRUE	TRUE	6.166326882	5.91339841	-0.252928473
1642	MBD2	0.025638762	-0.247081312	0.739044481	-1.233207105	0.207951904	TRUE	TRUE	3.159130746	2.046792017	-1.112338729
1643	RHOQ-AS1	0.025720681	0.398842627	0.991617026	-0.193931772	0.20848937	TRUE	TRUE	0.328520036	0.390465316	0.06194528
1644	RAP1GAP	0.025737937	0.664208994	1.757013611	-0.428595622	0.208502335	TRUE	TRUE	3.490038481	2.666779481	-0.823259
1645	TIMM9	0.025827828	-0.717005216	-0.214658374	-1.219352058	0.209103349	TRUE	TRUE	1.220582461	0.327039207	-0.893543254
1646	PSPC1	0.025883344	-0.088840551	0.410804032	-0.588485134	0.209171346	TRUE	TRUE	7.298009427	5.799983348	-1.498026079
1647	TTC1	0.025868542	0.394148525	1.455415822	-0.667118772	0.209171346	TRUE	TRUE	3.575892991	2.249840098	-1.326052893
1648	USP5	0.025867603	-0.245818863	0.244985935	-0.736623661	0.209171346	TRUE	TRUE	0.750310209	0.221017048	-0.529293162
1649	PPP1R15B	0.025932519	0.735971249	1.763334313	-0.291391815	0.209441651	TRUE	TRUE	1.418492137	1.057733375	-0.360758762
1650	ZMIZ2	0.02597124	0.601008788	1.452018905	-0.250001329	0.209627259	TRUE	TRUE	1.018116233	0.656177016	-0.361939216
1651	ENSG00000286864	0.026044837	0.065449035	0.685792186	-0.554894116	0.209741067	TRUE	TRUE	0.786426	0.399586445	-0.386839555
1652	KCND3	0.026052109	-0.721051542	-0.108914989	-1.333188095	0.209741067	TRUE	TRUE	7.024529522	4.971774075	-2.052755447
1653	MAP3K5	0.026020638	-0.414726309	0.639057937	-1.468510554	0.209741067	TRUE	TRUE	4.609549686	3.030164199	-1.579385487
1654	RGPD8	0.026029561	0.18121924	0.974028459	-0.611589979	0.209741067	TRUE	TRUE	1.171273443	0.9130675	-0.258205943
1655	TBC1D24	0.026064084	0.64837693	1.609866928	-0.313113068	0.209741067	TRUE	TRUE	1.739893387	1.131625498	-0.608267889
1656	ARL6IP4	0.026115112	-0.525931776	-0.022690221	-1.029173332	0.209790484	TRUE	TRUE	1.192265753	0.198037447	-0.994228306
1657	ASL	0.026172902	-0.404731713	-0.042808246	-0.76665518	0.209790484	TRUE	TRUE	0.834700954	0.075248647	-0.759452308
1658	ATAD2	0.026180491	-1.244810956	-0.449744409	-2.039877503	0.209790484	TRUE	TRUE	2.58389884	0.747112732	-1.836786108
1659	ENSG00000258455	0.026154818	0.980378253	1.85495244	0.105804066	0.209790484	TRUE	TRUE	0.802389386	0.773668353	-0.028721033
1660	ENSG00000279762	0.026122109	0.88714594	1.724162442	0.050129438	0.209790484	TRUE	TRUE	0.577502473	0.563643499	-0.013858974
1661	FKBP5	0.026127298	0.693094626	1.514228607	-0.128039355	0.209790484	TRUE	TRUE	0.856173095	1.038269161	0.182096066
1662	SNX25	0.026153084	1.006780093	1.985603421	0.027956765	0.209790484	TRUE	TRUE	2.755098586	2.689781745	-0.065316841
1663	GNAO1	0.026361718	-0.358806419	0.520895819	-1.238508656	0.211115674	TRUE	TRUE	6.089780583	4.272031954	-1.817748629
1664	PPIE	0.026410581	0.481127268	1.263715085	-0.301460548	0.211252922	TRUE	TRUE	0.905512904	0.730944874	-0.174568031
1665	UQCC1	0.026403276	-0.797777544	0.204900628	-1.800455716	0.211252922	TRUE	TRUE	4.242324725	2.413476389	-1.828848336
1666	CELF1	0.026439914	0.238290502	0.909172659	-0.432591655	0.211360609	TRUE	TRUE	6.442359295	4.952760759	-1.489598536
1667	ENSG00000287364	0.026491306	-0.876626607	-0.205802406	-1.547450808	0.211644403	TRUE	TRUE	1.807131602	0.555500694	-1.251630908
1668	XNDC1N	0.026520046	-0.270184047	0.230475264	-0.770843359	0.211746986	TRUE	TRUE	0.87901188	0.337953634	-0.541058246
1669	PRSS51	0.026545607	1.544367459	2.792489215	0.296245702	0.211824084	TRUE	TRUE	3.050399978	2.235224151	-0.815175827
1670	ALS2CL	0.026580195	-0.064461368	0.241315908	-0.370238645	0.211846224	TRUE	TRUE	0.356733278	0.133040269	-0.223693009
1671	CLVS1	0.026579833	-1.187394475	-0.023660001	-2.351128948	0.211846224	TRUE	TRUE	5.402214036	2.705076152	-2.697137884
1672	ABR	0.026597613	1.107422885	1.849903049	0.364942721	0.211858263	TRUE	TRUE	5.24655887	5.112266103	-0.134292766
1673	INTS6L	0.026631616	0.899840243	1.995714408	-0.196033922	0.212002305	TRUE	TRUE	1.366850305	1.211814306	-0.155036
1674	MX1	0.026654116	0.836208925	1.651193846	0.021224004	0.212054672	TRUE	TRUE	0.563550978	0.698772285	0.135221307
1675	PPM1K	0.026684154	0.919620309	1.758533829	0.080706789	0.212166906	TRUE	TRUE	4.869344063	3.428315153	-1.44102891
1676	SBF2-AS1	0.02670311	1.043697777	2.103384682	-0.015989127	0.212190945	TRUE	TRUE	1.436882985	1.305263037	-0.131619947
1677	PLXND1	0.026745807	-0.253144233	0.00864192	-0.514930386	0.212403495	TRUE	TRUE	0.411463013	0.14324245	-0.268220563
1678	TRPM3	0.026782107	-0.967371835	-0.142823042	-1.791920628	0.212565018	TRUE	TRUE	7.669355004	4.9369312	-2.732423804
1679	YIPF2	0.02688028	0.805723923	1.632780139	-0.021332293	0.213217135	TRUE	TRUE	0.707935209	0.719619993	0.011684785
1680	ZBED1	0.026916253	-0.33887136	-0.062782855	-0.614959865	0.213375392	TRUE	TRUE	0.475301802	0.070976999	-0.404324803
1681	NUP58	0.026947857	-0.125593618	0.984217512	-1.235404748	0.213498848	TRUE	TRUE	3.719830654	2.629053297	-1.090777357
1682	INSIG2	0.027039916	-0.115352977	0.720362681	-0.951068635	0.21358622	TRUE	TRUE	1.908016445	1.196775613	-0.711240832
1683	PDGFB	0.027039915	0.144124352	0.655027534	-0.366778829	0.21358622	TRUE	TRUE	0.480874827	0.21597866	-0.264896168
1684	PLA2R1	0.02705511	-1.214046664	-0.407162417	-2.020930911	0.21358622	TRUE	TRUE	2.562598584	0.802528833	-1.760069751
1685	PLXNA4	0.02703496	0.625019751	1.200435255	0.049604246	0.21358622	TRUE	TRUE	6.417292215	5.240011784	-1.177280431
1686	TIMM8B	0.026980787	0.328681383	1.018167768	-0.360805001	0.21358622	TRUE	TRUE	0.378151691	0.192522979	-0.185628712
1687	TPGS2	0.02705183	0.593997865	1.52307595	-0.33508022	0.21358622	TRUE	TRUE	1.567150507	1.059285204	-0.507865303
1688	PCID2	0.027072523	1.214411132	2.237672321	0.191149943	0.213597072	TRUE	TRUE	2.644374061	2.086238753	-0.558135309
1689	HELB	0.027205398	NA	NA	NA	0.214176537	TRUE	TRUE	0.385478602	0	-0.385478602
1690	MRPL44	0.027194628	0.014000539	0.527333659	-0.499332581	0.214176537	TRUE	TRUE	0.544496999	0.340397395	-0.204099603
1691	RAF1	0.027165196	0.280026964	1.295678044	-0.735624116	0.214176537	TRUE	TRUE	3.192729	2.309061558	-0.883667443
1692	SLC22A5	0.027226376	-0.144617664	0.463575608	-0.752810937	0.214176537	TRUE	TRUE	1.022954917	0.743261648	-0.279693269
1693	SPTSSB	0.027213202	-0.531557719	0.111410745	-1.174526184	0.214176537	TRUE	TRUE	1.435184932	0.659374437	-0.775810496
1694	ATAD3B	0.027306211	1.000011053	1.87698279	0.123039316	0.214626578	TRUE	TRUE	0.887774798	0.930389927	0.04261513
1695	VCPIP1	0.027315817	-0.193869609	0.68863637	-1.076375588	0.214626578	TRUE	TRUE	2.069300978	1.029199489	-1.040101489
1696	ERP44	0.02733938	-0.372302066	0.709917875	-1.454522007	0.214685057	TRUE	TRUE	4.480944753	2.657775037	-1.823169717
1697	PLCB4	0.027367343	-1.13732416	-0.412881718	-1.861766602	0.214723998	TRUE	TRUE	2.004545111	0.814290112	-1.190254999
1698	SPARCL1	0.027376584	-0.561342559	-0.056591022	-1.066094096	0.214723998	TRUE	TRUE	7.637712109	6.296546308	-1.341165801
1699	KMO	0.027471581	0.648369662	1.359200126	-0.062460802	0.21534227	TRUE	TRUE	0.477572271	0.509733062	0.032160791
1700	NAPB	0.027552275	0.75802897	1.526520341	-0.010462401	0.215847766	TRUE	TRUE	5.230180721	3.716946668	-1.513234053
1701	ENSG00000234149	0.027578251	NA	NA	NA	0.21592425	TRUE	TRUE	0.405869744	0	-0.405869744
1702	RFNG	0.027615751	-0.536919337	-0.213568429	-0.860270244	0.216090815	TRUE	TRUE	0.872046084	0.069102591	-0.802943493
1703	RPS12	0.027644351	-0.431114543	0.111303485	-0.973532572	0.216187588	TRUE	TRUE	1.077970397	0.212325061	-0.865645336
1704	ENSG00000257434	0.0276683	1.330502304	2.432920927	0.228083682	0.216189787	TRUE	TRUE	1.586916326	1.390456602	-0.196459725
1705	TGFB1	0.027677098	0.753880376	1.730330239	-0.222569486	0.216189787	TRUE	TRUE	1.420504489	1.100171824	-0.320332665
1706	CHL1	0.027762155	0.364055685	0.632268019	0.095843351	0.216727066	TRUE	TRUE	7.424836034	6.797641143	-0.627194891
1707	RPA3	0.027862466	1.159017618	2.184092597	0.133942639	0.217382733	TRUE	TRUE	1.868848681	1.434412143	-0.434436539
1708	TANGO2	0.027921223	-1.08410235	-0.396426394	-1.771778306	0.217586216	TRUE	TRUE	2.166814996	0.705844907	-1.460970089
1709	WHAMM	0.027914239	0.743320181	1.556440949	-0.069800587	0.217586216	TRUE	TRUE	0.854252204	1.011032462	0.156780258
1710	RNF167	0.028006722	0.455208381	1.114674385	-0.204257622	0.21812487	TRUE	TRUE	0.426931535	0.396873098	-0.030058437
1711	C1QTNF7	0.028069206	0.636587305	1.449698573	-0.176523963	0.218356128	TRUE	TRUE	0.572222618	0.478184359	-0.094038259
1712	OXSM	0.028064847	-0.223395802	0.137763449	-0.584555054	0.218356128	TRUE	TRUE	0.562083685	0.138685428	-0.423398257
1713	STRBP	0.028109889	-0.410762592	-0.000906925	-0.82061826	0.218544954	TRUE	TRUE	8.388847571	6.813050383	-1.575797188
1714	CCDC88B	0.028188762	-0.376548535	-0.068702066	-0.684395005	0.218710376	TRUE	TRUE	0.57770379	0.141091515	-0.436612275
1715	ENSG00000289727	0.028151344	-0.667415784	-0.340192533	-0.994639034	0.218710376	TRUE	TRUE	0.912135961	0.134986319	-0.777149642
1716	HCN3	0.028213277	-0.255650498	0.234687356	-0.745988352	0.218710376	TRUE	TRUE	0.721510612	0.274507581	-0.447003031
1717	TANK	0.02816725	-1.373116341	-0.447286843	-2.298945839	0.218710376	TRUE	TRUE	3.420686345	1.496125135	-1.92456121
1718	XRN1	0.0282065	-1.064832298	-0.115064636	-2.01459996	0.218710376	TRUE	TRUE	5.820481485	3.34877321	-2.471708275
1719	VRK1	0.028236369	-1.12001642	-0.172242465	-2.067790375	0.218762048	TRUE	TRUE	3.334593508	1.526021093	-1.808572415
1720	HES6	0.028258243	0.280885914	0.986231225	-0.424459397	0.218804234	TRUE	TRUE	0.648385071	0.419415129	-0.228969941
1721	SLC6A16	0.028435717	0.626378492	1.364026504	-0.111269521	0.220050481	TRUE	TRUE	0.508418978	0.528100737	0.019681759
1722	ABCC4	0.028548068	0.841077407	1.652690167	0.029464647	0.220372133	TRUE	TRUE	0.53619392	0.570593496	0.034399576
1723	COMMD9	0.028496605	0.301187836	1.006668633	-0.404292962	0.220372133	TRUE	TRUE	0.824985123	0.756223895	-0.068761228
1724	ENSG00000291060	0.028537507	0.948236352	1.795587725	0.100884979	0.220372133	TRUE	TRUE	0.813962616	1.037281929	0.223319313
1725	LINC01357	0.028532917	-0.183508155	0.392137607	-0.759153917	0.220372133	TRUE	TRUE	0.944434453	0.416244355	-0.528190097
1726	MAGI1	0.028560017	-0.314400673	0.171858746	-0.800660092	0.220372133	TRUE	TRUE	8.57144462	7.131406229	-1.440038391
1727	FUNDC1	0.028598966	0.091506716	0.655204304	-0.472190871	0.220544895	TRUE	TRUE	0.483929967	0.22195786	-0.261972107
1728	CALD1	0.028735045	1.158924064	1.945822072	0.372026056	0.221082227	TRUE	TRUE	4.601374551	4.286947433	-0.314427118
1729	ENSG00000291066	0.02872611	0.874404251	1.772404984	-0.023596482	0.221082227	TRUE	TRUE	1.145197136	1.142480441	-0.002716695
1730	GHR	0.028708533	-1.540993804	-0.35889735	-2.723090258	0.221082227	TRUE	TRUE	4.162611541	1.152817524	-3.009794017
1731	YWHAZ	0.028718137	0.276138684	0.810897849	-0.25862048	0.221082227	TRUE	TRUE	6.678815536	5.524538987	-1.154276549
1732	DSCAML1	0.028770079	-1.095952467	-0.228507283	-1.96339765	0.221145259	TRUE	TRUE	6.488609001	4.009536797	-2.479072203
1733	PPP1R16B	0.028776448	-1.111346927	-0.164448961	-2.058244892	0.221145259	TRUE	TRUE	6.277537633	3.968786252	-2.308751381
1734	TRIM69	0.028839251	-1.279183632	-0.589136029	-1.969231236	0.221500086	TRUE	TRUE	2.271310752	0.6673299	-1.603980852
1735	RNF149	0.028929461	1.117861865	2.077048254	0.158675477	0.22193696	TRUE	TRUE	3.91504567	3.525337002	-0.389708667
1736	SNTB2	0.028923628	-0.541554762	0.433816914	-1.516926437	0.22193696	TRUE	TRUE	2.987704109	1.544284589	-1.44341952
1737	PPP2R1A	0.028963972	-0.386414316	0.6551354	-1.427964032	0.221946016	TRUE	TRUE	3.607330195	1.846150704	-1.761179491
1738	PRIM2	0.028962232	0.1317955	1.273049443	-1.009458443	0.221946016	TRUE	TRUE	3.11529907	2.034560876	-1.080738194
1739	APPAT	0.029033317	-0.956761941	-0.380043787	-1.533480094	0.22214594	TRUE	TRUE	1.580383623	0.29528506	-1.285098563
1740	HMGA1	0.029056782	NA	NA	NA	0.22214594	TRUE	TRUE	0.535038911	0	-0.535038911
1741	NCKAP5	0.029011231	0.478260037	1.261142446	-0.304622372	0.22214594	TRUE	TRUE	0.865034574	0.678393416	-0.186641158
1742	TMSB15B-AS1	0.029049994	-1.017300744	-0.348968131	-1.685633357	0.22214594	TRUE	TRUE	2.017246478	0.642711423	-1.374535056
1743	GTF3C4	0.029091626	-0.188280531	0.439238185	-0.815799247	0.222284721	TRUE	TRUE	1.059860816	0.471619966	-0.58824085
1744	DST	0.029211615	0.221074891	0.401702032	0.040447749	0.222857033	TRUE	TRUE	9.471241108	8.766058356	-0.705182751
1745	MT-ND5	0.029264806	0.497167535	1.630527405	-0.636192335	0.222857033	TRUE	TRUE	2.147178241	0.820274653	-1.326903588
1746	PRPF40B	0.029245376	-0.078603045	0.91615832	-1.07336441	0.222857033	TRUE	TRUE	3.232024623	2.062528673	-1.16949595
1747	RBM12B	0.029213571	1.096959391	2.274487849	-0.080569068	0.222857033	TRUE	TRUE	2.270213309	1.579969148	-0.690244161
1748	SEC11A	0.029228091	0.097408344	0.950830776	-0.756014088	0.222857033	TRUE	TRUE	1.706138538	1.174906372	-0.531232166
1749	ZNF227	0.029266928	-0.793520014	-0.273220367	-1.313819661	0.222857033	TRUE	TRUE	1.318923896	0.328618063	-0.990305833
1750	ADGRL3	0.029373134	0.245945579	0.426194988	0.065696171	0.223026179	TRUE	TRUE	10.80849662	10.5668822	-0.241614423
1751	ANKRD20A11P	0.029425932	NA	NA	NA	0.223026179	TRUE	TRUE	0.543231232	0	-0.543231232
1752	CLIP1-AS1	0.029389527	0.535390702	1.26640986	-0.195628457	0.223026179	TRUE	TRUE	0.458185882	0.455598159	-0.002587722
1753	DNAH10	0.029361413	0.392878416	1.084028837	-0.298272005	0.223026179	TRUE	TRUE	0.715494798	0.585198697	-0.130296101
1754	ENSG00000257894	0.029430229	0.637485765	1.084159283	0.190812247	0.223026179	TRUE	TRUE	7.520200065	6.899659408	-0.620540657
1755	JPH3	0.029390061	-0.966733455	0.064499187	-1.997966098	0.223026179	TRUE	TRUE	3.414849216	1.308690538	-2.106158678
1756	KLC4	0.029365243	0.080457994	0.924657865	-0.763741877	0.223026179	TRUE	TRUE	1.490215207	0.75716213	-0.733053076
1757	PXN	0.029456604	0.720682971	1.449065754	-0.007699812	0.223026179	TRUE	TRUE	0.319697058	0.521190557	0.201493499
1758	TMEM39A	0.029454208	0.94372174	1.852322169	0.03512131	0.223026179	TRUE	TRUE	0.997487076	0.896728241	-0.100758836
1759	UBXN2B	0.029443408	-0.632683093	0.32847198	-1.593838165	0.223026179	TRUE	TRUE	3.242728175	1.781769051	-1.460959124
1760	B3GALNT2	0.02961523	0.424512902	1.421299051	-0.572273247	0.223356495	TRUE	TRUE	2.194086961	1.698940261	-0.4951467
1761	BACE2	0.029583359	0.874983115	1.934562628	-0.184596397	0.223356495	TRUE	TRUE	1.03536614	1.039634525	0.004268385
1762	DDB1	0.02956761	0.728204144	1.713106108	-0.256697821	0.223356495	TRUE	TRUE	2.190419303	1.822201986	-0.368217317
1763	DPY19L2	0.029668244	-1.330648043	-0.364228123	-2.297067962	0.223356495	TRUE	TRUE	3.61229058	1.709940636	-1.902349944
1764	ENSG00000278013	0.029556466	1.028881929	2.090012473	-0.032248615	0.223356495	TRUE	TRUE	1.283984532	1.113249546	-0.170734986
1765	IFTAP	0.029701483	-1.433279794	-0.50641613	-2.360143458	0.223356495	TRUE	TRUE	3.725124286	1.670669972	-2.054454314
1766	LINC00641	0.029581051	-0.836396609	-0.203084536	-1.469708682	0.223356495	TRUE	TRUE	1.676165202	0.398573413	-1.277591789
1767	NCAN	0.02962802	-0.713133549	0.07598832	-1.502255417	0.223356495	TRUE	TRUE	1.918097514	0.558636694	-1.35946082
1768	NRG2	0.029631429	-0.913520716	0.028849221	-1.855890652	0.223356495	TRUE	TRUE	5.651318163	3.436211038	-2.215107125
1769	PTGIS	0.029696635	-0.386074256	-0.114569215	-0.657579297	0.223356495	TRUE	TRUE	0.532219946	0.069135096	-0.46308485
1770	SPHK2	0.029678178	-0.756559867	-0.361403687	-1.151716047	0.223356495	TRUE	TRUE	1.02308397	0.123375503	-0.899708467
1771	WDR6	0.029689786	0.16891038	0.830760802	-0.492940041	0.223356495	TRUE	TRUE	0.733409127	0.549061611	-0.184347516
1772	CDH8-AS1	0.029816366	-0.5292073	-0.18207088	-0.87634372	0.223862184	TRUE	TRUE	0.777798454	0.137212047	-0.640586407
1773	PRR13	0.029786814	-0.141612931	0.213717401	-0.496943264	0.223862184	TRUE	TRUE	0.50461738	0.126414507	-0.378202872
1774	QRSL1	0.029835965	0.831375295	1.674405725	-0.011655135	0.223862184	TRUE	TRUE	0.868421677	0.911353602	0.042931925
1775	RFFL	0.029826534	-1.001141222	-0.116441123	-1.885841321	0.223862184	TRUE	TRUE	2.70324213	1.038285352	-1.664956778
1776	APTR	0.029893809	-0.706312965	-0.232063797	-1.180562134	0.224104402	TRUE	TRUE	1.18523576	0.275300069	-0.909935691
1777	ENSG00000259946	0.029935556	-0.546499669	-0.097835456	-0.995163882	0.224104402	TRUE	TRUE	1.00841598	0.41161849	-0.59679749
1778	RALGAPA2	0.029932784	-1.221373633	-0.316512172	-2.126235094	0.224104402	TRUE	TRUE	5.891299412	3.296641677	-2.594657735
1779	STX3	0.029913295	0.37353272	1.382988252	-0.635922811	0.224104402	TRUE	TRUE	2.561852109	1.701168346	-0.860683763
1780	INTS6-AS1	0.029957157	-0.61762996	0.003916274	-1.239176193	0.224140123	TRUE	TRUE	1.32691261	0.340129956	-0.986782654
1781	PPP1R10	0.030011015	0.917815518	2.007599884	-0.171968847	0.224291077	TRUE	TRUE	2.178617736	1.725961061	-0.452656675
1782	RIOK3	0.030005664	-0.946367223	-0.015559164	-1.877175282	0.224291077	TRUE	TRUE	2.914059669	1.358983055	-1.555076614
1783	FAM171A1	0.030062798	-1.245510105	-0.311168159	-2.179852051	0.224552075	TRUE	TRUE	5.922761912	3.126688744	-2.796073168
1784	BRD4	0.030167089	0.641257714	1.568229096	-0.285713667	0.22473052	TRUE	TRUE	4.39364062	3.148156736	-1.245483884
1785	CACNB1	0.030113758	0.413948631	1.26287386	-0.434976597	0.22473052	TRUE	TRUE	1.248121577	0.883675644	-0.364445933
1786	ENSG00000249881	0.030198166	-1.63959179	-0.449654547	-2.829529034	0.22473052	TRUE	TRUE	4.839845063	2.613298142	-2.226546921
1787	ENSG00000288033	0.030206923	0.775494644	1.533634542	0.017354745	0.22473052	TRUE	TRUE	0.474735176	0.650859275	0.176124099
1788	GABRA2	0.030163676	-0.644487434	0.300677928	-1.589652796	0.22473052	TRUE	TRUE	5.635056166	3.663099921	-1.971956245
1789	GSS	0.030143919	-0.06069667	0.439265027	-0.560658366	0.22473052	TRUE	TRUE	0.639883393	0.336510289	-0.303373104
1790	LINC02217	0.030221682	-1.511255812	-0.393380717	-2.629130907	0.22473052	TRUE	TRUE	4.79870296	2.173311762	-2.625391198
1791	TMEM266	0.030206628	-0.596102078	0.244709381	-1.436913538	0.22473052	TRUE	TRUE	2.157164119	0.750782491	-1.406381628
1792	AP2A2	0.030257201	1.172957047	2.305227502	0.040686592	0.224869088	TRUE	TRUE	3.527149845	2.610469822	-0.916680023
1793	SMG1	0.030299236	0.763807957	1.496458857	0.031157058	0.225055901	TRUE	TRUE	4.925338902	4.189106483	-0.736232419
1794	GATD1-DT	0.030336189	-0.013775476	0.442133187	-0.469684139	0.225204777	TRUE	TRUE	0.644830685	0.200004042	-0.444826644
1795	FAM153A	0.03039825	-0.398643204	0.69984496	-1.497131368	0.225539773	TRUE	TRUE	3.518708132	1.790696858	-1.728011273
1796	OTUD5	0.030416526	0.454469091	1.347151111	-0.438212928	0.225549715	TRUE	TRUE	1.305947141	0.663573338	-0.642373802
1797	CYB561D1	0.030465096	-0.355504353	0.008687592	-0.719696297	0.225658591	TRUE	TRUE	0.696219809	0.118406282	-0.577813527
1798	ENSG00000224848	0.030450197	1.16647768	2.318608367	0.014346993	0.225658591	TRUE	TRUE	3.45266793	2.852049232	-0.600618699
1799	ACACB	0.030549838	-0.518130899	-0.237708823	-0.798552974	0.225662692	TRUE	TRUE	0.65651471	0.122049685	-0.534465026
1800	BAP1	0.030588553	-0.312779545	-0.03312858	-0.592430509	0.225662692	TRUE	TRUE	0.459219697	0.141291228	-0.317928469
1801	EOGT-DT	0.030571687	0.051845322	0.744025353	-0.640334709	0.225662692	TRUE	TRUE	1.084073437	0.475699378	-0.608374058
1802	FGD6	0.030504608	-0.961260274	-0.069679025	-1.852841523	0.225662692	TRUE	TRUE	2.743615166	1.172160725	-1.571454441
1803	HSBP1L1	0.030618147	-0.142018281	0.203769532	-0.487806093	0.225662692	TRUE	TRUE	0.534636123	0.12774639	-0.406889733
1804	HSD11B1	0.030493787	NA	NA	NA	0.225662692	TRUE	TRUE	0.455797905	0	-0.455797905
1805	NLGN1-AS1	0.030572661	NA	NA	NA	0.225662692	TRUE	TRUE	0.623624465	0	-0.623624465
1806	NTNG1	0.030617107	-1.263118053	-0.418133229	-2.108102877	0.225662692	TRUE	TRUE	2.912736937	1.293512233	-1.619224704
1807	TP53RK	0.030537118	-0.124572495	0.236375579	-0.485520569	0.225662692	TRUE	TRUE	0.399564626	0.143778548	-0.255786078
1808	ENSG00000286861	0.030641589	0.113233656	0.697541278	-0.471073966	0.225710551	TRUE	TRUE	0.586822627	0.523117745	-0.063704882
1809	ENSG00000254263	0.030679491	-0.437665041	0.090142388	-0.965472471	0.225864818	TRUE	TRUE	1.141270049	0.210223418	-0.931046631
1810	ZNF544	0.03073948	1.331921267	2.311345601	0.352496933	0.226181433	TRUE	TRUE	3.1606903	2.754930729	-0.405759571
1811	EEF1E1	0.030847424	-0.682571698	-0.177043311	-1.188100085	0.226531856	TRUE	TRUE	1.201394998	0.282573093	-0.918821905
1812	HAT1	0.030841895	1.415583466	2.416653896	0.414513035	0.226531856	TRUE	TRUE	3.136189633	3.05254033	-0.083649303
1813	SERPINB6	0.0308092	0.668322283	1.463356666	-0.1267121	0.226531856	TRUE	TRUE	0.769600678	0.787567948	0.01796727
1814	ZNF410	0.030855142	0.924696404	1.897286383	-0.047893575	0.226531856	TRUE	TRUE	1.696022174	1.487655845	-0.208366329
1815	FMNL2	0.030915777	0.273105862	0.516868276	0.029343448	0.226734029	TRUE	TRUE	9.083099206	9.019003582	-0.064095624
1816	SCN1A-AS1	0.030916729	-0.18474449	0.379609507	-0.749098488	0.226734029	TRUE	TRUE	6.82641182	4.525555927	-2.300855893
1817	DNAJB6	0.030939681	0.61174863	1.653283855	-0.429786595	0.226777473	TRUE	TRUE	3.838720641	2.307527843	-1.531192798
1818	PPP6R1	0.030979572	0.690096725	1.586490092	-0.206296642	0.226944959	TRUE	TRUE	1.289408622	1.096046732	-0.193361891
1819	AEBP2	0.03105381	-0.594997672	-0.060904846	-1.129090497	0.227016623	TRUE	TRUE	7.877016647	5.391743285	-2.485273363
1820	ITPRID2	0.031044064	-1.187524095	-0.364752532	-2.010295657	0.227016623	TRUE	TRUE	2.841183479	1.220790695	-1.620392784
1821	NECTIN3	0.031014185	-1.471312008	-0.465407505	-2.477216512	0.227016623	TRUE	TRUE	4.703733365	1.920290726	-2.78344264
1822	TOX	0.031057538	0.022344557	0.836345805	-0.791656691	0.227016623	TRUE	TRUE	7.535157396	6.371738316	-1.16341908
1823	GLIDR	0.031148567	NA	NA	NA	0.227058905	TRUE	TRUE	0.43665293	0	-0.43665293
1824	SNRPG	0.031103413	0.557126593	1.335907976	-0.221654789	0.227058905	TRUE	TRUE	0.644894693	0.748017874	0.103123181
1825	SPRYD3	0.031137715	-0.285749179	0.324511947	-0.896010304	0.227058905	TRUE	TRUE	1.155570688	0.451115144	-0.704455544
1826	UBE2K	0.031131101	-0.0224336	0.473264375	-0.518131574	0.227058905	TRUE	TRUE	6.593051496	4.22238825	-2.370663246
1827	WDR1	0.031109482	0.626016589	1.408405441	-0.156372263	0.227058905	TRUE	TRUE	0.630937367	0.541134894	-0.089802473
1828	KIF11	0.03121935	NA	NA	NA	0.227381117	TRUE	TRUE	0.474757096	0	-0.474757096
1829	SLC25A25	0.031226916	-0.589937414	-0.081597237	-1.098277592	0.227381117	TRUE	TRUE	1.130757543	0.281813254	-0.848944289
1830	CFAP251	0.031315996	-0.69227594	-0.306345932	-1.078205947	0.227396405	TRUE	TRUE	1.069936628	0.191186833	-0.878749795
1831	CIZ1	0.031300049	0.342863906	1.308997773	-0.62326996	0.227396405	TRUE	TRUE	2.066231223	1.311657412	-0.754573811
1832	IFT74	0.031254082	-0.362735662	0.285615062	-1.011086385	0.227396405	TRUE	TRUE	1.358148261	0.770421642	-0.587726619
1833	KDM7A	0.031356535	-0.888196283	0.077072156	-1.853464722	0.227396405	TRUE	TRUE	3.495614047	1.85892707	-1.636686977
1834	LRRC7-AS1	0.03136561	1.2556848	2.297247906	0.214121693	0.227396405	TRUE	TRUE	1.688843367	1.235519081	-0.453324286
1835	LSS	0.031346683	-0.084568212	0.830492348	-0.999628771	0.227396405	TRUE	TRUE	1.775246972	0.895984447	-0.879262526
1836	PSMD10	0.031339012	0.005398572	0.483599611	-0.472802467	0.227396405	TRUE	TRUE	0.534539214	0.277437298	-0.257101916
1837	ST8SIA5-DT	0.031282471	1.444061441	2.535413249	0.352709634	0.227396405	TRUE	TRUE	2.244967229	2.145270117	-0.099697112
1838	RADIL	0.031465129	0.177599067	0.704231575	-0.349033442	0.227869816	TRUE	TRUE	0.449369532	0.457409133	0.008039601
1839	STX18-AS1	0.031464312	-1.55951912	-0.395264542	-2.723773697	0.227869816	TRUE	TRUE	4.413726584	2.261997514	-2.151729069
1840	PITPNA	0.031499049	0.163243574	1.242791354	-0.916304206	0.227991483	TRUE	TRUE	3.141137929	1.572575187	-1.568562742
1841	MAP1B	0.031554399	0.244648258	0.42758933	0.061707186	0.228070145	TRUE	TRUE	9.357831773	9.153055136	-0.204776637
1842	TMEM38B	0.031534197	0.560684203	1.289922634	-0.168554228	0.228070145	TRUE	TRUE	0.633247823	0.802342402	0.169094579
1843	YPEL1	0.031561291	-0.556976417	0.253574055	-1.367526889	0.228070145	TRUE	TRUE	2.153147129	1.025356024	-1.127791105
1844	PIP4K2A	0.031606062	-0.264981894	0.871498115	-1.401461902	0.228269811	TRUE	TRUE	3.12589856	1.556556781	-1.569341779
1845	SOGA1	0.031626051	0.47548881	1.42614588	-0.47516826	0.22829038	TRUE	TRUE	2.073312972	1.640196692	-0.433116279
1846	DCUN1D2	0.031752339	-0.336825379	0.675445023	-1.349095781	0.228841072	TRUE	TRUE	3.118314453	1.63505198	-1.483262473
1847	ENSG00000267523	0.03175389	0.953878577	1.853969839	0.053787314	0.228841072	TRUE	TRUE	0.961885221	0.914351123	-0.047534099
1848	MPDZ	0.031747495	-0.070438807	0.276996257	-0.41787387	0.228841072	TRUE	TRUE	7.654692076	5.47674884	-2.177943236
1849	XYLT2	0.031821991	0.160949767	0.698161282	-0.376261747	0.229207833	TRUE	TRUE	0.444794202	0.273849598	-0.170944604
1850	CSMD1	0.031888372	-0.156574962	-0.008868105	-0.304281818	0.229561802	TRUE	TRUE	11.53702005	11.02373834	-0.513281713
1851	ARL4C	0.031944601	-0.716374348	-0.219195603	-1.213553093	0.229718246	TRUE	TRUE	1.279223773	0.253774633	-1.02544914
1852	CLGN	0.031940891	-0.394297146	0.064195469	-0.852789761	0.229718246	TRUE	TRUE	0.712640215	0.337263091	-0.375377124
1853	RARA	0.031997183	-0.213535247	0.129550945	-0.556621439	0.2299722	TRUE	TRUE	0.460489138	0.124648976	-0.335840162
1854	CRMP1	0.032027727	1.259313619	2.216738264	0.301888973	0.230067569	TRUE	TRUE	2.924980324	2.832372365	-0.092607959
1855	DOK4	0.032102985	0.721693883	1.468128945	-0.02474118	0.230243745	TRUE	TRUE	0.330858329	0.431813863	0.100955533
1856	KIAA2026	0.032104117	0.618272982	1.333753672	-0.097207708	0.230243745	TRUE	TRUE	5.021994709	4.125617104	-0.896377605
1857	MUC6	0.032095023	0.53777754	1.197274955	-0.121719875	0.230243745	TRUE	TRUE	0.313064288	0.47237805	0.159313762
1858	SPON1	0.032165186	0.257391226	0.894552994	-0.379770543	0.230557561	TRUE	TRUE	0.604905588	0.472550288	-0.1323553
1859	CCDC6	0.032243101	1.12437573	1.960995667	0.287755793	0.23086754	TRUE	TRUE	4.285724762	4.13885122	-0.146873542
1860	NCOA5	0.032241275	0.722979473	1.757759036	-0.31180009	0.23086754	TRUE	TRUE	2.53263602	2.111092303	-0.421543716
1861	FABP3	0.0322632	0.952957966	1.821274221	0.084641711	0.230887317	TRUE	TRUE	0.747483372	0.776215978	0.028732606
1862	HAAO	0.032319017	-0.357787376	0.088366086	-0.803940839	0.231162548	TRUE	TRUE	0.791909065	0.210344403	-0.581564663
1863	ATAD2B	0.032368484	1.295537104	2.397880341	0.193193866	0.231323431	TRUE	TRUE	3.259723577	2.668254547	-0.59146903
1864	RFLNA	0.032393618	1.579373329	2.825373806	0.333372852	0.231323431	TRUE	TRUE	2.717149763	2.153509308	-0.563640455
1865	UNC50	0.032389169	0.285712661	1.096332708	-0.524907386	0.231323431	TRUE	TRUE	1.334824969	1.015252705	-0.319572264
1866	DCP1B	0.032535486	0.508689416	1.378331826	-0.360952993	0.231566675	TRUE	TRUE	1.387969205	1.147248858	-0.240720347
1867	EHD1	0.032511114	0.535909585	1.20473009	-0.13291092	0.231566675	TRUE	TRUE	0.313957113	0.403988707	0.090031594
1868	ELAVL4-AS1	0.032581486	-0.161693286	0.179515892	-0.502902464	0.231566675	TRUE	TRUE	0.431173452	0.074339141	-0.356834311
1869	FANCA	0.032584168	0.332940845	1.201027024	-0.535145334	0.231566675	TRUE	TRUE	1.396981395	0.912748002	-0.484233393
1870	GCSH	0.032536126	-0.765369974	-0.33680192	-1.193938027	0.231566675	TRUE	TRUE	1.166354102	0.202312918	-0.964041184
1871	GPM6A-DT	0.032466164	1.472900045	2.665157484	0.280642607	0.231566675	TRUE	TRUE	2.195568511	1.849719138	-0.345849373
1872	RRM2B	0.032487964	0.693481033	1.694920152	-0.307958086	0.231566675	TRUE	TRUE	1.447910126	1.009765587	-0.438144539
1873	STAB2	0.032563715	0.322711262	1.109243391	-0.463820868	0.231566675	TRUE	TRUE	0.848176856	0.392368628	-0.455808229
1874	ZEB1	0.032535774	-0.37923365	-0.071369505	-0.687097796	0.231566675	TRUE	TRUE	8.367209501	6.535891281	-1.83131822
1875	NEPRO	0.032683363	-0.406813908	0.316568282	-1.130196097	0.232147752	TRUE	TRUE	1.598295976	0.814883329	-0.783412647
1876	PCDH9-AS4	0.032743986	0.404031442	1.65321337	-0.845150487	0.232454377	TRUE	TRUE	3.166118383	1.73717139	-1.428946993
1877	APLP1	0.032872645	-0.724411163	0.0818282	-1.530650527	0.233066602	TRUE	TRUE	2.263834942	1.024616399	-1.239218543
1878	CMTM6	0.032882971	-0.665579494	-0.227536484	-1.103622504	0.233066602	TRUE	TRUE	1.052491168	0.2092826	-0.843208568
1879	GNPDA1	0.032968416	-0.026485159	0.658157188	-0.711127507	0.233066602	TRUE	TRUE	1.06307695	0.631928708	-0.431148242
1880	IPO8	0.032967229	1.242443137	2.280841	0.204045275	0.233066602	TRUE	TRUE	2.656796074	2.23446343	-0.422332644
1881	LDHAL6A	0.032960572	0.0789154	0.576451807	-0.418621007	0.233066602	TRUE	TRUE	0.47910127	0.274047464	-0.205053806
1882	PKD2L2	0.032970227	-0.109016621	0.504419649	-0.722452892	0.233066602	TRUE	TRUE	0.903080152	0.409381623	-0.493698529
1883	RAB3GAP2	0.032960924	0.647440212	1.433728091	-0.138847666	0.233066602	TRUE	TRUE	4.859520854	3.569402798	-1.290118056
1884	RNH1	0.03293201	0.637797139	1.447719911	-0.172125633	0.233066602	TRUE	TRUE	0.755617632	0.5252051	-0.230412532
1885	ULK2	0.033000528	0.490396503	1.45129086	-0.470497854	0.233157046	TRUE	TRUE	4.346233489	3.214219293	-1.132014197
1886	C17orf67	0.033051514	0.095083844	0.737689798	-0.54752211	0.233241003	TRUE	TRUE	0.8116965	0.535741256	-0.275955244
1887	ENSG00000286771	0.033069552	0.042165916	0.422761166	-0.338429333	0.233241003	TRUE	TRUE	0.368202451	0.202769406	-0.165433045
1888	LINC01341	0.033062964	NA	NA	NA	0.233241003	TRUE	TRUE	0.436620552	0	-0.436620552
1889	LINC01389	0.033082464	0.143519145	0.690841926	-0.403803636	0.233241003	TRUE	TRUE	0.472996421	0.331677714	-0.141318708
1890	TMEM26	0.033107724	0.724176825	1.567508703	-0.119155052	0.23329559	TRUE	TRUE	0.390549268	0.567039099	0.176489831
1891	RNF121	0.033170824	0.498252123	1.455149397	-0.45864515	0.233616621	TRUE	TRUE	1.400383779	1.116827727	-0.283556052
1892	WDPCP	0.033189837	0.587770901	1.007651387	0.167890416	0.233626983	TRUE	TRUE	6.930977636	6.386521005	-0.544456631
1893	SLC7A14	0.033210842	0.648806753	1.657998548	-0.360385043	0.233651347	TRUE	TRUE	3.148356242	2.638121251	-0.510234991
1894	RSPH14	0.033289966	0.60798493	1.362528559	-0.1465587	0.234084354	TRUE	TRUE	0.647312865	0.583137623	-0.064175241
1895	FHL1	0.033309085	-0.141455749	0.820616217	-1.103527716	0.234095197	TRUE	TRUE	3.045582168	2.086645332	-0.958936837
1896	NBL1	0.033346656	0.426798162	1.233865533	-0.380269209	0.234235634	TRUE	TRUE	0.77669776	0.389833976	-0.386863785
1897	ARCN1	0.033434399	0.750266904	1.668190091	-0.167656283	0.234372439	TRUE	TRUE	1.40546104	1.114700765	-0.290760275
1898	ENSG00000286846	0.033436525	0.457667537	1.106382282	-0.191047207	0.234372439	TRUE	TRUE	0.469603405	0.456269145	-0.01333426
1899	PPP1R7	0.033433968	0.862561236	1.841672674	-0.116550203	0.234372439	TRUE	TRUE	1.737558463	1.294387902	-0.443170561
1900	WDR73	0.033398431	1.028767337	2.102061883	-0.044527209	0.234372439	TRUE	TRUE	1.942069535	1.389467688	-0.552601846
1901	ENSG00000287756	0.033472394	0.596009347	1.389525755	-0.19750706	0.234500442	TRUE	TRUE	0.895579546	0.737461439	-0.158118107
1902	ZNF106	0.033550775	-1.30998527	-0.346823284	-2.273147256	0.234925984	TRUE	TRUE	4.194748024	1.874509991	-2.320238033
1903	ALOX12P2	0.033700291	-0.054570641	0.843884749	-0.953026031	0.235118787	TRUE	TRUE	5.537763564	3.611942634	-1.92582093
1904	ARL17B	0.033701889	-1.153393765	-0.147890611	-2.158896919	0.235118787	TRUE	TRUE	2.217574872	1.192160735	-1.025414138
1905	EIF3J-DT	0.033679518	0.657064392	1.455459818	-0.141331035	0.235118787	TRUE	TRUE	0.406817449	0.520744846	0.113927397
1906	EPG5	0.033631172	1.067072628	2.003823624	0.130321631	0.235118787	TRUE	TRUE	3.73499311	3.284435822	-0.450557288
1907	RPL41	0.033652358	1.238978036	2.28490077	0.193055302	0.235118787	TRUE	TRUE	1.940315252	1.578947976	-0.361367276
1908	SMIM11	0.033616885	0.641983111	1.412217028	-0.128250806	0.235118787	TRUE	TRUE	0.626128078	0.602643121	-0.023484957
1909	ZNF836	0.033673219	-0.248901117	0.032166591	-0.529968825	0.235118787	TRUE	TRUE	0.449192249	0.073010627	-0.376181622
1910	RTN4IP1	0.033792427	1.018540038	2.000277288	0.036802788	0.235626985	TRUE	TRUE	1.332166434	1.064150842	-0.268015592
1911	DLG3	0.033847788	1.080596447	2.218702008	-0.057509114	0.235642889	TRUE	TRUE	1.937182954	1.008060397	-0.929122557
1912	RAB3A	0.033834691	-0.671678623	-0.360781636	-0.98257561	0.235642889	TRUE	TRUE	0.885355337	0.057185571	-0.828169766
1913	ZBTB6	0.033817318	0.134451696	0.623303083	-0.354399691	0.235642889	TRUE	TRUE	0.359620465	0.350195968	-0.009424497
1914	LINC02977	0.033869527	-0.499606626	-0.03650289	-0.962710363	0.235671034	TRUE	TRUE	0.978123856	0.480552737	-0.497571119
1915	ODC1	0.033908756	0.694975742	1.454599391	-0.064647907	0.235820792	TRUE	TRUE	0.370836908	0.292806714	-0.078030194
1916	AASDH	0.034055206	0.678221932	1.693295977	-0.336852113	0.235882187	TRUE	TRUE	1.768007329	1.460832626	-0.307174703
1917	ENSG00000287928	0.03402787	1.041921368	2.033877665	0.049965071	0.235882187	TRUE	TRUE	1.456919634	1.218360837	-0.238558797
1918	EXD3	0.03400934	1.069744287	2.082456041	0.057032534	0.235882187	TRUE	TRUE	1.869128793	1.730199007	-0.138929786
1919	PCP4L1	0.034059277	NA	NA	NA	0.235882187	TRUE	TRUE	0.541625223	0	-0.541625223
1920	RCHY1	0.03403841	-1.107357898	-0.227371868	-1.987343927	0.235882187	TRUE	TRUE	2.947189301	1.062038304	-1.885150997
1921	RPS4Y1	0.03397569	0.530724352	1.536600526	-0.475151822	0.235882187	TRUE	TRUE	0.978567053	0.643118913	-0.335448139
1922	TFEB	0.033977441	NA	NA	NA	0.235882187	TRUE	TRUE	0.41990761	0	-0.41990761
1923	TUBB3	0.034007604	-0.815156614	0.112804891	-1.743118119	0.235882187	TRUE	TRUE	2.474181178	0.758851241	-1.715329937
1924	S100A6	0.034169477	0.796625967	1.664784138	-0.071532205	0.2365224	TRUE	TRUE	0.720662634	0.551930012	-0.168732622
1925	ENSG00000289107	0.03424968	-0.566140373	-0.040277075	-1.09200367	0.236831379	TRUE	TRUE	1.170289632	0.344199715	-0.826089916
1926	KIF5A	0.034244062	-1.089741789	-0.11454303	-2.064940547	0.236831379	TRUE	TRUE	4.994141159	2.469200637	-2.524940522
1927	AGFG1	0.034362551	0.158457478	0.887994952	-0.571079996	0.237132335	TRUE	TRUE	5.405373871	3.883698235	-1.521675636
1928	EVL	0.034317497	-0.451875079	0.157578112	-1.061328269	0.237132335	TRUE	TRUE	6.545517532	4.138965621	-2.406551911
1929	KCNC2	0.034364425	-0.259476449	-0.01427429	-0.504678609	0.237132335	TRUE	TRUE	9.530938949	9.226409132	-0.304529817
1930	LIN7A	0.034357872	-0.594599396	0.242666272	-1.431865065	0.237132335	TRUE	TRUE	6.193208926	4.399535088	-1.793673838
1931	C3orf49	0.034498852	0.747021636	1.761724232	-0.26768096	0.237815164	TRUE	TRUE	1.699932891	0.943810676	-0.756122216
1932	FGF17	0.034512947	-0.643598698	-0.268918868	-1.018278528	0.237815164	TRUE	TRUE	0.799745814	0.123051443	-0.676694372
1933	RGPD2	0.034516948	0.126746159	0.636426351	-0.382934032	0.237815164	TRUE	TRUE	0.515301816	0.322357845	-0.192943971
1934	KCNMB2	0.034554109	-1.157721139	0.038064591	-2.353506868	0.237850905	TRUE	TRUE	3.95402807	2.49395186	-1.46007621
1935	SHMT1	0.034557854	-0.229096433	0.112547878	-0.570740745	0.237850905	TRUE	TRUE	0.468121161	0.138524997	-0.329596164
1936	OSGEP	0.034596262	-0.308313109	0.264417962	-0.881044181	0.237992259	TRUE	TRUE	1.162981817	0.399490544	-0.763491272
1937	SLC35F6	0.034649455	0.230198841	0.800373082	-0.339975401	0.238235129	TRUE	TRUE	0.455292695	0.387868276	-0.067424419
1938	AMDHD2	0.034754669	-0.437448203	-0.15923646	-0.715659946	0.238812526	TRUE	TRUE	0.593399603	0.073549684	-0.519849919
1939	ATP2B4	0.034786281	0.122117167	1.248655978	-1.004421645	0.238812526	TRUE	TRUE	4.620960089	3.334407653	-1.286552436
1940	NAGK	0.034787228	0.687349047	1.492017609	-0.117319516	0.238812526	TRUE	TRUE	0.732493564	0.645733411	-0.086760153
1941	FADS3	0.034894165	1.181386753	2.1543387	0.208434806	0.239048837	TRUE	TRUE	1.32581458	1.427543919	0.101729339
1942	GPR137C	0.034911397	-1.432875064	-0.346447759	-2.519302368	0.239048837	TRUE	TRUE	4.87997473	2.597496967	-2.282477762
1943	LINC01750	0.034909524	0.341468152	0.936782944	-0.253846641	0.239048837	TRUE	TRUE	0.41000801	0.258200836	-0.151807174
1944	SLC9A6	0.034898172	0.564650521	1.560841573	-0.431540532	0.239048837	TRUE	TRUE	3.505126817	2.532962724	-0.972164094
1945	TM9SF2	0.034878404	0.653402019	1.645342407	-0.33853837	0.239048837	TRUE	TRUE	2.451017832	2.137324148	-0.313693684
1946	STAG3	0.034930294	-0.003700006	0.919900311	-0.927300323	0.239055324	TRUE	TRUE	2.122618259	1.188095042	-0.934523218
1947	KATNBL1	0.035038964	0.760975966	1.773274832	-0.2513229	0.239061946	TRUE	TRUE	3.75462467	2.876917445	-0.877707225
1948	KHDRBS2-OT1	0.035038439	-1.316375965	-0.236573527	-2.396178403	0.239061946	TRUE	TRUE	4.357167796	2.196062977	-2.161104819
1949	POLR3E	0.034992455	-0.528274922	-0.14249828	-0.914051564	0.239061946	TRUE	TRUE	0.881901814	0.201761458	-0.680140357
1950	PYDC2-AS1	0.035009506	1.319855996	2.512681281	0.12703071	0.239061946	TRUE	TRUE	3.976395533	3.862077591	-0.114317942
1951	STEEP1	0.035009551	-0.249727618	0.188005864	-0.6874611	0.239061946	TRUE	TRUE	0.681431451	0.214369698	-0.467061753
1952	TVP23C	0.034979721	1.019606503	1.999879409	0.039333596	0.239061946	TRUE	TRUE	3.682659072	2.97782839	-0.704830682
1953	ENSG00000286244	0.035089638	0.590910884	1.247604208	-0.065782441	0.239262861	TRUE	TRUE	0.439132903	0.506537088	0.067404185
1954	FTCDNL1	0.035104342	-0.133637164	1.11398138	-1.381255708	0.239262861	TRUE	TRUE	3.480259227	1.667662176	-1.812597051
1955	SNHG22	0.035128584	0.016331222	0.629255165	-0.596592721	0.239305616	TRUE	TRUE	0.797904024	0.321950773	-0.475953251
1956	MIR22HG	0.035220411	0.707990471	1.462699914	-0.046718972	0.239685964	TRUE	TRUE	0.370827585	0.435483449	0.064655865
1957	UBE2E2	0.03520871	-0.290419953	-0.055730573	-0.525109332	0.239685964	TRUE	TRUE	9.009298003	8.041587729	-0.967710274
1958	FAM227A	0.035472489	-0.289374309	0.393042673	-0.971791291	0.241278147	TRUE	TRUE	1.448685055	0.669424231	-0.779260824
1959	FUT9	0.035505641	-0.479278803	-0.007677367	-0.950880239	0.241371476	TRUE	TRUE	7.769046506	5.547746534	-2.221299972
1960	MLLT10	0.035522458	-0.359713304	0.018740694	-0.738167302	0.241371476	TRUE	TRUE	7.948898381	6.118478092	-1.830420289
1961	ARHGAP29	0.035572472	-1.202851025	-0.274649165	-2.131052884	0.241588059	TRUE	TRUE	3.179517931	1.437178252	-1.742339679
1962	NAPEPLD	0.03564185	-1.27584871	-0.214893843	-2.336803577	0.241935859	TRUE	TRUE	5.400830418	2.79808368	-2.602746737
1963	DPYSL5	0.035704061	-0.708991256	0.044443799	-1.462426311	0.242234687	TRUE	TRUE	2.051391606	0.954836922	-1.096554684
1964	MTPN	0.03572926	-0.326753591	0.648168536	-1.301675718	0.242282219	TRUE	TRUE	3.017791835	1.617468439	-1.400323396
1965	CAMK4	0.035837633	-1.234780178	-0.237948357	-2.231611998	0.242807622	TRUE	TRUE	6.162231075	3.840760206	-2.321470869
1966	LINC02281	0.035843204	0.123014183	0.657948454	-0.411920089	0.242807622	TRUE	TRUE	0.405009894	0.27433858	-0.130671314
1967	LINC01208	0.035968407	0.120864654	0.680835982	-0.439106675	0.243408153	TRUE	TRUE	0.595208971	0.210767972	-0.384440999
1968	LINC02207	0.035950764	-0.235534632	0.062884592	-0.533953857	0.243408153	TRUE	TRUE	0.609726528	0.07505999	-0.534666538
1969	DAP3	0.036058757	-0.866309999	0.013358592	-1.74597859	0.24368547	TRUE	TRUE	2.713684764	1.130665749	-1.583019014
1970	LINC00551	0.036064279	-1.082176046	-0.36844251	-1.795909583	0.24368547	TRUE	TRUE	2.1864856	0.521096241	-1.665389359
1971	VAMP4	0.036053702	0.346559665	1.306201324	-0.613081993	0.24368547	TRUE	TRUE	1.925130397	1.078976863	-0.846153534
1972	CRACD	0.036136038	-1.158709711	-0.374000012	-1.94341941	0.243794219	TRUE	TRUE	2.542286017	0.808351796	-1.73393422
1973	DENND6A-AS1	0.036190207	1.405599972	2.529668255	0.28153169	0.243794219	TRUE	TRUE	2.432968034	1.59700384	-0.835964194
1974	ELL2	0.036108016	-1.134521749	-0.072555418	-2.19648808	0.243794219	TRUE	TRUE	5.520419833	3.1861899	-2.334229933
1975	ENSG00000276449	0.036177011	-0.011917381	0.479170443	-0.503005206	0.243794219	TRUE	TRUE	0.547762631	0.340394047	-0.207368584
1976	RNF157	0.036175423	-1.225320156	-0.264739368	-2.185900944	0.243794219	TRUE	TRUE	4.808928659	2.574076212	-2.234852447
1977	ZNF75A	0.036174361	-0.422698112	0.262628181	-1.108024405	0.243794219	TRUE	TRUE	1.515448906	0.562264408	-0.953184498
1978	UBR7	0.036254696	0.065247306	0.740255233	-0.60976062	0.244105176	TRUE	TRUE	0.998470783	0.73462523	-0.263845553
1979	MICAL1	0.036424073	-0.462769736	0.029389549	-0.95492902	0.245013991	TRUE	TRUE	1.015420725	0.27349369	-0.741927035
1980	STK17A	0.036426468	1.272604969	2.352431608	0.192778331	0.245013991	TRUE	TRUE	1.659105071	1.371167604	-0.287937467
1981	CCSAP	0.036468083	1.040506793	1.992100238	0.088913347	0.245096324	TRUE	TRUE	3.281570813	3.01654141	-0.265029403
1982	SLC9A8	0.036475515	0.251703236	1.142677857	-0.639271384	0.245096324	TRUE	TRUE	1.612913228	0.793339212	-0.819574015
1983	KPNA5	0.036530387	-0.910584741	0.125553407	-1.946722889	0.245217584	TRUE	TRUE	4.527803566	2.634609612	-1.893193955
1984	SCN3A	0.036516858	-0.401092037	0.113114721	-0.915298796	0.245217584	TRUE	TRUE	7.16886493	5.811925159	-1.356939771
1985	CENPJ	0.036620664	-0.565617307	0.341445261	-1.472679876	0.245699749	TRUE	TRUE	2.152041302	1.091250341	-1.060790961
1986	ENSG00000289418	0.036643041	0.362011747	0.953565981	-0.229542487	0.245726093	TRUE	TRUE	0.405977115	0.249624213	-0.156352902
1987	SOD2	0.036683977	-0.333901448	0.667604172	-1.335407068	0.245876803	TRUE	TRUE	3.969426598	2.535443321	-1.433983278
1988	PSME4	0.036757845	-0.474298251	0.491838878	-1.44043538	0.246153025	TRUE	TRUE	5.108230093	3.382080943	-1.72614915
1989	RPL13	0.036762154	0.836836599	1.835179585	-0.161506387	0.246153025	TRUE	TRUE	2.185710832	1.706188315	-0.479522517
1990	SENP5	0.036803238	0.130119783	1.167023593	-0.906784026	0.246304282	TRUE	TRUE	3.748740865	2.302728117	-1.446012748
1991	TLK2	0.03689217	0.876966396	1.872439687	-0.118506895	0.246775453	TRUE	TRUE	3.859721811	3.106641008	-0.753080803
1992	NPAT	0.036928699	-0.753547144	0.138994821	-1.646089109	0.246895793	TRUE	TRUE	2.720450761	1.233623568	-1.486827194
1993	GRSF1	0.036982256	-0.512045992	0.42726275	-1.451354734	0.247005859	TRUE	TRUE	2.501655471	0.945703577	-1.555951894
1994	SYNJ2	0.036965621	1.067709264	2.176898717	-0.041480189	0.247005859	TRUE	TRUE	1.641788774	1.335043928	-0.306744845
1995	ZCCHC14	0.037011117	0.211177841	1.21414388	-0.791788198	0.247074716	TRUE	TRUE	3.833098418	2.623471936	-1.209626482
1996	SETD5	0.037106864	0.575041731	0.996438672	0.15364479	0.247589786	TRUE	TRUE	6.556429859	6.300782331	-0.255647527
1997	NUP93-DT	0.037214842	0.008094909	0.453941428	-0.437751611	0.248185909	TRUE	TRUE	0.398351613	0.212069812	-0.186281801
1998	ENSG00000286416	0.037302237	0.868556686	1.718649324	0.018464047	0.248519858	TRUE	TRUE	0.77658677	0.871268614	0.094681845
[truncated: 11,325 more rows]
