# Supplementary material for: Multi-modal dissection of cell-type specific TDP-43 pathology in the motor cortex
Source: Nat Commun. 2026 Mar 9;17:2406. doi: 10.1038/s41467-026-69944-6 (PMC12982666; doi:10.1038/s41467-026-69944-6)
Supplement: Supplementary file 3 — Supplementary Data 1-25 [file 41467_2026_69944_MOESM3_ESM.zip › Supplementary_Data_21.csv]

# Supplementary Data 21. DGE results in Exc THEMIS LINC00343 nuclei TDP-43 High vs. TPD-43 Low. 'gene': HGNC gene symbol (or ENSEMBL/Genbank accession); 'p_value': p-value; 'model_log2FC': model log2 fold-change; 'ci.hi': upper log2 fold-change 95% confidence estimate; 'ci.lo': lower log2 fold-change 95% confidence estimate; 'fdr': q-value (fdr-adjusted p-value); all tests two-sided.
	gene	p_value	model_log2FC	ci.hi	ci.lo	fdr	conv_C	conv_D	avg_CPM_disease_2	avg_CPM_disease_1	avg_log2FC
1	ENSG00000223884	1.64069095006287e-23	3.491105406	4.27547785	2.706732963	2.07859136463465e-19	TRUE	TRUE	1.345572538	4.194005444	2.848432905
2	CTDSPL	3.77900360421787e-20	1.89118813	2.537147922	1.245228339	2.39380983309181e-16	TRUE	TRUE	7.000535974	7.244942128	0.244406153
3	CFAP276	1.24297290827388e-15	1.342864902	1.665375033	1.020354771	5.2490745916406e-12	TRUE	TRUE	0.087395787	1.100362579	1.012966792
4	HP1BP3	2.18453669999933e-15	1.958855362	2.575951041	1.341759682	6.91897386307287e-12	TRUE	TRUE	5.902310908	6.600630485	0.698319578
5	FRAS1	7.40988551155524e-13	2.046522999	2.830716843	1.262329154	1.81519387971694e-09	TRUE	TRUE	6.671306391	6.831309274	0.160002883
6	ZNF804B	8.59670319543897e-13	-1.716033357	-1.04856413	-2.383502585	1.81519387971694e-09	TRUE	TRUE	9.244601332	4.44954718	-4.795054153
7	GRID2	1.68866216868298e-12	-2.010422541	-1.201223903	-2.819621179	3.05623728786353e-09	TRUE	TRUE	8.221010405	4.230270909	-3.990739496
8	LINC02306	2.16680063030429e-12	-2.81130766	-1.946566664	-3.676048655	3.43139964816563e-09	TRUE	TRUE	3.942561527	0.88637138	-3.056190147
9	LRRTM4	3.11813283747271e-12	-1.324869551	-0.875918588	-1.773820514	4.38929165754908e-09	TRUE	TRUE	10.56128861	9.057849134	-1.50343948
10	LINC01456	1.50883971598848e-11	1.214753188	1.554807996	0.874698381	1.91154903618581e-08	TRUE	TRUE	0.198594856	1.193857209	0.995262353
11	DPYD	5.5168464386524e-11	-1.036064121	-0.551738103	-1.52039014	6.35390250284429e-08	TRUE	TRUE	8.065773524	5.709557924	-2.3562156
12	ENSG00000225689	3.74244200476861e-10	-1.760712307	-1.024906635	-2.496517978	3.95108314653446e-07	TRUE	TRUE	8.480907884	5.761827989	-2.719079895
13	SLC7A11	4.09817926358268e-10	1.932003248	2.647223443	1.216783053	3.99383331464069e-07	TRUE	TRUE	1.321450971	1.99289845	0.671447479
14	PTPRM	5.56733415173156e-10	2.750050336	3.551200935	1.948899737	5.03803974059194e-07	TRUE	TRUE	2.507649465	3.908348465	1.400699
15	ERC2	1.00620912015043e-09	0.563488415	0.735456833	0.391519997	8.49844222879056e-07	TRUE	TRUE	9.993972962	10.46183385	0.467860892
16	IGSF21	2.40096964175249e-09	1.814046462	2.474505494	1.153587429	1.90111777446014e-06	TRUE	TRUE	6.371430943	6.745612488	0.374181545
17	ETS2	2.68655984614746e-09	1.455649102	2.10078422	0.810513984	2.00211921710836e-06	TRUE	TRUE	2.679877584	3.011194385	0.331316801
18	MVP	3.76266512376751e-09	1.175207574	1.530468115	0.819947032	2.64828913627837e-06	TRUE	TRUE	0.336638793	1.23797649	0.901337697
19	FGF12	1.25950115688603e-08	-0.492159961	-0.331887776	-0.652432146	8.39822113504688e-06	TRUE	TRUE	10.00505862	8.666571339	-1.338487286
20	PDE1A	1.59252859174685e-08	1.763520296	2.483470471	1.043570122	1.00878723644204e-05	TRUE	TRUE	8.396496036	8.969436792	0.572940756
21	KCND2	3.21346576707296e-08	-1.296382363	-0.800085284	-1.792679442	1.9386379906213e-05	TRUE	TRUE	8.455439033	5.401047249	-3.054391784
22	SHOC1	5.45078345707827e-08	2.500782986	3.341404347	1.660161624	3.13890798262385e-05	TRUE	TRUE	3.120288177	2.997480431	-0.122807746
23	NLGN1	7.79389960613442e-08	-0.763702891	-0.410474545	-1.116931236	4.293083222179e-05	TRUE	TRUE	9.890694558	7.659066299	-2.231628258
24	B3GALT1-AS1	1.05330011057501e-07	1.388834912	1.880614742	0.897055083	5.56010795869784e-05	TRUE	TRUE	0.966579165	1.541206115	0.57462695
25	NEAT1	1.12957300679937e-07	1.884589271	2.484245258	1.284933283	5.72422416925649e-05	TRUE	TRUE	1.215674595	2.853432499	1.637757905
26	ERBB4	1.20619416428499e-07	0.361704492	0.633341191	0.090067793	5.87741302589483e-05	TRUE	TRUE	0.334194017	0.441721561	0.107527544
27	SLC35F1	1.45927954580642e-07	-0.609790219	-0.358264779	-0.86131566	6.60271877350767e-05	TRUE	TRUE	9.244897775	7.393221297	-1.851676478
28	SLC44A5	1.44023466604976e-07	-2.420515749	-1.641361706	-3.199669793	6.60271877350767e-05	TRUE	TRUE	6.246410781	2.774784681	-3.4716261
29	CSMD3	1.92346655692531e-07	-0.461482207	-0.284810752	-0.638153662	8.40289579644369e-05	TRUE	TRUE	10.1008834	9.188686054	-0.912197349
30	LAP3	1.99174447942738e-07	1.161352967	1.580710767	0.741995168	8.41113693662184e-05	TRUE	TRUE	0.684811006	1.145717136	0.46090613
31	MC1R	3.20872063200701e-07	0.76911604	1.077248764	0.460983316	0.000131133	TRUE	TRUE	0.288012432	0.899633996	0.611621564
32	SMYD3	3.41083418540257e-07	-0.555866291	-0.316169099	-0.795563483	0.000135037	TRUE	TRUE	9.524728737	8.444351554	-1.080377183
33	DOK6	3.71578087403827e-07	-1.129366584	-0.606088781	-1.652644388	0.000142652	TRUE	TRUE	7.313808688	4.098598896	-3.215209792
34	CACNB4	5.02562716609384e-07	-0.546275695	-0.295529517	-0.797021873	0.000187264	TRUE	TRUE	8.636589554	6.877717048	-1.758872506
35	STXBP5-AS1	5.44897649171849e-07	-2.185686147	-1.307808584	-3.06356371	0.000197237	TRUE	TRUE	5.810940157	2.725522533	-3.085417624
36	PHACTR3	5.68200138200697e-07	1.083366585	1.623379172	0.543353998	0.000199959	TRUE	TRUE	6.90740458	6.671665385	-0.235739194
37	HS3ST2	5.96997881745899e-07	1.642146182	2.317608211	0.966684154	0.000204415	TRUE	TRUE	6.037157322	6.377059148	0.339901825
38	DIRC3-AS1	7.86240388206054e-07	-1.644789106	-0.90337039	-2.386207821	0.000262128	TRUE	TRUE	8.186201073	5.159000632	-3.027200441
39	ENSG00000249335	9.31477106292853e-07	-2.03479908	-1.217943678	-2.851654481	0.000302587	TRUE	TRUE	4.491907604	1.464048781	-3.027858822
40	LINC00882	1.02101694607172e-06	-0.611785552	-0.339376456	-0.884194649	0.000322345	TRUE	TRUE	9.013430154	7.230366603	-1.783063551
41	PDZRN4	1.04318756814259e-06	-0.744687325	-0.391726619	-1.097648032	0.000322345	TRUE	TRUE	9.586740153	8.053764993	-1.532975161
42	LRRTM3	1.0850992017844e-06	-0.722912114	-0.255954283	-1.189869945	0.000327312	TRUE	TRUE	8.230029815	5.718158403	-2.511871412
43	GRM7	1.22941305230799e-06	-0.953455284	-0.323913008	-1.582997561	0.000362219	TRUE	TRUE	7.875620432	5.148920683	-2.726699749
44	BRINP3	1.29079902449749e-06	-1.967994465	-1.01440174	-2.921587191	0.000371662	TRUE	TRUE	7.366530877	3.872088145	-3.494442732
45	ENSG00000286937	1.41840304393924e-06	0.696112545	0.976167062	0.416058027	0.000399328	TRUE	TRUE	0.221785235	0.628814496	0.407029261
46	CCDC85A	2.01657948717123e-06	-1.755901678	-1.056803906	-2.454999449	0.000555392	TRUE	TRUE	7.213959483	4.490355661	-2.723603822
47	CACNA2D1	2.0954279874998e-06	-0.493073883	-0.300357809	-0.685789958	0.000559884	TRUE	TRUE	9.180074484	7.483026493	-1.697047991
48	HS6ST3	2.15832805011679e-06	-1.015199017	-0.53323528	-1.497162754	0.000559884	TRUE	TRUE	9.486002142	7.115813217	-2.370188925
49	TALAM1	2.1654696963117e-06	0.383718882	0.54998046	0.217457305	0.000559884	TRUE	TRUE	11.78503592	12.51088173	0.725845807
50	TAPT1-AS1	2.64132098927894e-06	1.85404544	2.574867913	1.133222967	0.000669258	TRUE	TRUE	4.548939048	4.722950011	0.174010963
51	ENSG00000285939	2.78155585889374e-06	-1.530290446	-0.657568197	-2.403012695	0.000690971	TRUE	TRUE	4.147783292	2.139627373	-2.00815592
52	CAMK2D	3.11962321324054e-06	2.119962571	2.929030032	1.31089511	0.000754866	TRUE	TRUE	3.118754936	3.945555438	0.826800502
53	PRANCR	3.15793569971601e-06	-1.694194925	-0.898195256	-2.490194595	0.000754866	TRUE	TRUE	4.881257017	2.634390053	-2.246866964
54	HSPA12A	3.4787934419301e-06	-0.953331875	-0.528804677	-1.377859074	0.000816164	TRUE	TRUE	8.075332003	5.491004964	-2.58432704
55	CDH12	4.13501937960231e-06	-0.516980081	-0.300224317	-0.733735844	0.000952483	TRUE	TRUE	10.65837453	9.573191488	-1.085183042
56	GLIS1	5.49646510995633e-06	-1.845818928	-1.182407712	-2.509230145	0.001243477	TRUE	TRUE	4.318051764	1.848253264	-2.4697985
57	AFF3	6.20365707167752e-06	-0.51522322	-0.270483313	-0.759963127	0.001378844	TRUE	TRUE	9.321565878	8.138012501	-1.183553377
58	EPIC1	6.71094043795619e-06	-0.008285889	0.432598839	-0.449170617	0.001441032	TRUE	TRUE	8.652766106	7.958972305	-0.693793801
59	RGS7	6.68683236990788e-06	0.387818745	0.565323331	0.210314159	0.001441032	TRUE	TRUE	9.770709508	10.01356721	0.242857703
60	BAZ2B	6.86141554423318e-06	-1.32310104	-0.693838232	-1.952363847	0.001448788	TRUE	TRUE	6.931910319	4.222186541	-2.709723778
61	DIAPH2	8.11285148760568e-06	-1.563705716	-0.737948397	-2.389463035	0.001684946	TRUE	TRUE	6.0292171	2.662638997	-3.366578104
62	ENSG00000287172	9.04442224765947e-06	-1.713443686	-0.884715821	-2.542171551	0.001848126	TRUE	TRUE	2.308412745	1.284011036	-1.02440171
63	CACNA1A	9.71093013778889e-06	-0.983028502	-0.501703098	-1.464353905	0.001922309	TRUE	TRUE	7.94365869	5.318667237	-2.624991452
64	SPOCK3	9.61188130265307e-06	2.310051412	3.241754132	1.378348692	0.001922309	TRUE	TRUE	2.846343397	4.320477489	1.474134093
65	NEGR1	1.08649525290459e-05	-0.47024512	-0.274020427	-0.666469813	0.002117663	TRUE	TRUE	10.89807442	9.905705619	-0.992368806
66	DSCAM	1.18908015027724e-05	0.359138318	0.506646777	0.211629859	0.002282493	TRUE	TRUE	10.53704023	10.75313959	0.216099356
67	CDH8	1.23174633229464e-05	-2.234249962	-1.365794719	-3.102705204	0.002329104	TRUE	TRUE	5.344590924	1.401078023	-3.943512901
68	ATXN1	1.29847388384264e-05	0.440954129	0.620671588	0.261236669	0.002419171	TRUE	TRUE	8.893270985	8.875386959	-0.017884026
69	FSTL4	1.31942799051787e-05	0.931224098	1.549287892	0.313160304	0.002422585	TRUE	TRUE	7.719059081	7.897193847	0.178134765
70	ENSG00000250237	1.41343011171835e-05	-1.762359005	-1.052527541	-2.472190469	0.002558107	TRUE	TRUE	4.243321825	1.327993665	-2.91532816
71	ZNF133	1.45209361724957e-05	-0.844221585	-0.165158666	-1.523284504	0.002591067	TRUE	TRUE	3.252510038	1.520134194	-1.732375844
72	KNDC1	1.64604011290832e-05	1.420731681	2.099055688	0.742407675	0.002896345	TRUE	TRUE	3.433824053	3.179118259	-0.254705794
73	AIG1	1.70341697282426e-05	-1.065342174	-0.355448858	-1.77523549	0.002956245	TRUE	TRUE	6.092675149	3.307484312	-2.785190837
74	SNTG1	1.77892238601373e-05	-0.482724659	-0.281473448	-0.68397587	0.003045563	TRUE	TRUE	10.2052015	8.950815774	-1.254385727
75	COG6	1.82997211303004e-05	1.420488191	2.070489647	0.770486734	0.003091189	TRUE	TRUE	5.872069651	5.455933124	-0.416136527
76	SGCZ	1.93643016336331e-05	-1.658200221	-0.814601251	-2.501799191	0.003227978	TRUE	TRUE	8.007338557	4.923270068	-3.084068489
77	GPR173	1.97073898885489e-05	1.342467427	1.927881512	0.757053342	0.003242505	TRUE	TRUE	1.899374696	2.517996135	0.618621439
78	MYT1L	2.04416266649092e-05	-0.379957022	-0.206189299	-0.553724746	0.003320192	TRUE	TRUE	9.569175056	8.460098285	-1.109076771
79	ASIC2	2.1292831758155e-05	-1.599556371	-0.969196406	-2.229916336	0.003414669	TRUE	TRUE	7.681720144	4.605000132	-3.076720011
80	HIVEP2	2.22652552571579e-05	-0.773937948	-0.365574135	-1.182301762	0.003484363	TRUE	TRUE	7.94677045	5.31026002	-2.63651043
81	NR2F1-AS1	2.2541442396738e-05	-0.62948069	-0.305579109	-0.953382271	0.003484363	TRUE	TRUE	8.395030309	6.725526109	-1.6695042
82	SH3GL3	2.25525141898429e-05	-0.97756733	-0.396085774	-1.559048885	0.003484363	TRUE	TRUE	7.283721531	5.367230385	-1.916491146
83	DAB2	2.33475022559801e-05	0.704187083	1.005080215	0.403293951	0.003563729	TRUE	TRUE	0.342137528	0.737638642	0.395501113
84	ARMH1	2.44487223289591e-05	1.097925829	1.57236452	0.623487138	0.003608071	TRUE	TRUE	1.276330756	1.57518347	0.298852714
85	LINC02641	2.42465224451246e-05	-0.699757289	-0.295212808	-1.104301771	0.003608071	TRUE	TRUE	1.0325302	0.115330094	-0.917200105
86	TMEM108	2.4492391945867e-05	-0.940841332	-0.243142717	-1.638539947	0.003608071	TRUE	TRUE	7.408759024	6.14784754	-1.260911484
87	CNTNAP2	2.61877754945351e-05	-0.383056692	-0.21728034	-0.548833045	0.003813482	TRUE	TRUE	11.13618873	10.28352681	-0.852661919
88	MOXD1	2.6759343240774e-05	1.923834561	2.678426845	1.169242277	0.003852433	TRUE	TRUE	3.479102668	3.9450701	0.465967432
89	DGKG	2.74949657103729e-05	-0.752264597	-0.04363073	-1.460898463	0.003913862	TRUE	TRUE	6.689173921	5.253201397	-1.435972524
90	ATAD2	2.94499052684427e-05	-1.454265047	-0.878666846	-2.029863248	0.004145565	TRUE	TRUE	2.694008861	0.937836402	-1.756172459
91	SORCS1	3.20669036255004e-05	0.61768214	0.933278575	0.302085706	0.004464347	TRUE	TRUE	9.234410932	9.294651333	0.060240401
92	FAM81A	3.34148926187976e-05	1.510978191	2.19334053	0.828615852	0.004601449	TRUE	TRUE	5.37150579	5.237194043	-0.134311748
93	ELAPOR1	3.38367250755088e-05	1.623072688	2.322406145	0.92373923	0.004609435	TRUE	TRUE	3.493821549	3.922301666	0.428480118
94	SEMA3A	3.56681907579276e-05	0.186831671	1.000895653	-0.627232312	0.004807237	TRUE	TRUE	5.506314942	4.094344797	-1.411970145
95	GALNT17	3.764643301118e-05	-0.419550962	-0.142718881	-0.696383044	0.005020449	TRUE	TRUE	8.75159527	7.420275018	-1.331320252
96	KAZN	3.98988941618143e-05	0.383359185	0.553674564	0.213043806	0.005265407	TRUE	TRUE	10.63196867	10.63432925	0.002360585
97	MIPOL1	4.1552038471672e-05	-1.111743495	-0.575369003	-1.648117988	0.005427039	TRUE	TRUE	7.136486075	4.331024529	-2.805461547
98	ENSG00000285633	4.47563236723772e-05	-0.847286489	-0.37438398	-1.320188998	0.005767854	TRUE	TRUE	1.479057274	0.251849472	-1.227207802
99	PPP2R2D	4.50720310849026e-05	1.653299352	2.38819986	0.918398844	0.005767854	TRUE	TRUE	4.255121883	4.113951784	-0.141170099
100	ENSG00000229727	4.65941389653546e-05	1.077699256	1.632417531	0.522980981	0.005897831	TRUE	TRUE	0.681282689	1.690202195	1.008919506
101	LINC01122	4.7018783236905e-05	-1.559852129	-0.93073282	-2.188971439	0.005897831	TRUE	TRUE	7.208668428	4.390763047	-2.817905382
102	TTC28	4.81335076391988e-05	0.668547377	1.026393296	0.310701458	0.005978465	TRUE	TRUE	7.481964314	7.785671576	0.303707263
103	PHYHIPL	4.86367805053727e-05	1.610093604	2.446489758	0.77369745	0.005982324	TRUE	TRUE	4.344893624	3.194091388	-1.150802236
104	FOXP2	4.92438479045609e-05	-1.376697431	-0.675770209	-2.077624654	0.005998753	TRUE	TRUE	6.564785992	4.029007617	-2.535778375
105	ZNF680	5.2886869127155e-05	-1.545406004	-0.802981311	-2.287830697	0.006381179	TRUE	TRUE	3.41298251	0.942264901	-2.470717609
106	ENSG00000287907	5.44385104587772e-05	0.822386499	1.41283544	0.231937557	0.006445621	TRUE	TRUE	1.217713599	1.83798699	0.620273391
107	SATB1-AS1	5.40897503430211e-05	-1.804576677	-1.006435443	-2.602717912	0.006445621	TRUE	TRUE	4.420242967	1.650027479	-2.770215488
108	POLE	5.55962900126843e-05	-1.077665585	-0.595800172	-1.559530998	0.006521754	TRUE	TRUE	1.673661733	0.40928009	-1.264381643
109	KCNB2	6.11145258766307e-05	-1.603740138	-0.832433123	-2.375047152	0.007103302	TRUE	TRUE	7.035183793	3.3146124	-3.720571394
110	KCNS3	6.53709742019606e-05	0.518777546	0.830472984	0.207082108	0.007528953	TRUE	TRUE	0.074592181	0.74859294	0.674000759
111	KCNT2	6.67329798810482e-05	-1.053139255	-0.551208434	-1.555070077	0.007616578	TRUE	TRUE	7.73114823	5.645223838	-2.085924393
112	MARCHF1	7.87941781525092e-05	-0.852852775	-0.355531877	-1.350173674	0.008912888	TRUE	TRUE	8.923525682	6.927890409	-1.995635273
113	ENSG00000249776	8.02734643605527e-05	-1.615375122	-0.8535958	-2.377154444	0.008999863	TRUE	TRUE	4.328017041	1.924092046	-2.403924995
114	ANO10	8.17214534477746e-05	1.354159689	2.144202673	0.564116705	0.009081834	TRUE	TRUE	4.383941243	3.595249931	-0.788691312
115	PCBP3	8.48935190319095e-05	1.10508319	1.579356168	0.630810212	0.009285828	TRUE	TRUE	1.276737746	1.439392739	0.162654993
116	TUBE1	8.50229734396994e-05	0.376377626	1.032721649	-0.279966397	0.009285828	TRUE	TRUE	2.951335586	1.860097967	-1.091237619
117	GHR	8.9737136551836e-05	-1.126021237	-0.551572419	-1.700470055	0.009716921	TRUE	TRUE	1.626459706	0.500131784	-1.126327922
118	ZNF700	9.09933813398711e-05	-0.756827499	-0.371800266	-1.141854731	0.00976945	TRUE	TRUE	1.322316933	0.25375696	-1.068559973
119	MEIS2	9.1847288869668e-05	-1.270553314	-0.721405674	-1.819700954	0.009778263	TRUE	TRUE	2.061060903	0.82876805	-1.232292853
120	ENSG00000286145	9.97087203808657e-05	-0.21493434	0.586898655	-1.016767336	0.010526748	TRUE	TRUE	4.176450075	3.486701016	-0.689749059
121	ENSG00000291065	0.000108735	1.180198209	2.082803609	0.277592809	0.011384804	TRUE	TRUE	4.727170057	3.845239255	-0.881930802
122	MIR137HG	0.000110987	-0.467678762	-0.231464249	-0.703893276	0.011525345	TRUE	TRUE	8.136701001	6.575314699	-1.561386301
123	TRAM1	0.000131365	1.109679975	1.673587786	0.545772163	0.013530563	TRUE	TRUE	2.066599655	2.022073943	-0.044525713
124	CAPS2	0.000139129	-1.539264659	-0.627187893	-2.451341425	0.014214691	TRUE	TRUE	5.901515642	3.165669577	-2.735846065
125	CBLN2	0.000149476	-1.100867287	-0.431425572	-1.770309001	0.015149645	TRUE	TRUE	7.935568165	6.083716012	-1.851852153
126	SLC38A1	0.000157219	1.20944835	2.047800681	0.371096019	0.015807988	TRUE	TRUE	4.777693769	3.943532246	-0.834161523
127	LINC01750	0.000159616	0.586152511	0.861473189	0.310831832	0.015922621	TRUE	TRUE	0.439356287	0.614876362	0.175520076
128	UNC79	0.000165882	-0.320977323	-0.134290677	-0.50766397	0.016418398	TRUE	TRUE	9.15346998	8.143452927	-1.010017053
129	PELI2	0.00017721	1.254933853	1.858794384	0.651073323	0.01740368	TRUE	TRUE	1.535697331	1.729753092	0.194055761
130	AK5	0.000179997	0.39670283	0.579811687	0.213593973	0.017535351	TRUE	TRUE	9.29879831	9.819378014	0.520579703
131	MAPK13	0.000181319	0.457771484	0.749668045	0.165874922	0.017535351	TRUE	TRUE	0.851449546	0.571669426	-0.27978012
132	OCIAD2	0.000182844	0.655692818	0.958846035	0.3525396	0.017548905	TRUE	TRUE	0.679835325	0.676077217	-0.003758108
133	CCDC34	0.000191412	-1.2351339	-0.675897903	-1.794369898	0.018233093	TRUE	TRUE	2.261849482	0.444997488	-1.816851994
134	ENSG00000287168	0.000203023	-0.02974338	0.178321487	-0.237808248	0.019194726	TRUE	TRUE	0.49335083	0.210729383	-0.282621448
135	HIPK4	0.000208463	-0.90451269	-0.320056898	-1.488968483	0.019563093	TRUE	TRUE	2.219930626	0.695783235	-1.524147391
136	FTH1	0.000213976	1.434239508	2.150963312	0.717515704	0.019885359	TRUE	TRUE	4.613877267	4.535975184	-0.077902083
137	RIMS1	0.000215036	-0.641710752	-0.296723078	-0.986698426	0.019885359	TRUE	TRUE	9.011820387	7.402079889	-1.609740498
138	CRAT37	0.000218002	0.853257857	1.271819054	0.434696659	0.020013498	TRUE	TRUE	0.867142864	1.110779608	0.243636743
139	LINC00205	0.000219603	-0.049581315	0.291455319	-0.390617948	0.02001551	TRUE	TRUE	0.863467901	0.475027364	-0.388440537
140	ENSG00000240291	0.000229652	1.193774141	1.919239025	0.468309257	0.020781875	TRUE	TRUE	3.099687638	2.606645944	-0.493041694
141	LRRC7	0.000244076	-0.321365276	-0.174923574	-0.467806977	0.021930446	TRUE	TRUE	10.39533225	9.923959504	-0.471372747
142	B3GALT1	0.000269129	1.258284491	1.960723799	0.555845182	0.023843308	TRUE	TRUE	5.550583239	5.147588667	-0.402994572
143	ENSG00000287176	0.000267947	1.703074729	2.558704197	0.847445261	0.023843308	TRUE	TRUE	3.32127545	3.6779776	0.35670215
144	GPC6	0.000275241	1.074371213	1.976588294	0.172154133	0.024048474	TRUE	TRUE	5.043817597	5.333938339	0.290120742
145	GPHN	0.00027496	-0.332860492	-0.18698819	-0.478732793	0.024048474	TRUE	TRUE	9.281385435	8.335514403	-0.945871031
146	HDAC9	0.0002852	-1.427921131	-0.727309741	-2.128532521	0.024635468	TRUE	TRUE	6.002012875	3.639601306	-2.362411569
147	MIAT	0.000285848	-0.657516502	-0.283864747	-1.031168256	0.024635468	TRUE	TRUE	8.060577068	6.648933331	-1.411643737
148	PRKD1	0.000299171	-0.841430769	-0.28193378	-1.400927758	0.025609454	TRUE	TRUE	7.316783922	5.090138892	-2.226645031
149	ENSG00000286953	0.000306294	-0.620647192	-0.168920478	-1.072373907	0.025869561	TRUE	TRUE	0.756940558	0.261868458	-0.4950721
150	SUSD1	0.000306278	0.745074512	1.265896328	0.224252696	0.025869561	TRUE	TRUE	0.741740752	1.26092173	0.519180978
151	PAK3	0.000360943	-0.858785584	-0.388738246	-1.328832922	0.030283344	TRUE	TRUE	7.698881729	5.089275989	-2.60960574
152	CPNE5	0.000366398	-0.722968062	-0.030339185	-1.41559694	0.030339186	TRUE	TRUE	4.215951522	2.193386224	-2.022565298
153	FBXW8	0.000366238	1.42736084	2.161987038	0.692734642	0.030339186	TRUE	TRUE	4.16842779	3.298212282	-0.870215508
154	ENSG00000263655	0.000373191	0.951291834	1.528757605	0.373826063	0.03050298	TRUE	TRUE	1.22320917	1.065606623	-0.157602547
155	PDE4B	0.000371144	1.69037114	2.680748149	0.699994132	0.03050298	TRUE	TRUE	4.551948314	3.916183684	-0.63576463
156	SSBP2	0.000380058	-0.974586963	-0.417434532	-1.531739393	0.03086509	TRUE	TRUE	7.395913798	5.32824636	-2.067667438
157	CDH18	0.000393617	0.354542186	0.528917293	0.180167079	0.031212225	TRUE	TRUE	9.290011133	9.066589902	-0.22342123
158	HS3ST4	0.000391752	-0.853135338	-0.380885706	-1.325384971	0.031212225	TRUE	TRUE	1.296831673	0.356495788	-0.940335885
159	IFRD1	0.00039343	1.335975966	1.956848922	0.71510301	0.031212225	TRUE	TRUE	2.503771294	2.082681226	-0.421090068
160	LINC01202	0.000394187	-0.900765584	-0.478185131	-1.323346037	0.031212225	TRUE	TRUE	1.931901686	0.277765148	-1.654136538
161	ZBBX	0.00040398	-1.156455335	-0.469266169	-1.843644501	0.031788998	TRUE	TRUE	2.925152922	0.912335212	-2.01281771
162	SPAG16	0.000414392	-1.345301391	-0.660149048	-2.030453734	0.032407011	TRUE	TRUE	6.532554419	3.794705192	-2.737849228
163	DPH6-DT	0.000427011	-1.74250682	-0.853962492	-2.631051149	0.033188983	TRUE	TRUE	4.353597514	1.573001871	-2.780595643
164	GGCX	0.000431695	0.894048203	1.330065598	0.458030808	0.033348413	TRUE	TRUE	1.316290435	1.278701331	-0.037589103
165	CNTN4-AS1	0.00043523	0.661879369	1.055959589	0.267799149	0.033417784	TRUE	TRUE	0.839490754	1.068057355	0.228566601
166	ENSG00000233635	0.000441799	1.240461036	1.972064263	0.508857809	0.033495642	TRUE	TRUE	6.064484584	5.672502493	-0.391982091
167	GCLC	0.000443443	0.857309305	1.276342362	0.438276248	0.033495642	TRUE	TRUE	1.331158115	1.064313956	-0.266844158
168	RAP2B	0.00044682	0.872427206	1.277919722	0.46693469	0.033495642	TRUE	TRUE	0.839072765	1.187967928	0.348895163
169	SYT16	0.0004454	-0.711364876	-0.320506958	-1.102222795	0.033495642	TRUE	TRUE	8.182720435	6.195939644	-1.98678079
170	HECW1	0.000453382	-0.329428422	-0.159894391	-0.498962452	0.03359007	TRUE	TRUE	9.166483819	7.77405436	-1.392429459
171	NTRK3	0.000453311	-0.659767606	-0.252464155	-1.067071057	0.03359007	TRUE	TRUE	8.371210664	6.566288104	-1.804922561
172	PIK3R1	0.000457329	-0.826604019	-0.368528798	-1.28467924	0.033685492	TRUE	TRUE	7.498144625	5.120781203	-2.377363422
173	ENSG00000261170	0.000460075	-0.154856879	0.122180343	-0.431894101	0.03369188	TRUE	TRUE	0.751899809	0.199049801	-0.552850008
174	LINC03006	0.000471593	-0.636345674	0.133426532	-1.406117879	0.034336863	TRUE	TRUE	4.960160756	3.090513501	-1.869647255
175	TMED8	0.000480893	-1.086512287	-0.451645378	-1.721379196	0.034813935	TRUE	TRUE	3.354354807	1.630492133	-1.723862674
176	ENSG00000224905	0.000484032	-1.441172265	-0.64621897	-2.236125561	0.034842067	TRUE	TRUE	4.027231776	1.393594253	-2.633637523
177	OR2L5	0.0004898	-0.626839552	-0.252684123	-1.000994982	0.035058048	TRUE	TRUE	1.157275454	0.270351651	-0.886923804
178	EYA1	0.000501351	0.638747114	0.978506531	0.298987697	0.035683207	TRUE	TRUE	0.829194951	0.619783022	-0.209411929
179	PAGR1	0.000506033	-0.577825412	-0.192592211	-0.963058614	0.035815249	TRUE	TRUE	1.04336682	0.297903617	-0.745463203
180	SRGAP3	0.000517713	0.33662704	0.538139572	0.135114508	0.036438373	TRUE	TRUE	8.152458478	7.790986607	-0.361471871
181	FNIP1	0.000521905	0.720214007	1.199600395	0.24082762	0.036530493	TRUE	TRUE	7.016654797	6.745560033	-0.271094764
182	MIS18BP1	0.000549954	-0.915118732	-0.418190763	-1.412046702	0.037991958	TRUE	TRUE	2.257270478	0.642699019	-1.614571459
183	P2RY6	0.000548926	-0.439526336	-0.153230775	-0.725821897	0.037991958	TRUE	TRUE	0.785310862	0.07246826	-0.712842603
184	SHANK2	0.000551782	0.390864992	0.852723948	-0.070993964	0.037991958	TRUE	TRUE	6.972539033	6.108885017	-0.863654016
185	ATRX	0.000572392	-0.166675574	0.351150467	-0.684501614	0.038987287	TRUE	TRUE	7.240221396	5.843170613	-1.397050783
186	SORBS1	0.000571548	-0.281467998	-0.126125439	-0.436810557	0.038987287	TRUE	TRUE	8.862003831	7.666691492	-1.195312339
187	OR2L2	0.000590009	-0.665716877	-0.285180976	-1.046252778	0.039972347	TRUE	TRUE	1.213326943	0.283602129	-0.929724814
188	FZD6	0.00060103	0.426934968	0.893921102	-0.040051165	0.040076021	TRUE	TRUE	1.555911162	1.104524414	-0.451386748
189	HECTD4	0.000599018	-0.573198674	-0.180055434	-0.966341915	0.040076021	TRUE	TRUE	7.647803373	5.926049489	-1.721753884
190	ZNF138	0.000599222	-1.268123548	-0.622708371	-1.913538725	0.040076021	TRUE	TRUE	3.641291607	1.469051704	-2.172239904
191	ADAMTS2	0.000614184	-1.347870039	-0.632364104	-2.063375974	0.040550104	TRUE	TRUE	3.272695129	1.222809797	-2.049885332
192	EPHA7	0.000614541	-0.795185833	-0.151193224	-1.439178443	0.040550104	TRUE	TRUE	6.487900646	4.321650076	-2.16625057
193	RPS6KA5	0.000623176	1.060432666	1.634565893	0.486299439	0.040906792	TRUE	TRUE	6.49821745	6.470716942	-0.027500508
194	LINC02934	0.00063262	-0.93934987	-0.176758056	-1.701941684	0.041312687	TRUE	TRUE	3.759019584	1.338349071	-2.420670513
195	ENSG00000285801	0.000645111	-0.734458876	-0.225345785	-1.243571967	0.041912389	TRUE	TRUE	0.956243163	0.431330452	-0.524912711
196	ANXA7	0.000648978	0.881385013	1.549765664	0.213004362	0.041948502	TRUE	TRUE	3.329616757	2.517502637	-0.81211412
197	FAM171B	0.000661656	0.836658442	1.374581416	0.298735469	0.042123224	TRUE	TRUE	6.598588871	6.426091819	-0.172497052
198	MTURN	0.000659442	-1.354401538	-0.669159314	-2.039643762	0.042123224	TRUE	TRUE	4.525861492	2.207294788	-2.318566703
199	TALDO1	0.000655886	0.492446448	0.823200143	0.161692752	0.042123224	TRUE	TRUE	0.913965017	0.700311184	-0.213653833
200	MAP3K20	0.000691617	0.532373229	0.808052382	0.256694075	0.043810494	TRUE	TRUE	0.212215175	0.692650953	0.480435778
201	ENSG00000257458	0.000706238	-0.313744978	0.405358492	-1.032848447	0.044514062	TRUE	TRUE	6.893900388	5.871390288	-1.0225101
202	FARSB	0.000714428	1.282485532	1.995975338	0.568995727	0.044807356	TRUE	TRUE	3.512804377	2.915720928	-0.597083449
203	ENSG00000289016	0.000719495	0.709958947	1.123290595	0.296627298	0.044902861	TRUE	TRUE	0.995208125	0.762516595	-0.23269153
204	MAMDC2	0.000724973	-0.283599994	0.368893126	-0.936093114	0.045022936	TRUE	TRUE	3.038355727	2.020329744	-1.018025982
205	PKD1L1	0.000739353	-0.754658063	-0.334966259	-1.174349866	0.045692012	TRUE	TRUE	1.669442733	0.39622841	-1.273214324
206	GALNT16	0.000758824	-1.114542744	-0.521488166	-1.707597322	0.046667657	TRUE	TRUE	2.78996187	1.054940599	-1.735021271
207	LINC00320	0.000773991	1.206217196	1.907731016	0.504703376	0.047370517	TRUE	TRUE	2.190115579	1.998695143	-0.191420436
208	SNX29	0.000786554	1.509285388	2.273277443	0.745293333	0.047678726	TRUE	TRUE	4.825864443	4.943025742	0.117161299
209	UCHL3	0.000783006	1.036196493	1.557284441	0.515108544	0.047678726	TRUE	TRUE	1.707640319	1.66053463	-0.047105689
210	DGUOK	0.000810076	0.544078181	1.024230794	0.063925568	0.048409698	TRUE	TRUE	1.615262336	1.217768072	-0.397494264
211	ENSG00000287100	0.00080922	-1.392341487	-0.643131469	-2.141551505	0.048409698	TRUE	TRUE	3.441188935	1.435058985	-2.00612995
212	SPOCK1	0.000803185	0.461278814	0.753612143	0.168945486	0.048409698	TRUE	TRUE	9.040561754	8.880927387	-0.159634367
213	ENSG00000289156	0.000845802	0.382170711	1.097940661	-0.33359924	0.049839396	TRUE	TRUE	4.395076445	3.665566204	-0.729510241
214	HHAT	0.000842319	1.471900176	2.231049201	0.712751151	0.049839396	TRUE	TRUE	2.795158289	2.853451815	0.058293527
215	TMEM161B-DT	0.000841515	-0.861018216	-0.386831715	-1.335204717	0.049839396	TRUE	TRUE	8.018898053	5.900772299	-2.118125753
216	NDUFB9	0.000865913	0.631411889	0.988652804	0.274170973	0.050788175	TRUE	TRUE	0.925150728	0.834037041	-0.091113687
217	JPT2	0.000873302	0.307297097	0.620400817	-0.005806623	0.050985526	TRUE	TRUE	0.58642897	0.565128584	-0.021300387
218	CKMT2	0.000886222	0.594703069	0.982199992	0.207206147	0.051267862	TRUE	TRUE	1.064244299	0.882567467	-0.181676832
219	ENSG00000260664	0.000886231	0.519232094	0.910801171	0.127663018	0.051267862	TRUE	TRUE	0.328441303	0.607092773	0.27865147
220	GABRB3	0.000901625	-0.193561773	-0.040971358	-0.346152188	0.051921313	TRUE	TRUE	9.323111412	8.526457137	-0.796654275
221	NPTX1	0.000916148	-1.321542774	-0.642106421	-2.000979128	0.052518892	TRUE	TRUE	5.311100201	3.05743291	-2.253667291
222	FTX	0.000928468	0.212336604	0.324132667	0.100540541	0.05298541	TRUE	TRUE	10.62256995	10.664491	0.041921052
223	ASMTL	0.000936059	0.889491797	1.370598924	0.408384671	0.053179053	TRUE	TRUE	1.304037792	1.175839441	-0.12819835
224	GFPT1	0.000980232	0.651568383	1.374277783	-0.071141016	0.055193609	TRUE	TRUE	3.455599058	3.116555658	-0.3390434
225	PPFIA2	0.000976489	-0.321171664	-0.157855799	-0.48448753	0.055193609	TRUE	TRUE	9.657820318	9.07897798	-0.578842338
226	IPO9-AS1	0.000987613	0.151551271	0.858431897	-0.555329356	0.055363135	TRUE	TRUE	3.310099026	2.792583536	-0.51751549
227	SF3B6	0.000992854	-0.504266617	-0.176883364	-0.83164987	0.055411777	TRUE	TRUE	0.827265455	0.199830483	-0.627434972
228	BBOX1-AS1	0.001008648	-0.824470887	-0.304882748	-1.344059025	0.055679329	TRUE	TRUE	1.713097005	0.522263285	-1.19083372
229	LRMDA	0.001015228	1.110778888	1.743318268	0.478239508	0.055679329	TRUE	TRUE	0.99031114	1.864384191	0.874073051
230	PPP1R16B	0.001007993	-1.284061704	-0.591523524	-1.976599885	0.055679329	TRUE	TRUE	5.561976585	3.145968825	-2.416007761
231	VGF	0.001012735	0.514441867	0.780079095	0.24880464	0.055679329	TRUE	TRUE	0.711956702	0.520961284	-0.190995418
232	SLC38A2	0.001039914	0.780094891	1.542992644	0.017197138	0.056787346	TRUE	TRUE	3.319411311	2.51621925	-0.803192061
233	FRMPD4	0.001054088	-0.29519315	-0.114514619	-0.47587168	0.056901877	TRUE	TRUE	9.938001195	8.908884694	-1.029116501
234	LINC00378	0.001047918	-0.228792244	0.326605266	-0.784189755	0.056901877	TRUE	TRUE	1.692966026	0.840435491	-0.852530534
235	NR2F2-AS1	0.001055485	0.312954471	0.69554133	-0.069632387	0.056901877	TRUE	TRUE	0.263358358	0.556377189	0.293018831
236	MCF2L2	0.001088132	-0.432448291	0.141053947	-1.005950529	0.058413318	TRUE	TRUE	6.848834499	4.983075084	-1.865759415
237	OPHN1	0.001094663	-1.153942026	-0.554591453	-1.753292598	0.05851598	TRUE	TRUE	6.504910031	4.687886037	-1.817023994
238	MAST4	0.001109608	-0.832090621	-0.327760199	-1.336421043	0.059065621	TRUE	TRUE	8.018020579	5.699078086	-2.318942493
239	ADAMTS17	0.001120173	0.950706071	1.421912952	0.47949919	0.059378521	TRUE	TRUE	1.295759859	1.321106298	0.025346439
240	ANKRD13C	0.001129956	-1.258924621	-0.593135057	-1.924714186	0.059596635	TRUE	TRUE	5.812759898	3.650069263	-2.162690635
241	PARP8	0.001133696	-0.554422893	-0.186982068	-0.921863718	0.059596635	TRUE	TRUE	7.866822443	5.927625445	-1.939196998
242	L3MBTL4	0.001154396	-0.862372884	-0.388917351	-1.335828417	0.06018501	TRUE	TRUE	1.705790313	0.362174672	-1.343615641
243	LUCAT1	0.00116389	0.691350721	1.05306095	0.329640493	0.06018501	TRUE	TRUE	0.527238114	1.081586614	0.5543485
244	NPL	0.001161512	-0.279941858	0.019553779	-0.579437496	0.06018501	TRUE	TRUE	0.643218257	0.251163389	-0.392054868
245	SLC7A14-AS1	0.001153467	1.048471584	1.783043065	0.313900103	0.06018501	TRUE	TRUE	3.234695084	3.220190206	-0.014504877
246	RHEB	0.001174023	1.23555915	1.958633639	0.51248466	0.060462176	TRUE	TRUE	4.261480353	3.270737256	-0.990743097
247	IRAK2	0.00122942	0.557029049	0.857457567	0.256600531	0.063058788	TRUE	TRUE	0.469494857	0.636462948	0.166968091
248	CAMK1D	0.00123593	-0.299100467	-0.130922437	-0.467278497	0.063128592	TRUE	TRUE	9.504130132	8.724979858	-0.779150274
249	ENSG00000253853	0.001243157	1.027157042	1.824412498	0.229901586	0.063128592	TRUE	TRUE	0.758308322	1.068847843	0.310539521
250	ENSG00000284428	0.00124573	0.131044026	0.571761244	-0.309673191	0.063128592	TRUE	TRUE	1.552518474	0.894749567	-0.657768907
251	DAB1	0.001276075	-1.335120302	-0.552635921	-2.117604684	0.064408757	TRUE	TRUE	5.855175468	3.918502193	-1.936673275
252	SLF1	0.001302459	0.045935593	0.758229172	-0.666357987	0.065479568	TRUE	TRUE	5.678240798	4.285873923	-1.392366876
253	ZMYND8	0.001313189	-0.942197351	-0.402592915	-1.481801788	0.065499169	TRUE	TRUE	7.369360401	4.446249376	-2.923111024
254	ZRANB2-AS1	0.001310261	0.321741141	0.599206398	0.044275885	0.065499169	TRUE	TRUE	0.491252498	0.512040326	0.020787827
255	MSTO1	0.001328113	-0.911429835	-0.411851175	-1.411008495	0.065983762	TRUE	TRUE	2.114384793	0.660209411	-1.454175382
256	ENSG00000235749	0.001362355	0.629269318	0.98475188	0.273786756	0.067420589	TRUE	TRUE	0.52765845	0.692970436	0.165311986
257	RIT2	0.001381067	1.014741941	1.602912033	0.42657185	0.068080674	TRUE	TRUE	7.077967224	6.930320827	-0.147646397
258	NCK2	0.001398923	1.446300995	2.219358335	0.673243654	0.068693602	TRUE	TRUE	3.641304292	3.092558492	-0.5487458
259	MLLT11	0.001424368	0.406689338	1.024970704	-0.211592028	0.069673061	TRUE	TRUE	2.51367646	1.378380061	-1.135296398
260	ENSG00000233420	0.001433377	0.727722394	1.140746533	0.314698255	0.069844054	TRUE	TRUE	1.083158461	1.021181468	-0.061976993
261	GPR158	0.001471522	-0.328829178	0.075718985	-0.733377341	0.070230548	TRUE	TRUE	7.90934779	6.378885645	-1.530462145
262	LRRC3B	0.00147457	-0.767750553	-0.198679284	-1.336821821	0.070230548	TRUE	TRUE	1.105173646	0.160402379	-0.944771267
263	NPTXR	0.001455284	1.365964444	2.109724832	0.622204057	0.070230548	TRUE	TRUE	3.989092923	3.71929057	-0.269802353
264	SMAP1	0.001472186	0.303083953	0.664041382	-0.057873476	0.070230548	TRUE	TRUE	7.371172704	6.559967954	-0.81120475
265	SRI	0.001446926	-0.508570501	0.034183188	-1.05132419	0.070230548	TRUE	TRUE	2.306774814	0.894079776	-1.412695038
266	XKR9	0.001459226	1.106844164	1.940940756	0.272747571	0.070230548	TRUE	TRUE	3.65705026	2.898691529	-0.758358732
267	CDK7	0.001495841	0.803482704	1.311679126	0.295286281	0.070976829	TRUE	TRUE	1.666731325	1.385846111	-0.280885214
268	ENSG00000253762	0.001524091	-0.61500489	-0.232805036	-0.997204744	0.071902753	TRUE	TRUE	1.024159722	0.305235737	-0.718923984
269	PNISR	0.001526706	-0.803961215	-0.356101251	-1.251821179	0.071902753	TRUE	TRUE	7.635277866	6.042155136	-1.59312273
270	ARL15	0.001590376	-0.748767079	-0.310412281	-1.187121877	0.072015347	TRUE	TRUE	8.125838316	5.584574582	-2.541263734
271	ARL5B	0.001591625	-0.512353872	-0.030334783	-0.99437296	0.072015347	TRUE	TRUE	1.614572947	0.660308911	-0.954264036
272	EPHA5	0.0015531	-1.297242434	-0.495360671	-2.099124197	0.072015347	TRUE	TRUE	5.98459342	3.34700726	-2.63758616
273	LINC00987	0.001584898	-0.417102712	-0.112371885	-0.721833538	0.072015347	TRUE	TRUE	0.867463027	0.182936024	-0.684527003
274	LINC01378	0.001541648	-1.357060944	-0.554215925	-2.159905963	0.072015347	TRUE	TRUE	3.213624267	1.020643403	-2.192980864
275	PDZD2	0.001591089	-0.513491721	0.106536115	-1.133519557	0.072015347	TRUE	TRUE	7.760012124	5.804624414	-1.955387711
276	RBPJ	0.001544132	-1.052595971	-0.399154849	-1.706037093	0.072015347	TRUE	TRUE	5.911361121	3.499045669	-2.412315451
277	SEZ6L	0.00157213	-0.764760797	0.02320787	-1.552729463	0.072015347	TRUE	TRUE	6.692470306	3.881444406	-2.8110259
278	SMIM36	0.0015712	0.733872078	1.26803302	0.199711136	0.072015347	TRUE	TRUE	1.597177028	1.31340544	-0.283771588
279	SSH2	0.001566097	-0.56083262	-0.179880761	-0.941784478	0.072015347	TRUE	TRUE	7.870227762	6.179065838	-1.691161924
280	THSD4	0.001563393	0.652954243	1.031008657	0.274899829	0.072015347	TRUE	TRUE	0.670893513	1.001011679	0.330118166
281	MICU3	0.001599041	-1.014086456	-0.466413163	-1.561759749	0.072093402	TRUE	TRUE	6.986978928	4.970586116	-2.016392811
282	ZNF670	0.001609639	-0.736550215	-0.257054641	-1.216045789	0.072313866	TRUE	TRUE	1.487277784	0.490725079	-0.996552705
283	ENSG00000287077	0.001615509	0.417928297	0.674111553	0.161745041	0.072319883	TRUE	TRUE	0.428536099	0.543668771	0.115132672
284	ENSG00000287749	0.001621189	-1.003262421	-0.296293604	-1.710231239	0.072319883	TRUE	TRUE	1.505229542	0.663887266	-0.841342276
285	GAB1	0.001634933	-0.371292812	0.119082715	-0.861668339	0.072677071	TRUE	TRUE	7.454075594	5.781148955	-1.67292664
286	DNAJC12	0.001664005	0.681413391	1.046292806	0.316533976	0.073710789	TRUE	TRUE	0.801696256	0.886552501	0.084856245
287	ENSG00000233290	0.001700635	-1.099335126	-0.277783519	-1.920886733	0.074810245	TRUE	TRUE	5.065844405	3.117923093	-1.947921312
288	LRP1B	0.00169693	0.221594495	0.341689296	0.101499694	0.074810245	TRUE	TRUE	12.48423036	12.5761396	0.091909242
289	DNM3	0.001717541	-0.399472768	-0.163121282	-0.635824254	0.07483703	TRUE	TRUE	8.8730846	7.296180072	-1.576904528
290	IMPACT	0.001718966	0.260516609	0.551750548	-0.03071733	0.07483703	TRUE	TRUE	0.573217587	0.523773528	-0.049444058
291	WWP2	0.001716205	0.796534462	1.324824964	0.268243959	0.07483703	TRUE	TRUE	1.698960386	1.721857606	0.02289722
292	WASF1	0.001728798	0.520877393	0.825538071	0.216216714	0.075007353	TRUE	TRUE	7.394265645	7.026409174	-0.367856471
293	NELL1	0.001740628	-0.325130873	-0.145169207	-0.505092539	0.075262866	TRUE	TRUE	9.042016646	7.577458336	-1.46455831
294	PREPL	0.001771964	-0.31534923	0.054965921	-0.685664381	0.076357183	TRUE	TRUE	7.666150641	5.963052677	-1.703097964
295	BPTF	0.001786152	-0.988462393	-0.388303151	-1.588621635	0.076707656	TRUE	TRUE	6.447029903	4.640175963	-1.80685394
296	ENSG00000285612	0.001810649	0.49644976	0.770980363	0.221919157	0.077497016	TRUE	TRUE	0.441302938	0.461175781	0.019872844
297	CAP1	0.001840341	0.779944395	1.195067059	0.364821731	0.078502624	TRUE	TRUE	1.245106183	1.14044935	-0.104656833
298	CHST10	0.001889606	0.640613945	0.982306271	0.29892162	0.079048326	TRUE	TRUE	0.866350017	0.769252519	-0.097097499
299	DAPK2	0.00190305	0.563010336	0.940311626	0.185709047	0.079048326	TRUE	TRUE	0.725122844	0.618168977	-0.106953867
300	IL1RAPL1	0.001880514	-0.293163987	-0.118380927	-0.467947046	0.079048326	TRUE	TRUE	9.907431798	8.660233516	-1.247198283
301	KCNH7	0.001898581	-0.341181547	0.243861247	-0.926224341	0.079048326	TRUE	TRUE	8.685775622	7.216937963	-1.468837659
302	LRRTM4-AS1	0.001902732	-1.123263499	-0.427886582	-1.818640416	0.079048326	TRUE	TRUE	2.822531592	1.136196296	-1.686335295
303	MAN2A2	0.001887057	-0.273959633	0.152616383	-0.70053565	0.079048326	TRUE	TRUE	1.315866241	0.687121361	-0.62874488
304	STK38	0.001874712	-1.108215069	-0.471547442	-1.744882695	0.079048326	TRUE	TRUE	3.591462689	1.502428494	-2.089034195
305	STUM	0.001876695	-0.796310892	-0.315148964	-1.27747282	0.079048326	TRUE	TRUE	1.70427188	0.637845679	-1.066426201
306	GASK1B-AS1	0.00192433	-0.483134739	-0.093258639	-0.873010839	0.079671017	TRUE	TRUE	1.255508834	0.403684065	-0.851824769
307	GNL2	0.00198647	0.473685346	0.749839639	0.197531053	0.081730808	TRUE	TRUE	0.571450161	0.566979397	-0.004470764
308	MYO9A	0.001986983	0.117123638	0.565810537	-0.331563262	0.081730808	TRUE	TRUE	7.554131056	6.270051214	-1.284079842
309	KRR1	0.002007411	-1.060740884	-0.506350446	-1.615131322	0.081918961	TRUE	TRUE	2.736122788	0.992508051	-1.743614736
310	MIR3936HG	0.002008101	1.103937687	1.811859002	0.396016373	0.081918961	TRUE	TRUE	3.672963981	2.946958318	-0.726005663
311	RIMS2	0.002010956	-0.315355782	-0.122359399	-0.508352164	0.081918961	TRUE	TRUE	10.27783348	9.534148226	-0.743685255
312	FH	0.002032887	0.467604848	0.813872784	0.121336911	0.082546926	TRUE	TRUE	0.917503484	0.681408742	-0.236094743
313	MAP9-AS1	0.002065596	0.845242774	1.315619351	0.374866197	0.083607162	TRUE	TRUE	1.151511	1.213990288	0.062479288
314	GARS1	0.002077548	1.048229467	1.832400634	0.264058299	0.083823124	TRUE	TRUE	3.260009521	2.486520723	-0.773488798
315	GRM7-AS1	0.002109074	-0.171564975	0.111731885	-0.454861835	0.084556504	TRUE	TRUE	0.687452356	0.268360389	-0.419091967
316	TENM3	0.002107177	-0.719260982	0.037418164	-1.475940128	0.084556504	TRUE	TRUE	6.84313669	5.043048205	-1.800088485
317	LINC00174	0.002121952	0.388317749	0.969209489	-0.19257399	0.084804444	TRUE	TRUE	2.446034504	1.765170328	-0.680864176
318	PITPNC1	0.0021459	-0.351763539	0.213143015	-0.916670093	0.085491839	TRUE	TRUE	2.116284766	0.944516461	-1.171768304
319	AEBP2	0.002167082	-0.500663373	-0.057429709	-0.943897037	0.086065092	TRUE	TRUE	7.860919181	6.167813336	-1.693105845
320	SV2A	0.002177398	0.314464657	0.879646727	-0.250717413	0.086204542	TRUE	TRUE	2.525697541	1.540342993	-0.985354548
321	AFG1L	0.002210761	-1.190120072	-0.519732992	-1.860507152	0.087252757	TRUE	TRUE	4.139929686	1.942050309	-2.197879377
322	ELOVL7	0.002235216	0.879291435	1.351067453	0.407515417	0.087671659	TRUE	TRUE	1.65758073	1.308087598	-0.349493132
323	WWOX	0.002231738	1.05483	1.721885834	0.387774166	0.087671659	TRUE	TRUE	6.58656658	6.327758896	-0.258807684
324	SNRNP70	0.002268943	-0.778377822	0.02770073	-1.584456374	0.088719877	TRUE	TRUE	4.903423415	2.787431219	-2.115992196
325	VLDLR-AS1	0.002306136	1.188737056	1.920929254	0.456544859	0.089896733	TRUE	TRUE	2.657281346	2.159286949	-0.497994397
326	ENSG00000286474	0.002338025	-0.372100011	0.182605319	-0.926805341	0.090584963	TRUE	TRUE	0.956385482	0.104423189	-0.851962293
327	MIR3976HG	0.002338092	-1.107771284	-0.541583733	-1.673958835	0.090584963	TRUE	TRUE	2.679026512	0.602218524	-2.076807989
328	DENND5B	0.002363734	-0.616911788	-0.191530136	-1.042293439	0.091299239	TRUE	TRUE	7.461485596	5.685178803	-1.776306793
329	ASXL1	0.002410869	1.244775967	1.959296272	0.530255663	0.092379968	TRUE	TRUE	4.176314055	3.816141518	-0.360172536
330	SEZ6	0.00241359	0.513741705	0.82124666	0.20623675	0.092379968	TRUE	TRUE	0.594298216	0.717266482	0.122968266
331	SHANK1	0.002399978	0.523949473	1.127146651	-0.079247704	0.092379968	TRUE	TRUE	2.521354861	1.979274618	-0.542080242
332	ENSG00000237720	0.00242341	-0.965493158	-0.23434252	-1.696643796	0.092476447	TRUE	TRUE	5.177080182	2.902390315	-2.274689867
333	NAA15	0.002450831	1.202880464	1.918053167	0.487707762	0.093241971	TRUE	TRUE	4.361595482	3.794082654	-0.567512828
334	GULP1	0.002473587	-1.408983803	-0.554667885	-2.263299721	0.093267469	TRUE	TRUE	4.094170639	1.45994369	-2.634226949
335	SCN3A	0.002468679	-0.560593965	-0.09846037	-1.02272756	0.093267469	TRUE	TRUE	7.304424229	5.416435367	-1.887988862
336	ZNF655	0.00246309	0.967114903	1.784070524	0.150159282	0.093267469	TRUE	TRUE	3.290065384	2.75787263	-0.532192754
337	AARS1	0.002493954	0.98124206	1.535382369	0.427101751	0.093571209	TRUE	TRUE	2.259315186	1.72476864	-0.534546546
338	MRPS21	0.002503627	0.582697527	0.971035337	0.194359717	0.093571209	TRUE	TRUE	1.220391806	0.917605679	-0.302786127
339	PPP3CA	0.0025038	-0.302262225	-0.149092112	-0.455432338	0.093571209	TRUE	TRUE	10.33642812	9.779841301	-0.556586821
340	L3MBTL1	0.002525184	0.583232303	1.098109663	0.068354944	0.094092814	TRUE	TRUE	1.726913484	1.502560499	-0.224352985
341	ACTB	0.002547041	0.562726085	1.438598949	-0.313146779	0.094352236	TRUE	TRUE	5.766584523	3.801121836	-1.965462687
342	OTUB1	0.00254272	-0.235024982	0.172869415	-0.642919379	0.094352236	TRUE	TRUE	1.368063362	0.590153577	-0.777909785
343	ENSG00000263551	0.002579511	-0.855347964	-0.268494977	-1.442200952	0.095276444	TRUE	TRUE	2.532519676	0.64997337	-1.882546306
344	NOVA1	0.002612607	-0.56371642	-0.210556505	-0.916876335	0.09621835	TRUE	TRUE	8.371771809	6.535871179	-1.83590063
345	CNTN1	0.002638929	-0.267524299	-0.096035305	-0.439013293	0.096906075	TRUE	TRUE	10.31864653	9.635154925	-0.683491604
346	ENSG00000271945	0.002671061	0.420439551	0.706116738	0.134762363	0.097682956	TRUE	TRUE	0.492632344	0.369492462	-0.123139882
347	ITGB8	0.002675506	-1.341198687	-0.528430379	-2.153966994	0.097682956	TRUE	TRUE	4.829066752	2.673079824	-2.155986928
348	ELP3	0.002703161	1.003928901	1.638709671	0.369148131	0.098127064	TRUE	TRUE	2.906056196	2.190422345	-0.715633851
349	ENSG00000289130	0.002699823	0.260567811	1.114675026	-0.593539404	0.098127064	TRUE	TRUE	5.648688921	4.451734225	-1.196954695
350	ENO2	0.002729642	-1.257509907	-0.61308104	-1.901938773	0.098430625	TRUE	TRUE	3.988952846	1.644437662	-2.344515184
351	RUNX1T1	0.002734831	-0.552582865	-0.198211987	-0.906953743	0.098430625	TRUE	TRUE	8.341134007	6.926719595	-1.414414412
352	THEMIS	0.002727286	-1.050616067	-0.42368373	-1.677548404	0.098430625	TRUE	TRUE	7.103562704	4.64500034	-2.458562364
353	OGT	0.002782978	0.995373232	1.638226967	0.352519496	0.099879757	TRUE	TRUE	5.894564508	5.405151505	-0.489413003
354	CCNL2	0.002845546	0.832869137	1.472508958	0.193229316	0.101836769	TRUE	TRUE	2.795244453	2.317117266	-0.478127187
355	PART1	0.002857098	1.391206231	2.233459188	0.548953275	0.101962164	TRUE	TRUE	4.86271511	3.946324421	-0.916390688
356	COX5A	0.002876938	0.08565523	0.484032016	-0.312721557	0.102043633	TRUE	TRUE	1.136263918	0.69377009	-0.442493828
357	ENSG00000285548	0.002883544	-0.378510235	0.261716246	-1.018736716	0.102043633	TRUE	TRUE	2.537055838	1.420452448	-1.11660339
358	TBC1D1	0.002876818	-0.87252576	-0.297869435	-1.447182085	0.102043633	TRUE	TRUE	6.715324287	4.659108037	-2.056216249
359	BCR	0.002903413	0.838407501	1.465700622	0.211114379	0.102373245	TRUE	TRUE	2.646810791	2.102257568	-0.544553223
360	PSMC4	0.002909019	0.493933155	0.813238437	0.174627872	0.102373245	TRUE	TRUE	0.658932312	0.663670146	0.004737834
361	IMMP2L	0.002924111	-0.544225235	-0.186174298	-0.902276172	0.102619278	TRUE	TRUE	8.576081654	7.001695672	-1.574385982
362	ZNF681	0.002940685	-0.598992663	-0.233870535	-0.964114791	0.102915862	TRUE	TRUE	1.130203196	0.277329219	-0.852873977
363	RFX7	0.003000498	1.107505496	1.771128073	0.443882919	0.104530119	TRUE	TRUE	6.150812998	4.65579843	-1.495014568
364	ZNF804A	0.003003312	-1.412734122	-0.577700643	-2.247767601	0.104530119	TRUE	TRUE	6.61970942	4.316258714	-2.303450707
365	ZFP91	0.003021268	0.782844608	1.45635892	0.109330297	0.104866965	TRUE	TRUE	3.287360189	2.62808043	-0.659279759
366	MID2	0.003036046	0.893939278	1.500538563	0.287339993	0.105091978	TRUE	TRUE	1.77136987	1.587388818	-0.183981052
367	EVL	0.003085002	-0.095339328	0.638869612	-0.829548268	0.106206223	TRUE	TRUE	5.907617204	4.209116274	-1.69850093
368	PTCHD4	0.003078127	-0.631897729	-0.270966097	-0.992829361	0.106206223	TRUE	TRUE	1.48613442	0.209769305	-1.276365114
369	HTR1E	0.003097403	0.943342585	1.613928588	0.272756582	0.106344162	TRUE	TRUE	5.748977688	5.431987735	-0.316989953
370	AKAP13	0.003172739	0.898413501	1.637635997	0.159191005	0.106531183	TRUE	TRUE	4.775705441	4.185203978	-0.590501463
371	DKK2	0.003178529	-1.148709084	-0.480000777	-1.817417392	0.106531183	TRUE	TRUE	2.46939606	1.239772356	-1.229623704
372	IKBKG	0.003137581	0.107529818	0.363453188	-0.148393551	0.106531183	TRUE	TRUE	0.379906113	0.369510734	-0.010395379
373	KRBOX5	0.003143582	-1.16608238	-0.459056767	-1.873107993	0.106531183	TRUE	TRUE	2.771752172	1.045599415	-1.726152758
374	NKAIN2	0.003144453	-0.265432049	-0.105741544	-0.425122554	0.106531183	TRUE	TRUE	10.78594531	10.0322092	-0.753736109
375	PCLO	0.00315564	-0.323043192	-0.106568239	-0.539518146	0.106531183	TRUE	TRUE	8.962569237	7.945922302	-1.016646935
376	RNASEH2C	0.003156852	-0.158335595	0.161240427	-0.477911618	0.106531183	TRUE	TRUE	0.705311079	0.363674376	-0.341636703
377	SLC15A4	0.003166239	0.868099304	1.400774134	0.335424475	0.106531183	TRUE	TRUE	1.781229745	1.513659614	-0.267570131
378	ZNF383	0.003151592	0.09339044	0.484495426	-0.297714546	0.106531183	TRUE	TRUE	0.980690364	0.751320152	-0.229370212
379	DENND6A-AS1	0.003216933	-0.024998103	0.608219767	-0.658215972	0.107154829	TRUE	TRUE	3.045945711	1.918411086	-1.127534625
380	SCGB2B2	0.003222511	0.701699081	1.274635939	0.128762223	0.107154829	TRUE	TRUE	1.895696269	1.213834339	-0.68186193
381	SMG6	0.003205874	1.110174666	1.816563537	0.403785796	0.107154829	TRUE	TRUE	4.908814072	4.301097646	-0.607716426
382	SH3RF3	0.003233666	-1.118981678	-0.495793524	-1.742169831	0.10724428	TRUE	TRUE	6.546603613	4.201960447	-2.344643166
383	FNIP2	0.003249722	0.905236169	1.520429811	0.290042527	0.107455076	TRUE	TRUE	6.18103596	6.151932431	-0.029103529
384	GPALPP1	0.003258523	-0.166418842	0.588518485	-0.921356169	0.107455076	TRUE	TRUE	4.342704725	2.906109496	-1.436595229
385	MAGI3	0.003273949	-0.452844219	-0.182553379	-0.723135059	0.107455076	TRUE	TRUE	8.241657728	6.553806759	-1.687850969
386	TMTC1	0.003270935	1.569707172	2.485216394	0.654197949	0.107455076	TRUE	TRUE	4.853922194	4.634912731	-0.219009463
387	SETD5	0.003292112	0.639920357	1.142391086	0.137449628	0.107772019	TRUE	TRUE	6.853668346	6.36260169	-0.491066656
388	SH3D21	0.003317472	-0.710140411	-0.228562334	-1.191718489	0.10832231	TRUE	TRUE	1.806684515	0.756857429	-1.049827085
389	NCALD	0.003350621	-1.137397508	-0.377732526	-1.89706249	0.109123438	TRUE	TRUE	7.176288554	4.467956376	-2.708332179
390	NALCN	0.00339444	-0.053828876	0.378382042	-0.486039794	0.110267063	TRUE	TRUE	7.555877804	6.617118766	-0.938759038
391	CLIP1-AS1	0.003419319	-0.094681573	0.197494619	-0.386857764	0.110791197	TRUE	TRUE	0.62631047	0.321052693	-0.305257777
392	BRIX1	0.00345812	0.517130109	0.859044179	0.175216038	0.110901167	TRUE	TRUE	0.849286054	0.764231744	-0.08505431
393	ENSG00000286227	0.00346546	1.359573944	2.191127774	0.528020113	0.110901167	TRUE	TRUE	3.06994398	2.439626607	-0.630317372
394	KIAA1549L	0.003468649	-0.450652307	-0.127646785	-0.773657828	0.110901167	TRUE	TRUE	8.460754801	6.282102637	-2.178652164
395	LINC00470	0.003475236	-0.292969737	0.000399912	-0.586339387	0.110901167	TRUE	TRUE	0.993800689	0.215908664	-0.777892025
396	MTERF1	0.003452989	-1.448939069	-0.709221003	-2.188657135	0.110901167	TRUE	TRUE	4.639435391	2.22890867	-2.410526721
397	ZNG1B	0.003462429	-0.942058031	-0.308797524	-1.575318537	0.110901167	TRUE	TRUE	2.687539206	1.1528098	-1.534729406
398	RPH3A	0.003526614	-1.251952497	-0.56789026	-1.936014734	0.112257983	TRUE	TRUE	3.867177854	1.124383954	-2.7427939
399	TUSC7	0.00354068	0.826137111	1.327556741	0.324717481	0.112423246	TRUE	TRUE	1.461961102	1.136110326	-0.325850776
400	ENSG00000259363	0.003574417	0.527305292	1.075441609	-0.020831025	0.11315716	TRUE	TRUE	0.541089985	1.387520694	0.84643071
401	FSTL5	0.003581658	-0.686884816	0.214105416	-1.587875047	0.11315716	TRUE	TRUE	5.834126999	3.787257952	-2.046869047
402	DIO2-AS1	0.003735356	-0.535685098	-0.080325406	-0.991044791	0.117719452	TRUE	TRUE	0.808509071	0.184225466	-0.624283605
403	SCD5	0.003744795	-1.180022777	-0.485716944	-1.874328611	0.117724095	TRUE	TRUE	5.780051558	3.23381591	-2.546235647
404	DNAJB2	0.003784923	-0.792392033	-0.295874047	-1.288910018	0.118530966	TRUE	TRUE	1.765970345	0.620239316	-1.14573103
405	ENSG00000236064	0.003789174	0.838591571	1.316437541	0.3607456	0.118530966	TRUE	TRUE	1.480311191	1.44667863	-0.033632562
406	ENSG00000277701	0.003811991	-0.549324117	-0.201378048	-0.897270187	0.118598594	TRUE	TRUE	0.90344449	0.22151792	-0.68192657
407	GK	0.003805706	1.004324085	1.588077613	0.420570557	0.118598594	TRUE	TRUE	2.176331312	2.094197891	-0.082133421
408	MGA	0.00381942	1.21784792	1.93850401	0.49719183	0.118598594	TRUE	TRUE	4.853568364	4.174761523	-0.678806841
409	CRTAC1	0.003889511	-0.739688768	-0.299548091	-1.179829444	0.120479734	TRUE	TRUE	1.656079791	0.484249693	-1.171830099
410	SH3RF2	0.003901416	0.560546945	0.888933706	0.232160184	0.120553742	TRUE	TRUE	0.572080328	0.72095344	0.148873112
411	PALS2	0.003932573	-1.431658307	-0.628360603	-2.234956011	0.121220837	TRUE	TRUE	5.713825626	2.869694583	-2.844131043
412	CADPS2	0.003946003	-0.549751793	-0.187247889	-0.912255697	0.121339582	TRUE	TRUE	9.687192659	8.010070552	-1.677122107
413	ENSG00000287647	0.003961492	0.526042169	0.835255504	0.216828833	0.121520935	TRUE	TRUE	0.750340277	0.676441418	-0.073898858
414	YARS1	0.003975892	1.147851998	1.727358294	0.568345703	0.121668069	TRUE	TRUE	2.10280789	2.0368159	-0.06599199
415	ZNF239	0.004020755	-0.553384504	-0.191275943	-0.915493065	0.122744442	TRUE	TRUE	0.680690027	0.266613686	-0.414076341
416	MT-CO1	0.004038973	0.480751202	1.269321177	-0.307818773	0.123004211	TRUE	TRUE	4.952687999	2.287283305	-2.665404694
417	SLC22A15	0.004061997	0.931640519	1.5640485	0.299232538	0.123231132	TRUE	TRUE	2.707902333	2.467102686	-0.240799647
418	VPS53	0.004065878	1.125770911	1.807944622	0.4435972	0.123231132	TRUE	TRUE	5.451095308	4.855653382	-0.595441926
419	PC	0.00408942	0.556367216	0.946733407	0.166001025	0.123648831	TRUE	TRUE	1.309675015	0.85649936	-0.453175655
420	PRMT8	0.004145519	-0.997831769	-0.39739767	-1.598265868	0.124919104	TRUE	TRUE	3.034390615	1.291906018	-1.742484597
421	RBX1	0.004151152	1.074851105	1.702583079	0.447119132	0.124919104	TRUE	TRUE	3.157459285	2.162971267	-0.994488018
422	NIPAL2	0.004167623	-0.607463538	0.213342611	-1.428269687	0.125117581	TRUE	TRUE	5.299982709	3.188437928	-2.111544781
423	ASXL3	0.004189614	-1.066699486	-0.33517074	-1.798228232	0.125305192	TRUE	TRUE	6.096357447	4.228471972	-1.867885475
424	DNAAF11	0.00420069	-1.152526296	-0.353500669	-1.951551923	0.125305192	TRUE	TRUE	5.13269135	2.652520114	-2.480171235
425	ENSG00000283415	0.004213456	-1.041938939	-0.436577881	-1.647299997	0.125305192	TRUE	TRUE	2.892073814	0.848666156	-2.043407658
426	MYO16	0.004223326	-0.698587791	-0.23877682	-1.158398762	0.125305192	TRUE	TRUE	1.241724358	0.351700324	-0.890024034
427	PCDH11X	0.004205848	-1.191103591	-0.455072952	-1.92713423	0.125305192	TRUE	TRUE	3.114150926	1.247288728	-1.866862198
428	P3H2	0.004295517	-0.755716498	-0.257047144	-1.254385852	0.12685292	TRUE	TRUE	2.210579963	0.722048058	-1.488531905
429	ZNF461	0.004290498	0.281221932	0.756094787	-0.193650923	0.12685292	TRUE	TRUE	1.563925478	1.025487288	-0.53843819
430	CELF5	0.004405153	-0.818652106	-0.1221814	-1.515122813	0.128591908	TRUE	TRUE	5.116859373	3.575896059	-1.540963314
431	IL7	0.004367763	0.22046998	1.046549722	-0.605609762	0.128591908	TRUE	TRUE	4.310118082	3.366114155	-0.944003927
432	MDGA2	0.004390049	-0.282676313	-0.117157676	-0.448194949	0.128591908	TRUE	TRUE	10.32856699	9.573159356	-0.75540763
433	OXR1	0.004394866	0.255765328	0.408091991	0.103438666	0.128591908	TRUE	TRUE	10.39023598	10.54479549	0.154559505
434	SLX4IP	0.004399911	0.40808679	0.986017383	-0.169843802	0.128591908	TRUE	TRUE	1.990444538	1.366515744	-0.623928795
435	ENSG00000260086	0.00441728	0.407926311	0.650810129	0.165042492	0.128649472	TRUE	TRUE	0.316647816	0.464439443	0.147791627
436	TLE1	0.004480182	-0.912525692	-0.345771901	-1.479279482	0.130182179	TRUE	TRUE	2.237488334	0.950784949	-1.286703384
437	INHBA	0.004511811	0.479538641	0.749829188	0.209248094	0.130801217	TRUE	TRUE	0.28664833	0.618453417	0.331805087
438	ANXA5	0.004592912	0.972425643	1.534984543	0.409866744	0.132848399	TRUE	TRUE	1.871450786	1.604857547	-0.266593239
439	DPCD	0.004679231	0.248816542	0.543895072	-0.046261987	0.134966894	TRUE	TRUE	0.654696834	0.5126894	-0.142007433
440	PHLDB1	0.00468746	0.317895101	0.558916423	0.076873778	0.134966894	TRUE	TRUE	0.176115747	0.511751174	0.335635427
441	TRHDE	0.004703286	-1.106163331	-0.243423597	-1.968903064	0.1351155	TRUE	TRUE	5.340902484	2.788755557	-2.552146927
442	RUNDC3A	0.004746399	-0.465904303	0.012019877	-0.943828483	0.136045536	TRUE	TRUE	1.836181118	0.773075561	-1.063105557
443	SCD	0.004769722	0.415561173	0.662873169	0.168249178	0.136405434	TRUE	TRUE	0.412489516	0.473893876	0.06140436
444	CCDC28A	0.004797278	-0.762054404	-0.102798089	-1.42131072	0.136830236	TRUE	TRUE	2.579491528	1.275430066	-1.304061462
445	LINC02112	0.004806177	0.781711	1.230507268	0.332914732	0.136830236	TRUE	TRUE	0.965718896	1.15681407	0.191095174
446	EHMT2	0.004838924	-0.242453914	0.121916047	-0.606823875	0.136859845	TRUE	TRUE	0.874755478	0.475470742	-0.399284736
447	LINC02232	0.004839625	-0.157611482	0.411181819	-0.726404783	0.136859845	TRUE	TRUE	1.743777231	0.992535028	-0.751242203
448	TGFB1	0.004837716	0.857303589	1.368688744	0.345918434	0.136859845	TRUE	TRUE	1.334988903	1.484011748	0.149022845
449	GPRC5D-AS1	0.004885306	0.277775572	0.509115983	0.04643516	0.137843978	TRUE	TRUE	0.132071034	0.558626318	0.426555284
450	ENSG00000262801	0.004925764	-1.20098694	-0.538614547	-1.863359333	0.138676689	TRUE	TRUE	3.596696278	2.039027203	-1.557669074
451	CDH22	0.005038608	0.339560008	1.122728021	-0.443608006	0.14153909	TRUE	TRUE	4.298800898	2.780701118	-1.51809978
452	NOL4	0.005052672	-1.047421515	-0.315931786	-1.778911244	0.141620127	TRUE	TRUE	6.509518016	3.864770538	-2.644747478
453	TMEM232	0.005081904	-0.491563724	-0.1403596	-0.842767848	0.14212503	TRUE	TRUE	8.541641006	6.970577214	-1.571063792
454	CDKL5	0.005124614	-0.571822165	-0.165336195	-0.978308136	0.142747798	TRUE	TRUE	7.754632023	6.199569496	-1.555062527
455	FAM81B	0.005133822	0.572899442	0.956329971	0.189468912	0.142747798	TRUE	TRUE	0.688617805	1.012654791	0.324036987
456	INF2	0.005137974	-0.512191782	-0.145718572	-0.878664993	0.142747798	TRUE	TRUE	1.024441976	0.212954427	-0.811487549
457	PSAT1	0.005166442	0.378838131	0.66823571	0.089440551	0.143042177	TRUE	TRUE	0.337478916	0.458444139	0.120965223
458	RNH1	0.005171151	-0.234575904	0.134872317	-0.604024126	0.143042177	TRUE	TRUE	0.893242991	0.441730765	-0.451512226
459	TULP4	0.00519446	-1.088213129	-0.419995326	-1.756430932	0.143373881	TRUE	TRUE	5.670889976	3.421083595	-2.249806381
460	LAMC1	0.005244439	1.277968752	2.078207072	0.477730432	0.144438697	TRUE	TRUE	3.554254748	2.43284855	-1.121406198
461	IST1	0.005269627	0.612872551	1.226545596	-0.000800494	0.144552284	TRUE	TRUE	2.786125739	1.940630835	-0.845494904
462	LINC00486	0.005271383	-1.958786008	-0.705917383	-3.211654633	0.144552284	TRUE	TRUE	5.4305152	2.04460374	-3.38591146
463	PAK5	0.005314464	-0.894739278	-0.308943478	-1.480535079	0.145143071	TRUE	TRUE	6.870516328	4.794648303	-2.075868025
464	RRAS2	0.005315841	0.74536081	1.34930692	0.1414147	0.145143071	TRUE	TRUE	2.160741029	2.288844249	0.12810322
465	ENSG00000215022	0.005366585	0.327323347	0.549994976	0.104651718	0.146213481	TRUE	TRUE	0.401611953	0.364513335	-0.037098617
466	YLPM1	0.005416764	0.618395685	1.302831628	-0.066040259	0.147263905	TRUE	TRUE	5.917865545	4.333543743	-1.584321802
467	CAV3	0.005429103	-0.863404249	-0.338963111	-1.387845386	0.147265441	TRUE	TRUE	2.587082593	0.834523788	-1.752558805
468	CEP70	0.005440068	0.795666919	1.577397278	0.01393656	0.147265441	TRUE	TRUE	4.484009214	3.860913813	-0.623095401
469	ARPP21	0.005479073	-0.278092894	-0.13011156	-0.426074228	0.147376601	TRUE	TRUE	9.529527011	8.812615153	-0.716911857
470	ENSG00000254787	0.005476202	-0.554375145	0.148501766	-1.257252055	0.147376601	TRUE	TRUE	6.226291241	3.986548779	-2.239742462
471	LINC01572	0.005461578	0.526370084	0.897213371	0.155526797	0.147376601	TRUE	TRUE	0.575748794	0.75571046	0.179961666
472	BCAS3	0.005518536	-0.313167497	0.057618514	-0.683953507	0.148123591	TRUE	TRUE	8.048158892	6.79324848	-1.254910412
473	CLIP3	0.005562492	0.679848386	1.088021104	0.271675668	0.148138095	TRUE	TRUE	1.345332677	0.986866997	-0.35846568
474	EPB41L5	0.005531429	-1.349760883	-0.648591592	-2.050930173	0.148138095	TRUE	TRUE	4.331484034	2.236146837	-2.095337197
475	KCNMB4	0.005547439	-0.493599399	0.24817254	-1.235371337	0.148138095	TRUE	TRUE	5.32557159	3.042453273	-2.283118317
476	TCEAL7	0.005565848	0.266290938	0.591019215	-0.058437338	0.148138095	TRUE	TRUE	0.921415012	0.571115145	-0.350299867
477	ENSG00000249738	0.005594861	-0.774855145	-0.208870642	-1.340839648	0.14828722	TRUE	TRUE	2.072248938	0.508633315	-1.563615624
478	ERO1B	0.005588975	-1.095539069	-0.385660277	-1.805417862	0.14828722	TRUE	TRUE	3.658976602	1.938034486	-1.720942117
479	BTBD2	0.005626813	0.808380636	1.314772759	0.301988512	0.148788593	TRUE	TRUE	1.56343267	1.429881062	-0.133551607
480	EED	0.005647834	0.035061056	0.654661957	-0.584539845	0.148788593	TRUE	TRUE	2.657480876	1.506964358	-1.150516518
481	PHIP	0.00564901	-0.931892775	-0.37521777	-1.48856778	0.148788593	TRUE	TRUE	6.982844113	5.68733856	-1.295505554
482	BEND6	0.005666019	-1.012678799	-0.3369072	-1.688450399	0.148926973	TRUE	TRUE	4.072349999	2.179912142	-1.892437857
483	LINC02822	0.005700068	-0.898344089	-0.103952598	-1.69273558	0.149511729	TRUE	TRUE	3.336956501	1.766180577	-1.570775924
484	CORO6	0.005716234	-0.717037816	-0.246287456	-1.187788175	0.14962597	TRUE	TRUE	1.832003153	0.66319475	-1.168808403
485	ENSG00000285830	0.005771028	0.571785992	0.946738023	0.196833962	0.150748766	TRUE	TRUE	1.135739848	0.864604028	-0.27113582
486	NT5C3B	0.005847868	-0.536106693	-0.172438381	-0.899775005	0.152441638	TRUE	TRUE	1.060916949	0.286938727	-0.773978222
487	MYO19	0.005961848	0.830468224	1.398193786	0.262742662	0.155093747	TRUE	TRUE	1.861606888	1.539652102	-0.321954786
488	RYR3	0.006046549	-1.051323611	-0.336713277	-1.765933945	0.156974847	TRUE	TRUE	3.285907314	1.173429075	-2.112478239
489	AGGF1	0.006120631	-0.132250009	0.397102685	-0.661602702	0.15851636	TRUE	TRUE	1.910708454	1.12843989	-0.782268565
490	OTOGL	0.006130951	-0.838362816	-0.231703358	-1.445022275	0.15851636	TRUE	TRUE	2.27363381	0.885872257	-1.387761554
491	ABCC8	0.006201194	-0.891525471	-0.244568003	-1.538482939	0.159886498	TRUE	TRUE	3.27610398	1.449558016	-1.826545964
492	NLGN4X	0.006209184	-0.848595267	-0.078889738	-1.618300796	0.159886498	TRUE	TRUE	5.178851303	2.904542492	-2.274308811
493	MED12L	0.006231203	0.622294366	1.249700386	-0.005111655	0.160128026	TRUE	TRUE	7.213094274	5.833800477	-1.379293798
494	TMEM62	0.006249143	0.137539948	0.813408032	-0.538328136	0.160263945	TRUE	TRUE	2.801960339	1.807132349	-0.994827991
495	ESYT2	0.006354037	-0.258024594	0.611200423	-1.12724961	0.162624828	TRUE	TRUE	5.506117192	3.587413278	-1.918703914
496	GABPB1	0.006380463	-0.300289541	0.217147904	-0.817726986	0.162644033	TRUE	TRUE	1.754470303	0.755122206	-0.999348097
497	PRKAB2	0.006378921	0.823846045	1.370079982	0.277612108	0.162644033	TRUE	TRUE	1.60136687	1.451233215	-0.150133655
498	CTNNB1	0.006445134	-0.507418266	0.149550916	-1.164387448	0.163306816	TRUE	TRUE	3.421626985	2.134892415	-1.28673457
499	KLHDC2	0.006428043	0.67557689	1.291860755	0.059293024	0.163306816	TRUE	TRUE	2.786384845	1.968906874	-0.817477971
500	TBC1D19	0.006437515	-1.224020819	-0.396151576	-2.051890062	0.163306816	TRUE	TRUE	5.693046616	3.828117743	-1.864928872
501	CCDC88A	0.006460587	-0.454763592	-0.145965039	-0.763562145	0.163371606	TRUE	TRUE	8.038783298	6.291571492	-1.747211806
502	ITGA9-AS1	0.006513076	-1.146988347	-0.42954223	-1.864434463	0.164044065	TRUE	TRUE	4.973247337	2.804479152	-2.168768185
503	MIR4435-2HG	0.006508502	1.036301749	1.731184896	0.341418601	0.164044065	TRUE	TRUE	3.100832818	3.134317878	0.033485061
504	CD163L1	0.006530752	0.394579278	0.631264163	0.157894394	0.164097546	TRUE	TRUE	0.228904795	0.4568085	0.227903705
505	FABP3	0.006541105	0.576870404	0.920348095	0.233392713	0.164097546	TRUE	TRUE	0.795279707	0.824859034	0.029579327
506	CFAP52	0.006609542	-0.341151714	-0.00709312	-0.675210307	0.165237193	TRUE	TRUE	1.117803969	0.319732208	-0.798071761
507	ENSG00000240963	0.00663273	-0.383029372	0.000379867	-0.76643861	0.165237193	TRUE	TRUE	1.136595312	0.451392937	-0.685202375
508	ENSG00000283031	0.006668732	0.434597127	0.715147009	0.154047245	0.165237193	TRUE	TRUE	0.547627294	0.511333828	-0.036293466
509	NDUFV2	0.006644085	0.963746267	1.599853381	0.327639154	0.165237193	TRUE	TRUE	3.018993452	2.102011242	-0.916982209
510	NTM	0.00666996	-0.476475783	-0.034383278	-0.918568288	0.165237193	TRUE	TRUE	9.023892038	7.660463213	-1.363428825
511	TUBB4B	0.006677831	-0.547878601	-0.123591921	-0.97216528	0.165237193	TRUE	TRUE	1.492054171	0.489403284	-1.002650887
512	ZCCHC7	0.006644229	0.318546323	0.689294105	-0.052201459	0.165237193	TRUE	TRUE	7.892240351	7.462497617	-0.429742734
513	CAMK2A	0.00673818	-0.523712699	-0.16964343	-0.877781968	0.166219812	TRUE	TRUE	7.945948164	6.151864407	-1.794083757
514	DLG2	0.006756903	-0.173116984	-0.067139157	-0.279094811	0.166219812	TRUE	TRUE	11.86114864	11.47881978	-0.38232886
515	EHBP1	0.006755019	-0.661658822	-0.228860562	-1.094457082	0.166219812	TRUE	TRUE	7.846724823	6.117384055	-1.729340768
516	CSRP1-AS1	0.006816163	0.461496788	0.760810899	0.162182677	0.167311491	TRUE	TRUE	0.309226472	0.640756389	0.331529917
517	METTL17	0.006827693	0.379595413	0.675546126	0.0836447	0.167311491	TRUE	TRUE	0.646249141	0.481492805	-0.164756336
518	ENSG00000235978	0.00697039	-0.484802669	0.221212103	-1.19081744	0.169822827	TRUE	TRUE	3.057873537	1.682114658	-1.375758879
519	TOLLIP	0.00696855	0.181376895	0.78637754	-0.42362375	0.169822827	TRUE	TRUE	3.028298307	1.662706582	-1.365591725
520	UPP2	0.006966225	1.213465596	2.032296865	0.394634328	0.169822827	TRUE	TRUE	4.753874423	4.333813774	-0.420060649
521	IRS2	0.007000145	0.29809124	1.042498018	-0.446315539	0.170099344	TRUE	TRUE	3.831774358	2.721967875	-1.109806483
522	SMIM10L2B	0.007008592	-0.404677317	-0.079879634	-0.729475	0.170099344	TRUE	TRUE	0.659397311	0.171415566	-0.487981745
523	LINC00683	0.00704713	0.960894169	1.424526337	0.497262001	0.170707634	TRUE	TRUE	0.870563702	1.617757698	0.747193996
524	KCNN2	0.007075107	-1.252140888	-0.432836758	-2.071445018	0.171058253	TRUE	TRUE	4.955102586	2.118158351	-2.836944235
525	ENSG00000259201	0.00711406	0.274195749	0.563319766	-0.014928269	0.17167244	TRUE	TRUE	0.537172496	0.477122386	-0.06005011
526	FBXO38-DT	0.007178691	-1.024231669	-0.340516603	-1.707946735	0.172902735	TRUE	TRUE	2.763556738	1.095728061	-1.667828677
527	FUT8	0.007257943	-0.689506196	-0.10056673	-1.278445662	0.173958652	TRUE	TRUE	6.850136024	4.401357379	-2.448778645
528	KLRD1	0.007263725	-0.821059776	-0.263630777	-1.378488775	0.173958652	TRUE	TRUE	1.944033336	0.575790215	-1.36824312
529	VWC2	0.007256593	0.452477758	0.812654496	0.09230102	0.173958652	TRUE	TRUE	0.54265273	0.797660551	0.255007821
530	SERPINI1	0.00732756	-1.351159364	-0.603826659	-2.098492069	0.175156342	TRUE	TRUE	6.77671288	3.700446038	-3.076266842
531	NT5DC3	0.007383009	-0.785880028	-0.311733461	-1.260026596	0.175818319	TRUE	TRUE	2.138334673	0.541480605	-1.596854068
532	PSME4	0.007376269	0.83454665	1.578454474	0.090638827	0.175818319	TRUE	TRUE	5.061666971	3.89691157	-1.164755401
533	DLG5	0.007419864	0.879002086	1.45930886	0.298695311	0.175858829	TRUE	TRUE	1.140220512	2.068187178	0.927966666
534	KCNH2	0.00741418	0.278885787	0.535800979	0.021970595	0.175858829	TRUE	TRUE	0.436079986	0.425058663	-0.011021323
535	LINC00461	0.007426354	-0.977756864	-0.332550892	-1.622962835	0.175858829	TRUE	TRUE	6.262059705	4.171197729	-2.090861976
536	NR3C2	0.007512423	-0.802255839	-0.277400159	-1.327111518	0.177565091	TRUE	TRUE	7.221959155	5.138615485	-2.08334367
537	RORA	0.007565897	-0.856712367	-0.333279866	-1.380144867	0.178495984	TRUE	TRUE	8.113892947	6.39116665	-1.722726296
538	SPIDR	0.007638562	-0.508560906	-0.047347217	-0.969774596	0.179541646	TRUE	TRUE	7.733029717	6.38879254	-1.344237178
539	TCF7	0.007631059	0.635823254	1.041065156	0.230581353	0.179541646	TRUE	TRUE	0.827803436	0.793881346	-0.03392209
540	PBX1	0.007721256	-0.385514449	0.157211801	-0.928240699	0.180993623	TRUE	TRUE	7.572998165	6.031984413	-1.541013752
541	TTLL12	0.007728909	-0.301777334	0.029307164	-0.632861832	0.180993623	TRUE	TRUE	0.692833519	0.318404761	-0.374428758
542	ENSG00000287972	0.007767342	0.189919205	0.436829987	-0.056991577	0.181558038	TRUE	TRUE	0.426553807	0.406220821	-0.020332985
543	MELTF	0.007828141	-0.543388506	-0.168429781	-0.918347232	0.1826422	TRUE	TRUE	0.860174504	0.32524979	-0.534924714
544	ANO3	0.007878689	-0.923689723	-0.18633646	-1.661042986	0.183146988	TRUE	TRUE	6.3446679	3.931953303	-2.412714597
545	ENSG00000291189	0.007864607	-0.636593006	-0.22675214	-1.046433871	0.183146988	TRUE	TRUE	0.971798273	0.29572987	-0.676068403
546	TENM2	0.007893366	-0.498216634	-0.163559942	-0.832873326	0.183152106	TRUE	TRUE	9.632365924	8.895638263	-0.73672766
547	CEP20	0.007936081	-0.572639851	-0.190811039	-0.954468662	0.183806594	TRUE	TRUE	1.179594091	0.310898991	-0.868695101
548	CKB	0.007965141	-1.269778435	-0.488246267	-2.051310603	0.184143015	TRUE	TRUE	5.423400966	2.732973343	-2.690427623
549	PPP1R9A	0.008046447	-0.410988104	-0.0841538	-0.737822408	0.184839988	TRUE	TRUE	8.124426162	6.21862679	-1.905799371
550	RGS11	0.00802496	-0.387645561	-0.058770615	-0.716520506	0.184839988	TRUE	TRUE	1.04492821	0.204725803	-0.840202408
551	SAP30-DT	0.008053649	-0.145728204	0.157227441	-0.44868385	0.184839988	TRUE	TRUE	0.75852987	0.315619849	-0.442910021
552	SUN1	0.008035097	-1.079303743	-0.397727797	-1.760879689	0.184839988	TRUE	TRUE	4.859982527	3.126975563	-1.733006963
553	PDE1C	0.008086113	-0.498162138	-0.088670309	-0.907653967	0.185249491	TRUE	TRUE	1.177564201	0.212097173	-0.965467027
554	C2CD5	0.008119685	-0.340471279	0.029162708	-0.710105266	0.185448336	TRUE	TRUE	7.869738654	6.496099685	-1.373638968
555	CRMP1	0.008134464	1.142905234	1.816237161	0.469573308	0.185448336	TRUE	TRUE	3.350427089	2.644602916	-0.705824173
556	WIPF3	0.008138707	0.416301288	0.988495087	-0.155892511	0.185448336	TRUE	TRUE	2.57731082	1.452837273	-1.124473547
557	ZNF117	0.008158041	-0.634223691	-0.173588282	-1.0948591	0.185555154	TRUE	TRUE	1.344130807	0.334362048	-1.009768759
558	TOX	0.008200955	1.376941227	2.260706081	0.493176374	0.186196951	TRUE	TRUE	4.33263667	4.565135008	0.232498338
559	BACH2	0.008290379	1.056108883	1.79154614	0.320671626	0.186983679	TRUE	TRUE	2.63337737	2.661027134	0.027649764
560	ENSG00000287738	0.008324161	0.42242249	0.670884757	0.173960224	0.186983679	TRUE	TRUE	0.371631205	0.472307168	0.100675963
561	LRP12	0.008290235	0.74597512	1.455746588	0.036203653	0.186983679	TRUE	TRUE	5.222001205	4.281078721	-0.940922484
562	NUP54	0.008269783	1.024349126	1.626295593	0.422402658	0.186983679	TRUE	TRUE	2.767865928	2.074526732	-0.693339196
563	SHB	0.008317005	-0.509162445	-0.092845123	-0.925479767	0.186983679	TRUE	TRUE	1.396787698	0.530464344	-0.866323354
564	SMIM15-AS1	0.008316609	0.447970412	0.718042907	0.177897916	0.186983679	TRUE	TRUE	0.56882789	0.521026686	-0.047801204
565	ENSG00000262879	0.008354393	-0.44153982	0.36642593	-1.249505569	0.187089817	TRUE	TRUE	5.392930554	3.994352973	-1.398577581
566	UBR5	0.008358421	-0.305511099	-0.096748375	-0.514273823	0.187089817	TRUE	TRUE	7.955529391	6.366670163	-1.588859228
567	SESN2	0.008412072	0.511979846	0.831559742	0.19239995	0.18795862	TRUE	TRUE	0.41695265	0.806030207	0.389077557
568	ENSG00000229618	0.008471619	-1.121449356	-0.123543098	-2.119355615	0.187963125	TRUE	TRUE	6.6606935	4.383359695	-2.277333805
569	SAMD12-AS1	0.008441816	0.415177454	0.683095616	0.147259291	0.187963125	TRUE	TRUE	0.491458304	0.496300694	0.00484239
570	STARD13	0.008465146	-1.043834877	-0.40893176	-1.678737993	0.187963125	TRUE	TRUE	6.466484963	4.056472654	-2.410012308
571	ZNF780A	0.008470488	0.45172263	0.772011275	0.131433984	0.187963125	TRUE	TRUE	0.630091869	0.549867677	-0.080224192
572	MATK	0.008515107	-0.563923741	-0.174663315	-0.953184167	0.188597717	TRUE	TRUE	1.190397465	0.38750717	-0.802890295
573	ANKRD34C-AS1	0.008548419	-1.213942465	-0.476553429	-1.951331501	0.189005104	TRUE	TRUE	4.26442505	2.060804649	-2.203620401
574	LINC01937	0.008575776	0.450587276	0.873158741	0.028015811	0.189279628	TRUE	TRUE	0.755046097	0.851379491	0.096333394
575	MYOM2	0.008598819	-1.052372074	-0.267190184	-1.837553964	0.189458151	TRUE	TRUE	3.832368956	1.599157058	-2.233211898
576	NOX4	0.008615484	0.460614155	0.747750902	0.173477409	0.189495778	TRUE	TRUE	0.245211419	0.537384552	0.292173133
577	DUSP19	0.008676517	0.055005298	0.553139174	-0.443128577	0.189849391	TRUE	TRUE	1.291458598	0.662960544	-0.628498054
578	RPA1	0.008667658	-0.733655856	-0.234715824	-1.232595889	0.189849391	TRUE	TRUE	1.794023013	0.833387787	-0.960635226
579	VAMP3	0.008651601	0.079565671	0.345193121	-0.186061779	0.189849391	TRUE	TRUE	0.671382421	0.369846457	-0.301535965
580	PRXL2A	0.008760152	-0.881530771	-0.216562288	-1.546499254	0.191348917	TRUE	TRUE	4.063374157	1.637764109	-2.425610048
581	CADM3	0.008791071	0.739056903	1.376686875	0.10142693	0.191689446	TRUE	TRUE	3.093233308	2.112834728	-0.980398581
582	ENSG00000287047	0.008806003	0.596520009	0.981926324	0.211113694	0.191689446	TRUE	TRUE	0.975787983	0.823958154	-0.151829828
583	FANCL	0.008842056	-0.853849573	-0.084023391	-1.623675755	0.192144104	TRUE	TRUE	3.823128921	2.06808227	-1.755046651
584	RNF182	0.008873718	-0.409612689	-0.095930718	-0.723294659	0.19250195	TRUE	TRUE	0.64325415	0.179300315	-0.463953835
585	UNC5D	0.008951582	-0.576021015	-0.196460591	-0.955581439	0.193859139	TRUE	TRUE	8.341033706	6.624811565	-1.716222141
586	TAF2	0.008983935	-1.067709635	-0.387315878	-1.748103392	0.194227775	TRUE	TRUE	4.180724409	2.283454751	-1.897269659
587	CLUAP1	0.009014712	0.494231177	1.018625769	-0.030163414	0.194503837	TRUE	TRUE	1.987482445	1.467962144	-0.519520301
588	STT3A	0.00902741	0.556896805	0.911176019	0.202617592	0.194503837	TRUE	TRUE	0.766511471	0.795322788	0.028811317
589	ZNF8-DT	0.009051147	-0.705549745	-0.232553543	-1.178545947	0.194684189	TRUE	TRUE	1.690902318	0.661110967	-1.02979135
590	FBXO15	0.009146332	0.442116653	0.723929278	0.160304028	0.195734587	TRUE	TRUE	0.57926532	0.589594466	0.010329145
591	NDUFAB1	0.009140544	0.566894459	1.000150953	0.133637965	0.195734587	TRUE	TRUE	1.188302954	0.770264881	-0.418038073
592	TRPS1	0.009115915	0.318968432	1.056881458	-0.418944595	0.195734587	TRUE	TRUE	4.925513651	4.351757847	-0.573755804
593	PMM2	0.009269245	0.93352221	1.560695636	0.306348784	0.198030464	TRUE	TRUE	2.421865599	2.427131446	0.005265848
594	ANKRD50	0.009382804	0.760861243	1.241791358	0.279931127	0.198448655	TRUE	TRUE	1.245085973	0.878833666	-0.366252307
595	ENSG00000254092	0.009376959	-0.55286474	0.36054599	-1.46627547	0.198448655	TRUE	TRUE	6.718629661	4.003542967	-2.715086695
596	ENSG00000291060	0.009322842	0.28680021	0.650155784	-0.076555365	0.198448655	TRUE	TRUE	0.957925185	0.645677809	-0.312247376
597	FOXN3	0.009337728	-1.062514729	-0.384012022	-1.741017436	0.198448655	TRUE	TRUE	5.723173789	3.878455177	-1.844718613
598	LIPE-AS1	0.009359259	-0.563635552	0.077082534	-1.204353639	0.198448655	TRUE	TRUE	3.23564318	1.831631927	-1.404011252
599	RFX3	0.009382127	-0.598715902	-0.186948736	-1.010483068	0.198448655	TRUE	TRUE	7.676377672	6.115166893	-1.561210779
600	SRRM2	0.009404335	1.235604493	2.012235746	0.458973241	0.198572541	TRUE	TRUE	4.75923408	4.477346025	-0.281888055
601	ZC3H15	0.00953306	-0.902418034	-0.291022388	-1.51381368	0.200955631	TRUE	TRUE	3.091867375	1.464290841	-1.627576533
602	PRKCB	0.009566677	-0.161225689	-0.029657904	-0.292793473	0.201329289	TRUE	TRUE	9.743967044	9.343387664	-0.40057938
603	ALOX12-AS1	0.009692887	1.187564377	1.953773859	0.421354895	0.20364708	TRUE	TRUE	4.347100347	3.62954314	-0.717557206
604	FARSA	0.009736554	0.43230403	0.700166215	0.164441846	0.203898547	TRUE	TRUE	0.553024978	0.495072549	-0.057952429
605	TMEM266	0.009737045	-0.546586425	-0.05120537	-1.04196748	0.203898547	TRUE	TRUE	2.011548428	0.821700695	-1.189847733
606	USP47	0.00983406	0.799340668	1.380671121	0.218010215	0.205590278	TRUE	TRUE	6.386882065	5.757551183	-0.629330882
607	ENAH	0.009920138	-1.109938941	-0.399951636	-1.819926246	0.206368188	TRUE	TRUE	4.777511721	2.394344592	-2.383167129
608	ENSG00000287422	0.009897293	0.088842659	0.31225899	-0.134573672	0.206368188	TRUE	TRUE	0.450533569	0.259399462	-0.191134108
609	SSBP3	0.009907602	-0.950338846	-0.344875903	-1.55580179	0.206368188	TRUE	TRUE	6.696849815	4.36579451	-2.331055305
610	ANKRD36	0.010056049	-0.256361622	-0.073750148	-0.438973096	0.206873891	TRUE	TRUE	8.390648531	7.179062276	-1.211586256
611	ENSG00000253976	0.010114348	-0.016934566	0.261048318	-0.294917449	0.206873891	TRUE	TRUE	0.419132213	0.39758871	-0.021543503
612	ENSG00000268056	0.010043384	0.304872398	0.49837586	0.111368935	0.206873891	TRUE	TRUE	0.340633443	0.353010738	0.012377295
613	ENSG00000287679	0.01015425	-0.050839655	0.67266003	-0.77433934	0.206873891	TRUE	TRUE	3.28157029	2.448113805	-0.833456485
614	ENSG00000289956	0.010075224	0.731286605	1.205538903	0.257034306	0.206873891	TRUE	TRUE	1.397582946	1.235588409	-0.161994537
615	KHDC4	0.010155901	0.588394962	1.105588082	0.071201842	0.206873891	TRUE	TRUE	1.846869016	1.518686197	-0.328182819
616	MFSD4B	0.010039433	1.084795927	1.786703301	0.382888553	0.206873891	TRUE	TRUE	5.452394674	5.022650689	-0.429743985
617	RAD51-AS1	0.009982311	0.548815093	0.89787749	0.199752696	0.206873891	TRUE	TRUE	0.813284085	0.744145042	-0.069139043
618	RANBP10	0.010032088	0.930847051	1.58801789	0.273676212	0.206873891	TRUE	TRUE	2.688719483	2.186161539	-0.502557944
619	RFFL	0.010091621	-0.686381672	-0.043292539	-1.329470806	0.206873891	TRUE	TRUE	2.887493446	1.628433078	-1.259060368
620	SPG7	0.010080833	0.475826264	1.264192307	-0.312539778	0.206873891	TRUE	TRUE	3.781681938	3.068778776	-0.712903162
621	TMEM138	0.010005661	-0.100600698	0.316960221	-0.518161617	0.206873891	TRUE	TRUE	1.176509647	0.633164704	-0.543344943
622	ZNF566	0.010156726	0.912285962	1.479134028	0.345437896	0.206873891	TRUE	TRUE	2.089697892	1.890265424	-0.199432468
623	FOXK1	0.010206076	1.059160644	1.763849892	0.354471395	0.207545379	TRUE	TRUE	3.637594209	3.250756668	-0.386837541
624	DOCK4	0.0102581	-0.759354153	0.046995942	-1.565704248	0.208269026	TRUE	TRUE	6.251522558	3.67104798	-2.580474578
625	RAB27A	0.010294083	0.752794179	1.210819939	0.294768419	0.208665177	TRUE	TRUE	1.648705984	1.234774773	-0.413931212
626	SPATA17	0.010323069	0.382499476	0.696874366	0.068124585	0.208918462	TRUE	TRUE	0.654845339	0.630231333	-0.024614006
627	MAML3	0.010346369	-0.793228721	-0.151004693	-1.435452749	0.209056058	TRUE	TRUE	2.997520396	1.814978906	-1.18254149
628	LINC02885	0.010524683	-1.169255209	-0.360852331	-1.977658087	0.21200625	TRUE	TRUE	4.287645718	2.18998336	-2.097662358
629	MAGI1	0.010538875	-0.397536645	-0.111034087	-0.684039203	0.21200625	TRUE	TRUE	8.671956724	7.1394511	-1.532505623
630	MEIS3	0.010542579	-0.629433409	0.110112029	-1.368978846	0.21200625	TRUE	TRUE	3.605122469	2.262921479	-1.34220099
631	SOX5	0.010599785	-0.288925334	-0.0919234	-0.485927268	0.212818819	TRUE	TRUE	10.2923542	9.337620831	-0.954733366
632	CMIP	0.010645406	-0.35596709	0.148844616	-0.860778795	0.213396593	TRUE	TRUE	6.933741171	5.295105572	-1.638635599
633	ENSG00000251414	0.010680189	0.2220813	0.471077455	-0.026914855	0.213755632	TRUE	TRUE	0.468042194	0.408614029	-0.059428165
634	PALS1	0.010724097	-0.759270108	-0.147933782	-1.370606434	0.214295878	TRUE	TRUE	2.853880511	1.52361348	-1.330267031
635	FAM27C	0.010774322	0.360350001	0.874651088	-0.153951086	0.214960457	TRUE	TRUE	1.36436597	1.310809604	-0.053556366
636	YWHAG	0.010793619	-0.862964188	-0.199556652	-1.526371723	0.215006846	TRUE	TRUE	7.234953995	4.732976323	-2.501977671
637	CACNB2	0.010855744	-0.429633758	-0.126524488	-0.732743028	0.215566495	TRUE	TRUE	8.68187277	7.723968244	-0.957904526
638	MT-CO3	0.01084207	-0.524826211	-0.03728621	-1.012366213	0.215566495	TRUE	TRUE	7.194934815	4.204295436	-2.99063938
639	CADM1	0.010891046	-0.980252843	-0.316336602	-1.644169084	0.215651747	TRUE	TRUE	6.681919336	4.526175567	-2.155743769
640	PTPRR	0.010894081	-1.02008107	-0.361006397	-1.679155743	0.215651747	TRUE	TRUE	6.589777511	4.050950016	-2.538827495
641	PCTP	0.010918305	0.294587727	0.619548288	-0.030372834	0.215676233	TRUE	TRUE	0.755932035	0.621117977	-0.134814057
642	THRB	0.010929366	-0.210768344	-0.03326731	-0.388269379	0.215676233	TRUE	TRUE	9.414668302	8.242200185	-1.172468117
643	BCL2L14	0.010968031	0.36259098	1.116060732	-0.390878772	0.216052041	TRUE	TRUE	3.10143548	2.192177806	-0.909257674
644	OPA1	0.010999571	-1.04181731	-0.371435464	-1.712199157	0.216052041	TRUE	TRUE	6.183947994	3.880010369	-2.303937625
645	PHYHIP	0.010995331	-0.492941474	0.176742326	-1.162625274	0.216052041	TRUE	TRUE	3.096316038	1.542920549	-1.553395489
646	DOT1L	0.01103264	0.568403025	0.928899533	0.207906517	0.216366124	TRUE	TRUE	0.92014164	0.918405788	-0.001735852
647	ENSG00000285520	0.011086073	1.167215587	1.908679822	0.425751352	0.216742987	TRUE	TRUE	4.078587295	4.039227913	-0.039359382
648	TCERG1L	0.011071289	-0.914104033	-0.257780046	-1.57042802	0.216742987	TRUE	TRUE	2.862265004	0.918979526	-1.943285478
649	ZDHHC16	0.01118393	0.317584618	0.555260347	0.079908889	0.218319268	TRUE	TRUE	0.535851076	0.422419254	-0.113431823
650	KIAA1328	0.011215893	-0.744722638	-0.041390236	-1.44805504	0.218606379	TRUE	TRUE	4.951060688	3.782090439	-1.168970249
651	ELL2	0.011333505	-0.042072163	0.631046614	-0.71519094	0.219547666	TRUE	TRUE	5.658399573	4.676805211	-0.981594362
652	FAM133B	0.011281542	1.213177853	1.999591213	0.426764494	0.219547666	TRUE	TRUE	3.253584387	2.280013504	-0.973570884
653	GATB	0.011330061	-0.976642713	-0.350561662	-1.602723764	0.219547666	TRUE	TRUE	3.253573077	1.570669757	-1.68290332
654	SMCR8	0.011314524	0.301298922	0.536329784	0.066268059	0.219547666	TRUE	TRUE	0.459747829	0.365784168	-0.093963661
655	ANK2	0.011402528	0.177612743	0.294662442	0.060563043	0.219656424	TRUE	TRUE	10.3943156	10.41243145	0.018115853
656	GLT8D2	0.011375205	-0.693816675	-0.226161775	-1.161471576	0.219656424	TRUE	TRUE	1.501340399	0.641028387	-0.860312011
657	GPR107	0.011374443	1.012026315	1.645518476	0.378534153	0.219656424	TRUE	TRUE	2.764894611	2.684612549	-0.080282061
658	ZNF519	0.011408472	-0.936319888	-0.223478233	-1.649161544	0.219656424	TRUE	TRUE	4.945839104	2.577052127	-2.368786977
659	STRBP	0.011433838	-0.372217934	-0.090500375	-0.653935494	0.219810764	TRUE	TRUE	8.016247213	6.224446463	-1.79180075
660	CACHD1	0.011503623	1.081488898	1.741337689	0.421640107	0.220817264	TRUE	TRUE	2.823310734	2.762268243	-0.061042491
661	ABHD6	0.011604831	0.992745565	1.669807886	0.315683244	0.221196394	TRUE	TRUE	3.298430411	2.858965923	-0.439464488
662	AP1M1	0.011645591	0.668114785	1.261161441	0.075068129	0.221196394	TRUE	TRUE	2.482298867	1.98497841	-0.497320458
663	ENSG00000254202	0.011641157	0.585122694	1.021312147	0.148933241	0.221196394	TRUE	TRUE	0.625442797	0.96655395	0.341111153
664	KIAA1217	0.011644916	-0.757470208	0.128104915	-1.643045331	0.221196394	TRUE	TRUE	5.509485431	3.034197902	-2.475287528
665	RFX8	0.011633779	0.626135275	1.027453985	0.224816566	0.221196394	TRUE	TRUE	0.76450121	0.998686772	0.234185561
666	ZFPM2	0.011605187	-0.392577263	-0.036020849	-0.749133677	0.221196394	TRUE	TRUE	8.566386496	7.32873504	-1.237651456
667	ZNF571	0.01162404	-0.013897187	0.350414136	-0.378208509	0.221196394	TRUE	TRUE	1.390568884	0.593667735	-0.796901149
668	SETD1B	0.011685373	0.178329836	0.532261323	-0.175601652	0.221619751	TRUE	TRUE	1.016152692	0.60850206	-0.407650631
669	DGLUCY	0.01188829	0.900283974	1.533902138	0.26666581	0.221653153	TRUE	TRUE	2.91251549	2.185214085	-0.727301404
670	ETV4	0.011797988	0.142403955	0.470695629	-0.185887718	0.221653153	TRUE	TRUE	0.892622177	0.576492562	-0.316129615
671	FKBP3	0.011725698	-0.972812906	-0.333422883	-1.612202928	0.221653153	TRUE	TRUE	3.592501313	1.441894625	-2.150606688
672	HDLBP	0.011875295	1.04391197	1.735450438	0.352373502	0.221653153	TRUE	TRUE	3.537535738	2.896656558	-0.64087918
673	LRRN1	0.011932078	0.452567787	1.029891737	-0.124756164	0.221653153	TRUE	TRUE	1.908152289	1.574739007	-0.333413283
674	MGAT5	0.011895197	0.923057694	1.565827169	0.280288218	0.221653153	TRUE	TRUE	6.555913742	6.10770927	-0.448204471
675	NPEPPSP1	0.011866929	0.179077683	0.641249361	-0.283093994	0.221653153	TRUE	TRUE	1.587533885	1.059604051	-0.527929833
676	NUTM2B-AS1	0.01194026	0.084209803	0.954954462	-0.786534856	0.221653153	TRUE	TRUE	5.287394041	3.332096936	-1.955297105
677	PLD3	0.011863002	-0.156200353	0.615201991	-0.927602698	0.221653153	TRUE	TRUE	5.077940749	3.470674953	-1.607265797
678	RAP1GAP	0.011913322	-0.821322101	-0.132376582	-1.510267621	0.221653153	TRUE	TRUE	4.165224171	2.406789392	-1.758434779
679	SCRN3	0.01194957	-0.073798535	0.372741197	-0.520338266	0.221653153	TRUE	TRUE	1.255543392	0.789621786	-0.465921606
680	SPATA2L	0.01184028	-0.160444798	0.086287948	-0.407177543	0.221653153	TRUE	TRUE	0.555147204	0.198966666	-0.356180538
681	STAU1	0.011836394	-0.873118812	-0.168717527	-1.577520096	0.221653153	TRUE	TRUE	4.303034237	2.48600602	-1.817028217
682	UBE2J2	0.011746344	-0.583484785	-0.137857522	-1.029112047	0.221653153	TRUE	TRUE	1.551834671	0.594728416	-0.957106255
683	ZNF382	0.011857213	0.876920903	1.497140984	0.256700822	0.221653153	TRUE	TRUE	2.744693576	2.171375104	-0.573318472
684	BVES-AS1	0.012052458	0.288608057	0.601185168	-0.023969055	0.223125353	TRUE	TRUE	0.947343831	0.564958819	-0.382385011
685	LRRK1	0.012099386	1.250457675	2.062710621	0.438204729	0.223125353	TRUE	TRUE	3.763455328	3.225067027	-0.538388302
686	MTIF3	0.012078581	0.461919959	0.854763369	0.069076549	0.223125353	TRUE	TRUE	1.174027018	0.8801728	-0.293854218
687	PTH2R	0.012086871	0.848059955	1.612022095	0.084097814	0.223125353	TRUE	TRUE	4.192079384	3.177684538	-1.014394846
688	CAST	0.012183734	-1.277660318	-0.428051912	-2.127268723	0.223703955	TRUE	TRUE	5.458845542	2.668724247	-2.790121295
689	ENSG00000233339	0.012175367	-0.029994641	0.222835708	-0.282824989	0.223703955	TRUE	TRUE	0.617936446	0.272909054	-0.345027392
690	PHF14	0.012149407	-0.619030038	-0.18832779	-1.049732286	0.223703955	TRUE	TRUE	7.697295471	5.722944308	-1.974351163
691	GJA9	0.012218624	0.363679152	0.708012705	0.0193456	0.2240199	TRUE	TRUE	0.961682447	0.774687044	-0.186995403
692	CCDC149	0.012293389	0.882383549	1.514604968	0.25016213	0.224740184	TRUE	TRUE	2.521530544	2.402783668	-0.118746876
693	SRR	0.012289764	0.396074935	0.656824091	0.135325779	0.224740184	TRUE	TRUE	0.2971944	0.550181899	0.252987498
694	SPATA5L1	0.012313553	0.348876891	0.687092135	0.010661646	0.224784445	TRUE	TRUE	0.748312648	0.692503169	-0.05580948
695	KCNH1	0.012375243	0.299775493	0.513459406	0.086091581	0.225585545	TRUE	TRUE	9.116133043	9.284332363	0.168199319
696	DSCAML1	0.012488718	-1.070051094	-0.381020703	-1.759081484	0.22732697	TRUE	TRUE	6.37766145	4.245257249	-2.132404201
697	EPB41	0.012700614	1.237528646	2.07437233	0.400684961	0.230521604	TRUE	TRUE	4.762277971	4.781610076	0.019332105
698	UST	0.012694133	-0.186914234	0.093755758	-0.467584226	0.230521604	TRUE	TRUE	0.818373711	0.189182541	-0.62919117
699	ENSG00000290812	0.012744146	-0.270700061	0.024064436	-0.565464557	0.230980807	TRUE	TRUE	0.632170764	0.210390302	-0.421780462
700	LEPROT	0.012777363	0.392424415	0.678119228	0.106729603	0.231252022	TRUE	TRUE	0.49521828	0.555050806	0.059832526
701	NAA25	0.012800143	1.003876666	1.724282804	0.283470528	0.231333826	TRUE	TRUE	4.36586823	3.534725629	-0.831142601
702	ENSG00000248359	0.012834848	-0.707888824	-0.189761732	-1.226015917	0.23134998	TRUE	TRUE	1.337632232	0.375065878	-0.962566354
703	FRMD4A	0.012837559	-0.252227222	-0.06067688	-0.443777565	0.23134998	TRUE	TRUE	10.8086046	10.05905246	-0.749552141
704	ENSG00000283538	0.012889593	-0.041746666	0.282922325	-0.366415657	0.231628736	TRUE	TRUE	0.697449025	0.486047377	-0.211401648
705	TMSB10	0.0128733	-0.377964997	0.210468974	-0.966398968	0.231628736	TRUE	TRUE	2.445884035	1.097597579	-1.348286456
706	DPYS	0.012965222	-0.291542819	-0.004851873	-0.578233765	0.232657778	TRUE	TRUE	0.611970107	0.192615339	-0.419354768
707	ALKBH3	0.013026327	0.663746852	1.133310045	0.19418366	0.232746739	TRUE	TRUE	1.509728924	1.032560289	-0.477168635
708	LNPK	0.013043664	0.464377223	1.178652984	-0.249898537	0.232746739	TRUE	TRUE	3.656516533	2.684367386	-0.972149147
709	MYO18A	0.013039467	0.597204643	1.182654086	0.0117552	0.232746739	TRUE	TRUE	2.775296833	1.725749597	-1.049547236
710	SIDT1	0.013036237	-0.8410975	-0.104318521	-1.577876478	0.232746739	TRUE	TRUE	4.978442583	2.63290507	-2.345537514
711	ENSG00000287878	0.013062401	-0.644381931	-0.163259813	-1.12550405	0.232753245	TRUE	TRUE	1.731010532	0.506739748	-1.224270784
712	ATF7IP2	0.013089557	-0.328231851	0.387798003	-1.044261705	0.232909546	TRUE	TRUE	3.941583592	2.262474106	-1.679109486
713	VILL	0.013110488	-0.199897958	0.059773989	-0.459569904	0.232954795	TRUE	TRUE	0.49189664	0.200924986	-0.290971654
714	ENSG00000227227	0.013147613	0.498586142	0.809790806	0.187381478	0.233287274	TRUE	TRUE	0.712126972	0.680090408	-0.032036564
715	KLHL18	0.013235798	-0.342872258	0.147279566	-0.833024082	0.23442974	TRUE	TRUE	1.960006512	0.923936767	-1.036069745
716	SATB1	0.013249009	-1.037298302	-0.381463167	-1.693133437	0.23442974	TRUE	TRUE	3.521996046	1.212896441	-2.309099604
717	NRXN3	0.013287266	0.274933638	0.465401165	0.084466112	0.234778759	TRUE	TRUE	11.13826305	10.85425957	-0.28400348
718	KMT5B	0.013323914	0.160171152	0.852550028	-0.532207725	0.235098423	TRUE	TRUE	3.875167795	2.93531453	-0.939853265
719	ASMTL-AS1	0.013387679	0.261582386	0.519591531	0.003573241	0.235567372	TRUE	TRUE	0.499914461	0.412787399	-0.087127062
720	EXOC6	0.013373798	-0.735924758	-0.176115648	-1.295733868	0.235567372	TRUE	TRUE	7.062731275	5.058007851	-2.004723424
721	MAEL	0.013454286	0.622603444	1.009595877	0.235611011	0.23641102	TRUE	TRUE	0.844881046	0.923699487	0.078818442
722	NCR3LG1	0.013497922	-0.519909789	-0.097202354	-0.942617225	0.236849272	TRUE	TRUE	1.54761762	0.519975562	-1.027642058
723	QPCT	0.013519731	0.444667686	0.743037028	0.146298344	0.236903832	TRUE	TRUE	0.516389244	0.433897913	-0.082491332
724	AZIN1	0.013556326	1.025585967	1.70577266	0.345399275	0.237076878	TRUE	TRUE	3.397743221	2.792735352	-0.60500787
725	CDK14	0.013641885	0.307254918	0.526332559	0.088177277	0.237076878	TRUE	TRUE	9.042012951	8.546200899	-0.495812051
726	CLASP1	0.013569494	-0.263131277	-0.037623875	-0.488638679	0.237076878	TRUE	TRUE	8.578454407	7.851203981	-0.727250425
727	NRG2	0.013632493	-1.055746408	-0.34837742	-1.763115396	0.237076878	TRUE	TRUE	4.994836574	2.9419154	-2.052921174
728	OR3A2	0.013638789	0.272450633	0.555140872	-0.010239606	0.237076878	TRUE	TRUE	0.405502647	0.491809347	0.0863067
729	PHACTR2	0.013620865	-0.807321349	-0.093383648	-1.52125905	0.237076878	TRUE	TRUE	2.687233586	1.565762011	-1.121471575
730	CAMK4	0.013683886	-0.707627992	-0.013164642	-1.402091343	0.237156161	TRUE	TRUE	6.257016756	3.860666108	-2.396350648
731	GABRA2	0.013682333	-0.914866317	-0.268464433	-1.561268201	0.237156161	TRUE	TRUE	6.134687827	3.734819208	-2.399868619
732	IER5L-AS1	0.013705373	-0.175359362	0.105701571	-0.456420294	0.237204052	TRUE	TRUE	0.730216829	0.296848327	-0.433368503
733	TMSB15B-AS1	0.01376407	-0.465645014	0.031502349	-0.962792378	0.237894964	TRUE	TRUE	2.031200821	0.78735355	-1.243847271
734	CLINT1	0.013817173	0.29362137	1.049637738	-0.462394999	0.238487411	TRUE	TRUE	3.26272805	2.365812367	-0.896915683
735	ACYP2	0.013849148	0.586466732	1.015673095	0.157260369	0.238619843	TRUE	TRUE	7.220076654	6.785044138	-0.435032515
736	INPP4A	0.013862515	-0.583381341	-0.126993353	-1.039769329	0.238619843	TRUE	TRUE	6.916333292	4.973649553	-1.94268374
737	ADSS2	0.013943883	0.018258433	0.742709268	-0.706192401	0.239602046	TRUE	TRUE	3.952650268	2.72670247	-1.225947798
738	PPFIBP1	0.013957401	0.372568022	0.644134997	0.101001047	0.239602046	TRUE	TRUE	7.87049873	7.530875716	-0.339623014
739	SLC24A2	0.013984083	0.242428181	0.410935973	0.073920388	0.23973524	TRUE	TRUE	9.185175252	9.077509827	-0.107665425
740	ENC1	0.014065813	-0.5045436	-0.119997457	-0.889089743	0.240810525	TRUE	TRUE	7.948329695	5.953812028	-1.994517668
741	ATP6V1B2	0.014147164	0.405023235	1.16624493	-0.35619846	0.241550436	TRUE	TRUE	4.754130059	3.164416807	-1.589713252
742	ENSG00000232377	0.014140222	0.36467969	0.753559069	-0.024199689	0.241550436	TRUE	TRUE	1.165675199	0.875153642	-0.290521557
743	ZNF471	0.014168026	0.65770455	1.090409528	0.224999572	0.241581045	TRUE	TRUE	1.399166653	1.112853092	-0.286313561
744	NSUN4	0.01422428	0.311601875	0.673083492	-0.049879743	0.242214248	TRUE	TRUE	1.115922758	0.705520615	-0.410402143
745	RBM25	0.014268964	-0.185121855	0.439316407	-0.809560117	0.242649005	TRUE	TRUE	6.119420469	4.895031403	-1.224389066
746	DCAF13	0.014291171	0.422233832	0.696300587	0.148167077	0.242700873	TRUE	TRUE	0.625230471	0.514537754	-0.110692716
747	ABCA5	0.014370785	0.207467851	0.857360281	-0.44242458	0.243111825	TRUE	TRUE	6.189619045	4.950995912	-1.238623133
748	BCL11A	0.014411317	-1.154758873	-0.333871263	-1.975646483	0.243111825	TRUE	TRUE	6.028180214	3.431379189	-2.596801025
749	PRDM8-AS1	0.014392359	0.37683493	0.618246625	0.135423235	0.243111825	TRUE	TRUE	0.459687607	0.408820974	-0.050866634
750	SNCA	0.014365845	-0.141111546	0.29907653	-0.581299621	0.243111825	TRUE	TRUE	7.697625418	5.820848238	-1.87677718
751	WNK3	0.014388976	0.342856311	0.745756683	-0.060044061	0.243111825	TRUE	TRUE	1.158174031	0.748301983	-0.409872048
752	UBE2L3	0.014456438	-0.356405018	0.217067255	-0.929877291	0.24354869	TRUE	TRUE	2.440422391	1.389002079	-1.051420312
753	NDUFC1	0.014540776	-0.432787727	-0.04920283	-0.816372625	0.244644209	TRUE	TRUE	1.031605945	0.418524838	-0.613081107
754	GDAP1	0.014582818	-0.529431159	-0.11935447	-0.939507848	0.244782841	TRUE	TRUE	8.149998914	6.890291257	-1.259707656
755	LDHAL6A	0.014587658	0.315825675	0.5777856	0.05386575	0.244782841	TRUE	TRUE	0.494281951	0.428336537	-0.065945414
756	ENSG00000225811	0.014623908	-1.034478932	-0.297047832	-1.771910032	0.245066516	TRUE	TRUE	3.11698759	1.162856051	-1.954131539
757	ABLIM2	0.014856364	-1.071015237	-0.285445773	-1.856584701	0.245251273	TRUE	TRUE	5.559995234	2.979663726	-2.580331508
758	CNTN3	0.014825842	0.906674235	1.557134856	0.256213613	0.245251273	TRUE	TRUE	7.278592273	6.80464993	-0.473942343
759	COMMD1	0.014915126	0.12397598	0.810335899	-0.562383939	0.245251273	TRUE	TRUE	5.842498486	4.529181702	-1.313316783
760	ENSG00000231482	0.014913045	0.685497836	1.164730091	0.206265581	0.245251273	TRUE	TRUE	1.943126491	1.261291704	-0.681834787
761	ENSG00000286736	0.014674694	-0.60618545	-0.147003943	-1.065366958	0.245251273	TRUE	TRUE	1.298841238	0.735698596	-0.563142643
762	ERI1	0.014673688	-0.683326497	-0.19608468	-1.170568315	0.245251273	TRUE	TRUE	1.411676845	0.721973478	-0.689703367
763	FREM3	0.014767819	0.407252041	0.714499758	0.100004323	0.245251273	TRUE	TRUE	0.665411581	0.564865449	-0.100546133
764	HCN1	0.014776626	-0.252150976	-0.019719097	-0.484582855	0.245251273	TRUE	TRUE	8.892723784	7.346204903	-1.546518881
765	LINC01478	0.014918208	-0.944720669	-0.360811381	-1.528629958	0.245251273	TRUE	TRUE	2.738423906	1.07186854	-1.666555366
766	MAP2K3	0.014804348	0.293943403	0.617381797	-0.029494992	0.245251273	TRUE	TRUE	0.693798145	0.641463418	-0.052334726
767	NAPA	0.014752709	-0.889398233	-0.316793126	-1.46200334	0.245251273	TRUE	TRUE	2.466391812	1.302794589	-1.163597223
768	PNMA6A	0.014925308	0.434863029	0.76781573	0.101910329	0.245251273	TRUE	TRUE	0.368105227	0.366305174	-0.001800052
769	SNHG5	0.014698647	-0.850285513	-0.254283406	-1.44628762	0.245251273	TRUE	TRUE	2.656449084	1.334809132	-1.321639951
770	UBAP1	0.014851039	-0.98352737	-0.318771516	-1.648283225	0.245251273	TRUE	TRUE	3.991770094	2.284785264	-1.70698483
771	ZNF727	0.014800144	-0.106018698	0.412817934	-0.62485533	0.245251273	TRUE	TRUE	1.775428479	1.197243753	-0.578184726
772	SVOP	0.014960996	-0.98866011	-0.204264994	-1.773055226	0.245519246	TRUE	TRUE	4.801142621	2.60739595	-2.19374667
773	STX17-DT	0.01499908	-0.451141311	-0.096858737	-0.805423885	0.245825803	TRUE	TRUE	0.942604555	0.32110466	-0.621499895
774	CTTNBP2	0.015081849	1.019412122	1.74308353	0.295740714	0.246862983	TRUE	TRUE	4.694255565	3.882511386	-0.81174418
775	ENSG00000264869	0.015137705	0.413970194	0.751826609	0.07611378	0.247138633	TRUE	TRUE	0.553219404	0.595602384	0.042382981
776	GRM5-AS1	0.015123525	1.170417557	1.964924413	0.375910701	0.247138633	TRUE	TRUE	3.011354799	2.525137111	-0.486217689
777	GGCT	0.01522529	-0.54341491	-0.13866123	-0.94816859	0.247929566	TRUE	TRUE	1.271368798	0.450618033	-0.820750765
778	LINC01567	0.015223728	0.545122484	0.904202862	0.186042106	0.247929566	TRUE	TRUE	1.067210328	0.870451759	-0.196758569
779	NTRK2	0.015290069	-0.230406394	-0.060446468	-0.400366319	0.248664804	TRUE	TRUE	9.026177366	7.827731543	-1.198445824
780	KCNJ6	0.015334184	-1.26136545	-0.426083662	-2.096647238	0.249062537	TRUE	TRUE	5.779553809	2.845577546	-2.933976263
781	KAT6B	0.015437896	-0.6211241	-0.056502771	-1.185745428	0.250425996	TRUE	TRUE	6.937899663	5.14829879	-1.789600873
782	ZC3H6	0.015467582	0.910134734	1.625314849	0.194954619	0.250586704	TRUE	TRUE	4.078014395	3.370795648	-0.707218746
783	ACKR4	0.01552799	0.165374655	0.736837977	-0.406088668	0.251244063	TRUE	TRUE	1.512436361	1.436011259	-0.076425102
784	DHPS	0.015584345	0.074722544	0.35062437	-0.201179282	0.25151346	TRUE	TRUE	0.706702829	0.372650258	-0.334052571
785	FUT9	0.015583881	-0.695516476	-0.172044149	-1.218988803	0.25151346	TRUE	TRUE	7.434289174	5.693388876	-1.740900299
786	ENSG00000197585	0.015633118	-0.864675733	-0.255079487	-1.474271979	0.251874515	TRUE	TRUE	2.672512669	1.089794168	-1.582718501
787	ZNF516	0.015646479	0.253115714	0.967126285	-0.460894858	0.251874515	TRUE	TRUE	2.691904199	2.396099453	-0.295804746
788	KLHL1	0.015714319	-0.637559607	-0.145223937	-1.129895276	0.252293471	TRUE	TRUE	0.841570052	0.285115927	-0.556454124
789	MRTFA	0.015732247	-0.05419444	0.535442838	-0.643831718	0.252293471	TRUE	TRUE	6.84351928	5.522451082	-1.321068197
790	ZC3H12B	0.015725407	-0.648714778	-0.00199688	-1.295432676	0.252293471	TRUE	TRUE	6.776781451	5.222779613	-1.554001839
791	ENSG00000292309	0.015793685	0.174958093	0.650499414	-0.300583228	0.252574931	TRUE	TRUE	2.120963831	0.958076831	-1.162887
792	TTC28-AS1	0.015809608	-0.853219816	-0.053416601	-1.653023031	0.252574931	TRUE	TRUE	4.486231652	2.217528225	-2.268703428
793	ZNF148	0.015772958	0.016999988	0.507450635	-0.47345066	0.252574931	TRUE	TRUE	6.877178349	5.330443231	-1.546735119
794	DTNBP1	0.015852147	0.674158908	1.204539454	0.143778363	0.252732579	TRUE	TRUE	1.873427976	1.22755302	-0.645874955
795	MEI1	0.015859373	0.301164717	0.573571337	0.028758097	0.252732579	TRUE	TRUE	0.341298486	0.485798283	0.144499796
796	ENSG00000283294	0.015916557	-0.896405457	-0.268297407	-1.524513507	0.25291934	TRUE	TRUE	3.173365226	1.332584833	-1.840780393
797	NPSR1-AS1	0.015895059	0.447374572	0.783156643	0.1115925	0.25291934	TRUE	TRUE	0.459581131	0.530554106	0.070972975
798	RBM19	0.015948561	-0.055647228	0.420235592	-0.531530048	0.25291934	TRUE	TRUE	1.523190785	1.131576057	-0.391614728
799	SLC24A4	0.015950947	-0.447413792	0.005378944	-0.900206528	0.25291934	TRUE	TRUE	1.270967584	0.719206612	-0.551760972
800	CBR4	0.015977571	0.711181036	1.42062253	0.001739543	0.253024805	TRUE	TRUE	3.799117371	3.068451971	-0.730665399
801	LINC01278	0.016085532	-0.477725032	0.027126332	-0.982576396	0.25441649	TRUE	TRUE	7.211667543	5.455196319	-1.756471224
802	CLCN6	0.016173751	0.748818502	1.249356279	0.248280724	0.255492839	TRUE	TRUE	1.945861322	1.352005766	-0.593855556
803	PDGFB	0.016221047	0.284446926	0.595056939	-0.026163088	0.25592085	TRUE	TRUE	0.597453578	0.575163895	-0.022289684
804	ATF7	0.016430564	-0.800661268	-0.185767367	-1.415555169	0.257622293	TRUE	TRUE	2.864114303	1.406180852	-1.45793345
805	L3MBTL3	0.016375043	-0.726943657	-0.13259451	-1.321292803	0.257622293	TRUE	TRUE	2.46275764	0.908295883	-1.554461756
806	PRDM6	0.016419303	-0.390541718	-0.088561667	-0.692521769	0.257622293	TRUE	TRUE	0.667974958	0.172148532	-0.495826426
807	ZBTB21	0.016373161	0.606255229	1.013884458	0.198626	0.257622293	TRUE	TRUE	1.074774591	0.885514272	-0.189260319
808	ZNF236-DT	0.016429903	-0.278907635	-0.008089365	-0.549725904	0.257622293	TRUE	TRUE	0.652883796	0.16972506	-0.483158736
809	ENSG00000235292	0.016507607	0.302950549	0.56987097	0.036030129	0.258510356	TRUE	TRUE	0.56326467	0.462590826	-0.100673845
810	CCDC3	0.016574928	0.639587025	1.180952799	0.098221252	0.258614478	TRUE	TRUE	6.940483983	6.56456898	-0.375915003
811	KIAA1958	0.016575496	-0.896225469	-0.190148821	-1.602302117	0.258614478	TRUE	TRUE	5.858282725	3.886926991	-1.971355734
812	NR4A1	0.016557234	-0.411957162	-0.096108693	-0.72780563	0.258614478	TRUE	TRUE	0.852174456	0.169487983	-0.682686474
813	ATF7IP	0.016621308	0.945579698	1.640351778	0.250807618	0.258692071	TRUE	TRUE	3.552139637	3.118089147	-0.43405049
814	NRXN1	0.016612241	-0.196703477	-0.081951431	-0.311455522	0.258692071	TRUE	TRUE	11.76535631	11.49300609	-0.27235022
815	ZBTB38	0.016692266	0.744831401	1.45260508	0.037057723	0.259477689	TRUE	TRUE	5.263197892	4.170815753	-1.092382139
816	C2orf16	0.016836789	0.238070889	0.4700218	0.006119978	0.260764402	TRUE	TRUE	0.317253182	0.355573481	0.0383203
817	GMEB1	0.016823947	-0.082687775	0.293823409	-0.459198959	0.260764402	TRUE	TRUE	0.869861221	0.633662677	-0.236198544
818	PSD3	0.016830864	-0.769690977	-0.164235628	-1.375146326	0.260764402	TRUE	TRUE	7.097800165	5.347124085	-1.75067608
819	ANKRD18B	0.016880689	0.236195087	0.667194494	-0.194804319	0.261067395	TRUE	TRUE	1.118214939	0.789328246	-0.328886693
820	DYNC1LI2	0.01693878	1.041791791	1.75857411	0.325009471	0.261067395	TRUE	TRUE	3.676127743	2.83436604	-0.841761703
821	RAB2A	0.016923904	0.54752597	1.295510824	-0.200458885	0.261067395	TRUE	TRUE	5.345850227	4.415772798	-0.930077429
822	SLC8A1	0.016912203	-0.241694329	-0.05913463	-0.424254027	0.261067395	TRUE	TRUE	9.613990265	8.854937076	-0.759053189
823	CEP112	0.01700022	-0.916322271	-0.172193992	-1.660450551	0.26169597	TRUE	TRUE	6.500520804	4.59983523	-1.900685573
824	ENSG00000254604	0.017072008	0.435449251	1.277653159	-0.406754657	0.262482122	TRUE	TRUE	4.225348589	3.479543157	-0.745805431
825	APOLD1	0.017108591	0.238619105	0.514270056	-0.037031845	0.26272574	TRUE	TRUE	0.51635306	0.433839823	-0.082513237
826	AGBL4	0.017160127	-0.219751478	-0.065002578	-0.374500379	0.263105955	TRUE	TRUE	9.964225762	9.086862922	-0.87736284
827	ENSG00000291203	0.017195653	0.793792092	1.3224722	0.265111984	0.263105955	TRUE	TRUE	6.923383157	6.22527943	-0.698103726
828	PCBP1-AS1	0.017193381	1.014578987	1.725807159	0.303350814	0.263105955	TRUE	TRUE	4.608231669	4.222952493	-0.385279176
829	PLXNA4	0.017218795	0.490716971	0.882517667	0.098916275	0.263142231	TRUE	TRUE	8.009324255	6.951352434	-1.057971821
830	ENSG00000250244	0.017258857	0.405750008	0.723218956	0.088281059	0.263355712	TRUE	TRUE	0.810359302	0.636776456	-0.173582846
831	SIMC1	0.017274339	0.216768533	0.86729946	-0.433762394	0.263355712	TRUE	TRUE	3.171717154	2.034618959	-1.137098195
832	RALGAPA2	0.017328345	-1.116253789	-0.392856998	-1.83965058	0.263861541	TRUE	TRUE	5.279584618	3.031312357	-2.248272261
833	REXO1	0.017411811	0.275577878	0.588866729	-0.037710972	0.2648142	TRUE	TRUE	0.902439755	0.51422394	-0.388215815
834	CATSPERG	0.017501038	0.356702141	0.591746678	0.121657604	0.265508667	TRUE	TRUE	0.296983929	0.400700074	0.103716145
835	CFAP100	0.017541302	0.286758392	0.529081776	0.044435007	0.265508667	TRUE	TRUE	0.388626408	0.383739291	-0.004887118
836	LINC00680	0.017489586	0.300600229	0.613537891	-0.012337433	0.265508667	TRUE	TRUE	1.351531292	0.546132924	-0.805398368
837	MORN1	0.017524139	0.675480913	1.119403761	0.231558065	0.265508667	TRUE	TRUE	1.652653625	1.142271832	-0.510381793
838	KCNMB2	0.017577259	0.631928455	1.162651506	0.101205404	0.265604511	TRUE	TRUE	1.656700209	1.523214275	-0.133485934
839	NEIL1	0.017589564	-0.473447139	-0.05589397	-0.891000309	0.265604511	TRUE	TRUE	1.342707859	0.591373201	-0.751334658
840	ENSG00000287042	0.017734246	-0.303733751	0.542165391	-1.149632893	0.266941119	TRUE	TRUE	5.515866181	4.224475238	-1.291390943
841	LRRC39	0.017726515	0.470763949	0.91431054	0.027217359	0.266941119	TRUE	TRUE	1.105286693	1.281905638	0.176618945
842	ZNF589	0.017741292	0.775134949	1.315054073	0.235215825	0.266941119	TRUE	TRUE	1.972535935	1.707226752	-0.265309182
843	VPS8	0.017868136	0.571805911	1.248439239	-0.104827416	0.268530744	TRUE	TRUE	6.249561233	5.477154717	-0.772406516
844	SUMF1	0.017936768	1.216417107	2.03979124	0.393042974	0.269242788	TRUE	TRUE	5.271445045	5.373253965	0.10180892
845	PCSK2	0.017997195	-0.312779349	0.004576973	-0.630135672	0.269511193	TRUE	TRUE	8.646044556	6.948668361	-1.697376195
846	RABGAP1L	0.017981827	-0.23790903	-0.066412654	-0.409405406	0.269511193	TRUE	TRUE	9.218211296	8.556420772	-0.661790524
847	ABO	0.018253754	0.199986187	0.459347087	-0.059374712	0.269530082	TRUE	TRUE	0.370370383	0.363768044	-0.006602339
848	CARS1	0.018120974	0.882735242	1.555921599	0.209548885	0.269530082	TRUE	TRUE	2.233298256	1.866496967	-0.366801289
849	CLSTN1	0.018126378	-0.447433958	-0.056578042	-0.838289874	0.269530082	TRUE	TRUE	7.248067261	5.498306095	-1.749761165
850	CPNE4	0.018217434	-1.171263506	-0.419081516	-1.923445496	0.269530082	TRUE	TRUE	5.91856141	3.105989402	-2.812572008
851	DCLK1	0.018165272	0.176473944	0.338770897	0.014176991	0.269530082	TRUE	TRUE	9.89019485	9.887105469	-0.00308938
852	DNAH11	0.018218648	-0.023006452	0.246117697	-0.2921306	0.269530082	TRUE	TRUE	0.472163612	0.250047815	-0.222115798
853	EBF4	0.018057721	0.389694569	0.657635454	0.121753683	0.269530082	TRUE	TRUE	0.264555444	0.540949927	0.276394483
854	FAM78B	0.018112253	-0.915315408	-0.307496018	-1.523134797	0.269530082	TRUE	TRUE	3.113327734	1.364314928	-1.749012806
855	LINC01331	0.018154104	0.784255363	1.371294129	0.197216597	0.269530082	TRUE	TRUE	2.15437287	1.347326194	-0.807046677
856	MOB3B	0.018179405	-0.641372465	-0.073255902	-1.209489027	0.269530082	TRUE	TRUE	2.325791198	1.009491197	-1.316300001
857	TMEM161B	0.018243803	0.194035461	0.825079902	-0.43700898	0.269530082	TRUE	TRUE	3.040724767	1.816982177	-1.223742591
858	XYLT1	0.018230245	0.187411493	0.998540294	-0.623717307	0.269530082	TRUE	TRUE	5.889995098	4.088600648	-1.80139445
859	SNAP23	0.018292728	1.01943688	1.71230502	0.326568741	0.269791113	TRUE	TRUE	2.494333359	1.823938417	-0.670394941
860	NCLN	0.018317046	-0.141638883	0.220033415	-0.503311181	0.269835639	TRUE	TRUE	1.288905588	0.483049351	-0.805856238
861	AP4E1	0.018391425	0.812387398	1.439025533	0.185749263	0.270302734	TRUE	TRUE	2.473326092	1.859812098	-0.613513994
862	SFT2D1	0.018377822	-0.369571417	0.0290832	-0.768226034	0.270302734	TRUE	TRUE	1.473868173	0.488236746	-0.985631428
863	BACE2	0.018495225	0.991357086	1.767259823	0.215454349	0.270596047	TRUE	TRUE	3.095738506	2.948217397	-0.147521109
864	BHLHE41	0.018603612	-0.107324561	0.177865512	-0.392514633	0.270596047	TRUE	TRUE	0.714461926	0.28317281	-0.431289116
865	CDC40	0.018588231	0.92956379	1.601683953	0.257443628	0.270596047	TRUE	TRUE	5.724660503	4.882721651	-0.841938852
866	NCKIPSD	0.018537163	-0.235476661	0.180335824	-0.651289146	0.270596047	TRUE	TRUE	1.390886377	0.634919881	-0.755966496
867	PCDH9-AS4	0.018598717	0.6134549	1.525187631	-0.29827783	0.270596047	TRUE	TRUE	4.428959003	3.678791902	-0.750167101
868	RETREG1-AS1	0.01857922	-0.598434051	-0.231111062	-0.96575704	0.270596047	TRUE	TRUE	0.748767832	0.280372775	-0.468395057
869	RNF144A	0.01845518	0.27354004	0.538867206	0.008212874	0.270596047	TRUE	TRUE	7.893144416	7.906032119	0.012887703
870	SPDYE2	0.018565177	-0.973539151	-0.241944704	-1.705133597	0.270596047	TRUE	TRUE	2.461032887	1.290937209	-1.170095679
871	TPT1-AS1	0.018435982	0.026578712	0.734737342	-0.681579918	0.270596047	TRUE	TRUE	4.475166664	3.47254894	-1.002617724
872	SPRY3	0.018631354	-0.784340904	-0.22756477	-1.341117038	0.270688783	TRUE	TRUE	2.544441753	1.025204993	-1.51923676
873	CD276	0.018753529	-0.090609055	0.444832881	-0.626050991	0.271729201	TRUE	TRUE	2.05888516	1.313283896	-0.745601265
874	DDX5	0.018835044	0.765189377	1.324983398	0.205395357	0.271729201	TRUE	TRUE	6.682571517	6.038511552	-0.644059966
875	DONSON	0.018766439	0.091167937	0.462276286	-0.279940411	0.271729201	TRUE	TRUE	0.965684445	0.675295553	-0.290388892
876	ENSG00000269967	0.018847094	0.345466214	0.674682182	0.016250246	0.271729201	TRUE	TRUE	0.448790288	0.350172004	-0.098618284
877	FAT3	0.018829289	-0.352515311	-0.045859839	-0.659170783	0.271729201	TRUE	TRUE	9.072211603	8.161263273	-0.91094833
878	PGRMC1	0.018853103	0.681304426	1.148242363	0.21436649	0.271729201	TRUE	TRUE	1.704343637	1.250325299	-0.454018338
879	PTER	0.018841464	0.376528207	0.632676579	0.120379834	0.271729201	TRUE	TRUE	0.478682984	0.484597346	0.005914362
880	LINC03076	0.018929052	1.066774533	1.832137763	0.301411304	0.272513814	TRUE	TRUE	3.600310619	2.722717397	-0.877593221
881	ENSG00000290796	0.019017726	0.0095306	0.257692905	-0.238631704	0.272964241	TRUE	TRUE	0.521324147	0.287302508	-0.234021639
882	FAP	0.019007082	0.726666733	1.29625231	0.157081156	0.272964241	TRUE	TRUE	1.83770814	1.913917331	0.076209192
883	NPIPB13	0.019024976	-0.859159368	-0.118807582	-1.599511155	0.272964241	TRUE	TRUE	4.534922804	2.40388275	-2.131040055
884	KIF9-AS1	0.019048379	-0.310625315	0.526929873	-1.148180504	0.272990851	TRUE	TRUE	5.148958685	3.230738898	-1.918219788
885	ST6GALNAC3	0.019174796	-0.959144554	-0.243861381	-1.674427727	0.27449208	TRUE	TRUE	4.797661869	2.760999045	-2.036662824
886	IGFBP5	0.019242971	0.58883049	0.985765596	0.191895384	0.275157109	TRUE	TRUE	0.935808679	1.009372332	0.073563653
887	DDX20	0.019284537	0.441640868	0.911714102	-0.028432365	0.275440581	TRUE	TRUE	1.005761609	0.924940349	-0.08082126
888	ENSG00000268119	0.019363285	-0.582998024	-0.156084768	-1.009911281	0.275940585	TRUE	TRUE	2.421388856	0.504971047	-1.916417809
889	NOCT	0.019344392	0.526665568	0.912061817	0.14126932	0.275940585	TRUE	TRUE	0.993864758	0.8649533	-0.128911457
890	PTPRD	0.019384886	-0.200423915	-0.060742486	-0.340105345	0.275940585	TRUE	TRUE	11.99379916	11.51971914	-0.474080016
891	CYB5R3	0.019509438	0.495321826	0.828631388	0.162012263	0.276411922	TRUE	TRUE	0.919229766	0.734519131	-0.184710635
892	EIF3I	0.019472536	0.261092843	0.525621464	-0.003435777	0.276411922	TRUE	TRUE	0.589682635	0.463591867	-0.126090768
893	ENSG00000258580	0.0195169	0.91275578	1.51671936	0.308792201	0.276411922	TRUE	TRUE	2.142222446	1.878442734	-0.263779712
894	ITM2B	0.019487152	-1.00286916	-0.314698454	-1.691039866	0.276411922	TRUE	TRUE	5.432214997	3.34586558	-2.086349417
895	SRP68	0.019527087	0.156914019	0.503484758	-0.18965672	0.276411922	TRUE	TRUE	1.087456868	0.590336593	-0.497120275
896	R3HDM1	0.019558063	0.118489465	0.280681382	-0.043702451	0.276541402	TRUE	TRUE	9.518068146	9.445585271	-0.072482874
897	SLFN5	0.019591045	0.231301975	0.503057969	-0.040454019	0.276698944	TRUE	TRUE	0.344389618	0.454590454	0.110200836
898	BBX	0.019614003	-0.663125773	0.217091501	-1.543343047	0.2767147	TRUE	TRUE	5.452270637	3.152480844	-2.299789793
899	SHROOM3	0.019665305	1.148724145	1.855964242	0.441484049	0.277129869	TRUE	TRUE	3.558785511	2.787150881	-0.77163463
900	CYP4V2	0.019763968	0.690189211	1.203932738	0.176445685	0.277683034	TRUE	TRUE	1.518306351	1.10318091	-0.415125441
901	CYREN	0.019791985	-0.095435215	0.296837306	-0.487707736	0.277683034	TRUE	TRUE	1.100620471	0.649705573	-0.450914898
902	PIDD1	0.019735253	-0.343027641	-0.030457341	-0.655597941	0.277683034	TRUE	TRUE	0.447319873	0.279356908	-0.167962965
903	PRDM8	0.01981415	0.300760901	0.768927561	-0.167405759	0.277683034	TRUE	TRUE	1.709209117	0.975805823	-0.733403294
904	SRSF11	0.019794945	0.404015583	0.874302068	-0.066270903	0.277683034	TRUE	TRUE	7.111150479	6.889347058	-0.221803421
905	ENSG00000233928	0.019931735	-0.716824362	-0.156607713	-1.277041012	0.279022262	TRUE	TRUE	7.466563985	5.812729226	-1.653834759
906	ENSG00000286480	0.019988023	0.815663501	1.447569824	0.183757178	0.279265791	TRUE	TRUE	2.314043358	1.911084139	-0.402959219
907	MEF2A	0.019993218	-0.484374937	-0.117261658	-0.851488216	0.279265791	TRUE	TRUE	7.727735977	6.343970332	-1.383765644
908	ERP44	0.020044829	0.768615185	1.61622618	-0.078995809	0.279678353	TRUE	TRUE	4.575945431	3.13318476	-1.442760671
909	OPTN	0.020125543	1.188421968	2.033069494	0.343774442	0.280495603	TRUE	TRUE	4.517955402	3.316933062	-1.20102234
910	WARS1	0.020238422	0.651830243	1.083280506	0.220379979	0.281758866	TRUE	TRUE	1.251378832	1.115396541	-0.135982291
911	ZNF253	0.020324536	-0.163247275	0.275538101	-0.602032652	0.282647141	TRUE	TRUE	1.731442552	0.755744093	-0.975698458
912	DLGAP1-AS1	0.020406731	-0.501712257	0.001405577	-1.004830092	0.282951506	TRUE	TRUE	1.630075185	1.129234801	-0.500840384
913	LRFN5	0.02039014	-0.244790521	-0.095575214	-0.394005828	0.282951506	TRUE	TRUE	9.938046198	9.150571044	-0.787475154
914	PPWD1	0.020413425	-0.049106456	0.528160705	-0.626373616	0.282951506	TRUE	TRUE	2.663803625	1.574643298	-1.089160327
915	DIO2	0.020473818	-0.415970661	-0.100652978	-0.731288344	0.283168997	TRUE	TRUE	0.705453531	0.176028242	-0.529425289
916	PDP1	0.020453114	0.75901425	1.580777912	-0.062749412	0.283168997	TRUE	TRUE	5.553085906	3.823755687	-1.729330218
917	HNRNPK-AS1	0.020582281	0.26045615	0.667555403	-0.146643103	0.283739848	TRUE	TRUE	1.248392114	0.839597541	-0.408794573
918	LINC01090	0.020567234	-0.604555972	-0.145926942	-1.063185001	0.283739848	TRUE	TRUE	1.454603191	0.371677089	-1.082926102
919	P2RX5	0.020581392	-0.402878285	-0.077202114	-0.728554455	0.283739848	TRUE	TRUE	0.848790389	0.228967308	-0.619823081
920	ARHGAP9	0.020619264	0.366836511	0.756344922	-0.022671899	0.283752064	TRUE	TRUE	1.201214744	0.797992462	-0.403222282
921	GCFC2	0.020650359	-0.754267023	-0.075621625	-1.43291242	0.283752064	TRUE	TRUE	3.631272284	1.891460402	-1.739811882
922	RGPD8	0.020642096	-0.046833781	0.447600379	-0.541267942	0.283752064	TRUE	TRUE	1.444908258	0.853625789	-0.591282469
923	JMJD1C	0.020676324	-0.212503219	-0.075724399	-0.34928204	0.283801027	TRUE	TRUE	9.661535393	9.177609877	-0.483925516
924	KNOP1	0.02074022	-0.324267762	0.04189381	-0.690429334	0.283819254	TRUE	TRUE	0.766762631	0.306051695	-0.460710936
925	RAD51D	0.02074486	-0.22281013	0.237586765	-0.683207025	0.283819254	TRUE	TRUE	1.766723816	0.834703837	-0.932019979
926	UBE2Q2	0.020725559	-0.145527202	0.363826707	-0.654881111	0.283819254	TRUE	TRUE	1.962994363	1.099411315	-0.863583049
927	ERMARD	0.020776637	0.439724836	0.755810531	0.123639141	0.283947378	TRUE	TRUE	0.795274798	0.617022958	-0.17825184
928	MYT1	0.020947313	-0.052162447	0.225861131	-0.330186024	0.285663622	TRUE	TRUE	0.437545381	0.26509776	-0.172447621
929	PLK2	0.020936456	-0.688749349	-0.20992137	-1.167577329	0.285663622	TRUE	TRUE	1.8402886	0.745484268	-1.094804332
930	ZNF721	0.021003635	-0.494858645	0.29997948	-1.289696771	0.286123715	TRUE	TRUE	6.254703595	5.120765378	-1.133938217
931	C4orf50	0.021136022	0.69407787	1.395915405	-0.007759665	0.286687924	TRUE	TRUE	3.660460692	2.43882321	-1.221637482
932	DNMT3A	0.021095592	1.147484701	1.943172372	0.351797031	0.286687924	TRUE	TRUE	4.764740264	3.967409943	-0.797330322
933	KIAA2026	0.021109518	0.554589538	1.25086722	-0.141688143	0.286687924	TRUE	TRUE	5.216814901	4.058128872	-1.158686029
934	MANSC1	0.021158198	-0.375429652	0.018084354	-0.768943658	0.286687924	TRUE	TRUE	1.284683076	0.495690576	-0.7889925
935	ZNF280D	0.021134464	-0.575704396	0.097765809	-1.249174602	0.286687924	TRUE	TRUE	5.690393815	3.952062265	-1.73833155
936	COX7A2	0.021185302	0.417187464	0.791138977	0.043235951	0.286748491	TRUE	TRUE	1.294390515	0.792413397	-0.501977118
937	BOD1L1	0.021247123	-0.270402956	0.419853349	-0.960659262	0.286972067	TRUE	TRUE	3.952397095	2.417471034	-1.534926062
938	DPY19L4	0.021233186	0.32714555	0.74718764	-0.09289654	0.286972067	TRUE	TRUE	1.240424297	0.94857981	-0.291844487
939	CDKN2D	0.021424882	-0.497987769	-0.127737506	-0.868238031	0.288539863	TRUE	TRUE	1.189635045	0.337060587	-0.852574458
940	ENSG00000145063	0.021436792	-0.721892928	-0.222166364	-1.221619492	0.288539863	TRUE	TRUE	2.007031224	0.464268108	-1.542763116
941	ENSG00000287968	0.021450945	0.263904337	0.466736151	0.061072524	0.288539863	TRUE	TRUE	0.426582524	0.298002209	-0.128580316
942	GLRB	0.021499852	-0.604804064	0.008741888	-1.218350016	0.288539863	TRUE	TRUE	6.905864865	4.671303133	-2.234561732
943	PRPF3	0.021462405	0.496372926	0.974898223	0.017847629	0.288539863	TRUE	TRUE	1.577019917	1.238396352	-0.338623564
944	SLC44A1	0.021487836	0.554828999	0.982006419	0.127651578	0.288539863	TRUE	TRUE	7.205350473	6.965418134	-0.239932339
945	MT-ATP6	0.021525459	-0.960030138	-0.146079745	-1.773980532	0.288577818	TRUE	TRUE	6.990766307	3.883750342	-3.107015965
946	GLCE	0.021739119	0.828608531	1.637404247	0.019812815	0.291101684	TRUE	TRUE	4.004205407	3.164158801	-0.840046605
947	TSC22D1	0.021759673	-0.194273251	0.03579393	-0.424340433	0.291101684	TRUE	TRUE	8.613181859	7.234758521	-1.378423338
948	SLC7A1	0.021854264	0.866005461	1.560870365	0.171140557	0.29205873	TRUE	TRUE	2.427565298	2.08090046	-0.346664838
949	BDNF	0.021993188	0.322226467	0.610628127	0.033824807	0.293529139	TRUE	TRUE	0.526766819	0.51066563	-0.016101189
950	DICER1	0.022010631	0.901539005	1.626854872	0.176223137	0.293529139	TRUE	TRUE	5.066494345	3.865345628	-1.201148716
951	C11orf87	0.022045015	-0.949175306	-0.28661898	-1.611731632	0.293574321	TRUE	TRUE	3.265857602	1.280431934	-1.985425668
952	RNF6	0.022060364	0.536785483	0.927033312	0.146537655	0.293574321	TRUE	TRUE	1.012720808	0.737209826	-0.275510981
953	CAMLG	0.022093283	0.817673129	1.387668997	0.24767726	0.293703878	TRUE	TRUE	2.480924549	1.722685168	-0.758239381
954	CDKL2	0.022301357	0.362523427	0.981106599	-0.256059744	0.294321565	TRUE	TRUE	2.71127939	1.898468959	-0.812810431
955	COX7C	0.022278081	-0.197164627	0.18219396	-0.576523214	0.294321565	TRUE	TRUE	1.332124807	0.460033367	-0.87209144
956	EIF3A	0.02227403	0.323226522	1.002109489	-0.355656444	0.294321565	TRUE	TRUE	3.45790248	2.466518088	-0.991384391
957	GSPT1	0.022302368	1.015844288	1.737208637	0.294479938	0.294321565	TRUE	TRUE	4.060000463	3.192260648	-0.867739814
958	LINC00907	0.022222429	0.755512537	1.306805153	0.20421992	0.294321565	TRUE	TRUE	1.211827045	1.700307925	0.488480881
959	RASGEF1C	0.02220871	-0.314449233	0.195125164	-0.824023631	0.294321565	TRUE	TRUE	1.541853095	0.71842832	-0.823424776
960	SLC33A1	0.022192001	0.500532666	1.015103381	-0.014038049	0.294321565	TRUE	TRUE	1.871584522	1.306369129	-0.565215393
961	RAB39B	0.022344288	0.369132283	0.659118502	0.079146063	0.294421355	TRUE	TRUE	0.360158594	0.357558325	-0.002600269
962	SGCD	0.022379648	0.988241305	1.765611592	0.210871018	0.294421355	TRUE	TRUE	4.183127571	3.646580297	-0.536547275
963	ZNF136	0.022377056	0.137564733	0.391726768	-0.116597301	0.294421355	TRUE	TRUE	0.52714967	0.320029067	-0.207120603
964	ENSG00000259564	0.022450601	0.843398636	1.568595002	0.118202271	0.294742652	TRUE	TRUE	2.993064588	2.72120324	-0.271861348
965	PPFIA2-AS1	0.022435649	-0.373859837	0.463118018	-1.210837692	0.294742652	TRUE	TRUE	3.370060677	2.560889633	-0.809171045
966	ENSG00000242816	0.022526771	1.192996611	2.050928927	0.335064295	0.295085874	TRUE	TRUE	4.308059616	3.411064058	-0.896995558
967	FGD6	0.022538175	-0.706056485	-0.176892447	-1.235220523	0.295085874	TRUE	TRUE	1.78941795	0.694957323	-1.094460627
968	MTR	0.02254662	-0.92647583	-0.08917541	-1.76377625	0.295085874	TRUE	TRUE	5.154546198	3.282565733	-1.871980465
969	ANKS1B	0.02263555	-0.161936049	-0.043495376	-0.280376722	0.295140378	TRUE	TRUE	11.43215321	11.07912088	-0.353032329
970	CPT1C	0.022643969	-0.570351689	0.002378897	-1.143082275	0.295140378	TRUE	TRUE	2.501178391	1.353656898	-1.147521494
971	FAM13A	0.022641179	-0.998171325	-0.30200561	-1.694337039	0.295140378	TRUE	TRUE	6.396327534	3.679931816	-2.716395718
972	LINC02347	0.022629224	-0.593188834	-0.15955679	-1.026820878	0.295140378	TRUE	TRUE	1.583705592	0.45971391	-1.123991681
973	ECPAS	0.02269036	-0.396416833	0.186287055	-0.979120721	0.295402543	TRUE	TRUE	6.655151805	5.210596385	-1.444555421
974	KIF13A	0.022710717	0.699552673	1.446213666	-0.047108319	0.295402543	TRUE	TRUE	5.546526614	5.024370206	-0.522156409
975	FAM98C	0.022809112	-0.122013738	0.195823355	-0.43985083	0.295771381	TRUE	TRUE	0.960989423	0.374222857	-0.586766566
976	PRKN	0.022774848	-0.274781234	-0.002507201	-0.547055268	0.295771381	TRUE	TRUE	8.354983696	7.50183296	-0.853150737
977	ZNF738	0.022801381	-0.388559101	-0.071949731	-0.705168471	0.295771381	TRUE	TRUE	0.701555091	0.225937492	-0.475617598
978	PLA2G12A	0.022872102	-0.469163376	0.115324644	-1.053651396	0.296284925	TRUE	TRUE	2.580985458	1.324507516	-1.256477942
979	PUDP	0.022937334	0.738024847	1.309105896	0.166943799	0.296826435	TRUE	TRUE	1.768836009	1.577880172	-0.190955837
980	PTPN18	0.022976479	0.487979593	0.937719484	0.038239702	0.297029603	TRUE	TRUE	1.234568896	1.17651593	-0.058052966
981	NME3	0.023045313	0.554234608	0.931858675	0.17661054	0.297615775	TRUE	TRUE	0.869975556	0.928012496	0.05803694
982	ENSG00000285658	0.023098042	-0.37289925	0.277285662	-1.023084161	0.297992972	TRUE	TRUE	2.21729082	1.420119967	-0.797170852
983	BTBD8	0.023125266	-0.96588304	-0.291735253	-1.640030827	0.298040683	TRUE	TRUE	5.702904391	3.540943392	-2.161960999
984	ATAD5	0.023187455	0.255991207	0.846923546	-0.334941132	0.298235404	TRUE	TRUE	2.62602115	1.723378366	-0.902642785
985	NUP210L	0.023172069	-0.915858791	-0.157079047	-1.674638535	0.298235404	TRUE	TRUE	2.672862382	1.036923803	-1.635938578
986	RNF115	0.023254031	0.362345968	1.105731888	-0.381039952	0.298646419	TRUE	TRUE	5.27034693	4.693853026	-0.576493904
987	SOBP	0.023266557	-0.693712946	-0.157825736	-1.229600156	0.298646419	TRUE	TRUE	7.028979629	5.163087044	-1.865892585
988	ENSG00000257004	0.023369757	0.644839409	1.011564289	0.27811453	0.299517427	TRUE	TRUE	0.858093004	0.989464778	0.131371773
989	STMN2	0.023381698	-0.662179011	0.1868014	-1.511159422	0.299517427	TRUE	TRUE	6.272630425	3.583674917	-2.688955508
990	DLG1	0.02342506	-0.279841273	-0.07137095	-0.488311596	0.299769789	TRUE	TRUE	8.195927644	6.69189582	-1.504031824
991	CCDC138	0.023530956	0.987764945	1.69228033	0.283249561	0.300821066	TRUE	TRUE	3.895662756	3.105247177	-0.790415579
992	TOMM70	0.023588312	0.49865807	1.121410375	-0.124094234	0.301250331	TRUE	TRUE	2.837119082	2.140596253	-0.696522828
993	GALNTL6	0.023640279	-1.2634688	-0.304399759	-2.222537842	0.301306529	TRUE	TRUE	6.169372846	3.592614165	-2.576758681
994	LINC00106	0.023620754	0.495259893	0.857095084	0.133424703	0.301306529	TRUE	TRUE	0.529611493	0.666445333	0.13683384
995	TFDP2	0.023743527	-0.662648278	-0.005388194	-1.319908361	0.30231834	TRUE	TRUE	6.639886639	4.547824036	-2.092062603
996	PDE7B-AS1	0.023797793	0.197379968	0.547582463	-0.152822527	0.302492523	TRUE	TRUE	1.211436908	0.620102277	-0.591334631
997	SCAMP5	0.023804961	0.790345975	1.483941974	0.096749976	0.302492523	TRUE	TRUE	3.832799769	3.250133857	-0.582665913
998	ENSG00000273367	0.02388088	-0.317497658	0.01624886	-0.651244175	0.303153174	TRUE	TRUE	0.828800432	0.287205486	-0.541594946
999	ATP5MC1	0.023962424	-0.315566265	-0.014797556	-0.616334974	0.303276676	TRUE	TRUE	0.969629347	0.271893563	-0.697735784
1000	CCDC171	0.023925062	0.518916281	1.193594214	-0.155761653	0.303276676	TRUE	TRUE	6.377203725	5.02656958	-1.350634145
1001	NUBPL	0.023949459	0.341122122	1.030508008	-0.348263764	0.303276676	TRUE	TRUE	3.700822865	2.980942175	-0.719880691
1002	EPM2A-DT	0.024169715	0.932171916	1.599030663	0.265313168	0.305594926	TRUE	TRUE	2.941976596	2.267317488	-0.674659108
1003	XPOT	0.024201877	0.472629516	0.986844475	-0.041585443	0.305696494	TRUE	TRUE	1.846265399	1.489197049	-0.35706835
1004	ENSG00000267922	0.024298168	0.265683847	0.816751361	-0.285383667	0.306301974	TRUE	TRUE	1.633341982	1.417015418	-0.216326564
1005	XRN1	0.024292432	-0.59178833	0.168288179	-1.351864838	0.306301974	TRUE	TRUE	5.723240512	3.738708177	-1.984532335
1006	GPR155	0.024345211	-0.670411527	0.123047372	-1.463870426	0.306589941	TRUE	TRUE	4.556595462	2.470577856	-2.086017605
1007	AK4	0.024398721	-0.818924296	-0.248929493	-1.388919099	0.306626985	TRUE	TRUE	2.642664244	1.178924436	-1.463739808
1008	PKN1	0.024420762	0.226000804	0.474222478	-0.022220871	0.306626985	TRUE	TRUE	0.181136567	0.475346928	0.29421036
1009	VWC2L	0.024387733	-0.682342145	-0.163943671	-1.20074062	0.306626985	TRUE	TRUE	1.991781652	0.637584775	-1.354196877
1010	PKP4	0.02445368	-0.157145703	0.234726504	-0.54901791	0.306736314	TRUE	TRUE	7.564478536	6.287080047	-1.277398489
1011	ENOSF1	0.024556743	0.305852417	0.563077554	0.048627279	0.306813978	TRUE	TRUE	0.14542541	0.636873093	0.491447683
1012	GABRG3	0.024552029	-0.635214162	-0.205531556	-1.064896767	0.306813978	TRUE	TRUE	8.403228294	5.751962935	-2.65126536
1013	GPRASP2	0.024513626	-0.523142063	-0.109738859	-0.936545267	0.306813978	TRUE	TRUE	1.416159246	0.460939936	-0.95521931
1014	NSUN5P1	0.02451154	0.554185536	0.940778013	0.167593059	0.306813978	TRUE	TRUE	0.987916921	0.948112949	-0.039803972
1015	C2orf27A	0.024628804	0.798899976	1.407111014	0.190688939	0.307043075	TRUE	TRUE	2.291723762	1.475240748	-0.816483015
1016	CALN1	0.024672022	-1.014211622	-0.261491467	-1.766931777	0.307043075	TRUE	TRUE	6.412870486	4.437317891	-1.975552595
1017	MAGED2	0.024667107	0.239720966	0.500689382	-0.02124745	0.307043075	TRUE	TRUE	0.603206812	0.430617483	-0.17258933
1018	SLC25A42	0.02465482	0.722692955	1.237829256	0.207556654	0.307043075	TRUE	TRUE	1.433531432	1.144677751	-0.288853682
1019	ADAM32	0.024838829	1.049881613	1.920168594	0.179594631	0.307592606	TRUE	TRUE	3.313304535	2.186949059	-1.126355476
1020	ADCYAP1R1	0.02484755	0.461531641	0.81266575	0.110397533	0.307592606	TRUE	TRUE	0.795609028	0.703432271	-0.092176757
1021	ENSG00000233099	0.024844631	0.377499914	0.640212633	0.114787195	0.307592606	TRUE	TRUE	0.505644966	0.474126168	-0.031518799
1022	HULC	0.024760341	1.020155803	1.799318291	0.240993316	0.307592606	TRUE	TRUE	5.372357329	4.887235382	-0.485121947
1023	MXI1	0.024849102	-1.044636454	-0.33707769	-1.752195217	0.307592606	TRUE	TRUE	3.406720431	1.533211088	-1.873509343
1024	MYRFL	0.024861854	-0.455641615	-0.099250638	-0.812032592	0.307592606	TRUE	TRUE	1.237171123	0.319505496	-0.917665627
1025	STMN1	0.024918892	1.107090448	1.902990638	0.311190259	0.307997504	TRUE	TRUE	3.824639085	2.600635052	-1.224004032
1026	ANAPC5	0.024981283	0.576424044	1.276348744	-0.123500655	0.308155864	TRUE	TRUE	3.813461577	2.668266286	-1.14519529
1027	ENSG00000291242	0.025004675	-0.656562773	0.018054682	-1.331180228	0.308155864	TRUE	TRUE	3.724433562	1.937370799	-1.787062763
1028	MBOAT2	0.025001876	-0.647622314	-0.071328269	-1.223916359	0.308155864	TRUE	TRUE	6.902225812	4.547560581	-2.35466523
1029	NDUFAF5	0.025131449	-0.024120583	0.60277262	-0.651013785	0.309417226	TRUE	TRUE	2.857356025	1.866385647	-0.990970378
1030	ADCY8	0.02534438	0.403376675	0.822262999	-0.015509648	0.311735874	TRUE	TRUE	0.607210952	0.993050377	0.385839425
1031	LINC00571	0.025406119	0.334345962	0.760093492	-0.091401568	0.312192166	TRUE	TRUE	0.946369062	1.050999672	0.104630611
1032	ENSG00000286655	0.025482963	0.216752612	0.463710069	-0.030204845	0.312592438	TRUE	TRUE	0.556877961	0.357401861	-0.1994761
1033	NME9	0.025488041	-0.642036512	0.013659238	-1.297732262	0.312592438	TRUE	TRUE	3.340888685	1.985004137	-1.355884547
1034	PGM3	0.025567707	0.914060769	1.56642904	0.261692498	0.313266233	TRUE	TRUE	2.749198458	2.572290498	-0.17690796
1035	KTN1-AS1	0.02575479	-0.355141895	0.097958921	-0.808242711	0.314949263	TRUE	TRUE	1.720949508	0.673101063	-1.047848445
1036	SLC25A13	0.02574341	0.479746684	1.059608967	-0.100115599	0.314949263	TRUE	TRUE	1.973002587	1.715138016	-0.257864572
1037	CNR1	0.025892351	-0.836156809	-0.155943932	-1.516369686	0.315413646	TRUE	TRUE	3.716546046	1.865970027	-1.850576019
1038	EIF4E1B	0.025831067	0.385482533	0.70213113	0.068833936	0.315413646	TRUE	TRUE	0.556074561	0.611164646	0.055090085
1039	RAB3C	0.025883459	-0.236059056	0.612123247	-1.084241358	0.315413646	TRUE	TRUE	6.347597767	3.923226771	-2.424370997
1040	RPL7	0.025855905	-0.543079212	-0.103281482	-0.982876943	0.315413646	TRUE	TRUE	1.68170732	0.61288521	-1.06882211
1041	ARID5B	0.025973828	-0.483817106	0.198755609	-1.166389822	0.315496093	TRUE	TRUE	6.25945186	4.151971114	-2.107480745
1042	ENSG00000286412	0.025957161	0.232663277	0.513521144	-0.048194589	0.315496093	TRUE	TRUE	0.759395773	0.483783986	-0.275611787
1043	MAP7	0.025966013	0.289225593	0.483044655	0.095406532	0.315496093	TRUE	TRUE	8.074792002	7.814443679	-0.260348323
1044	ANKH	0.026079368	-0.410854286	0.067177489	-0.88888606	0.315637426	TRUE	TRUE	7.248507835	5.46687206	-1.781635775
1045	CCDC146	0.026067179	-0.537000896	0.126666758	-1.20066855	0.315637426	TRUE	TRUE	3.447845478	1.961153609	-1.486691869
1046	SEMA3D	0.026110034	0.446018557	0.801513092	0.090524022	0.315637426	TRUE	TRUE	0.259693557	0.935587851	0.675894294
1047	UNC80	0.026090703	-0.28768582	-0.043882685	-0.531488954	0.315637426	TRUE	TRUE	8.351314162	7.178433382	-1.17288078
1048	VASH1	0.026088594	0.292488817	0.63289975	-0.047922116	0.315637426	TRUE	TRUE	0.765459538	0.674204658	-0.09125488
1049	CNOT4	0.026379014	0.58117075	1.388170203	-0.225828702	0.315680231	TRUE	TRUE	5.83844849	4.314928963	-1.523519527
1050	CREG2	0.026292569	1.021877149	1.769929443	0.273824855	0.315680231	TRUE	TRUE	6.241494812	5.015158738	-1.226336074
1051	FBXO30	0.026308738	0.082020556	0.418124327	-0.254083215	0.315680231	TRUE	TRUE	0.885965087	0.553688064	-0.332277023
1052	IFNAR1	0.026176658	0.721009928	1.231351628	0.210668227	0.315680231	TRUE	TRUE	1.939231447	1.391984625	-0.547246822
1053	INO80	0.02621948	0.973661133	1.681999663	0.265322604	0.315680231	TRUE	TRUE	4.384280766	3.6741923	-0.710088466
1054	KMT2C	0.026212966	-0.062605591	0.350829489	-0.476040671	0.315680231	TRUE	TRUE	7.467055613	6.412837972	-1.054217641
1055	LINC00869	0.026437503	-0.633017775	-0.120780797	-1.145254754	0.315680231	TRUE	TRUE	1.981241894	0.755560444	-1.22568145
1056	MITD1	0.026327959	-0.613530485	-0.07312235	-1.153938619	0.315680231	TRUE	TRUE	1.912220302	0.759383633	-1.152836668
1057	NCAM1	0.026223242	0.22804248	0.389552347	0.066532613	0.315680231	TRUE	TRUE	8.741902461	8.615771979	-0.126130482
1058	PAPPA2	0.026411053	0.27738222	0.610329285	-0.055564845	0.315680231	TRUE	TRUE	0.650357857	0.694745586	0.04438773
1059	POU2F2	0.026418474	-0.708481889	-0.048319904	-1.368643873	0.315680231	TRUE	TRUE	2.92880776	1.682340921	-1.246466839
1060	RAB27B	0.026380485	-1.149455483	-0.34903917	-1.949871797	0.315680231	TRUE	TRUE	5.797810595	3.077105547	-2.720705047
1061	SLC26A8	0.02627471	0.172876432	0.569048198	-0.223295334	0.315680231	TRUE	TRUE	0.927562351	0.730250293	-0.197312058
1062	AHRR	0.026519486	0.287520032	0.565988367	0.009051696	0.316360988	TRUE	TRUE	0.25564394	0.575602936	0.319958996
1063	ARL6IP1	0.026772322	-1.092674919	-0.317624525	-1.867725312	0.317434369	TRUE	TRUE	4.42005535	1.814569168	-2.605486182
1064	BRI3	0.02664318	0.578313466	1.002047636	0.154579297	0.317434369	TRUE	TRUE	1.262075364	1.031232515	-0.230842849
1065	DPP10-AS1	0.026688965	-0.162271329	0.453861849	-0.778404506	0.317434369	TRUE	TRUE	2.967274897	1.618854046	-1.348420851
1066	ENSG00000290560	0.02688508	0.221736126	0.445125435	-0.001653183	0.317434369	TRUE	TRUE	0.321586594	0.344122489	0.022535895
1067	GPR63	0.026878246	-0.818547425	-0.166758995	-1.470335855	0.317434369	TRUE	TRUE	3.639955177	1.71762412	-1.922331056
1068	PMEPA1	0.026814668	-0.452356185	-0.05997671	-0.844735659	0.317434369	TRUE	TRUE	0.846479524	0.207131319	-0.639348205
1069	PRKAG2	0.026797921	-0.265063609	-0.032584439	-0.49754278	0.317434369	TRUE	TRUE	8.243421985	6.588311142	-1.655110844
1070	SLC12A2	0.02680468	-0.774356863	-0.052341826	-1.4963719	0.317434369	TRUE	TRUE	5.5778802	3.343759212	-2.234120988
1071	SLC16A1-AS1	0.026827161	-1.103965368	-0.299045838	-1.908884898	0.317434369	TRUE	TRUE	5.013864404	3.083127855	-1.93073655
1072	TCEA1	0.026846025	0.702082379	1.291123893	0.113040865	0.317434369	TRUE	TRUE	2.260698884	1.907649956	-0.353048928
1073	TRPM3	0.026714169	-1.177495871	-0.326931703	-2.028060039	0.317434369	TRUE	TRUE	6.547184424	3.63025273	-2.916931694
1074	FGF10	0.026946937	-0.328075821	-0.012681181	-0.643470461	0.317471216	TRUE	TRUE	0.68631485	0.111059575	-0.575255275
1075	NQO2	0.026947923	-0.493180599	0.116145582	-1.10250678	0.317471216	TRUE	TRUE	2.958940247	1.558279292	-1.400660955
1076	SUN2	0.026963377	0.52904799	0.92196804	0.136127939	0.317471216	TRUE	TRUE	1.110589197	0.917177429	-0.193411768
1077	MED24	0.027072782	0.710765763	1.227007983	0.194523544	0.318463393	TRUE	TRUE	1.657200106	1.306779211	-0.350420895
1078	ENSG00000254687	0.027181032	0.512219155	0.889630656	0.134807654	0.319213016	TRUE	TRUE	0.807482532	0.706292897	-0.101189635
1079	ZCCHC2	0.027186901	-1.01236351	-0.311434362	-1.713292658	0.319213016	TRUE	TRUE	4.26732841	2.53397997	-1.73334844
1080	PHF20	0.027265004	-0.508933045	0.188318447	-1.206184537	0.319242453	TRUE	TRUE	3.887822918	2.834552451	-1.053270467
1081	PSPC1	0.027247154	0.444133937	0.803516277	0.084751596	0.319242453	TRUE	TRUE	7.370557499	6.720509129	-0.65004837
1082	UBE2F	0.027254057	-0.702647046	-0.175275629	-1.230018462	0.319242453	TRUE	TRUE	2.161680689	0.977290616	-1.184390073
1083	ADCY1	0.027454977	-1.028303363	-0.352244303	-1.704362423	0.320298776	TRUE	TRUE	6.538171872	3.637282955	-2.900888918
1084	CFAP61	0.027456348	-0.556942476	0.032621881	-1.146506832	0.320298776	TRUE	TRUE	2.02049793	1.138669436	-0.881828494
1085	PTPRQ	0.027416017	-0.414939247	-0.063449653	-0.766428841	0.320298776	TRUE	TRUE	0.894608688	0.34642916	-0.548179529
1086	RPS27L	0.027407052	0.335717852	0.759124959	-0.087689255	0.320298776	TRUE	TRUE	1.093570716	0.850677475	-0.242893241
1087	IDS	0.027523531	-0.630996483	-0.166334191	-1.095658776	0.320787133	TRUE	TRUE	7.551809143	5.95181048	-1.599998663
1088	ANKRD36B	0.027813359	-1.000290579	-0.220967738	-1.77961342	0.322298889	TRUE	TRUE	5.300649307	3.186536793	-2.114112514
1089	CDH13	0.027938919	-0.752723388	-0.014132418	-1.491314358	0.322298889	TRUE	TRUE	7.390361039	5.988123526	-1.402237513
1090	CNBP	0.028029223	0.379678814	0.952210468	-0.19285284	0.322298889	TRUE	TRUE	2.181515885	1.809972181	-0.371543704
1091	DRAM1	0.027945515	0.329720061	0.575082628	0.084357495	0.322298889	TRUE	TRUE	0.333311453	0.452870129	0.119558676
1092	DUXAP8	0.027934934	0.782047673	1.365521961	0.198573385	0.322298889	TRUE	TRUE	1.562567485	1.456278541	-0.106288945
1093	EIF5B	0.02785314	-0.472334719	0.134698365	-1.079367803	0.322298889	TRUE	TRUE	2.91644484	1.622420328	-1.294024512
1094	ENSG00000288102	0.028038061	-0.602883513	-0.032723004	-1.173044023	0.322298889	TRUE	TRUE	2.058286277	1.062900052	-0.995386226
1095	EPHX4	0.028212919	0.922523758	1.642454242	0.202593275	0.322298889	TRUE	TRUE	3.590171489	2.402406357	-1.187765131
1096	HNRNPK	0.028089558	0.934970869	1.609804171	0.260137566	0.322298889	TRUE	TRUE	2.985120294	2.133008682	-0.852111613
1097	IQCH-AS1	0.028037631	0.670926913	1.166790449	0.175063378	0.322298889	TRUE	TRUE	1.906316744	1.315352864	-0.59096388
1098	LINC00158	0.028160008	-0.688013084	-0.198131513	-1.177894656	0.322298889	TRUE	TRUE	1.706640294	0.750124185	-0.95651611
1099	LINC02853	0.028057925	-0.468284731	-0.093964395	-0.842605067	0.322298889	TRUE	TRUE	1.284159152	0.271618261	-1.01254089
1100	LURAP1L-AS1	0.028175932	0.574064064	0.989813365	0.158314763	0.322298889	TRUE	TRUE	0.909484362	1.138392142	0.22890778
1101	MGAT5B	0.027790293	-0.833892054	-0.169591701	-1.498192407	0.322298889	TRUE	TRUE	3.8173056	2.021405484	-1.795900116
1102	NME5	0.027755754	-0.636775052	0.031053755	-1.30460386	0.322298889	TRUE	TRUE	3.616341527	1.781826613	-1.834514914
1103	RAB33B-AS1	0.028040087	0.801915625	1.395455514	0.208375737	0.322298889	TRUE	TRUE	2.371105928	2.090933557	-0.280172371
1104	RAP1B	0.028173477	0.61872144	1.314192426	-0.076749546	0.322298889	TRUE	TRUE	3.388417871	2.95859818	-0.429819691
1105	SLC36A4	0.028162337	0.964344734	1.670534694	0.258154773	0.322298889	TRUE	TRUE	3.741796899	2.79467877	-0.947118129
1106	SOHLH1	0.027962864	-0.506034829	-0.099849443	-0.912220216	0.322298889	TRUE	TRUE	1.268261239	0.447516531	-0.820744708
1107	TMEM59L	0.027902352	-0.825457103	-0.049054023	-1.601860184	0.322298889	TRUE	TRUE	4.032957862	2.017524827	-2.015433035
1108	USP40	0.028201589	0.757421823	1.31049474	0.204348906	0.322298889	TRUE	TRUE	2.044045701	1.704537036	-0.339508665
1109	ZC2HC1C	0.028191862	0.694699472	1.189572005	0.199826939	0.322298889	TRUE	TRUE	1.661718398	1.442587915	-0.219130482
1110	PNPLA6	0.028284479	-0.583828754	-0.130754781	-1.036902727	0.322534709	TRUE	TRUE	1.580363669	0.622831052	-0.957532617
1111	RNF14	0.028260715	0.720137411	1.238128076	0.202146745	0.322534709	TRUE	TRUE	2.194754689	1.457568278	-0.737186411
1112	ARL14EP-DT	0.028319289	0.12226423	0.604959967	-0.360431507	0.322641247	TRUE	TRUE	1.524956089	1.504002374	-0.020953715
1113	ENSA	0.028407772	-0.837329736	-0.158410949	-1.516248524	0.323358553	TRUE	TRUE	4.349458682	2.841215612	-1.50824307
1114	RPP14	0.028446762	0.119032461	0.343595088	-0.105530166	0.32351169	TRUE	TRUE	0.501213784	0.26353049	-0.237683294
1115	ENSG00000285783	0.028679999	-0.458904829	0.426573849	-1.344383508	0.325446144	TRUE	TRUE	6.243046414	3.990832527	-2.252213887
1116	SPATS2	0.028661862	-0.726548702	-0.104953188	-1.348144216	0.325446144	TRUE	TRUE	6.514783674	4.584545194	-1.93023848
1117	ZNF777	0.028693926	0.078470589	0.393701832	-0.236760654	0.325446144	TRUE	TRUE	0.890479336	0.456494489	-0.433984847
1118	TBC1D4	0.028738785	-1.031980381	-0.315808754	-1.748152008	0.325663388	TRUE	TRUE	5.340510624	2.870396539	-2.470114085
1119	DNAI4	0.028860069	-0.401627366	0.254561054	-1.057815787	0.325871847	TRUE	TRUE	2.870351116	1.166783802	-1.703567313
1120	ENSG00000291299	0.028841583	0.401541878	0.853726685	-0.050642929	0.325871847	TRUE	TRUE	1.521863551	0.961985937	-0.559877614
1121	TCHP	0.028803424	0.440361073	1.235246953	-0.354524807	0.325871847	TRUE	TRUE	3.705821301	2.76926457	-0.936556731
1122	WDR36	0.028821463	-0.686929949	-0.09478089	-1.279079008	0.325871847	TRUE	TRUE	2.769984444	1.397182484	-1.37280196
1123	GRHL1	0.028933574	-0.467582978	0.036975185	-0.972141142	0.32641091	TRUE	TRUE	1.641528402	0.669608849	-0.971919553
1124	ENSG00000286599	0.029032833	-0.179766449	0.104459889	-0.463992786	0.327239285	TRUE	TRUE	0.453632873	0.335958677	-0.117674196
1125	NMT1	0.029120949	0.489143823	1.222755524	-0.244467879	0.327649473	TRUE	TRUE	4.804488542	3.435959246	-1.368529296
1126	SNAI3-AS1	0.029111828	-0.597377009	-0.125221542	-1.069532476	0.327649473	TRUE	TRUE	1.649556021	0.74615623	-0.903399791
1127	ZSCAN16-AS1	0.02916121	-0.221438131	0.264111874	-0.706988135	0.327811336	TRUE	TRUE	1.64954361	0.978400175	-0.671143435
1128	TMED10	0.029266907	0.148102088	0.674389006	-0.378184831	0.328707838	TRUE	TRUE	1.858807855	1.272369966	-0.586437889
1129	GTPBP2	0.02929778	0.167035106	0.528128447	-0.194058234	0.328763129	TRUE	TRUE	0.783738753	0.554165137	-0.229573616
1130	PRMT5	0.029569151	0.023448894	0.254229481	-0.207331693	0.331514673	TRUE	TRUE	0.439207425	0.273722551	-0.165484874
1131	INSL6	0.029637827	-0.499922438	-0.077223725	-0.92262115	0.331697553	TRUE	TRUE	1.23944499	0.401092642	-0.838352348
1132	TBC1D5	0.029616473	-0.27597844	-0.090831038	-0.461125842	0.331697553	TRUE	TRUE	8.663801453	7.487743863	-1.17605759
1133	NBAS	0.029824016	0.511973181	0.941242739	0.082703622	0.333486727	TRUE	TRUE	7.713008833	7.031703338	-0.681305494
1134	ALDH8A1	0.029942434	0.297971102	0.704361875	-0.10841967	0.333808938	TRUE	TRUE	1.259899154	0.892907121	-0.366992033
1135	ENSG00000263033	0.029925418	-0.087651544	0.172500745	-0.347803832	0.333808938	TRUE	TRUE	0.489795178	0.206990336	-0.282804842
1136	HDAC10	0.029958226	0.020867653	0.284061404	-0.242326099	0.333808938	TRUE	TRUE	0.639696001	0.303450333	-0.336245668
1137	MTUS2	0.029906921	-0.257643537	-0.065840907	-0.449446168	0.333808938	TRUE	TRUE	9.01323416	7.793932651	-1.219301508
1138	BUD31	0.030005553	0.258616192	0.466706569	0.050525815	0.334042484	TRUE	TRUE	0.370827139	0.322585056	-0.048242082
1139	EPB41L4A	0.030150442	1.181244155	2.055622071	0.306866239	0.335231615	TRUE	TRUE	4.346709523	3.657691602	-0.689017922
1140	LINC00551	0.030165289	-0.710884685	-0.046710697	-1.375058673	0.335231615	TRUE	TRUE	2.444542838	0.994674022	-1.449868817
1141	ENSG00000287014	0.030254792	0.526465291	0.913802584	0.139127997	0.335909013	TRUE	TRUE	0.900895097	0.740918198	-0.159976899
1142	SEC62	0.030279272	0.97873235	1.766549501	0.1909152	0.335909013	TRUE	TRUE	4.398254402	3.070900996	-1.327353406
1143	ACTR1A	0.030311797	-0.567140786	-0.116789014	-1.017492558	0.335975639	TRUE	TRUE	1.648586767	0.572453954	-1.076132813
1144	AAGAB	0.030391609	0.943711678	1.614462818	0.272960539	0.335978439	TRUE	TRUE	3.173830861	2.710627094	-0.463203767
1145	ENSG00000225605	0.030381986	-0.406962588	0.000909038	-0.814834214	0.335978439	TRUE	TRUE	1.26172921	0.181688465	-1.080040745
1146	MED15	0.030381892	0.463490407	1.126632391	-0.199651578	0.335978439	TRUE	TRUE	3.193348395	2.517705163	-0.675643233
1147	HECW2	0.030497794	-0.364877258	-0.069201536	-0.66055298	0.336747635	TRUE	TRUE	8.417421921	7.038944034	-1.378477887
1148	MIER3	0.030514349	-0.363773157	0.118264959	-0.845811273	0.336747635	TRUE	TRUE	1.413915846	0.611768129	-0.802147717
1149	PRR16	0.030590678	0.73652545	1.482130155	-0.009079254	0.337296168	TRUE	TRUE	4.671727815	3.885094235	-0.78663358
1150	HPS1	0.030646701	0.364791443	0.630213984	0.099368903	0.337326721	TRUE	TRUE	0.53572619	0.464646155	-0.071080035
1151	KIAA0825	0.030641496	-0.894703009	-0.203389985	-1.586016033	0.337326721	TRUE	TRUE	6.879608373	5.405577886	-1.474030487
1152	ENSG00000247121	0.0307826	0.70738592	1.427218498	-0.012446657	0.338084241	TRUE	TRUE	3.680664845	2.768776532	-0.911888313
1153	HERC4	0.030758072	-0.293123024	0.049349561	-0.63559561	0.338084241	TRUE	TRUE	7.653527974	6.290961912	-1.362566062
1154	PLA2R1	0.030795581	-0.150530258	0.224806094	-0.52586661	0.338084241	TRUE	TRUE	1.611788637	0.466428	-1.145360637
1155	EFHD2	0.030840249	-0.725001722	-0.173215244	-1.276788201	0.338281483	TRUE	TRUE	2.517923917	1.130928054	-1.386995863
1156	EIF3D	0.030912989	0.228881479	0.462069905	-0.004306946	0.338724967	TRUE	TRUE	0.708293184	0.40741152	-0.300881664
1157	TMCO3	0.030934153	0.899651704	1.571892057	0.22741135	0.338724967	TRUE	TRUE	2.945110633	2.744533995	-0.200576638
1158	ANKRD26	0.030991626	-0.780483584	-0.044223861	-1.516743307	0.339061232	TRUE	TRUE	6.542391672	4.311274076	-2.231117596
1159	KCNT1	0.031109476	-1.032739053	-0.263546936	-1.801931171	0.339763749	TRUE	TRUE	4.930740175	2.471659484	-2.459080691
1160	ZNF83	0.03108615	-0.608831334	-0.1318359	-1.085826768	0.339763749	TRUE	TRUE	1.760360456	0.729676508	-1.030683948
1161	DCP2	0.031164588	-0.67346594	-0.081746035	-1.265185844	0.340072494	TRUE	TRUE	2.550516647	1.216600489	-1.333916158
1162	ENSG00000279652	0.031266916	0.317114086	0.548769985	0.085458188	0.340117816	TRUE	TRUE	0.36129708	0.377508237	0.016211157
1163	HMGXB3	0.031276127	0.827708242	1.458478226	0.196938258	0.340117816	TRUE	TRUE	2.284110889	1.617825325	-0.666285563
1164	JARID2	0.031227021	0.057759896	0.77882976	-0.663309969	0.340117816	TRUE	TRUE	5.220110569	3.901870327	-1.318240241
1165	RHBDL2	0.031254465	0.918866342	1.600614333	0.23711835	0.340117816	TRUE	TRUE	3.337986046	2.704592137	-0.633393909
1166	ENSG00000236212	0.031383169	0.368492924	0.652139066	0.084846782	0.340405279	TRUE	TRUE	0.593667576	0.603928825	0.010261249
1167	ENSG00000258378	0.03134309	-0.401585011	0.102382665	-0.905552687	0.340405279	TRUE	TRUE	1.845766152	1.026996977	-0.818769175
1168	ENSG00000260196	0.03136812	-0.262588629	0.008748683	-0.53392594	0.340405279	TRUE	TRUE	0.738888403	0.165399539	-0.573488864
1169	LINC01814	0.031446939	-0.560834388	-0.122239362	-0.999429414	0.340805192	TRUE	TRUE	1.62517214	0.269211277	-1.355960863
1170	TRAP1	0.031521663	-0.632196424	0.028141785	-1.292534632	0.341323034	TRUE	TRUE	3.397066366	1.997276697	-1.399789669
1171	EBNA1BP2	0.031623337	-0.28129401	-0.018693233	-0.543894788	0.341358299	TRUE	TRUE	0.644801006	0.152404016	-0.49239699
1172	JAKMIP2	0.031659609	0.361248731	0.68145838	0.041039083	0.341358299	TRUE	TRUE	7.425296055	6.964494805	-0.46080125
1173	KAT6A	0.031589496	0.799941658	1.518644229	0.081239087	0.341358299	TRUE	TRUE	4.304120957	3.588829745	-0.715291212
1174	RAB1A	0.03165335	0.425536223	1.121291344	-0.270218898	0.341358299	TRUE	TRUE	3.790537275	2.611664292	-1.178872983
1175	RAB8B	0.031659642	0.614873626	1.097902094	0.131845159	0.341358299	TRUE	TRUE	1.7696381	1.261653573	-0.507984527
1176	PFN2	0.031708951	-0.907956294	-0.253842475	-1.562070113	0.341391958	TRUE	TRUE	3.864821717	1.853321783	-2.011499934
1177	SEC22B	0.031743605	0.034519678	0.675188949	-0.606149593	0.341391958	TRUE	TRUE	2.215605001	1.429772503	-0.785832497
1178	STAU2	0.031740322	-0.445195231	-0.026458272	-0.863932191	0.341391958	TRUE	TRUE	7.800612344	6.199630031	-1.600982313
1179	INTS6L	0.031862947	0.971001601	1.701851745	0.240151457	0.341515805	TRUE	TRUE	3.137706022	2.909736675	-0.227969348
1180	RAP1GAP2	0.031819874	-0.811995752	-0.246971346	-1.377020159	0.341515805	TRUE	TRUE	7.106899464	5.45251407	-1.654385393
1181	TEX261	0.031824407	-0.431729651	-0.043619638	-0.819839664	0.341515805	TRUE	TRUE	1.117655639	0.458215359	-0.65944028
1182	USP13	0.03186219	-0.162813586	0.497664735	-0.823291908	0.341515805	TRUE	TRUE	3.270547861	1.693402263	-1.577145597
1183	CPSF2	0.031948123	0.049732912	0.477472813	-0.378006989	0.342139285	TRUE	TRUE	1.51367471	0.798925513	-0.714749196
1184	DNAJC25	0.032035652	0.560184986	0.991590945	0.128779027	0.342786889	TRUE	TRUE	1.295937998	0.978656268	-0.317281729
1185	DPP7	0.032148204	-0.098869468	0.545233663	-0.742972599	0.343411129	TRUE	TRUE	2.266745165	1.41901233	-0.847732834
1186	ENSG00000247679	0.032128404	-0.111795362	0.172422114	-0.396012838	0.343411129	TRUE	TRUE	0.439165911	0.282047912	-0.157117998
1187	BAG6	0.032276045	0.223774519	0.503133821	-0.055584782	0.344486282	TRUE	TRUE	0.556703141	0.425421005	-0.131282137
1188	BABAM2	0.032395133	-0.356112844	0.206826193	-0.919051881	0.344885659	TRUE	TRUE	6.735775756	5.580509687	-1.155266069
1189	ERCC4	0.032349297	0.705170599	1.221814886	0.188526311	0.344885659	TRUE	TRUE	1.596539177	1.352806465	-0.243732713
1190	SGMS2	0.032375206	0.370865031	0.728435963	0.0132941	0.344885659	TRUE	TRUE	0.655331534	0.68750911	0.032177576
1191	ENSG00000265987	0.03243414	-0.113428688	0.377557766	-0.604415143	0.345011018	TRUE	TRUE	1.586375556	1.176750353	-0.409625202
1192	MAP3K7CL	0.032492485	0.357688659	0.635388539	0.079988778	0.345052215	TRUE	TRUE	0.587611182	0.52302702	-0.064584162
1193	NDOR1	0.032477189	-0.1407317	0.132618968	-0.414082368	0.345052215	TRUE	TRUE	0.500476073	0.238742531	-0.261733542
1194	ENSG00000248969	0.032568666	0.57417581	0.990430059	0.157921561	0.345489158	TRUE	TRUE	1.302198783	1.018425794	-0.283772988
1195	ENSG00000289308	0.032588171	0.588594858	1.000558844	0.176630873	0.345489158	TRUE	TRUE	1.060949081	1.039798348	-0.021150732
1196	GLS	0.032641682	-0.071094552	0.079673868	-0.221862973	0.345767119	TRUE	TRUE	9.197853692	8.570235842	-0.62761785
1197	ZMYM1	0.03270372	-0.447700096	-0.023346218	-0.872053974	0.346134859	TRUE	TRUE	1.137999037	0.594990087	-0.54300895
1198	ANO5	0.03302869	1.083687139	1.789311771	0.378062508	0.346142278	TRUE	TRUE	5.733459829	4.645015539	-1.08844429
1199	CDH9	0.033066897	-0.395644716	0.040168792	-0.831458225	0.346142278	TRUE	TRUE	8.228922883	7.358132175	-0.870790708
1200	CHL1-AS2	0.033052164	-0.402120284	0.043027414	-0.847267981	0.346142278	TRUE	TRUE	1.492113343	0.397736638	-1.094376705
1201	CLSTN3	0.03291175	0.851262075	1.59484899	0.10767516	0.346142278	TRUE	TRUE	4.539047545	2.698642524	-1.840405021
1202	ENSG00000256443	0.032760683	0.167473944	0.44361356	-0.108665671	0.346142278	TRUE	TRUE	0.477661089	0.438505067	-0.039156022
1203	ENSG00000267787	0.03303741	-0.155452973	0.456338624	-0.76724457	0.346142278	TRUE	TRUE	2.734966325	1.509138734	-1.225827591
1204	ENSG00000286503	0.032792242	-0.136753596	0.236381361	-0.509888553	0.346142278	TRUE	TRUE	1.010621384	0.546032244	-0.46458914
1205	FIGN	0.032881639	0.202198863	1.022945722	-0.618547995	0.346142278	TRUE	TRUE	5.81728347	4.070203863	-1.747079607
1206	MLF2	0.033098654	-0.768725234	-0.185124936	-1.352325532	0.346142278	TRUE	TRUE	3.050359495	1.177289199	-1.873070296
1207	PIAS2	0.033003531	0.664857406	1.217745622	0.11196919	0.346142278	TRUE	TRUE	6.412745021	5.32840648	-1.084338541
1208	PPAT	0.033035697	-0.546143456	-0.026363864	-1.065923049	0.346142278	TRUE	TRUE	2.022167688	0.947254592	-1.074913096
1209	SBK1	0.033114251	-0.551798638	-0.139648206	-0.96394907	0.346142278	TRUE	TRUE	1.269204258	0.265620072	-1.003584186
1210	SDCBP2	0.032972419	0.45437213	0.799732094	0.109012165	0.346142278	TRUE	TRUE	0.898148891	0.706138869	-0.192010023
1211	WASH2P	0.032738511	-0.35472359	-0.051265441	-0.658181739	0.346142278	TRUE	TRUE	0.817033684	0.196066418	-0.620967265
1212	ZCCHC17	0.032894977	0.279061151	0.983334047	-0.425211744	0.346142278	TRUE	TRUE	4.103683087	3.443318688	-0.660364399
1213	CPB2	0.033158947	-0.318188745	0.019603675	-0.655981164	0.346193754	TRUE	TRUE	0.884328744	0.346601393	-0.537727352
1214	SCLT1	0.033173827	-0.64261649	0.134754681	-1.419987661	0.346193754	TRUE	TRUE	5.325472965	2.919826959	-2.405646007
1215	IDH3A	0.033208561	0.256012992	0.850463205	-0.338437221	0.346270992	TRUE	TRUE	2.780266868	1.622103123	-1.158163744
1216	ACO2	0.033460644	0.770580845	1.447747911	0.093413779	0.347185009	TRUE	TRUE	3.206336645	2.458433316	-0.747903328
1217	ANKRA2	0.033397263	-0.084636081	0.163784908	-0.33305707	0.347185009	TRUE	TRUE	0.475887717	0.218430212	-0.257457505
1218	CSTF3	0.033450267	0.925724188	1.744103816	0.107344561	0.347185009	TRUE	TRUE	4.678493373	3.789385325	-0.889108048
1219	DCHS2	0.033366523	1.091480954	1.968434025	0.214527882	0.347185009	TRUE	TRUE	4.255890391	3.676432324	-0.579458067
1220	ENSG00000287255	0.033437671	0.242274549	0.482762731	0.001786367	0.347185009	TRUE	TRUE	0.370091556	0.356440043	-0.013651513
1221	TDRD7	0.033408372	-0.089342684	0.412042059	-0.590727427	0.347185009	TRUE	TRUE	1.809780483	1.073927061	-0.735853422
1222	CCNG2	0.033587681	-0.562904336	-0.108652122	-1.01715655	0.348217948	TRUE	TRUE	1.462886039	0.623195474	-0.839690565
1223	DISC1FP1	0.033654024	-0.323763805	0.041487355	-0.689014966	0.348255051	TRUE	TRUE	0.656648539	0.318413389	-0.33823515
1224	ENSG00000279833	0.033659716	0.325116531	0.565839208	0.084393855	0.348255051	TRUE	TRUE	0.485770803	0.400609946	-0.085160857
1225	FAM168B	0.033673726	0.765476547	1.456748728	0.074204367	0.348255051	TRUE	TRUE	3.671419931	2.839166319	-0.832253612
1226	CACNA1I	0.033712313	-0.637948839	-0.096209206	-1.179688473	0.348325077	TRUE	TRUE	2.291574847	1.061759996	-1.229814851
1227	IARS1	0.033735486	0.870532609	1.592675933	0.148389286	0.348325077	TRUE	TRUE	3.821056367	3.447411663	-0.373644704
1228	KIRREL3	0.033817704	0.832529061	1.611518205	0.053539918	0.348605774	TRUE	TRUE	6.375934369	6.078176151	-0.297758219
1229	SDC3	0.033816223	-0.457490288	-0.109672591	-0.805307985	0.348605774	TRUE	TRUE	0.953764246	0.283525063	-0.670239184
1230	LINC01138	0.033871137	-0.544053712	0.170886165	-1.25899359	0.348872709	TRUE	TRUE	3.49912465	1.613201388	-1.885923262
1231	TTC19	0.033976193	0.461682698	1.155618916	-0.23225352	0.349670506	TRUE	TRUE	5.57723227	4.182355041	-1.394877229
1232	LINC02795	0.034125669	-0.353353685	-0.057034953	-0.649672417	0.350923786	TRUE	TRUE	0.875248418	0.152133561	-0.723114857
1233	ENSG00000236892	0.034292152	0.700024823	1.255371123	0.144678524	0.352349775	TRUE	TRUE	1.916112469	1.520311901	-0.395800568
1234	TMEM65	0.034375128	0.78522111	1.517286432	0.053155787	0.35291612	TRUE	TRUE	3.219363289	3.219360009	-3.28E-06
1235	HSPA2-AS1	0.034443182	0.638019457	1.137295302	0.138743612	0.353328477	TRUE	TRUE	1.207363664	1.046966581	-0.160397083
1236	KLHL34	0.034532276	0.328468207	0.629587799	0.027348615	0.353669689	TRUE	TRUE	0.663499809	0.44796537	-0.215534439
1237	NSL1	0.034528734	0.80455834	1.487420719	0.12169596	0.353669689	TRUE	TRUE	3.537674865	2.571324017	-0.966350847
1238	B4GALT4-AS1	0.034646032	0.257978472	0.480100961	0.035855983	0.353976269	TRUE	TRUE	0.470820104	0.332539965	-0.138280139
1239	GABARAPL1	0.034632894	-0.613183748	-0.052736782	-1.173630713	0.353976269	TRUE	TRUE	2.768700048	1.152418309	-1.616281739
1240	PNN	0.034599888	0.673113722	1.227783994	0.118443451	0.353976269	TRUE	TRUE	1.750950671	1.676376535	-0.074574136
1241	RPS6KA6	0.034731303	-0.320356525	0.405471737	-1.046184787	0.354561541	TRUE	TRUE	4.936700467	3.026053423	-1.910647044
1242	UBOX5-AS1	0.034975417	0.594269113	1.18295514	0.005583086	0.356766149	TRUE	TRUE	2.186860722	1.541601118	-0.645259603
1243	ENSG00000290553	0.035091311	-0.64573946	-0.173323145	-1.118155774	0.357660358	TRUE	TRUE	1.77058346	0.614674901	-1.155908559
1244	DNAH10	0.035199118	0.469004935	0.813745689	0.124264181	0.358182837	TRUE	TRUE	0.840065031	0.74298732	-0.097077711
1245	ZSCAN2-AS1	0.03517575	0.33903687	0.595670423	0.082403317	0.358182837	TRUE	TRUE	0.447098894	0.437872718	-0.009226176
1246	NKAIN3	0.035296781	0.323583791	0.641628091	0.005539491	0.35860058	TRUE	TRUE	0.560127601	0.542993704	-0.017133898
1247	SETD1A	0.035274901	0.182339981	0.497772305	-0.133092343	0.35860058	TRUE	TRUE	0.658834587	0.60180923	-0.057025357
1248	CCDC30	0.035415479	-0.412458796	0.279217642	-1.104135234	0.359518188	TRUE	TRUE	5.866369615	3.595931346	-2.270438269
1249	SMAD4	0.035462987	0.583088851	1.251275625	-0.085097922	0.359712235	TRUE	TRUE	3.122428893	2.543956694	-0.578472199
1250	DTNB	0.035581341	-0.713601474	-0.121228456	-1.305974492	0.360335739	TRUE	TRUE	6.821680565	4.937892083	-1.883788483
1251	FN3K	0.03556316	-0.085835935	0.240574448	-0.412246319	0.360335739	TRUE	TRUE	0.768672499	0.472193135	-0.296479365
1252	C3orf62	0.035661291	0.242295426	0.501077546	-0.016486694	0.360856949	TRUE	TRUE	0.65547158	0.347603594	-0.307867986
1253	SGPP2	0.035719341	-0.684670725	-0.191771408	-1.177570041	0.361155887	TRUE	TRUE	2.208766395	0.632389727	-1.576376668
1254	ENSG00000224848	0.035902703	0.830039647	1.551199711	0.108879582	0.36185469	TRUE	TRUE	4.581036506	3.954726352	-0.626310154
1255	ENSG00000232855	0.035879525	-0.489778597	0.023184618	-1.002741812	0.36185469	TRUE	TRUE	2.282805826	0.869821934	-1.412983892
1256	PFDN2	0.03588828	-0.445029011	0.102463203	-0.992521225	0.36185469	TRUE	TRUE	1.718840573	0.830513346	-0.888327228
1257	ZBTB16	0.035866145	-0.486158727	-0.106884714	-0.86543274	0.36185469	TRUE	TRUE	7.996245944	6.566962605	-1.429283339
1258	PTPRT	0.036068962	0.676325727	1.195545084	0.15710637	0.363241399	TRUE	TRUE	7.678824006	7.464240887	-0.214583119
1259	ENSG00000290192	0.036199988	0.458343574	0.850791885	0.065895263	0.364271366	TRUE	TRUE	0.738860778	0.677252726	-0.061608053
1260	ANKHD1-DT	0.03633957	0.116929033	0.380804119	-0.146946053	0.364885076	TRUE	TRUE	0.528387726	0.36304312	-0.165344607
1261	EIF3E	0.036454133	0.978630024	1.69992259	0.257337458	0.364885076	TRUE	TRUE	3.132869564	2.409303086	-0.723566478
1262	ENSG00000257228	0.03645501	-1.054828248	-0.237932067	-1.871724428	0.364885076	TRUE	TRUE	3.819772046	2.063723295	-1.756048751
1263	ENSG00000258603	0.0364164	-0.891678265	-0.220411326	-1.562945203	0.364885076	TRUE	TRUE	3.852955176	1.686637898	-2.166317279
1264	FKBP8	0.036438292	-0.20623986	0.275630291	-0.688110011	0.364885076	TRUE	TRUE	1.809020642	0.708997528	-1.100023114
1265	GOLGA8A	0.036392918	-1.174184222	-0.322058766	-2.026309678	0.364885076	TRUE	TRUE	4.682933786	3.410863314	-1.272070472
1266	KBTBD11	0.036502755	0.109496439	0.700337538	-0.481344659	0.364885076	TRUE	TRUE	2.22018342	1.263910842	-0.956272578
1267	MSANTD3	0.036536259	0.582723399	1.020797302	0.144649497	0.364885076	TRUE	TRUE	1.048942192	1.002106125	-0.046836067
1268	RPL13A	0.036523065	0.559743673	1.037683269	0.081804078	0.364885076	TRUE	TRUE	1.704744981	0.997219703	-0.707525279
1269	XIST	0.036548991	-0.457302169	1.569017199	-2.483621538	0.364885076	TRUE	TRUE	4.000047509	7.151256821	3.151209312
1270	CC2D2A	0.036621875	0.872776867	1.531123595	0.214430139	0.365037395	TRUE	TRUE	3.137284933	2.560552922	-0.576732011
1271	MAML2	0.03660693	-0.88927117	-0.158709322	-1.619833017	0.365037395	TRUE	TRUE	2.627224308	0.942774796	-1.684449511
1272	ENSG00000258455	0.036697503	-0.484935416	-0.079152831	-0.890718002	0.365069311	TRUE	TRUE	1.31223619	0.5461994	-0.76603679
1273	TBC1D12	0.036711524	0.624182397	1.334570057	-0.086205262	0.365069311	TRUE	TRUE	3.45279919	2.366654303	-1.086144887
1274	TRAPPC11	0.036663656	-0.896232734	-0.213919456	-1.578546012	0.365069311	TRUE	TRUE	3.351687074	1.898679596	-1.453007478
1275	LZTS1-AS1	0.036877037	-0.395721528	0.042154144	-0.8335972	0.366427596	TRUE	TRUE	1.093598569	0.4686729	-0.624925669
1276	ADGRV1	0.036959296	0.528324684	1.207251334	-0.150601966	0.366919401	TRUE	TRUE	3.024570976	2.106225031	-0.918345945
1277	TMEM151B	0.036984456	0.528590621	1.038232403	0.018948839	0.366919401	TRUE	TRUE	1.876343104	1.298980805	-0.577362298
1278	CFAP46	0.0370264	-0.737037034	-0.11399471	-1.360079359	0.367048094	TRUE	TRUE	2.871200725	1.241592217	-1.629608508
1279	CFAP418-AS1	0.037423094	-0.386338571	-0.041607208	-0.731069934	0.367080369	TRUE	TRUE	0.969645691	0.320630964	-0.649014727
1280	CPLANE1	0.037587295	0.102064677	0.730682099	-0.526552745	0.367080369	TRUE	TRUE	6.24753146	5.08279984	-1.16473162
1281	DHDDS	0.037404122	0.634264057	1.108547745	0.159980369	0.367080369	TRUE	TRUE	1.514707133	1.373385615	-0.141321518
1282	EFHC1	0.037598809	0.51891683	1.125843525	-0.088009865	0.367080369	TRUE	TRUE	2.690855356	1.819643377	-0.871211979
1283	ENSG00000251680	0.037403046	0.956524463	1.771435203	0.141613722	0.367080369	TRUE	TRUE	3.329406863	2.839028116	-0.490378747
1284	ENSG00000280118	0.037367134	0.170884076	0.35192356	-0.010155408	0.367080369	TRUE	TRUE	0.443132219	0.221169168	-0.221963051
1285	FAXDC2	0.037287329	0.258873051	0.718190643	-0.20044454	0.367080369	TRUE	TRUE	1.271741079	1.037242604	-0.234498475
1286	GOLGA3	0.037454526	0.890639252	1.594809938	0.186468566	0.367080369	TRUE	TRUE	4.018426619	3.466389302	-0.552037317
1287	GUCY1A1	0.037384552	0.766758396	1.506157872	0.027358919	0.367080369	TRUE	TRUE	3.307536468	2.056632062	-1.250904406
1288	IMPA1	0.03714609	-0.616434749	0.022721137	-1.255590634	0.367080369	TRUE	TRUE	2.783261824	1.250827821	-1.532434003
1289	ITSN1	0.037153261	-0.696580406	-0.115449004	-1.277711808	0.367080369	TRUE	TRUE	6.698540338	4.827082619	-1.871457719
1290	MIR31HG	0.037652525	1.111391437	1.903941558	0.318841315	0.367080369	TRUE	TRUE	3.3982401	2.691730714	-0.706509385
1291	MSRA	0.037474622	0.1401785	0.267880782	0.012476219	0.367080369	TRUE	TRUE	9.358252913	9.370000167	0.011747254
1292	NAP1L1	0.03732144	0.756987704	1.355060725	0.158914684	0.367080369	TRUE	TRUE	6.671640352	5.865654351	-0.805986
1293	RAB40B	0.037667099	-0.194596333	0.466954487	-0.856147153	0.367080369	TRUE	TRUE	3.367604412	1.750193281	-1.617411131
1294	RALYL	0.037651006	-0.179832311	-0.039538919	-0.320125704	0.367080369	TRUE	TRUE	11.82770662	11.35520703	-0.472499593
1295	RPS15A	0.037351383	-0.148679053	0.192314314	-0.48967242	0.367080369	TRUE	TRUE	0.717280244	0.421425008	-0.295855236
1296	SCLY	0.037321354	-0.171750704	0.256884681	-0.600386089	0.367080369	TRUE	TRUE	1.253564934	0.644709125	-0.608855808
1297	TLE5	0.037661542	-0.756369705	-0.126650851	-1.386088558	0.367080369	TRUE	TRUE	3.362974675	1.417834474	-1.945140201
1298	TNRC6B	0.037553722	0.025700152	0.210504691	-0.159104386	0.367080369	TRUE	TRUE	8.573581548	8.153169711	-0.420411838
1299	TSPYL4	0.03753242	-0.543036678	0.007157942	-1.093231299	0.367080369	TRUE	TRUE	2.168028558	0.695974713	-1.472053845
1300	ZBTB47-AS1	0.037433769	0.302779231	0.974871295	-0.369312834	0.367080369	TRUE	TRUE	2.727721814	2.032321858	-0.695399955
1301	CRLF1	0.037711821	-0.403100883	-0.026084948	-0.780116818	0.36716753	TRUE	TRUE	0.901972027	0.323197478	-0.578774549
1302	ST7L	0.037734006	0.019555959	0.701501096	-0.662389177	0.36716753	TRUE	TRUE	3.589897876	2.338124737	-1.251773139
1303	APPBP2	0.037973658	0.509740825	1.223956666	-0.204475015	0.367724273	TRUE	TRUE	3.978830746	2.570603795	-1.408226952
1304	CDO1	0.037944409	-0.078931207	0.366284447	-0.524146862	0.367724273	TRUE	TRUE	1.509453256	0.711399048	-0.798054209
1305	COQ4	0.038117544	-0.57701599	-0.08896553	-1.065066451	0.367724273	TRUE	TRUE	1.785469759	0.881559797	-0.903909962
1306	DNAJC2	0.038139529	0.796741956	1.391910469	0.201573444	0.367724273	TRUE	TRUE	2.353080581	2.162567772	-0.190512809
1307	FAM114A2	0.037932996	0.459541831	0.91791363	0.001170032	0.367724273	TRUE	TRUE	1.293169497	0.837107248	-0.456062249
1308	GPN2	0.038072644	0.12234096	0.429957732	-0.185275811	0.367724273	TRUE	TRUE	0.85458505	0.490355252	-0.364229798
1309	GRB2	0.038081736	0.896504133	1.555494875	0.23751339	0.367724273	TRUE	TRUE	3.167238361	2.588445623	-0.578792737
1310	KIAA1671	0.037948093	-0.627032763	0.048587791	-1.302653318	0.367724273	TRUE	TRUE	3.429746731	1.838134781	-1.59161195
1311	PHYKPL	0.037917552	0.609225187	1.074311949	0.144138424	0.367724273	TRUE	TRUE	1.445619356	1.257492065	-0.18812729
1312	RASA3	0.038093895	0.101431474	0.751806062	-0.548943114	0.367724273	TRUE	TRUE	3.253212345	1.932430606	-1.320781739
1313	TXNL4B	0.038041274	-0.079667677	0.179834573	-0.339169927	0.367724273	TRUE	TRUE	0.581773221	0.267846332	-0.313926889
1314	WASL	0.037932639	0.6468382	1.354311574	-0.060635173	0.367724273	TRUE	TRUE	4.55262992	3.928132242	-0.624497678
1315	DUS2	0.038255746	0.286803371	0.579739814	-0.006133071	0.368564294	TRUE	TRUE	1.009393842	0.485492592	-0.523901251
1316	ATAD3B	0.038295959	0.168540601	0.537213809	-0.200132607	0.368587724	TRUE	TRUE	0.997166292	0.561307432	-0.43585886
1317	DIDO1	0.038316365	0.684825283	1.362462064	0.007188503	0.368587724	TRUE	TRUE	3.444925617	2.429429566	-1.015496052
1318	AMOT	0.038417852	0.132676076	0.522252006	-0.256899854	0.36889686	TRUE	TRUE	1.162589954	0.710857506	-0.451732448
1319	EDEM1	0.03852321	0.710537056	1.267850681	0.15322343	0.36889686	TRUE	TRUE	1.898626072	1.670567848	-0.228058224
1320	ENSG00000225087	0.038449267	-0.854159913	-0.176094542	-1.532225283	0.36889686	TRUE	TRUE	3.182089705	1.392754931	-1.789334773
1321	ENSG00000272807	0.038430895	0.179041107	0.468005744	-0.109923529	0.36889686	TRUE	TRUE	0.514115492	0.331150722	-0.182964771
1322	SERPIND1	0.038508212	0.188394724	0.604290927	-0.227501478	0.36889686	TRUE	TRUE	1.139880392	0.812772418	-0.327107974
1323	ZNF439	0.038490862	-0.349226675	0.199423538	-0.897876888	0.36889686	TRUE	TRUE	1.908068537	1.089340255	-0.818728283
1324	ENSG00000227006	0.038685152	0.082674137	0.346872189	-0.181523915	0.370167818	TRUE	TRUE	0.487052751	0.350110915	-0.136941836
1325	ADCY2	0.038823452	-0.46276506	0.02259001	-0.948120131	0.370930857	TRUE	TRUE	7.448741723	5.301988994	-2.146752729
1326	SNAPC3	0.038808336	-0.009930031	0.757738007	-0.77759807	0.370930857	TRUE	TRUE	3.367742224	2.152790286	-1.214951938
1327	YOD1	0.038913251	-0.019028469	0.305937597	-0.343994535	0.371508645	TRUE	TRUE	0.748233163	0.455497875	-0.292735288
1328	PTPDC1	0.039054267	-0.698501192	-0.080970558	-1.316031826	0.372574182	TRUE	TRUE	3.2276047	1.534363189	-1.693241511
1329	ENSG00000254538	0.039099745	0.110652153	0.950879434	-0.729575129	0.372727366	TRUE	TRUE	4.078547139	2.974156594	-1.104390546
1330	DPY19L2P2	0.039139378	0.094075071	0.725315227	-0.537165086	0.372824647	TRUE	TRUE	3.080379973	1.949268936	-1.131111037
1331	BRD9	0.039249036	0.586004031	1.065896578	0.106111485	0.373027789	TRUE	TRUE	1.754524271	1.220956381	-0.533567889
1332	CCDC57	0.039235277	-0.71092314	0.10349593	-1.525342211	0.373027789	TRUE	TRUE	4.934554085	3.714685021	-1.219869064
1333	SCAF1	0.039211941	0.395205117	0.703865839	0.086544394	0.373027789	TRUE	TRUE	0.511649082	0.592138639	0.080489558
1334	ACTR2	0.039498785	0.009437714	0.657143004	-0.638267576	0.374868156	TRUE	TRUE	5.894620899	4.526227889	-1.36839301
1335	BHMT2	0.039524874	0.29285472	0.571100707	0.014608732	0.374868156	TRUE	TRUE	0.459524584	0.484515719	0.024991136
1336	CSRNP3	0.039531443	-0.32268778	-0.047444233	-0.597931327	0.374868156	TRUE	TRUE	8.133396654	6.314434648	-1.818962005
1337	MAN1A2	0.039581054	0.151250179	0.762905375	-0.460405018	0.374941121	TRUE	TRUE	6.471212655	4.807604924	-1.663607731
1338	OPRD1	0.039598328	-0.685081053	-0.125414414	-1.244747693	0.374941121	TRUE	TRUE	2.483219377	1.094637935	-1.388581442
1339	ARL1	0.03963968	-0.276278517	0.213734896	-0.76629193	0.375052354	TRUE	TRUE	1.459408162	0.842530604	-0.616877558
1340	AFF2	0.039676946	-1.067612829	-0.240162551	-1.895063107	0.375124799	TRUE	TRUE	3.185764854	1.847406491	-1.338358363
1341	ENSG00000255910	0.039767266	-0.654240019	0.178208627	-1.486688665	0.375138859	TRUE	TRUE	4.978922664	2.820680406	-2.158242258
1342	ENSG00000287691	0.039708111	0.343993824	0.598815357	0.089172291	0.375138859	TRUE	TRUE	0.399978527	0.447760988	0.04778246
1343	MPPED1	0.039745195	-0.871848795	-0.189431878	-1.554265713	0.375138859	TRUE	TRUE	4.090988388	2.057941267	-2.033047121
1344	TOM1L1	0.039838641	0.886570014	1.611877878	0.16126215	0.375532551	TRUE	TRUE	3.961896477	3.025837474	-0.936059003
1345	SLC5A3	0.039952369	1.017402552	1.835583589	0.199221515	0.376324587	TRUE	TRUE	2.71306452	1.657853861	-1.055210659
1346	RALA	0.040024423	0.853563888	1.506273338	0.200854438	0.376723187	TRUE	TRUE	2.961846312	2.444738911	-0.517107401
1347	ACOT9	0.040164585	0.452050055	0.790344288	0.113755822	0.376963684	TRUE	TRUE	0.887758248	0.670692593	-0.217065655
1348	AP4S1	0.040228503	-0.104148061	0.564621172	-0.772917294	0.376963684	TRUE	TRUE	3.382916525	2.390251315	-0.99266521
1349	DPP4	0.04010532	0.860191691	1.51831614	0.202067243	0.376963684	TRUE	TRUE	2.49116473	2.100015148	-0.391149582
1350	MIER2	0.040204942	0.369767283	0.646897319	0.092637247	0.376963684	TRUE	TRUE	0.747886323	0.489367927	-0.258518396
1351	SREK1IP1	0.040136886	-0.322657139	0.188379963	-0.833694242	0.376963684	TRUE	TRUE	2.156825356	0.948828675	-1.207996681
1352	USP53	0.040195347	0.738763308	1.375693894	0.101832722	0.376963684	TRUE	TRUE	2.585696296	2.486828299	-0.098867997
1353	C15orf40	0.040494559	0.312485703	0.692677721	-0.067706316	0.378083567	TRUE	TRUE	0.953271372	0.802137669	-0.151133703
1354	ENSG00000226797	0.04049723	0.333931399	0.686468252	-0.018605455	0.378083567	TRUE	TRUE	0.947849765	0.705797753	-0.242052012
1355	ISCU	0.040453212	0.44154091	0.858306986	0.024774834	0.378083567	TRUE	TRUE	1.476011631	0.972088696	-0.503922934
1356	TMEM39A	0.040434631	0.532396274	0.960920289	0.103872258	0.378083567	TRUE	TRUE	1.297583585	1.041954117	-0.255629468
1357	ZNF397	0.04047514	-0.182479692	0.300036114	-0.664995498	0.378083567	TRUE	TRUE	1.576320219	1.035540075	-0.540780144
1358	PDCD5	0.040528561	0.531121013	0.935090702	0.127151324	0.37809745	TRUE	TRUE	1.266205438	0.937284623	-0.328920815
1359	NEK5	0.040619684	-0.100317273	0.264310693	-0.464945238	0.378668706	TRUE	TRUE	0.785601458	0.53069615	-0.254905308
1360	APP-DT	0.040720051	-0.121221526	0.192558584	-0.435001637	0.379325237	TRUE	TRUE	0.879846722	0.305349231	-0.574497491
1361	NCBP2	0.040758453	0.00458741	0.378567689	-0.369392869	0.379403995	TRUE	TRUE	0.782776979	0.667439266	-0.115337712
1362	PIGK	0.040947594	-0.973425333	-0.308111775	-1.638738891	0.380726334	TRUE	TRUE	3.768211233	1.93318426	-1.835026974
1363	PZP	0.040960612	-0.298980612	0.072458911	-0.670420136	0.380726334	TRUE	TRUE	1.380661542	0.4382763	-0.942385242
1364	TNNI3K	0.040998947	-0.731363132	-0.100254019	-1.362472245	0.380803274	TRUE	TRUE	3.227942027	1.617388733	-1.610553295
1365	ENSG00000237773	0.041232288	-0.743096758	-0.149002633	-1.337190883	0.382690008	TRUE	TRUE	2.469945777	1.321893682	-1.148052095
1366	DDX19B	0.041407582	-0.557184837	-0.090678608	-1.023691066	0.382722782	TRUE	TRUE	1.34038411	0.622657894	-0.717726216
1367	ENSG00000236924	0.041417076	-0.532882014	-0.078944294	-0.986819735	0.382722782	TRUE	TRUE	1.085954242	0.412826697	-0.673127545
1368	FBXO22	0.041340334	-0.41354693	0.19730531	-1.024399169	0.382722782	TRUE	TRUE	2.842929808	1.589491706	-1.253438102
1369	HMGN1	0.041413959	0.673353336	1.232212475	0.114494196	0.382722782	TRUE	TRUE	1.817375935	1.645954778	-0.171421157
1370	KHDRBS2-OT1	0.041374084	-1.045394841	-0.302330669	-1.788459014	0.382722782	TRUE	TRUE	5.394390968	3.41050236	-1.983888607
1371	PRSS23-AS1	0.041346184	-0.393767541	0.086873858	-0.874408941	0.382722782	TRUE	TRUE	1.900123533	0.83045817	-1.069665362
1372	SUPT7L	0.041473214	-0.384788231	0.028870048	-0.79844651	0.382962203	TRUE	TRUE	1.322884291	0.58569904	-0.737185251
1373	BCL11B	0.04189911	0.922233616	1.642908291	0.201558941	0.383540332	TRUE	TRUE	3.451226962	2.490868072	-0.96035889
1374	BRWD3	0.041847225	-0.552358902	0.082122194	-1.186839998	0.383540332	TRUE	TRUE	3.279517545	1.628300879	-1.651216666
1375	EFCAB13	0.041628014	0.735990635	1.27202817	0.1999531	0.383540332	TRUE	TRUE	1.850618502	1.650781784	-0.199836718
1376	ENSG00000271860	0.041757919	0.542078403	1.232234715	-0.148077909	0.383540332	TRUE	TRUE	2.854507719	2.008478308	-0.846029411
1377	ENSG00000287645	0.041720673	0.882621438	1.797409047	-0.032166172	0.383540332	TRUE	TRUE	5.171974218	4.288846747	-0.88312747
1378	GRIK2	0.041882927	-0.210744558	-0.032804998	-0.388684117	0.383540332	TRUE	TRUE	9.280257675	8.784563863	-0.495693811
1379	KLF8	0.041854191	-0.268815312	0.1093626	-0.646993223	0.383540332	TRUE	TRUE	0.943000525	0.540518119	-0.402482405
1380	MLLT3	0.041858928	-0.405050475	-0.058503813	-0.751597138	0.383540332	TRUE	TRUE	8.369074684	6.968885741	-1.400188943
1381	SNAP25	0.041891892	-0.233157368	-0.036850046	-0.42946469	0.383540332	TRUE	TRUE	9.640428813	8.945571573	-0.694857239
1382	TBC1D9	0.041885497	0.799556131	1.429554429	0.169557833	0.383540332	TRUE	TRUE	2.828931625	1.942400248	-0.886531377
1383	TMEM240	0.041606576	-0.293468987	-0.020696191	-0.566241784	0.383540332	TRUE	TRUE	0.562899038	0.174778427	-0.388120611
1384	TPST2	0.041760768	-0.642907673	-0.128659987	-1.157155359	0.383540332	TRUE	TRUE	2.017552641	0.966352034	-1.051200606
1385	IQSEC1	0.041935807	0.077198683	0.519198962	-0.364801597	0.383599094	TRUE	TRUE	7.528094527	6.101335311	-1.426759217
1386	SEPSECS	0.041983482	0.307784865	0.546536697	0.069033033	0.383758102	TRUE	TRUE	0.333009833	0.400803176	0.067793343
1387	ZBTB46-AS1	0.042038724	-0.323605941	-0.012417207	-0.634794676	0.383947942	TRUE	TRUE	0.735094257	0.17734136	-0.557752897
1388	ZSCAN26	0.042064862	0.284457048	0.773410769	-0.204496672	0.383947942	TRUE	TRUE	1.794877023	1.183806541	-0.611070482
1389	TPM1	0.042111051	-0.800845289	-0.132311264	-1.469379313	0.384092806	TRUE	TRUE	3.599222274	1.891223845	-1.707998429
1390	FANCM	0.042152509	-0.49385913	-0.07259691	-0.915121349	0.384194343	TRUE	TRUE	1.418269802	0.532641288	-0.885628514
1391	AMPH	0.042265514	0.266753639	0.48893714	0.044570138	0.384947377	TRUE	TRUE	8.421721227	8.116504329	-0.305216898
1392	ENSG00000285692	0.042483414	-0.350289372	0.272525658	-0.973104402	0.38637643	TRUE	TRUE	2.186673658	1.493292863	-0.693380795
1393	TUBA1B	0.042472685	-0.96464926	-0.152562425	-1.776736095	0.38637643	TRUE	TRUE	6.823822112	3.621338328	-3.202483785
1394	DBX2-AS1	0.042659248	-0.562273773	-0.103493456	-1.021054091	0.387534859	TRUE	TRUE	2.123885548	0.585449042	-1.538436506
1395	SERINC3	0.042671965	0.932650121	1.662216316	0.203083926	0.387534859	TRUE	TRUE	4.414444107	3.66693664	-0.747507467
1396	SFMBT1	0.042854155	-0.260157474	0.33651751	-0.856832458	0.38891067	TRUE	TRUE	2.539721351	1.713719782	-0.826001568
1397	LEO1	0.042922642	0.464225271	0.913694169	0.014756373	0.389253364	TRUE	TRUE	1.393097755	1.090781495	-0.302316261
1398	BRIP1	0.043007936	-0.100963349	0.144505935	-0.346432632	0.389469296	TRUE	TRUE	0.683989396	0.203493798	-0.480495598
1399	GPR22	0.042979121	-0.734175828	-0.140035337	-1.328316319	0.389469296	TRUE	TRUE	2.403202921	0.915171269	-1.488031652
1400	ATP5PB	0.043054624	-0.236550865	0.211356692	-0.684458423	0.389613597	TRUE	TRUE	1.675664586	0.744739136	-0.93092545
1401	MED29	0.043110081	-0.307692173	-0.015423877	-0.59996047	0.389836986	TRUE	TRUE	0.724847732	0.210631509	-0.514216223
1402	ZNF496	0.043235219	0.227991576	0.626700032	-0.17071688	0.390689717	TRUE	TRUE	1.109415027	0.800496327	-0.308918699
1403	NETO2	0.043276237	-0.756087659	-0.072989793	-1.439185524	0.390781648	TRUE	TRUE	3.545992909	1.201184527	-2.344808382
1404	CCDC26	0.043492183	0.253378079	0.57569843	-0.068942273	0.392233581	TRUE	TRUE	0.512686729	0.567947799	0.05526107
1405	FBXL18	0.043498949	0.781014712	1.365837325	0.196192098	0.392233581	TRUE	TRUE	2.020578621	1.839271915	-0.181306706
1406	KCNK2	0.043584814	-0.108955275	0.270097394	-0.488007944	0.392728315	TRUE	TRUE	0.971299743	0.455475103	-0.51582464
1407	PSMD11	0.043737908	0.853668506	1.534090462	0.173246551	0.393827684	TRUE	TRUE	3.492978107	2.741467163	-0.751510944
1408	SLC25A22	0.043792346	0.155955839	0.589251969	-0.27734029	0.394037808	TRUE	TRUE	1.397973898	0.863444941	-0.534528958
1409	KIF17	0.043992606	0.395529656	0.700292825	0.090766488	0.39543591	TRUE	TRUE	0.819874969	0.601167235	-0.218707733
1410	SMIM17	0.044010153	-0.432793539	-0.05982975	-0.805757328	0.39543591	TRUE	TRUE	1.107796924	0.394711208	-0.713085716
1411	MBD5	0.044110348	-0.162310039	-0.012471072	-0.312149005	0.39605528	TRUE	TRUE	8.91809929	7.994442161	-0.923657129
1412	UQCRC2	0.044481651	0.894368718	1.602546972	0.186190464	0.399106257	TRUE	TRUE	3.918731635	3.010078164	-0.90865347
1413	CSMD2	0.044797249	-0.54389455	0.228981748	-1.316770848	0.400126067	TRUE	TRUE	6.07250912	4.206431052	-1.866078068
1414	DNAJB4	0.044869316	0.25197438	0.733697338	-0.229748578	0.400126067	TRUE	TRUE	1.48909383	0.664840674	-0.824253157
1415	ENSG00000286561	0.044802673	0.198877975	0.465833853	-0.068077904	0.400126067	TRUE	TRUE	0.620527345	0.430642845	-0.189884499
1416	FEM1B	0.044759624	0.552958162	1.275570662	-0.169654338	0.400126067	TRUE	TRUE	3.351573973	2.097675969	-1.253898004
1417	HOOK3	0.044726201	0.639831584	1.38830866	-0.108645491	0.400126067	TRUE	TRUE	5.795243314	4.405520378	-1.389722936
1418	NLGN3	0.044854533	0.230189007	0.570858926	-0.110480912	0.400126067	TRUE	TRUE	0.929463519	0.594545201	-0.334918318
1419	PCGF3-AS1	0.04487956	0.800845947	1.483036375	0.11865552	0.400126067	TRUE	TRUE	2.42423171	1.761006016	-0.663225694
1420	SLC47A2	0.044828194	0.094988518	0.369130188	-0.179153153	0.400126067	TRUE	TRUE	0.832035609	0.416724223	-0.415311386
1421	TBC1D13	0.04472936	0.384440878	0.795907565	-0.02702581	0.400126067	TRUE	TRUE	1.077708464	0.803492113	-0.274216352
1422	ENSG00000250092	0.044987356	0.695786619	1.502043473	-0.110470235	0.400631424	TRUE	TRUE	6.592012667	5.579072809	-1.012939859
1423	ESRRG	0.044999488	0.067142135	0.584741949	-0.45045768	0.400631424	TRUE	TRUE	8.256481839	6.613769147	-1.642712693
1424	ENSG00000288009	0.045054302	0.229603697	0.491552158	-0.032344764	0.400837747	TRUE	TRUE	0.584785426	0.403147672	-0.181637754
1425	ARF4	0.045179098	0.735365524	1.334568627	0.136162421	0.401103007	TRUE	TRUE	2.339742835	2.115069312	-0.224673524
1426	RCN2	0.045161922	0.364114778	1.03740434	-0.309174785	0.401103007	TRUE	TRUE	3.048582614	1.959671286	-1.088911329
1427	RIPOR1	0.045123782	-0.846497436	-0.201785885	-1.491208987	0.401103007	TRUE	TRUE	3.449516516	1.69518827	-1.754328245
1428	FBXO10	0.045372232	-0.703455759	-0.058058137	-1.34885338	0.402265651	TRUE	TRUE	2.923160298	1.364266771	-1.558893527
1429	LHFPL2	0.045373559	0.526706668	1.068332734	-0.014919398	0.402265651	TRUE	TRUE	1.916840451	1.441728589	-0.475111862
1430	MT-ND5	0.045519001	0.271570778	0.726012215	-0.18287066	0.403272884	TRUE	TRUE	1.923780325	0.777852983	-1.145927341
1431	KCTD7	0.04557808	0.373114733	0.820985469	-0.074756002	0.403445824	TRUE	TRUE	1.209133052	1.087913808	-0.121219245
1432	PSMD5	0.045602212	0.426087006	0.896486244	-0.044312232	0.403445824	TRUE	TRUE	1.537768092	1.036482401	-0.50128569
1433	TBC1D22A	0.045673884	0.904239368	1.600654039	0.207824698	0.403797929	TRUE	TRUE	5.306693669	4.542435194	-0.764258475
1434	CEP89	0.045855752	-0.6113942	-0.067080554	-1.155707846	0.40387695	TRUE	TRUE	2.271803587	1.113084766	-1.15871882
1435	ELAVL1	0.045793163	-0.651381	-0.073614521	-1.229147479	0.40387695	TRUE	TRUE	2.569559416	1.276747886	-1.29281153
1436	EPHB2	0.045799556	-0.499240014	0.035032859	-1.033512888	0.40387695	TRUE	TRUE	2.548556574	0.951571074	-1.5969855
1437	PDCL	0.045874097	0.149127596	0.458999613	-0.160744422	0.40387695	TRUE	TRUE	0.661591626	0.493714105	-0.167877521
1438	RALGAPA1	0.045827561	-0.102475739	0.33182883	-0.536780308	0.40387695	TRUE	TRUE	7.412318197	6.068125939	-1.344192258
1439	STK3	0.045803613	0.920763609	1.535140523	0.306386694	0.40387695	TRUE	TRUE	2.666359691	2.081349306	-0.585010385
1440	B3GLCT	0.046165454	0.082201741	0.778223214	-0.613819733	0.404194979	TRUE	TRUE	5.640957897	4.434321141	-1.206636755
1441	ENSG00000285803	0.046045245	0.460424633	0.793513989	0.127335278	0.404194979	TRUE	TRUE	0.783092429	0.669860776	-0.113231654
1442	FIGNL2	0.046089062	0.152599423	0.390017384	-0.084818538	0.404194979	TRUE	TRUE	0.34649612	0.343985897	-0.002510223
1443	HCFC2	0.046052894	0.467326678	1.023034998	-0.088381641	0.404194979	TRUE	TRUE	2.222360038	1.624711125	-0.597648913
1444	PEX6	0.046077209	0.618126623	1.116124088	0.120129158	0.404194979	TRUE	TRUE	1.844245645	1.37699428	-0.467251366
1445	SPECC1	0.046126643	0.248322523	0.837163735	-0.340518688	0.404194979	TRUE	TRUE	6.929069902	5.57643049	-1.352639412
1446	TVP23A	0.046077441	0.348723223	0.970158879	-0.272712434	0.404194979	TRUE	TRUE	2.834818638	1.935019269	-0.899799369
1447	ZHX3	0.046144305	0.702993174	1.416171508	-0.010185159	0.404194979	TRUE	TRUE	4.95344474	4.329470737	-0.623974003
1448	SLC26A11	0.046207804	-0.393174175	-0.020061999	-0.766286352	0.404286377	TRUE	TRUE	1.230410232	0.374790429	-0.855619803
1449	IL17D	0.046381925	0.398551181	0.751975796	0.045126566	0.405529752	TRUE	TRUE	1.067941779	0.719615366	-0.348326413
1450	EHMT1	0.046470494	-0.600136164	-0.076211062	-1.124061266	0.406023926	TRUE	TRUE	6.428017686	4.591125089	-1.836892597
1451	RBBP7	0.046554301	0.598602138	1.198725092	-0.001520815	0.406475833	TRUE	TRUE	2.160416418	1.382364064	-0.778052354
1452	GLO1	0.046689499	-0.296359817	0.212113336	-0.80483297	0.407375523	TRUE	TRUE	1.842005967	0.836007666	-1.005998301
1453	RBM4	0.046724552	0.890547431	1.597735116	0.183359746	0.407400789	TRUE	TRUE	3.242472941	2.646213788	-0.596259153
1454	AGBL5	0.046892182	0.376539351	0.8065098	-0.053431099	0.408015892	TRUE	TRUE	1.365315793	0.988761669	-0.376554123
1455	ATP11A	0.046929392	0.381981831	1.104367229	-0.340403568	0.408015892	TRUE	TRUE	3.688090166	2.806792342	-0.881297824
1456	ATP8B2	0.047019297	0.203197799	0.718244036	-0.311848438	0.408015892	TRUE	TRUE	2.031653554	1.272920365	-0.758733189
1457	EFCAB6-AS1	0.046997421	0.272441502	0.555534499	-0.010651496	0.408015892	TRUE	TRUE	0.726969681	0.495021498	-0.231948184
1458	GARNL3	0.046958297	-0.365637118	0.472541109	-1.203815346	0.408015892	TRUE	TRUE	4.327519381	2.607107748	-1.720411633
1459	OTUD7A	0.047020538	-0.230816858	-0.021499856	-0.440133861	0.408015892	TRUE	TRUE	8.297284549	7.204296155	-1.092988394
1460	ZNF718	0.046937002	-0.879636747	-0.18671891	-1.572554584	0.408015892	TRUE	TRUE	3.557968948	1.805029927	-1.752939021
1461	ACVR1B	0.047272193	-0.049212421	0.559745821	-0.658170663	0.409076233	TRUE	TRUE	2.821526442	1.744578323	-1.07694812
1462	ATP13A3	0.047210246	0.279468537	0.972692583	-0.41375551	0.409076233	TRUE	TRUE	3.596461673	2.904388409	-0.692073264
1463	CRCP	0.047230208	-0.58039589	-0.075999929	-1.084791851	0.409076233	TRUE	TRUE	2.073476014	0.931803139	-1.141672875
1464	ENSG00000255595	0.04724253	-0.229367786	0.626255585	-1.084991156	0.409076233	TRUE	TRUE	7.002963851	5.244918007	-1.758045844
1465	LHFPL3	0.047304182	0.276486678	0.544777953	0.008195403	0.409076233	TRUE	TRUE	0.344607957	0.425456274	0.080848317
1466	CHD9	0.047616902	-0.338950368	-0.024390776	-0.653509961	0.4102242	TRUE	TRUE	8.027161284	6.582774804	-1.44438648
1467	GSTCD	0.047543447	-0.214717833	0.352303324	-0.78173899	0.4102242	TRUE	TRUE	2.318178592	1.297902906	-1.020275687
1468	MIR325HG	0.047470453	-0.069350149	0.173840861	-0.31254116	0.4102242	TRUE	TRUE	0.737887976	0.235321334	-0.502566642
1469	RAB31	0.047620433	-0.434631156	-0.056384318	-0.812877995	0.4102242	TRUE	TRUE	1.062927587	0.384148012	-0.678779575
1470	RPF1	0.04763121	-0.034047325	0.292013129	-0.360107779	0.4102242	TRUE	TRUE	0.956025158	0.439440098	-0.51658506
1471	TTC23L	0.047596517	0.179183165	0.512386712	-0.154020382	0.4102242	TRUE	TRUE	0.829970828	0.577508393	-0.252462436
1472	ITPK1	0.04768536	-0.84352222	-0.126636458	-1.560407982	0.410411566	TRUE	TRUE	4.749317795	2.509775907	-2.239541888
1473	CPNE8	0.047823232	-0.903427286	-0.198181609	-1.608672963	0.410637844	TRUE	TRUE	3.616644988	1.784895837	-1.831749151
1474	ETV6	0.047906128	-0.70602231	0.047339585	-1.459384206	0.410637844	TRUE	TRUE	4.163096052	2.233241769	-1.929854283
1475	LINC00624	0.047847418	0.377428353	0.802172748	-0.047316043	0.410637844	TRUE	TRUE	1.341635387	1.037762404	-0.303872983
1476	MAP4K3-DT	0.047890605	-0.936576862	-0.179128598	-1.694025126	0.410637844	TRUE	TRUE	6.426538979	4.28599837	-2.140540608
1477	NAPEPLD	0.047749139	-0.890762792	-0.189016517	-1.592509067	0.410637844	TRUE	TRUE	4.590464004	2.164373234	-2.42609077
1478	VDAC1	0.047803483	-0.802211653	-0.162712987	-1.44171032	0.410637844	TRUE	TRUE	3.579022303	1.772637456	-1.806384847
1479	CALU	0.047981493	0.705943451	1.272095206	0.139791697	0.411005774	TRUE	TRUE	1.899079692	1.325004242	-0.574075449
1480	ENSG00000265643	0.048087288	-0.487560681	0.073142974	-1.048264336	0.411148315	TRUE	TRUE	2.627842611	1.205158024	-1.422684587
1481	ENSG00000290383	0.048095493	0.263911454	0.476799275	0.051023632	0.411148315	TRUE	TRUE	0.642029586	0.37746668	-0.264562906
1482	TRAPPC12	0.048085899	0.912160666	1.663317474	0.161003857	0.411148315	TRUE	TRUE	4.175992808	3.203721975	-0.972270833
1483	SHISA9	0.048134999	-0.653377231	-0.105145948	-1.201608513	0.411208566	TRUE	TRUE	7.956564608	6.61271157	-1.343853037
1484	JADE2	0.048328754	0.307836709	0.784209673	-0.168536255	0.412585568	TRUE	TRUE	1.872904331	1.111438441	-0.76146589
1485	BCAT1	0.04843735	0.685647763	1.316694645	0.054600881	0.412678401	TRUE	TRUE	2.656921305	2.319904212	-0.337017093
1486	TSC22D2	0.048423416	-0.350632715	0.497191716	-1.198457146	0.412678401	TRUE	TRUE	5.334958733	3.65785921	-1.677099522
1487	ZNF318	0.048424557	0.688578691	1.343196081	0.033961302	0.412678401	TRUE	TRUE	3.216694073	2.38811416	-0.828579913
1488	NME2	0.048567803	0.233238826	0.566948993	-0.100471342	0.413511761	TRUE	TRUE	1.224830181	0.584199337	-0.640630844
1489	SVIL	0.048616831	0.670897005	1.205131454	0.136662557	0.413651196	TRUE	TRUE	1.685971835	1.770401317	0.084429481
1490	NPHP3	0.04865768	0.197723173	0.781619969	-0.386173623	0.413720908	TRUE	TRUE	2.487338677	1.666912807	-0.82042587
1491	KATNAL2	0.048711293	-0.077350103	0.558004261	-0.712704468	0.413855185	TRUE	TRUE	2.459825161	1.044665186	-1.415159975
1492	LPXN	0.048738806	0.11108938	0.451951152	-0.229772393	0.413855185	TRUE	TRUE	1.076237428	0.551181059	-0.525056368
1493	THOC5	0.049107663	0.392320472	0.697165033	0.087475912	0.416707956	TRUE	TRUE	0.780409807	0.632081718	-0.148328088
1494	ELMOD3	0.049264426	-0.350344642	0.143212574	-0.843901858	0.417070174	TRUE	TRUE	1.767625513	0.910534274	-0.857091239
1495	LINC01182	0.049275074	0.296089237	0.548730303	0.043448171	0.417070174	TRUE	TRUE	0.363833145	0.381455304	0.01762216
1496	PILRB	0.049291544	-0.74640703	-0.171000336	-1.321813724	0.417070174	TRUE	TRUE	2.422529419	1.321038872	-1.101490547
1497	PRKD3	0.049314952	-0.693143817	-0.114222703	-1.272064931	0.417070174	TRUE	TRUE	2.781489079	1.361718308	-1.419770771
1498	TSPOAP1-AS1	0.049245939	-0.503012482	-0.072419509	-0.933605455	0.417070174	TRUE	TRUE	1.194930822	0.445516045	-0.749414776
1499	LINC01013	0.049359263	0.694738542	1.35750089	0.031976194	0.41716645	TRUE	TRUE	2.175771702	1.872973432	-0.30279827
1500	SLC46A3	0.049465307	-0.463083232	-0.052075188	-0.874091277	0.417783981	TRUE	TRUE	1.198305659	0.538590225	-0.659715433
1501	SYT5	0.049617793	-0.063380423	0.358920827	-0.485681674	0.418792686	TRUE	TRUE	1.334549745	0.666920512	-0.667629233
1502	CPD	0.049731201	0.554794159	1.280032635	-0.170444316	0.419470431	TRUE	TRUE	4.090880337	2.948949258	-1.141931078
1503	SYNM-AS1	0.049800019	-0.486617783	-0.015921366	-0.9573142	0.419771413	TRUE	TRUE	1.500908035	0.746170045	-0.75473799
1504	PLA2G6	0.049842369	0.032509697	0.326786729	-0.261767335	0.419849049	TRUE	TRUE	0.66979605	0.413395059	-0.256400991
1505	BCAS3-AS1	0.049931563	-0.280564746	0.088913186	-0.650042677	0.420041815	TRUE	TRUE	0.857758522	0.401159207	-0.456599314
1506	SMC3	0.049898956	0.635774114	1.189721633	0.081826595	0.420041815	TRUE	TRUE	2.052878203	1.441317744	-0.611560459
1507	A2ML1	0.050315112	0.00971904	0.357897622	-0.338459543	0.420983734	TRUE	TRUE	0.988652673	0.544151702	-0.444500971
1508	AKR7A2	0.050318337	0.179634321	0.445570025	-0.086301383	0.420983734	TRUE	TRUE	0.429756239	0.391061041	-0.038695198
1509	ANXA4	0.050342597	0.905726003	1.577887282	0.233564725	0.420983734	TRUE	TRUE	3.256490233	2.430644801	-0.825845432
1510	CREB5	0.050186866	0.579252043	1.0896643	0.068839786	0.420983734	TRUE	TRUE	0.653160659	1.586158607	0.932997948
1511	ENSG00000286333	0.050272992	0.477757818	0.845451057	0.110064579	0.420983734	TRUE	TRUE	0.994674766	0.822833507	-0.171841258
1512	GABRA3	0.050185354	-0.853546081	-0.171724442	-1.53536772	0.420983734	TRUE	TRUE	4.140618869	1.8330699	-2.307548969
1513	NECAB1	0.050160297	-0.214537996	0.007639122	-0.436715114	0.420983734	TRUE	TRUE	8.863518288	7.533501124	-1.330017164
1514	RASAL1	0.050219859	-0.443178804	-0.05778944	-0.828568169	0.420983734	TRUE	TRUE	1.131995712	0.366528904	-0.765466808
1515	VPS13A	0.050297635	-0.250468738	-0.030026737	-0.470910739	0.420983734	TRUE	TRUE	8.14895254	6.498423416	-1.650529123
1516	ZBTB46	0.050376568	-0.798348903	-0.176324208	-1.420373597	0.420989932	TRUE	TRUE	3.314302589	1.386958536	-1.927344053
1517	CDC42	0.050526076	0.901795634	1.627578937	0.17601233	0.42107423	TRUE	TRUE	3.629118151	2.957759196	-0.671358955
1518	CNTN4	0.050577775	0.162242501	0.29890243	0.025582571	0.42107423	TRUE	TRUE	10.27732492	10.12843172	-0.148893193
1519	ENTPD7	0.050545962	0.277118368	0.672710395	-0.118473658	0.42107423	TRUE	TRUE	1.081273851	0.835824186	-0.245449665
1520	HCG25	0.050603722	0.038624187	0.257667279	-0.180418904	0.42107423	TRUE	TRUE	0.429961236	0.257929809	-0.172031427
1521	PBX3	0.050554024	-0.75432322	-0.087305828	-1.421340612	0.42107423	TRUE	TRUE	3.567893007	1.916832094	-1.651060913
1522	RAB30-DT	0.050619311	-0.252161439	0.40065017	-0.904973047	0.42107423	TRUE	TRUE	2.840201663	1.627727185	-1.212474478
1523	TRPC1	0.050502478	0.742191191	1.469863565	0.014518817	0.42107423	TRUE	TRUE	5.432965683	4.134180748	-1.298784935
1524	TLN1	0.050670814	0.284526056	0.583025831	-0.013973719	0.42122608	TRUE	TRUE	0.63758033	0.533753986	-0.103826343
1525	MGMT	0.050717518	0.585302832	1.235135247	-0.064529583	0.421255662	TRUE	TRUE	2.592286103	2.14581023	-0.446475873
1526	RPS17	0.050740875	-0.061111013	0.25319446	-0.375416486	0.421255662	TRUE	TRUE	0.979936712	0.422526628	-0.557410084
1527	BAAT	0.050894419	-0.167467415	0.133573149	-0.46850798	0.422253699	TRUE	TRUE	0.67233863	0.220617363	-0.451721267
1528	BMT2	0.051022701	-0.871039316	-0.178560626	-1.563518005	0.422337222	TRUE	TRUE	5.400949563	3.108249047	-2.292700516
1529	FAM98B	0.051037832	-0.463791186	0.070408575	-0.997990947	0.422337222	TRUE	TRUE	2.235811963	1.100586894	-1.13522507
1530	HLTF	0.050950434	0.625735401	1.329448378	-0.077977575	0.422337222	TRUE	TRUE	3.867763203	2.751151216	-1.116611987
1531	ITPR2	0.051034688	1.06292801	1.94185796	0.183998059	0.422337222	TRUE	TRUE	4.293057294	3.706577134	-0.58648016
1532	ABCD3	0.051568542	-0.259599859	0.364285024	-0.883484743	0.423293057	TRUE	TRUE	2.834811619	1.783792294	-1.051019325
1533	ARHGEF1	0.052034647	0.352218536	0.701390263	0.00304681	0.423293057	TRUE	TRUE	0.949049331	0.6843739	-0.264675431
1534	ASCC2	0.051202674	0.548418074	0.976951288	0.11988486	0.423293057	TRUE	TRUE	1.349243125	1.043399239	-0.305843886
1535	BZW1	0.05177015	-0.60765432	-0.095749735	-1.119558906	0.423293057	TRUE	TRUE	2.100897465	0.856546546	-1.244350919
1536	CCK	0.051971356	-0.950503023	-0.066316472	-1.834689575	0.423293057	TRUE	TRUE	5.937680415	2.589156976	-3.348523439
1537	CDH2	0.051716937	-0.27365042	-0.041012424	-0.506288416	0.423293057	TRUE	TRUE	8.765141402	7.423662933	-1.341478469
1538	E2F5	0.051298463	0.210431914	0.525899286	-0.105035457	0.423293057	TRUE	TRUE	0.809130009	0.529952548	-0.279177461
1539	EEF1AKMT2	0.051914964	-0.286483223	0.416611994	-0.98957844	0.423293057	TRUE	TRUE	4.272499226	2.999075918	-1.273423308
1540	ENSG00000253284	0.051988464	0.220503878	0.519307609	-0.078299853	0.423293057	TRUE	TRUE	0.550613724	0.484478326	-0.066135398
1541	ENSG00000287923	0.051839827	-0.967552597	-0.16805168	-1.767053514	0.423293057	TRUE	TRUE	5.465912434	3.375118389	-2.090794045
1542	GPD1L	0.051954307	-0.620761923	-0.107249668	-1.134274177	0.423293057	TRUE	TRUE	1.909400398	1.011997111	-0.897403287
1543	GPR137	0.05202995	-0.282860499	0.143750194	-0.709471193	0.423293057	TRUE	TRUE	1.089019545	0.673878932	-0.415140613
1544	IRAK1BP1	0.051344273	0.104406949	0.831094744	-0.622280846	0.423293057	TRUE	TRUE	4.231547	2.448975451	-1.782571549
1545	KCNB1	0.051757423	-0.469621714	0.10548443	-1.044727857	0.423293057	TRUE	TRUE	6.847670912	5.509933587	-1.337737325
1546	KLF3-AS1	0.051585304	-0.435071937	0.092335468	-0.962479343	0.423293057	TRUE	TRUE	2.176108017	1.020383371	-1.155724646
1547	MFSD2A	0.051904605	0.320675577	0.57578496	0.065566194	0.423293057	TRUE	TRUE	0.271900298	0.408417138	0.136516841
1548	NAT14	0.051539093	-0.122004016	0.134134238	-0.378142269	0.423293057	TRUE	TRUE	0.491574815	0.213701345	-0.277873469
1549	NUF2	0.051443025	-0.157392553	0.166406001	-0.481191107	0.423293057	TRUE	TRUE	0.74519583	0.408173852	-0.337021978
1550	PRKAR2B	0.051814374	0.373878928	0.772996432	-0.025238576	0.423293057	TRUE	TRUE	7.298998296	6.391218619	-0.907779677
1551	PRKCE	0.051764915	0.135921016	0.354682887	-0.082840854	0.423293057	TRUE	TRUE	8.758171073	8.071534197	-0.686636875
1552	PRPF19	0.051235603	0.08969481	0.569931401	-0.39054178	0.423293057	TRUE	TRUE	2.012304028	1.069881929	-0.942422099
1553	SNHG12	0.051827107	0.198718568	0.406000837	-0.008563701	0.423293057	TRUE	TRUE	0.362349382	0.292098508	-0.070250874
1554	TFIP11	0.051659007	0.241465111	0.500919497	-0.017989276	0.423293057	TRUE	TRUE	0.263516832	0.459174206	0.195657373
1555	TIAM1	0.052088869	0.985941726	1.804197272	0.16768618	0.423293057	TRUE	TRUE	3.507829868	2.701537466	-0.806292401
1556	VPS11	0.051986749	-0.437612138	-0.060117744	-0.815106532	0.423293057	TRUE	TRUE	1.06901257	0.419976899	-0.649035671
1557	WASHC2A	0.051403951	0.007120105	0.495474948	-0.481234738	0.423293057	TRUE	TRUE	1.878799831	1.05268211	-0.82611772
1558	WDR86	0.051863755	0.217284774	0.431215983	0.003353564	0.423293057	TRUE	TRUE	0.424977651	0.338678642	-0.086299009
1559	ZNF175	0.052088275	0.33448182	0.694568169	-0.025604529	0.423293057	TRUE	TRUE	0.85100197	0.545446851	-0.305555119
1560	CSGALNACT1	0.052133134	-0.413984261	-0.032343266	-0.795625256	0.423381203	TRUE	TRUE	8.087770974	7.062256387	-1.025514587
1561	ENSG00000254394	0.052206489	1.037003807	2.156153358	-0.082145745	0.423419975	TRUE	TRUE	6.527370633	4.723271946	-1.804098687
1562	TBK1	0.052224592	-0.72046644	-0.067118382	-1.373814498	0.423419975	TRUE	TRUE	3.46180357	2.176789567	-1.285014002
1563	UBR5-DT	0.052238174	0.336753647	0.641989832	0.031517463	0.423419975	TRUE	TRUE	0.619892612	0.508649341	-0.111243271
1564	ABHD15-AS1	0.052409158	-0.257117009	0.375581574	-0.889815592	0.423578024	TRUE	TRUE	2.765234564	1.540048682	-1.225185882
1565	CEBPG	0.052367826	0.305740113	0.661407272	-0.049927046	0.423578024	TRUE	TRUE	0.932064149	0.695546539	-0.23651761
1566	KIAA1143	0.052387449	0.264094852	0.481517009	0.046672695	0.423578024	TRUE	TRUE	0.460959559	0.338713567	-0.122245992
1567	TESC	0.052396205	0.75141457	1.363981305	0.138847836	0.423578024	TRUE	TRUE	2.938250567	1.792391155	-1.145859412
1568	TWF1	0.052424843	-0.278610608	0.024941448	-0.582162663	0.423578024	TRUE	TRUE	0.709737361	0.228002907	-0.481734454
1569	UBQLN2	0.052561495	-0.122337241	0.324537844	-0.569212325	0.424176973	TRUE	TRUE	1.161357882	0.56935466	-0.592003222
1570	WDFY1	0.052565936	0.56424576	1.095439717	0.033051803	0.424176973	TRUE	TRUE	1.975390894	1.488347242	-0.487043651
1571	ACBD3	0.052657321	0.717249803	1.304509744	0.129989863	0.424643918	TRUE	TRUE	2.215288492	2.093264569	-0.122023924
1572	LRRC4B	0.052832255	0.764540303	1.383725195	0.145355412	0.425512931	TRUE	TRUE	2.795451264	2.110913148	-0.684538116
1573	MTCP1	0.052801184	0.10419522	0.685931822	-0.477541381	0.425512931	TRUE	TRUE	2.151209725	1.21639453	-0.934815195
1574	FBXW4	0.053158517	0.98530948	1.814482431	0.156136529	0.427325667	TRUE	TRUE	4.057772813	3.723630368	-0.334142445
1575	NAA20	0.053119623	-0.009987979	0.386599781	-0.40657574	0.427325667	TRUE	TRUE	1.289143261	0.699329843	-0.589813418
1576	P4HA2	0.053128139	0.739191515	1.366236042	0.112146988	0.427325667	TRUE	TRUE	1.940565363	1.37459002	-0.565975342
1577	ENSG00000229321	0.053209523	-0.214861187	0.548254944	-0.977977318	0.427464454	TRUE	TRUE	5.897584206	3.918867631	-1.978716574
1578	PDE4C	0.053271917	-0.245965069	0.066108333	-0.558038472	0.427694496	TRUE	TRUE	0.684288619	0.321096691	-0.363191927
1579	ABLIM1	0.05358379	-0.450002928	-0.067873053	-0.832132802	0.427788663	TRUE	TRUE	7.582947987	5.96937741	-1.613570577
1580	BDH1	0.053829211	-0.081016817	0.789684396	-0.95171803	0.427788663	TRUE	TRUE	3.950300361	2.809363019	-1.140937342
1581	BRD8	0.053507819	0.696203574	1.284753921	0.107653227	0.427788663	TRUE	TRUE	2.378504377	2.048372606	-0.330131771
1582	COG4	0.053857678	0.057219037	0.373964653	-0.259526579	0.427788663	TRUE	TRUE	0.721790996	0.482368978	-0.239422018
1583	ECT2L	0.053473015	0.547563297	0.973831702	0.121294891	0.427788663	TRUE	TRUE	1.136986715	1.091011734	-0.045974981
1584	ENSG00000286134	0.05379962	0.231217297	0.517920974	-0.055486381	0.427788663	TRUE	TRUE	0.438677043	0.379729792	-0.058947251
1585	GIT2	0.053730584	0.822399308	1.535030033	0.109768583	0.427788663	TRUE	TRUE	4.111555198	2.957405716	-1.154149482
1586	GMCL1	0.053393673	0.528309424	1.259840736	-0.203221888	0.427788663	TRUE	TRUE	4.394674845	3.350160852	-1.044513994
1587	ITGA9	0.053626374	-1.135246844	-0.39352677	-1.876966919	0.427788663	TRUE	TRUE	5.396513973	2.761253804	-2.635260168
1588	PLA2G7	0.053363719	0.355091345	0.645951968	0.064230721	0.427788663	TRUE	TRUE	0.737218913	0.52204952	-0.215169394
1589	PPP1R21	0.053725326	-0.833479969	0.004529153	-1.67148909	0.427788663	TRUE	TRUE	4.62498564	2.818959046	-1.806026595
1590	RIMS4	0.053456009	0.085303087	0.456838082	-0.286231908	0.427788663	TRUE	TRUE	1.20151286	0.605085495	-0.596427365
1591	RIPK1	0.053344378	0.379384996	0.91087826	-0.152108268	0.427788663	TRUE	TRUE	1.908943965	1.460453244	-0.448490721
1592	TBC1D2B	0.053803879	0.660610375	1.211555956	0.109664794	0.427788663	TRUE	TRUE	2.268994555	1.600887662	-0.668106893
1593	UNC5C	0.053630998	-0.372163632	-0.058537719	-0.685789545	0.427788663	TRUE	TRUE	8.988694098	7.66574289	-1.322951209
1594	ZNF365	0.053830882	-1.026228438	-0.141964125	-1.910492751	0.427788663	TRUE	TRUE	5.780920564	3.172299439	-2.608621125
1595	ZNF750	0.053755625	0.171461175	0.3797702	-0.036847849	0.427788663	TRUE	TRUE	0.41532809	0.284810027	-0.130518063
1596	KDM4B	0.053971793	-0.867138183	-0.169213462	-1.565062903	0.428354632	TRUE	TRUE	4.41574528	2.569442664	-1.846302616
1597	LINC01004	0.053996554	0.661603344	1.458453668	-0.13524698	0.428354632	TRUE	TRUE	3.748850056	2.366649457	-1.3822006
1598	AKAP8L	0.05428888	0.754115853	1.471623921	0.036607786	0.428526991	TRUE	TRUE	3.89344694	3.119816112	-0.773630828
1599	CAMSAP2	0.054186877	0.29063848	0.613932732	-0.032655771	0.428526991	TRUE	TRUE	7.506570454	6.655582736	-0.850987718
1600	CHIC2	0.054226386	-0.827390302	-0.168635088	-1.486145517	0.428526991	TRUE	TRUE	3.573834889	1.834768787	-1.739066103
1601	DLC1	0.054232922	0.394525528	1.225419967	-0.43636891	0.428526991	TRUE	TRUE	4.036765067	2.795405036	-1.24136003
1602	ENSG00000258039	0.054228832	0.455166993	0.827429854	0.082904132	0.428526991	TRUE	TRUE	0.979620981	0.751168317	-0.228452665
1603	ENSG00000261543	0.054263988	-0.514145356	0.006908698	-1.035199411	0.428526991	TRUE	TRUE	1.783995168	0.629994242	-1.154000926
1604	GSK3A	0.054175734	-0.101889662	0.233007595	-0.436786919	0.428526991	TRUE	TRUE	1.142647827	0.322947177	-0.81970065
1605	ONECUT2	0.054145831	0.351819988	0.684862103	0.018777873	0.428526991	TRUE	TRUE	0.899772852	0.606885643	-0.292887209
1606	ENSG00000258637	0.054398451	0.9160974	1.735356592	0.096838208	0.429124519	TRUE	TRUE	3.915849473	2.556780594	-1.359068879
1607	INTS4P1	0.054504002	-0.639538685	-0.004448144	-1.274629225	0.429689613	TRUE	TRUE	2.768553192	1.160302786	-1.608250407
1608	SPON2	0.054588838	0.036247649	0.426454021	-0.353958723	0.430090785	TRUE	TRUE	1.154793533	0.57888171	-0.575911823
1609	BAHD1	0.054734422	0.282928803	0.576028689	-0.010171083	0.430508059	TRUE	TRUE	0.819195857	0.491785231	-0.327410626
1610	CCNH	0.054743743	0.382492434	0.984195987	-0.219211119	0.430508059	TRUE	TRUE	6.43595929	5.794103411	-0.641855879
1611	ENSG00000251488	0.0546906	-0.331039095	0.01110193	-0.673180121	0.430508059	TRUE	TRUE	0.992921665	0.276313472	-0.716608194
1612	CALM1	0.054818282	-0.482480325	-0.078956614	-0.886004037	0.430559714	TRUE	TRUE	8.043390024	5.960811193	-2.082578831
1613	PIK3CA	0.05478532	-0.379109408	0.265785638	-1.024004453	0.430559714	TRUE	TRUE	6.27475879	4.312709056	-1.962049734
1614	HERC2	0.054953447	0.625274328	1.285929467	-0.035380811	0.431086824	TRUE	TRUE	5.995643558	4.705171166	-1.290472392
1615	PDE4DIP	0.054934365	0.686288014	1.336154144	0.036421883	0.431086824	TRUE	TRUE	5.733590214	4.808605725	-0.92498449
1616	NRG4	0.055011532	-0.24950386	0.217790012	-0.716797732	0.431275434	TRUE	TRUE	1.705181611	0.809530963	-0.895650648
1617	HTR2A	0.055277469	0.652196715	1.294262141	0.01013129	0.433092305	TRUE	TRUE	2.947322238	2.241555557	-0.705766682
1618	DGKZ	0.055373499	-0.354625704	0.366167553	-1.07541896	0.433397837	TRUE	TRUE	5.407053874	3.592379965	-1.814673909
1619	TMEM170A	0.055384884	-0.219743982	0.208195635	-0.6476836	0.433397837	TRUE	TRUE	1.570737405	0.647289574	-0.923447831
1620	FAM13C	0.055470697	0.336716707	1.115499406	-0.442065992	0.43353378	TRUE	TRUE	4.872709815	3.005320814	-1.867389001
1621	RSRP1	0.055448714	0.394642525	1.111337268	-0.322052219	0.43353378	TRUE	TRUE	5.242598528	4.002119896	-1.240478632
1622	HACD1	0.05557482	0.135787975	0.345294735	-0.073718785	0.433812318	TRUE	TRUE	0.478940122	0.282539427	-0.196400694
1623	MT-ATP8	0.055551074	0.249684711	0.817097233	-0.31772781	0.433812318	TRUE	TRUE	2.531363719	1.122207805	-1.409155914
1624	COX10-DT	0.056123567	-0.94647479	-0.178046236	-1.714903343	0.43782603	TRUE	TRUE	3.769653238	1.876946848	-1.892706391
1625	PPM1K-DT	0.056167741	0.279676247	0.517662029	0.041690465	0.437900989	TRUE	TRUE	0.486998151	0.390522222	-0.096475929
1626	GPD2	0.056213097	-0.435014805	0.203971847	-1.074001457	0.437985074	TRUE	TRUE	2.788528537	1.767190852	-1.021337685
1627	ASAP3	0.056521468	-0.200620484	0.198213256	-0.599454225	0.43824295	TRUE	TRUE	1.010132926	0.441462973	-0.568669953
1628	CSAD	0.056299544	-0.2237173	0.424861129	-0.87229573	0.43824295	TRUE	TRUE	2.964747869	1.544357609	-1.42039026
1629	DBF4	0.056478855	-0.195920972	0.203345759	-0.595187704	0.43824295	TRUE	TRUE	1.124157134	0.477136155	-0.647020979
1630	EXOSC10	0.056391963	-0.554702993	-0.069523002	-1.039882983	0.43824295	TRUE	TRUE	1.862729881	0.866545286	-0.996184595
1631	SEL1L3	0.056479263	-0.502042447	-0.043349345	-0.96073555	0.43824295	TRUE	TRUE	1.370989598	0.737410108	-0.63357949
1632	SUMF2	0.056392408	0.24675512	0.601912927	-0.108402686	0.43824295	TRUE	TRUE	1.09427075	0.72147802	-0.372792729
1633	TRIM35	0.056383004	0.286310691	0.574068883	-0.001447501	0.43824295	TRUE	TRUE	0.765484371	0.492468757	-0.273015615
1634	YPEL1	0.056522928	-0.282913083	0.302072754	-0.867898919	0.43824295	TRUE	TRUE	2.635322008	1.533387832	-1.101934176
1635	KCNJ3	0.056573693	-0.290269905	0.037391354	-0.617931164	0.43836827	TRUE	TRUE	8.204239896	6.979540323	-1.224699573
1636	TNFSF13B	0.056679741	-0.929274775	-0.145638556	-1.712910993	0.438921539	TRUE	TRUE	2.916618608	1.119157574	-1.797461033
1637	HYCC1	0.056758229	0.492159387	0.934606998	0.049711775	0.439260846	TRUE	TRUE	0.602859008	0.477352542	-0.125506465
1638	ERICH1	0.056837467	0.538126991	1.082281016	-0.006027033	0.439337321	TRUE	TRUE	2.325159053	1.504181741	-0.820977313
1639	LMO7-AS1	0.05683686	0.690872442	1.17969846	0.202046424	0.439337321	TRUE	TRUE	1.520078588	1.486477701	-0.033600886
1640	SYNGAP1-AS1	0.056988224	0.71622023	1.307779832	0.124660628	0.44023403	TRUE	TRUE	1.78935905	1.674907161	-0.114451889
1641	CBFA2T2	0.057238809	-0.60450338	0.040040661	-1.249047421	0.44084313	TRUE	TRUE	6.231004124	4.815833409	-1.415170715
1642	ENSG00000284624	0.057182143	-0.575816826	0.183443179	-1.335076831	0.44084313	TRUE	TRUE	3.558931669	1.733964477	-1.824967193
1643	GGNBP2	0.05715251	0.778342649	1.426339949	0.130345348	0.44084313	TRUE	TRUE	2.769647083	2.247500943	-0.522146141
1644	H2AZ2	0.057245093	-0.549534632	0.047367503	-1.146436768	0.44084313	TRUE	TRUE	1.923748427	0.900065024	-1.023683404
1645	IQSEC2	0.057275854	-0.81875379	-0.134668519	-1.502839062	0.44084313	TRUE	TRUE	4.27148377	2.564630287	-1.706853483
1646	ISG20L2	0.057153807	-0.364729792	-0.030251698	-0.699207886	0.44084313	TRUE	TRUE	1.172154095	0.294901574	-0.877252521
1647	HSPA14	0.057394756	-0.483876553	-0.038046455	-0.929706651	0.441222188	TRUE	TRUE	1.681612065	0.618282421	-1.063329645
1648	HYOU1	0.05737262	0.391111033	0.711250381	0.070971684	0.441222188	TRUE	TRUE	0.897773707	0.578439725	-0.319333982
1649	MPLKIP	0.057613694	0.034189563	0.494457139	-0.426078014	0.44236842	TRUE	TRUE	1.084042376	0.702140846	-0.38190153
1650	NAA60	0.057604367	-0.480783518	0.000725008	-0.962292043	0.44236842	TRUE	TRUE	1.506080412	0.883602451	-0.622477961
1651	AGAP3	0.057677945	-0.811854461	-0.134513599	-1.489195322	0.442474411	TRUE	TRUE	4.093221315	2.217736732	-1.875484583
1652	SPART	0.05769735	0.91344598	1.645561898	0.181330061	0.442474411	TRUE	TRUE	4.35421667	3.364185284	-0.990031386
1653	CROCC	0.057817601	-0.75543136	-0.155691993	-1.355170727	0.443128366	TRUE	TRUE	2.505461699	1.130627503	-1.374834196
1654	RAB9B	0.057915639	-0.367478292	0.065063948	-0.800020532	0.443343339	TRUE	TRUE	1.531900144	0.628559935	-0.903340209
1655	WTAP	0.057903776	-0.172196971	0.470421778	-0.81481572	0.443343339	TRUE	TRUE	3.108484698	2.163504551	-0.944980147
1656	RPAP2	0.057972102	0.554113927	1.240486026	-0.132258172	0.443507583	TRUE	TRUE	5.456337335	4.476997031	-0.979340304
1657	ARLNC1	0.058144385	-0.17225028	0.122126863	-0.466627424	0.44428903	TRUE	TRUE	0.657594106	0.28106598	-0.376528127
1658	ENSG00000291121	0.058119244	-0.576183977	-0.042906194	-1.10946176	0.44428903	TRUE	TRUE	2.154699515	1.079430435	-1.07526908
1659	ENSG00000242880	0.058331662	-0.411734652	0.028408496	-0.8518778	0.444432891	TRUE	TRUE	1.440615402	0.630448332	-0.81016707
1660	GPR61	0.058300678	0.329596045	0.616020538	0.043171551	0.444432891	TRUE	TRUE	0.571708433	0.513020148	-0.058688285
1661	LRRK2	0.058278996	-0.878346823	-0.165943685	-1.59074996	0.444432891	TRUE	TRUE	5.134605338	3.034302873	-2.100302466
1662	MED27	0.058358082	0.837211866	1.52377058	0.150653152	0.444432891	TRUE	TRUE	5.645379192	4.771075616	-0.874303576
1663	NFIX	0.058373694	-0.058284749	0.658171567	-0.774741065	0.444432891	TRUE	TRUE	5.187486336	3.639575127	-1.547911209
1664	ZNF248	0.058256414	-0.701147942	0.1019975	-1.504293385	0.444432891	TRUE	TRUE	5.745540467	3.571601951	-2.173938516
1665	AKR1B1	0.058443672	0.04204197	0.362104552	-0.278020611	0.444603737	TRUE	TRUE	0.679127101	0.456159979	-0.222967122
1666	HDAC2-AS2	0.05853315	0.133747037	0.87816015	-0.610666076	0.444603737	TRUE	TRUE	6.823892792	5.849602338	-0.974290453
1667	NEDD1	0.058583708	0.180820565	0.432238476	-0.070597345	0.444603737	TRUE	TRUE	0.349744869	0.359011941	0.009267071
1668	PDIA3	0.058589736	-0.337494367	0.18315666	-0.858145393	0.444603737	TRUE	TRUE	2.191493266	0.979928617	-1.211564649
1669	RFC3	0.058606697	-0.549947647	-0.102641875	-0.997253419	0.444603737	TRUE	TRUE	1.398904408	0.547126263	-0.851778145
1670	RTCA	0.05859533	-0.040508763	0.412399992	-0.493417518	0.444603737	TRUE	TRUE	1.52318237	0.910711766	-0.612470604
1671	TRIM16	0.058802302	0.329206015	0.709967698	-0.051555667	0.445820688	TRUE	TRUE	1.031411181	0.779068911	-0.252342269
1672	FAIM2	0.058844344	-0.946111767	-0.13914492	-1.753078613	0.445872605	TRUE	TRUE	4.75061346	2.199459616	-2.551153845
1673	MKX	0.059135479	0.642832291	1.286927547	-0.001262965	0.44754324	TRUE	TRUE	2.689114301	1.854182982	-0.834931319
1674	RORB	0.059134568	-0.521147969	0.042503754	-1.084799691	0.44754324	TRUE	TRUE	1.821550488	0.972699316	-0.848851173
1675	CYP4A22-AS1	0.059219078	0.481232789	0.884458731	0.078006847	0.447908356	TRUE	TRUE	1.211207454	0.94198068	-0.269226774
1676	MARK1	0.059309603	-0.460523138	0.056806689	-0.977852965	0.448325395	TRUE	TRUE	6.843795637	4.862464645	-1.981330992
1677	BCL2L1-AS1	0.059415197	0.31546452	0.729281904	-0.098352863	0.448804533	TRUE	TRUE	1.243414647	0.919569599	-0.323845047
1678	SNX7	0.05944384	-0.456498351	0.125083278	-1.03807998	0.448804533	TRUE	TRUE	2.622073862	1.366726038	-1.255347823
1679	ZNF211	0.05949099	-0.28578716	0.031566086	-0.603140405	0.448893005	TRUE	TRUE	0.871270393	0.315895983	-0.55537441
1680	ANKUB1	0.059935853	0.319990001	1.125177322	-0.48519732	0.449558754	TRUE	TRUE	6.239846739	5.591974012	-0.647872727
1681	CDR1	0.059756529	0.162187171	0.455281212	-0.13090687	0.449558754	TRUE	TRUE	0.579589837	0.358456505	-0.221133332
1682	ENSG00000228061	0.059636132	0.65197377	1.232468403	0.071479138	0.449558754	TRUE	TRUE	2.483476574	1.679903364	-0.80357321
1683	IAH1	0.059805352	0.306678899	0.774974802	-0.161617005	0.449558754	TRUE	TRUE	1.636238001	1.183181919	-0.453056082
1684	JDP2	0.060001867	-0.278452076	0.23256346	-0.789467612	0.449558754	TRUE	TRUE	1.993728753	1.047716218	-0.946012534
1685	LINC00862	0.05995752	0.212411141	0.71005303	-0.285230748	0.449558754	TRUE	TRUE	1.370121835	0.653179086	-0.716942748
1686	METTL7A	0.059857745	0.109037739	0.287541821	-0.069466342	0.449558754	TRUE	TRUE	0.476150332	0.201276004	-0.274874328
1687	MTOR	0.05983587	0.384934486	1.059276685	-0.289407714	0.449558754	TRUE	TRUE	3.494242538	2.528979482	-0.965263056
1688	OVCH1-AS1	0.060002162	0.544795239	1.015944199	0.073646279	0.449558754	TRUE	TRUE	1.065729805	0.813409076	-0.252320729
1689	PRUNE2	0.059822066	0.502517876	1.213746637	-0.208710884	0.449558754	TRUE	TRUE	5.979049345	4.791150808	-1.187898537
1690	PYDC2-AS1	0.06000504	-0.473936067	0.227863648	-1.175735782	0.449558754	TRUE	TRUE	1.943497959	1.815457049	-0.12804091
1691	UTP15	0.059918338	-0.082113378	0.182168563	-0.34639532	0.449558754	TRUE	TRUE	0.608049834	0.263786883	-0.344262951
1692	CTDNEP1	0.060082158	0.351638614	0.682356594	0.020920634	0.449870487	TRUE	TRUE	0.71456409	0.630208888	-0.084355202
1693	BAZ2A	0.060260859	0.624646026	1.20162926	0.047662792	0.450144352	TRUE	TRUE	2.486975704	1.787470194	-0.69950551
1694	DRG2	0.060211929	0.328979777	0.608853902	0.049105652	0.450144352	TRUE	TRUE	0.649095735	0.451962772	-0.197132963
1695	PDIA6	0.060242272	-0.613059205	-0.043192427	-1.182925982	0.450144352	TRUE	TRUE	2.484803543	0.886103635	-1.598699907
1696	PIP4K2A	0.060239427	-0.801200177	-0.125468125	-1.47693223	0.450144352	TRUE	TRUE	3.797162679	2.074710119	-1.72245256
1697	ENSG00000257735	0.060383848	-0.235878183	0.196919951	-0.668676317	0.450665902	TRUE	TRUE	1.553891561	0.611511152	-0.942380409
1698	RRH	0.060425201	0.258899814	0.580180671	-0.062381042	0.450665902	TRUE	TRUE	0.825969962	0.588212869	-0.237757094
1699	TXNRD1	0.06045194	0.686256691	1.284699673	0.087813709	0.450665902	TRUE	TRUE	2.432781833	2.126251688	-0.306530145
1700	WDR7	0.060472968	-0.181591345	0.007726032	-0.370908723	0.450665902	TRUE	TRUE	8.262608037	7.082654704	-1.179953332
1701	MAMDC2-AS1	0.060575144	0.427718179	0.949545446	-0.094109087	0.451138714	TRUE	TRUE	1.709325093	1.294638651	-0.414686442
1702	SV2B	0.060643242	-0.027849995	0.149702436	-0.205402426	0.451138714	TRUE	TRUE	9.110078044	7.935402257	-1.174675787
1703	ZDHHC22	0.060609164	0.682728868	1.235394651	0.130063084	0.451138714	TRUE	TRUE	1.537996907	1.228187766	-0.309809141
1704	C2orf80	0.060916689	-0.373945763	-0.025110616	-0.72278091	0.451461703	TRUE	TRUE	0.905549482	0.291440048	-0.614109434
1705	CCNY	0.060924041	0.086571483	0.461080344	-0.287937379	0.451461703	TRUE	TRUE	7.694501891	6.750572791	-0.943929101
1706	CEP120	0.060944316	-0.526408368	0.03348336	-1.086300095	0.451461703	TRUE	TRUE	2.297328283	1.196864245	-1.100464038
1707	ERCC3	0.060944168	0.53453116	0.981163018	0.087899303	0.451461703	TRUE	TRUE	1.371727941	1.159325234	-0.212402706
1708	KAT8	0.060777003	0.022017189	0.491672933	-0.447638554	0.451461703	TRUE	TRUE	1.484824808	1.04806361	-0.436761199
1709	MAP3K9	0.06097174	-0.315944139	0.335356564	-0.967244841	0.451461703	TRUE	TRUE	3.278034756	2.102963322	-1.175071434
1710	UTP11	0.060799609	0.242376889	0.484945473	-0.000191696	0.451461703	TRUE	TRUE	0.401631439	0.41680654	0.0151751
1711	ZNF33B	0.060761487	0.095515436	0.574780462	-0.383749591	0.451461703	TRUE	TRUE	1.570572017	1.08193488	-0.488637137
1712	GRAMD4	0.061119747	-0.648607257	-0.117939665	-1.179274849	0.451765505	TRUE	TRUE	2.08794702	1.054849265	-1.033097755
1713	SH3BGR	0.061085994	-0.085943825	0.240272329	-0.412159979	0.451765505	TRUE	TRUE	1.141390595	0.426285333	-0.715105261
1714	WASHC4	0.061106104	0.285057178	1.038817669	-0.468703313	0.451765505	TRUE	TRUE	3.42349393	2.181553872	-1.241940059
1715	EXTL2	0.061280587	-0.192194555	0.259995978	-0.644385088	0.452162932	TRUE	TRUE	1.63789524	0.783128151	-0.85476709
1716	TPRN	0.061229246	-0.267549463	0.005106634	-0.54020556	0.452162932	TRUE	TRUE	0.605654061	0.192085959	-0.413568102
1717	XRCC4	0.061269255	-0.100732308	0.282566585	-0.484031201	0.452162932	TRUE	TRUE	1.208039561	0.556861985	-0.651177576
1718	CASP3	0.06140275	0.300405054	0.603683466	-0.002873358	0.452376258	TRUE	TRUE	0.758075767	0.53106208	-0.227013687
1719	ENSG00000261669	0.061468282	0.715892211	1.221728886	0.210055535	0.452376258	TRUE	TRUE	1.82472871	1.535916408	-0.288812302
1720	KCNV2	0.061420422	0.289550431	0.498219692	0.080881169	0.452376258	TRUE	TRUE	0.378029058	0.330263926	-0.047765132
1721	ODF2	0.061488035	0.242928621	0.633533197	-0.147675954	0.452376258	TRUE	TRUE	1.14184512	0.824103167	-0.317741954
1722	SNCAIP	0.061391961	-0.495208157	-0.051578508	-0.938837807	0.452376258	TRUE	TRUE	1.44090029	0.450274171	-0.990626119
1723	RAPGEF2	0.061759191	0.177891847	0.339757228	0.016026467	0.45410748	TRUE	TRUE	9.530585949	9.267783693	-0.262802255
1724	PAAF1	0.061825892	0.216470228	0.684477246	-0.25153679	0.454334234	TRUE	TRUE	1.253566468	0.877130886	-0.376435582
1725	ADAM9	0.062149893	-0.507090725	0.195572106	-1.209753555	0.45469567	TRUE	TRUE	4.226109769	2.778071039	-1.448038731
1726	ATF4	0.061998592	0.294139908	0.636656143	-0.048376326	0.45469567	TRUE	TRUE	0.87047242	0.651037707	-0.219434712
1727	ATP5MK	0.062125862	-0.323450758	0.157663938	-0.804565453	0.45469567	TRUE	TRUE	1.997015258	0.857173996	-1.139841262
1728	CNN3	0.062162199	-0.538677248	-0.04677332	-1.030581176	0.45469567	TRUE	TRUE	1.941497314	0.540562364	-1.40093495
1729	IFT46	0.062082479	-0.373481977	0.067912849	-0.814876803	0.45469567	TRUE	TRUE	1.431864846	0.676629137	-0.755235709
1730	MAPK10-AS1	0.062154198	0.444109645	1.164481536	-0.276262246	0.45469567	TRUE	TRUE	6.438714021	5.757243803	-0.681470218
1731	MVK	0.061981164	0.255116616	0.495604092	0.01462914	0.45469567	TRUE	TRUE	0.334931512	0.327235823	-0.00769569
1732	PRDX6	0.062151954	-0.683259638	-0.066073765	-1.300445512	0.45469567	TRUE	TRUE	1.80570334	0.628643619	-1.177059721
1733	CS	0.062277684	0.514159446	0.997692738	0.030626155	0.45527754	TRUE	TRUE	1.589983207	1.354897804	-0.235085403
1734	EIF2S1	0.062399093	0.030030819	0.446160212	-0.386098574	0.455376791	TRUE	TRUE	1.73558832	0.768338272	-0.967250048
1735	LRRFIP1	0.062346744	0.747192878	1.390912342	0.103473414	0.455376791	TRUE	TRUE	6.402177509	5.709002629	-0.69317488
1736	SLC25A25	0.062378175	0.489420173	0.909177292	0.069663053	0.455376791	TRUE	TRUE	1.01808299	0.828400584	-0.189682406
1737	ZNF567-DT	0.062456014	0.148972422	0.385118036	-0.087173191	0.455529786	TRUE	TRUE	0.370083012	0.386044949	0.015961937
1738	BTRC	0.062581292	0.619595643	1.177361128	0.061830157	0.456180888	TRUE	TRUE	6.713935219	5.721622129	-0.992313089
1739	SKIC3	0.062620356	0.587869875	1.087832588	0.087907163	0.45620316	TRUE	TRUE	7.031516829	6.871305112	-0.160211717
1740	KCNIP4-IT1	0.062657622	0.886027507	1.668532697	0.103522318	0.456212309	TRUE	TRUE	5.955113606	4.723533014	-1.231580593
1741	CHMP4A	0.062939119	0.285041714	0.568248101	0.001835327	0.457868413	TRUE	TRUE	0.842002711	0.503631117	-0.338371595
1742	COG5	0.062993455	0.615821364	1.15310855	0.078534179	0.457868413	TRUE	TRUE	6.709137803	6.116787626	-0.592350178
1743	PFKL	0.062993499	-0.483273602	-0.057578054	-0.908969149	0.457868413	TRUE	TRUE	1.243023771	0.589045157	-0.653978614
1744	HMGXB4	0.063081894	0.014553953	0.407194621	-0.378086715	0.458014169	TRUE	TRUE	1.351577127	0.708960604	-0.642616522
1745	TOGARAM1	0.063085857	-0.538550575	0.149304119	-1.226405269	0.458014169	TRUE	TRUE	5.163554868	3.659688312	-1.503866556
1746	DGCR5	0.063175886	-0.649300522	0.093032926	-1.391633969	0.458142699	TRUE	TRUE	6.25384237	4.224491052	-2.029351318
1747	ENSG00000289100	0.063140602	0.364858593	0.671499185	0.058218001	0.458142699	TRUE	TRUE	1.006326158	0.534680006	-0.471646152
1748	FAM110B	0.06322491	0.410174769	1.144057682	-0.323708145	0.458235918	TRUE	TRUE	2.64974954	1.903949172	-0.745800367
1749	GNAQ	0.063292929	-0.205989119	-0.016999729	-0.394978509	0.458466621	TRUE	TRUE	8.699595747	7.661684685	-1.037911061
1750	GK-AS1	0.063423663	0.570702121	1.016168049	0.125236194	0.459151076	TRUE	TRUE	1.051157916	1.327080244	0.275922328
1751	DSTYK	0.063493128	0.06361148	0.653263352	-0.526040392	0.459391456	TRUE	TRUE	2.873970683	1.572087255	-1.301883428
1752	BLTP2	0.06369887	0.323379943	0.713453528	-0.066693642	0.459730807	TRUE	TRUE	1.48461441	0.818426273	-0.666188137
1753	CFTR	0.063589546	0.242760799	0.470599237	0.014922361	0.459730807	TRUE	TRUE	0.420453829	0.350179734	-0.070274095
1754	LRRC69	0.063696818	-0.316999751	0.01385874	-0.647858241	0.459730807	TRUE	TRUE	0.594353636	0.169989478	-0.424364158
1755	OSER1	0.063683888	0.333809327	0.605930964	0.061687689	0.459730807	TRUE	TRUE	0.523242858	0.463417812	-0.059825046
1756	VPS45	0.063721469	-0.217205971	0.525971756	-0.960383697	0.459730807	TRUE	TRUE	5.086715116	3.493676986	-1.59303813
1757	BTF3L4	0.063902642	0.682094713	1.242433964	0.121755462	0.46077551	TRUE	TRUE	2.297636111	1.686072724	-0.611563387
1758	NUFIP2	0.063955885	0.994248814	1.807636797	0.180860832	0.460897103	TRUE	TRUE	4.273936335	3.368557935	-0.9053784
1759	SYNRG	0.063992492	0.340582741	1.097484267	-0.416318786	0.46089874	TRUE	TRUE	3.072458256	2.136283015	-0.936175242
1760	BCKDHB	0.064093159	-0.915209559	-0.156865264	-1.673553855	0.461099507	TRUE	TRUE	4.916896619	2.776056187	-2.140840433
1761	RXFP2	0.064071126	-0.053903701	0.281285809	-0.389093211	0.461099507	TRUE	TRUE	0.417035905	0.591029213	0.173993308
1762	ENSG00000251294	0.064225132	0.731270984	1.602384161	-0.139842194	0.461786721	TRUE	TRUE	5.506128393	5.277032977	-0.229095416
1763	ENSG00000237356	0.064273434	0.878350525	1.600171654	0.156529396	0.461871889	TRUE	TRUE	2.942800207	1.778421731	-1.164378476
1764	CEP170B	0.064359068	-0.51578897	-0.06545096	-0.966126979	0.461963194	TRUE	TRUE	1.630924374	0.646213568	-0.984710807
1765	SLC8A2	0.064352128	0.779421669	1.511676124	0.047167214	0.461963194	TRUE	TRUE	3.66839064	2.715244236	-0.953146404
1766	CABCOCO1	0.064518572	0.012065993	0.408554653	-0.384422668	0.462128238	TRUE	TRUE	0.7569849	0.61696423	-0.14002067
1767	FAM66C	0.06452797	-0.233995613	0.453026397	-0.921017623	0.462128238	TRUE	TRUE	3.795374818	2.543556309	-1.251818509
1768	MED31	0.064527308	-0.361411112	0.082654555	-0.805476779	0.462128238	TRUE	TRUE	1.372724996	0.701649785	-0.671075211
1769	USP3	0.064520739	0.446642082	0.832166919	0.061117246	0.462128238	TRUE	TRUE	0.892814309	0.870131503	-0.022682806
1770	EXOC2	0.064771688	-0.752538725	-0.080515273	-1.424562176	0.463425267	TRUE	TRUE	5.590604389	3.795494783	-1.795109606
1771	ZCWPW2	0.064782236	-0.703833545	-0.000902933	-1.406764156	0.463425267	TRUE	TRUE	2.964648735	1.616825954	-1.347822781
1772	SGK1	0.064854169	-0.049386583	0.690797515	-0.789570681	0.463678026	TRUE	TRUE	4.057481242	2.470630835	-1.586850407
1773	ABCC1	0.065059342	0.325846407	0.979074582	-0.327381767	0.464882574	TRUE	TRUE	2.776826944	1.958915145	-0.817911799
1774	LNCTAM34A	0.065201457	0.273582163	0.501008873	0.046155453	0.465635434	TRUE	TRUE	0.456759647	0.338286427	-0.11847322
1775	CHD6	0.065450561	-0.100977512	0.495104754	-0.697059778	0.465825822	TRUE	TRUE	6.574702552	4.783936659	-1.790765893
1776	COPB2	0.065345789	0.331385855	0.911664059	-0.248892349	0.465825822	TRUE	TRUE	2.260665426	1.900448321	-0.360217105
1777	METTL5	0.065468439	-0.462948329	-0.038354382	-0.887542276	0.465825822	TRUE	TRUE	1.31295189	0.4809637	-0.83198819
1778	MYBBP1A	0.065485499	0.370519415	0.692155912	0.048882917	0.465825822	TRUE	TRUE	0.588162403	0.637248784	0.049086381
1779	NBEA	0.065428599	-0.168210483	-0.022696726	-0.31372424	0.465825822	TRUE	TRUE	10.02331416	9.450172298	-0.573141866
1780	RBIS	0.065467923	0.094549621	0.460385936	-0.271286694	0.465825822	TRUE	TRUE	0.691997839	0.555346024	-0.136651815
1781	RHBDD3	0.065422311	0.17420134	0.482006333	-0.133603654	0.465825822	TRUE	TRUE	0.967887239	0.50346438	-0.464422859
1782	KCTD17	0.06558808	-0.431499572	-0.033922917	-0.829076226	0.466293704	TRUE	TRUE	1.050656022	0.487416104	-0.563239918
1783	ECE1	0.065649852	-0.544098777	0.054695349	-1.142892904	0.466471101	TRUE	TRUE	2.953261912	1.405302635	-1.547959277
1784	DPP6	0.065697664	-0.267424726	-0.01346429	-0.521385161	0.466549159	TRUE	TRUE	8.867838245	7.594523162	-1.273315083
1785	LURAP1L	0.06586056	0.339200267	0.763286462	-0.084885928	0.467260955	TRUE	TRUE	1.237601885	0.960229215	-0.27737267
1786	XKR4	0.06587166	-0.649394238	0.05008806	-1.348876536	0.467260955	TRUE	TRUE	6.480739459	5.834924771	-0.645814688
1787	ATP13A3-DT	0.066105124	0.451265194	0.814910614	0.087619775	0.46765738	TRUE	TRUE	0.650144453	0.805338156	0.155193703
1788	CD109	0.065966647	0.376446847	0.701596254	0.05129744	0.46765738	TRUE	TRUE	0.538385058	0.670961786	0.132576728
1789	ENSG00000280383	0.066040308	-0.408748873	0.00335237	-0.820850116	0.46765738	TRUE	TRUE	1.33266243	0.549340777	-0.783321653
1790	MARCHF8	0.066112114	0.622183568	1.20134338	0.043023756	0.46765738	TRUE	TRUE	2.378105121	1.764567911	-0.613537209
1791	NSD3	0.066077091	-0.41278651	0.001643093	-0.827216113	0.46765738	TRUE	TRUE	7.639767163	5.754582906	-1.885184256
1792	TARDBP	0.066260634	-0.683288383	-0.12705257	-1.239524197	0.468446415	TRUE	TRUE	2.810862258	1.065047109	-1.745815149
1793	BLZF1	0.066602286	0.592322903	1.143966305	0.040679502	0.469369859	TRUE	TRUE	2.011995723	1.673415991	-0.338579731
1794	CSPP1	0.066573108	-0.805196339	-0.18054613	-1.429846549	0.469369859	TRUE	TRUE	6.298007634	4.439018735	-1.858988898
1795	MTRF1L	0.066581267	0.449504751	0.827005675	0.072003828	0.469369859	TRUE	TRUE	0.868937405	0.867348538	-0.001588868
1796	SAMD4A-AS1	0.066586289	0.309982331	0.578581012	0.041383651	0.469369859	TRUE	TRUE	0.589673204	0.477537132	-0.112136072
1797	TNKS	0.066527375	0.216018226	0.404571313	0.027465139	0.469369859	TRUE	TRUE	7.846164086	7.479480335	-0.366683751
1798	TSPAN5	0.066613545	0.152702462	0.357529111	-0.052124187	0.469369859	TRUE	TRUE	8.529297566	7.982793894	-0.546503672
1799	FRMD6-AS2	0.067028077	-0.44143865	0.11376225	-0.996639551	0.472028186	TRUE	TRUE	2.161415854	0.903041816	-1.258374038
1800	SNX8	0.067092739	0.546678204	1.010293236	0.083063173	0.472221058	TRUE	TRUE	1.538856543	1.168633667	-0.370222876
1801	GSDME	0.067141384	-0.498947256	-0.074190733	-0.923703779	0.472301051	TRUE	TRUE	1.492127848	0.45814388	-1.033983968
1802	EIF2AK3	0.067178781	0.614618696	1.217170736	0.012066656	0.472301875	TRUE	TRUE	2.267507018	2.121729131	-0.145777887
1803	KCNMB2-AS1	0.067307912	0.600427513	1.114132904	0.086722122	0.472685112	TRUE	TRUE	1.687594856	1.412303744	-0.275291112
1804	RGS17	0.067291251	-0.433707575	0.178017946	-1.045433096	0.472685112	TRUE	TRUE	2.935864142	1.610451601	-1.325412541
1805	ILKAP	0.06750784	0.771492898	1.394710572	0.148275223	0.473826496	TRUE	TRUE	2.83662023	2.179787738	-0.656832492
1806	MAPT	0.06756318	-0.177790387	0.189758605	-0.545339379	0.473952342	TRUE	TRUE	7.699411487	6.532840429	-1.166571058
1807	NFAT5	0.06773297	-0.253744386	0.009973117	-0.51746189	0.474880465	TRUE	TRUE	7.959770272	6.721904366	-1.237865906
1808	THSD1	0.067821092	0.085777563	0.300600539	-0.129045412	0.475235299	TRUE	TRUE	0.485239549	0.238107732	-0.247131817
1809	CIAO1	0.068290927	0.676595425	1.24344511	0.109745741	0.477998757	TRUE	TRUE	2.449867138	1.753865588	-0.69600155
1810	DDX10	0.068253278	-0.772500689	-0.085815768	-1.459185611	0.477998757	TRUE	TRUE	5.438897149	3.570545816	-1.868351333
1811	CAMKK1	0.068458726	-0.722548521	-0.043893509	-1.401203533	0.478116645	TRUE	TRUE	4.110826053	2.109736194	-2.001089858
1812	CC2D2B	0.068436379	0.416145062	0.793025188	0.039264935	0.478116645	TRUE	TRUE	0.817323491	0.778094187	-0.039229304
1813	CCT6P3	0.068431935	0.398555062	0.888539279	-0.091429154	0.478116645	TRUE	TRUE	1.777482133	1.235549531	-0.541932602
1814	ELK4	0.068356679	0.507335167	1.02917523	-0.014504895	0.478116645	TRUE	TRUE	1.801629674	1.296217621	-0.505412053
1815	NPR2	0.068575877	0.325418401	0.626641393	0.024195409	0.478670953	TRUE	TRUE	0.794243543	0.528726293	-0.26551725
1816	ENSG00000287117	0.068631877	-0.167704233	0.41270992	-0.748118386	0.478798046	TRUE	TRUE	1.619402103	0.951988653	-0.66741345
1817	IFNGR1	0.068825005	0.48899734	0.911525598	0.066469082	0.479881114	TRUE	TRUE	1.32063573	0.848100754	-0.472534976
1818	RAD21	0.069036947	-0.022434144	0.644272577	-0.689140865	0.481094103	TRUE	TRUE	3.434608247	2.340735579	-1.093872668
1819	ATP6V0E1	0.069161346	-0.668810884	-0.094899202	-1.242722566	0.481124831	TRUE	TRUE	2.041312893	1.135060223	-0.906252669
1820	CCDC65	0.069204461	-0.430698358	0.233190439	-1.094587154	0.481124831	TRUE	TRUE	3.670761159	2.100720423	-1.570040736
1821	ENSG00000228539	0.069231239	0.17723984	0.358437773	-0.003958093	0.481124831	TRUE	TRUE	0.412410613	0.26659598	-0.145814633
1822	LRRC2	0.069114604	0.583731496	1.083158286	0.084304706	0.481124831	TRUE	TRUE	1.221183313	1.289311697	0.068128384
1823	TOR3A	0.069183606	0.260842884	0.520966152	0.000719615	0.481124831	TRUE	TRUE	0.549456765	0.426759674	-0.122697091
1824	NEK4	0.069342764	0.37223273	1.027817298	-0.283351837	0.48163568	TRUE	TRUE	3.060966447	2.08132777	-0.979638677
1825	ATG4A	0.069482418	-0.358345855	0.014059961	-0.730751672	0.481884252	TRUE	TRUE	1.017017182	0.437216208	-0.579800973
1826	ENSG00000288107	0.069425808	0.764162248	1.365970574	0.162353923	0.481884252	TRUE	TRUE	1.994613003	1.985789208	-0.008823795
1827	ZBTB8OS	0.069492661	-0.50259585	0.198178842	-1.203370543	0.481884252	TRUE	TRUE	4.605529687	3.008050522	-1.597479166
1828	ZNF732	0.06954868	-0.258727155	0.025468986	-0.542923296	0.482008876	TRUE	TRUE	0.569504935	0.216800394	-0.352704541
1829	LINC02796	0.069775719	-0.189495635	0.039666307	-0.418657576	0.483317978	TRUE	TRUE	0.588967694	0.137534069	-0.451433625
1830	EID1	0.069852299	0.627313083	1.174337705	0.080288462	0.483584031	TRUE	TRUE	1.79699732	0.978945613	-0.818051706
1831	ENSG00000226824	0.070156079	0.605168419	1.116999137	0.093337701	0.484680915	TRUE	TRUE	1.384236371	1.275224783	-0.109011589
1832	ENSG00000234913	0.070143016	0.07339975	0.306456935	-0.159657435	0.484680915	TRUE	TRUE	0.619677253	0.267695012	-0.351982241
1833	LINC-PINT	0.070183009	0.138536186	0.269358103	0.007714268	0.484680915	TRUE	TRUE	10.52579033	10.29052902	-0.235261311
1834	MED4	0.070202027	-0.718582147	-0.056757084	-1.38040721	0.484680915	TRUE	TRUE	3.673535816	2.058687693	-1.614848123
1835	NCOA5	0.070157549	0.162075962	0.709622138	-0.385470215	0.484680915	TRUE	TRUE	2.163853767	1.348832021	-0.815021746
1836	EIF1	0.070312023	0.736767459	1.378112417	0.095422502	0.485175935	TRUE	TRUE	3.20225058	2.113041525	-1.089209056
1837	ENSG00000232342	0.070400354	0.09827719	0.459324677	-0.262770296	0.485521003	TRUE	TRUE	0.965445722	0.680648591	-0.284797131
1838	ENSG00000236358	0.070469432	-0.334229739	0.369076334	-1.037535812	0.48573299	TRUE	TRUE	3.913946257	2.029854195	-1.884092062
1839	ENSG00000267605	0.070566057	0.41074593	0.803607665	0.017884194	0.486134518	TRUE	TRUE	1.320345523	0.858050041	-0.462295481
1840	NAALADL2	0.070646247	-0.391488705	0.462167029	-1.245144439	0.486422447	TRUE	TRUE	4.54163659	3.539719325	-1.001917265
1841	EFNB3	0.070752779	-0.057659092	0.22217572	-0.337493905	0.486844075	TRUE	TRUE	0.670357348	0.321981898	-0.348375451
1842	PAWR	0.070784339	0.262106816	0.510727048	0.013486585	0.486844075	TRUE	TRUE	0.116056309	0.686492315	0.570436006
1843	ENSG00000259403	0.070912183	-0.544591864	-0.000992604	-1.088191125	0.487194383	TRUE	TRUE	2.227241066	0.932590269	-1.294650797
1844	POGLUT3	0.070903699	0.123726272	0.402575485	-0.15512294	0.487194383	TRUE	TRUE	0.401051316	0.424757377	0.023706061
1845	PAN3	0.070955986	-0.673262519	-0.080025548	-1.266499489	0.487231102	TRUE	TRUE	6.453633556	4.772587617	-1.68104594
1846	FSCN1	0.071066137	-0.333502305	0.043497825	-0.710502434	0.487397147	TRUE	TRUE	1.065797992	0.475146831	-0.590651161
1847	SKAP2	0.071084422	0.43251332	1.237217635	-0.372190995	0.487397147	TRUE	TRUE	4.719364813	3.324835775	-1.394529038
1848	TEAD1	0.071095582	0.050298073	0.95989958	-0.859303435	0.487397147	TRUE	TRUE	4.574423467	2.672833898	-1.901589569
1849	ZNF460	0.07120068	0.34684085	0.736351804	-0.042670103	0.487853659	TRUE	TRUE	1.097322395	0.835344746	-0.261977649
1850	TMEM165	0.071324411	0.791472488	1.462925676	0.120019299	0.488437275	TRUE	TRUE	2.982640961	2.505375459	-0.477265502
1851	MPHOSPH8	0.071546574	0.157206382	0.91102277	-0.596610007	0.489693976	TRUE	TRUE	5.47919986	4.321886364	-1.157313496
1852	LINC02197	0.071624676	-0.243053091	0.075633795	-0.561739978	0.489699417	TRUE	TRUE	0.867416251	0.323427413	-0.543988838
1853	MEF2C-AS1	0.071610845	-0.804973601	-0.059007948	-1.550939255	0.489699417	TRUE	TRUE	6.665084152	4.46212059	-2.202963562
1854	PCBP1	0.0717523	-0.141978436	0.509665021	-0.793621893	0.490307382	TRUE	TRUE	2.363110417	1.196253819	-1.166856598
1855	BTBD1	0.071966765	-0.59731942	0.031223523	-1.225862363	0.490845983	TRUE	TRUE	3.157345771	1.932553389	-1.224792382
1856	CNOT9	0.071884566	0.194517988	0.720505709	-0.331469733	0.490845983	TRUE	TRUE	1.961268629	1.407515224	-0.553753404
1857	LINC02839	0.072024839	0.598803502	1.22720714	-0.029600136	0.490845983	TRUE	TRUE	2.337469273	1.188916565	-1.148552708
1858	PDCD7	0.071919996	0.422824634	1.042888649	-0.197239382	0.490845983	TRUE	TRUE	3.072515693	1.810852277	-1.261663416
1859	PIGZ	0.072024024	0.496158242	0.945984732	0.046331752	0.490845983	TRUE	TRUE	1.565650222	1.121996659	-0.443653563
1860	GDE1	0.072188726	-0.254660923	0.073746195	-0.583068042	0.491589125	TRUE	TRUE	0.843264211	0.34090665	-0.502357561
1861	SARS2	0.07221149	-0.220714696	0.080284791	-0.521714183	0.491589125	TRUE	TRUE	0.638186167	0.250739763	-0.387446404
1862	LINC01320	0.072425516	-0.317107847	-0.01373941	-0.620476285	0.492516832	TRUE	TRUE	0.673510864	0.212767702	-0.460743162
1863	OPRM1	0.072391895	-0.51836555	0.259820824	-1.296551925	0.492516832	TRUE	TRUE	4.841423034	3.364669477	-1.476753557
1864	ENSG00000286753	0.07248524	0.053114417	0.393268348	-0.287039514	0.492658534	TRUE	TRUE	0.891755919	0.566977106	-0.324778813
1865	ENSG00000288091	0.072610764	-0.47599342	0.011908999	-0.963895839	0.493247061	TRUE	TRUE	1.770405811	0.822478493	-0.947927317
1866	ITGB3BP	0.072689464	0.001026208	0.759141911	-0.757089494	0.493517051	TRUE	TRUE	3.796239574	2.37762506	-1.418614515
1867	GARS1-DT	0.072878181	0.490481365	1.203647177	-0.222684447	0.49400411	TRUE	TRUE	5.102300824	4.118217784	-0.98408304
1868	MIOS-DT	0.072871091	0.261946503	0.527376792	-0.003483787	0.49400411	TRUE	TRUE	0.508940913	0.4458371	-0.063103812
1869	RSPH1	0.072876152	-0.068635706	0.189060176	-0.326331587	0.49400411	TRUE	TRUE	0.667832427	0.266254645	-0.401577782
1870	RNF157-AS1	0.073040438	0.230332329	0.476559369	-0.015894712	0.494839205	TRUE	TRUE	0.472384971	0.378906931	-0.09347804
1871	ENSG00000257496	0.073234577	0.458359714	0.820964604	0.095754824	0.495624388	TRUE	TRUE	0.989104543	0.834064137	-0.155040406
1872	WNK2	0.073206591	-0.102671412	0.533838059	-0.739180883	0.495624388	TRUE	TRUE	6.370629195	4.752279774	-1.618349421
1873	SNX1	0.073280501	0.428044761	1.067311836	-0.211222314	0.495670402	TRUE	TRUE	3.012510879	1.980835249	-1.031675631
1874	RNF217-AS1	0.073388229	-1.024875573	-0.148288562	-1.901462584	0.496134191	TRUE	TRUE	4.889143414	3.122425981	-1.766717433
1875	ITGA11	0.073452999	-0.433483364	-0.004079259	-0.862887468	0.496307221	TRUE	TRUE	1.177044695	0.413807758	-0.763236937
1876	PLEKHM1	0.073562593	0.574836119	1.075248857	0.074423382	0.49678278	TRUE	TRUE	1.539973693	1.438863144	-0.101110549
1877	JAK2	0.073613624	0.646904543	1.228067847	0.065741239	0.496862545	TRUE	TRUE	6.638296271	6.358071903	-0.280224369
1878	ABRAXAS1	0.073880738	-0.313660354	-0.00379587	-0.623524838	0.497340633	TRUE	TRUE	0.68270509	0.292529306	-0.390175784
1879	ATXN7L1	0.073861348	-0.389556622	0.261359826	-1.04047307	0.497340633	TRUE	TRUE	5.91755543	4.109097623	-1.808457807
1880	ENSG00000253766	0.073831914	-0.197705374	0.485092252	-0.880503	0.497340633	TRUE	TRUE	2.869553068	1.608490239	-1.26106283
1881	IGSF8	0.073843492	-0.555277168	0.005082208	-1.115636544	0.497340633	TRUE	TRUE	2.482164974	1.292294374	-1.189870599
1882	MAN2A1	0.073784503	-0.316734557	0.028552973	-0.662022086	0.497340633	TRUE	TRUE	7.99407949	6.605188496	-1.388890994
1883	CREG1	0.073926487	-0.514350697	-0.085333187	-0.943368207	0.497384316	TRUE	TRUE	1.442160262	0.586368223	-0.855792039
1884	DCDC2	0.074060438	0.480507529	0.883895801	0.077119256	0.49749294	TRUE	TRUE	1.069507272	0.978031457	-0.091475815
1885	ENSG00000228566	0.074039003	-0.207506093	0.515436951	-0.930449137	0.49749294	TRUE	TRUE	2.846028527	1.705747372	-1.140281155
1886	MMP17	0.074029401	-0.655689028	-0.087704232	-1.223673824	0.49749294	TRUE	TRUE	2.351321514	1.032644596	-1.318676919
1887	CERS6	0.074248221	-0.299100462	-0.017722595	-0.580478329	0.498490044	TRUE	TRUE	8.277857849	7.011102018	-1.266755832
1888	CACNA1G	0.074493661	-0.526475041	-0.023348626	-1.029601456	0.499872984	TRUE	TRUE	1.925341957	0.793877686	-1.13146427
1889	OXA1L	0.074558343	0.062022334	0.290646978	-0.16660231	0.500042161	TRUE	TRUE	0.446985007	0.247025134	-0.199959873
1890	APH1A	0.07498485	0.057840303	0.284364233	-0.168683628	0.500366854	TRUE	TRUE	0.437777897	0.277686312	-0.160091585
1891	B3GALT2	0.075021551	0.013594042	0.626050703	-0.598862618	0.500366854	TRUE	TRUE	2.818966788	1.211331282	-1.607635506
1892	EFCAB5	0.074958509	-0.32591906	0.151113523	-0.802951643	0.500366854	TRUE	TRUE	1.700265899	0.66322743	-1.037038468
1893	ENSG00000257522	0.075065861	-0.545605231	0.059799679	-1.151010141	0.500366854	TRUE	TRUE	2.445273175	1.088718783	-1.356554392
1894	ENSG00000260658	0.075042003	0.659212852	1.433266405	-0.1148407	0.500366854	TRUE	TRUE	3.089362556	2.331040967	-0.758321589
1895	ENSG00000288902	0.074877492	-0.634023188	-0.032981235	-1.235065141	0.500366854	TRUE	TRUE	3.433972913	1.091820927	-2.342151986
1896	ERH	0.074904034	-0.053053271	0.387267182	-0.493373724	0.500366854	TRUE	TRUE	1.573521718	0.815713953	-0.757807765
1897	FLVCR1	0.075159691	-0.428695727	0.086260314	-0.943651768	0.500366854	TRUE	TRUE	2.043161859	0.976978149	-1.06618371
1898	LINC01414	0.075140947	-0.90704756	-0.18775564	-1.62633948	0.500366854	TRUE	TRUE	4.561338135	2.737597009	-1.823741125
1899	SDK1	0.074908557	0.200461108	0.799814459	-0.398892244	0.500366854	TRUE	TRUE	1.832268212	1.457765409	-0.374502803
1900	STRIP2	0.074846202	0.036754645	0.317562136	-0.244052845	0.500366854	TRUE	TRUE	0.850611432	0.342243882	-0.508367549
1901	SUPT3H	0.074896231	0.258749351	0.674636414	-0.157137713	0.500366854	TRUE	TRUE	7.80318832	6.775629825	-1.027558496
1902	VAT1L	0.07505542	-0.518076328	-0.049979223	-0.986173432	0.500366854	TRUE	TRUE	1.117127081	0.614426269	-0.502700812
1903	ZFY	0.07510713	0.175650059	0.669782097	-0.318481978	0.500366854	TRUE	TRUE	1.097450894	0.416091723	-0.681359171
1904	ADGRG2	0.075357559	-0.246608381	0.074504267	-0.567721029	0.50045151	TRUE	TRUE	0.720352403	0.378249851	-0.342102551
1905	LGALS8	0.075300283	0.654994211	1.210904509	0.099083913	0.50045151	TRUE	TRUE	2.102695092	1.75452365	-0.348171442
1906	YPEL2	0.075281854	-0.699787377	-0.02646994	-1.373104815	0.50045151	TRUE	TRUE	3.789624364	2.228728359	-1.560896006
1907	ZCCHC9	0.075369917	-0.336232715	-0.01569444	-0.65677099	0.50045151	TRUE	TRUE	0.920112077	0.290531819	-0.629580259
1908	ZNF337	0.075305533	-0.606531158	-0.067656785	-1.145405531	0.50045151	TRUE	TRUE	2.396027528	1.053461485	-1.342566043
1909	ENSG00000287242	0.075414232	0.003124396	0.409471356	-0.403222564	0.50048345	TRUE	TRUE	1.349764097	0.742012061	-0.607752036
1910	HOOK2	0.075454432	0.620431185	1.426073061	-0.18521069	0.500488062	TRUE	TRUE	4.084043448	3.339620404	-0.744423044
1911	ENSG00000291219	0.075501045	0.310745811	0.582917204	0.038574418	0.500535186	TRUE	TRUE	0.696474719	0.496789761	-0.199684958
1912	ENSG00000257434	0.075617965	0.335283357	0.634055211	0.036511504	0.500786196	TRUE	TRUE	0.888452983	0.592155087	-0.296297896
1913	ST3GAL2	0.075600338	0.558535164	1.16771983	-0.050649501	0.500786196	TRUE	TRUE	2.128767206	1.278692768	-0.850074437
1914	ENSG00000228010	0.075699349	0.422686918	0.817698507	0.027675328	0.500801592	TRUE	TRUE	1.429024171	0.87704429	-0.55197988
1915	LINGO2	0.075676876	0.408021911	0.798082864	0.017960957	0.500801592	TRUE	TRUE	9.690862526	9.651074853	-0.039787673
1916	CARS1-AS1	0.075825674	0.278039081	0.491355575	0.064722587	0.501184724	TRUE	TRUE	0.362803864	0.331182895	-0.031620968
1917	NKTR	0.075836381	0.191891412	0.996401032	-0.612618209	0.501184724	TRUE	TRUE	5.496710971	4.913460613	-0.583250358
1918	FAM200B	0.07621526	-0.300518299	0.177127729	-0.778164326	0.503426031	TRUE	TRUE	1.627644784	0.700663502	-0.926981282
1919	BTBD7	0.076420805	0.767309107	1.485568058	0.049050156	0.503666747	TRUE	TRUE	4.19168772	3.132315597	-1.059372123
1920	GLUD1P2	0.076364949	0.259054957	0.49514755	0.022962365	0.503666747	TRUE	TRUE	0.389704024	0.353339116	-0.036364908
1921	MCF2L	0.076450482	-0.770502779	-0.065561991	-1.475443567	0.503666747	TRUE	TRUE	4.625623382	2.709778566	-1.915844816
1922	MINDY2	0.07638981	-0.086478812	0.607947262	-0.780904885	0.503666747	TRUE	TRUE	4.624533723	3.298900368	-1.325633355
1923	UBAC2	0.076382662	0.227363958	0.873240027	-0.41851211	0.503666747	TRUE	TRUE	6.037096818	4.993619914	-1.043476904
1924	PEAK1	0.076549675	0.176929194	0.894357564	-0.540499176	0.504058127	TRUE	TRUE	6.090926063	4.836536857	-1.254389206
1925	CCDC90B	0.076675434	0.481500695	0.936614547	0.026386844	0.504208847	TRUE	TRUE	1.4250652	1.178407705	-0.246657495
1926	ENSG00000257322	0.076691961	0.203659629	0.444799845	-0.037480587	0.504208847	TRUE	TRUE	0.337448212	0.375465918	0.038017706
1927	MLEC	0.076654778	0.536282367	1.017972132	0.054592602	0.504208847	TRUE	TRUE	1.54301646	1.377132012	-0.165884448
1928	MAPK10	0.076911304	0.113406698	0.232339085	-0.005525689	0.505388644	TRUE	TRUE	10.31975569	10.2237259	-0.096029796
1929	FADS1	0.076986991	0.227652936	0.602678761	-0.147372889	0.505458407	TRUE	TRUE	1.08116502	0.623355937	-0.457809084
1930	GALNT7	0.077001715	0.583743176	1.341718449	-0.174232097	0.505458407	TRUE	TRUE	2.894129776	2.820986248	-0.073143527
1931	ENTREP2	0.077257067	-0.865130174	-0.023137188	-1.707123161	0.50660962	TRUE	TRUE	4.953120876	3.060226996	-1.89289388
1932	RORA-AS1	0.077218614	0.087567799	0.573719411	-0.398583812	0.50660962	TRUE	TRUE	1.595808327	1.066162965	-0.529645362
1933	PIGB	0.077516279	0.513250616	1.003190438	0.023310794	0.507521309	TRUE	TRUE	1.661924942	1.333993593	-0.327931349
1934	SNX19	0.077448578	0.052243237	0.793059534	-0.68857306	0.507521309	TRUE	TRUE	3.099819499	2.45720366	-0.642615838
1935	TMEM241	0.077482504	-0.257295573	0.572782953	-1.087374098	0.507521309	TRUE	TRUE	5.023384251	3.604105764	-1.419278486
1936	COG3	0.077676035	0.742696629	1.400621257	0.084772002	0.508304593	TRUE	TRUE	3.23570082	2.309550103	-0.926150717
1937	TCF25	0.077789	0.936142669	1.656269305	0.216016033	0.508781024	TRUE	TRUE	4.262037313	3.600665384	-0.661371929
1938	AP1G2	0.078062469	0.466901934	0.862280632	0.071523235	0.508831547	TRUE	TRUE	1.259195192	0.890213963	-0.36898123
1939	CRYZL1	0.078034183	0.687540234	1.285693599	0.089386868	0.508831547	TRUE	TRUE	2.543257017	1.930096063	-0.613160954
1940	DHCR24	0.078439341	0.461030948	0.957758621	-0.035696724	0.508831547	TRUE	TRUE	2.081841571	1.272986043	-0.808855528
1941	ENSG00000225313	0.078170126	0.48886539	0.935753815	0.041976965	0.508831547	TRUE	TRUE	1.514551563	1.124996422	-0.389555141
1942	ENSG00000249207	0.078163881	0.229225524	0.493408128	-0.03495708	0.508831547	TRUE	TRUE	0.624705405	0.479857642	-0.144847763
1943	FNBP1L	0.078015631	0.057834262	0.351350875	-0.23568235	0.508831547	TRUE	TRUE	0.527501655	0.351935346	-0.175566309
1944	GRAMD1C	0.077954793	-0.517596897	-0.111046506	-0.924147288	0.508831547	TRUE	TRUE	1.384834491	0.471230667	-0.913603825
1945	HLA-L	0.07836195	0.686847048	1.315735772	0.057958325	0.508831547	TRUE	TRUE	2.84410968	2.145648139	-0.698461541
1946	LINC02937	0.078417699	-0.389043072	0.001037328	-0.779123473	0.508831547	TRUE	TRUE	1.181047642	0.456434615	-0.724613027
1947	RNF175	0.078276927	0.901778792	1.62657846	0.176979124	0.508831547	TRUE	TRUE	3.462667607	2.511419359	-0.951248248
1948	SEMA4F	0.078419019	0.401536422	0.967809516	-0.164736672	0.508831547	TRUE	TRUE	2.282339723	1.600812533	-0.68152719
1949	SLC31A1	0.077870024	0.468112738	0.895040299	0.041185176	0.508831547	TRUE	TRUE	1.323708537	1.115868155	-0.207840382
1950	SLC3A2	0.078380674	0.520037073	0.983697826	0.056376321	0.508831547	TRUE	TRUE	1.481449267	1.189352011	-0.292097257
1951	SP140	0.078157437	0.164899232	0.399455215	-0.069656751	0.508831547	TRUE	TRUE	0.385993461	0.316360251	-0.069633209
1952	UBE2V1	0.077960301	-0.047443923	0.659582486	-0.754470331	0.508831547	TRUE	TRUE	2.96651228	2.231939586	-0.734572694
1953	UGGT2	0.078352269	-0.506126759	-0.053774738	-0.958478781	0.508831547	TRUE	TRUE	7.385831422	5.986943193	-1.398888229
1954	FAM135B	0.078502143	0.533879479	1.059820521	0.007938438	0.508978329	TRUE	TRUE	7.118741906	5.771373542	-1.347368365
1955	ACSS3	0.078873371	-0.30735698	-0.00509736	-0.6096166	0.510187819	TRUE	TRUE	0.747432318	0.239464178	-0.507968141
1956	DHRS3	0.078890042	0.291624513	0.541129282	0.042119743	0.510187819	TRUE	TRUE	0.435099629	0.391062555	-0.044037075
1957	ENSG00000248245	0.078866359	0.298335351	0.667336712	-0.070666009	0.510187819	TRUE	TRUE	1.222806427	0.735292832	-0.487513595
1958	EXT1	0.078834078	0.383570359	0.745539955	0.021600763	0.510187819	TRUE	TRUE	7.798092599	7.412104367	-0.385988232
1959	GLUD1	0.078781213	0.61500253	1.187273397	0.042731662	0.510187819	TRUE	TRUE	2.423754847	1.668019202	-0.755735645
1960	ARL5A	0.079019407	0.750927091	1.386239805	0.115614377	0.510681217	TRUE	TRUE	2.454028592	1.692631929	-0.761396663
1961	LINC01106	0.079135434	0.380423242	0.827138705	-0.066292221	0.510681217	TRUE	TRUE	1.074494694	0.796920396	-0.277574298
1962	LINC01176	0.079228409	-0.416463887	-0.026193525	-0.806734249	0.510681217	TRUE	TRUE	0.926546466	0.37164589	-0.554900576
1963	MED6	0.079284897	0.252430784	0.79272417	-0.287862603	0.510681217	TRUE	TRUE	2.111304384	1.291309479	-0.819994905
1964	POLR3A	0.079261665	0.270128058	0.870277922	-0.330021806	0.510681217	TRUE	TRUE	2.562480357	1.941019449	-0.621460908
1965	WDR12	0.079214319	0.529131186	1.097236676	-0.038974304	0.510681217	TRUE	TRUE	2.600974729	1.642412554	-0.958562175
1966	ZBTB4	0.079125734	0.522424906	1.17651795	-0.131668138	0.510681217	TRUE	TRUE	3.112697199	2.31225526	-0.800441939
1967	ZDHHC5	0.079288812	0.501462281	0.928420079	0.074504483	0.510681217	TRUE	TRUE	1.440393182	1.011245359	-0.429147822
1968	ARL2	0.079710222	-0.307548965	-0.00432945	-0.610768479	0.510825215	TRUE	TRUE	0.738634239	0.217337624	-0.521296615
1969	C11orf65	0.079682356	0.096648085	0.505657327	-0.312361158	0.510825215	TRUE	TRUE	1.184658865	0.596932911	-0.587725954
1970	ENSG00000289727	0.079763429	-0.274793293	0.061367374	-0.61095396	0.510825215	TRUE	TRUE	0.976976712	0.307000025	-0.669976686
1971	ENSG00000291133	0.079430261	-0.537890131	0.028416261	-1.104196523	0.510825215	TRUE	TRUE	7.075956457	5.195208546	-1.880747911
1972	HMCES	0.079369645	0.303630933	0.663499158	-0.056237292	0.510825215	TRUE	TRUE	0.966684203	0.724868063	-0.24181614
1973	LENG8-AS1	0.079556026	-0.325763367	0.056194684	-0.707721417	0.510825215	TRUE	TRUE	0.880333159	0.509446458	-0.370886701
1974	NGLY1	0.079806228	0.498526328	1.233682276	-0.236629619	0.510825215	TRUE	TRUE	2.993462482	2.176573484	-0.816888997
1975	RRN3	0.079818043	0.056315207	0.49984416	-0.387213746	0.510825215	TRUE	TRUE	1.109425464	0.80593128	-0.303494184
1976	THYN1	0.07983534	0.340845603	0.660395357	0.02129585	0.510825215	TRUE	TRUE	0.813447605	0.561471572	-0.251976033
1977	UBA5	0.079545653	0.156725362	0.788737753	-0.47528703	0.510825215	TRUE	TRUE	3.069448218	1.916945034	-1.152503184
1978	VEZT	0.079502655	0.558191033	1.216029665	-0.099647598	0.510825215	TRUE	TRUE	5.83110701	4.839702259	-0.991404751
1979	VSNL1	0.079688364	-0.261933219	-0.02375086	-0.500115578	0.510825215	TRUE	TRUE	8.136338143	6.715850718	-1.420487425
1980	YPEL5	0.079697504	-0.453343054	0.173476656	-1.080162764	0.510825215	TRUE	TRUE	3.060242177	1.368831032	-1.691411145
1981	DPP10	0.080100158	-0.198186027	-0.006810683	-0.389561372	0.510944717	TRUE	TRUE	11.81327987	11.2046908	-0.608589077
1982	ENSG00000227240	0.079916242	-0.799112468	0.045141239	-1.643366175	0.510944717	TRUE	TRUE	4.491706856	1.637134376	-2.85457248
1983	ENSG00000237713	0.080137433	-0.322020702	0.060521787	-0.704563192	0.510944717	TRUE	TRUE	1.066009109	0.48633348	-0.57967563
1984	KLC1-AS1	0.080176659	-0.002845567	0.363216467	-0.3689076	0.510944717	TRUE	TRUE	0.899611266	0.606656312	-0.292954955
1985	LARGE-AS1	0.079935374	0.037751321	0.613070609	-0.537567966	0.510944717	TRUE	TRUE	2.16670427	1.279985722	-0.886718548
1986	SNHG25	0.080144894	-0.263554336	0.056124198	-0.58323287	0.510944717	TRUE	TRUE	0.577904781	0.320516612	-0.257388168
1987	SYNE3	0.079984627	0.242488832	0.486112005	-0.00113434	0.510944717	TRUE	TRUE	0.390385267	0.378894932	-0.011490336
1988	TPM3	0.080151195	0.808597138	1.529249095	0.08794518	0.510944717	TRUE	TRUE	3.096942438	2.583099317	-0.513843121
1989	ENSG00000291207	0.080357726	0.592690032	1.234204748	-0.048824685	0.511439647	TRUE	TRUE	2.994544711	2.248125716	-0.746418995
1990	HM13	0.08045617	0.589926004	1.278380957	-0.098528949	0.511439647	TRUE	TRUE	3.226587342	2.32043044	-0.906156903
1991	JAM2	0.080315318	-0.529092383	-0.019045184	-1.039139582	0.511439647	TRUE	TRUE	1.585075157	0.473737685	-1.111337472
1992	NPAS3	0.080427088	-0.899373204	-0.142498855	-1.656247553	0.511439647	TRUE	TRUE	6.598644672	4.196684744	-2.401959928
1993	SLF2	0.080417132	0.083744814	0.759088132	-0.591598503	0.511439647	TRUE	TRUE	3.101842503	2.62724199	-0.474600513
1994	IMMP1L	0.08060542	-0.649498705	0.069552369	-1.368549779	0.512031271	TRUE	TRUE	3.258972758	1.808591584	-1.450381174
1995	KAZN-AS1	0.08069549	0.925438307	1.827647386	0.023229228	0.512031271	TRUE	TRUE	5.613074238	4.574840988	-1.03823325
1996	NOPCHAP1	0.080695125	0.614440987	1.15171812	0.077163855	0.512031271	TRUE	TRUE	2.047049035	1.515071871	-0.531977164
1997	RNF212	0.080710904	0.271238057	0.518526555	0.023949559	0.512031271	TRUE	TRUE	0.406817276	0.409688937	0.002871661
1998	SLC38A11	0.08079391	-0.486539516	0.064187399	-1.037266431	0.512045048	TRUE	TRUE	1.987958506	0.61317799	-1.374780516
[truncated: 10,680 more rows]
