# Supplementary material for: Multi-modal dissection of cell-type specific TDP-43 pathology in the motor cortex
Source: Nat Commun. 2026 Mar 9;17:2406. doi: 10.1038/s41467-026-69944-6 (PMC12982666; doi:10.1038/s41467-026-69944-6)
Supplement: Supplementary file 3 — Supplementary Data 1-25 [file 41467_2026_69944_MOESM3_ESM.zip › Supplementary_Data_23.csv]

# Supplementary Data 23. Multi-omic dataset statistics per donor and major cell type.
	ID	WNN_L25	Case	nCells	nCounts_RNA	nCounts_ATAC
1	ALS1	OPC	ALS	99	460158	1238056
2	ALS1	Oligodendrocytes	ALS	554	1799526	5124177
3	ALS1	Microglia	ALS	90	182960	884876
4	ALS1	Astrocytes	ALS	185	874339	2517540
5	ALS1	Inh_LAMP5_PAX6	ALS	59	686966	809183
6	ALS1	Inh_TAFA1_VIP	ALS	111	1007505	1418407
7	ALS1	Inh_PVALB	ALS	75	1298368	1836202
8	ALS1	Inh_SST	ALS	94	778031	1325641
9	ALS1	Exc_FEZF2	ALS	11	244422	301852
10	ALS1	Exc_RORB	ALS	161	3710322	4993597
11	ALS1	Exc_LINC00507	ALS	339	5184904	7245724
12	ALS1	Exc_THEMIS	ALS	3	93399	156872
13	ALS10	OPC	ALS	15	231621	219086
14	ALS10	Oligodendrocytes	ALS	116	954628	1006301
15	ALS10	Microglia	ALS	1	5259	3651
16	ALS10	Astrocytes	ALS	47	568493	744809
17	ALS10	Inh_LAMP5_PAX6	ALS	9	256646	144696
18	ALS10	Inh_TAFA1_VIP	ALS	34	705851	660030
19	ALS10	Inh_PVALB	ALS	17	655801	433582
20	ALS10	Inh_SST	ALS	33	257123	222705
21	ALS10	Exc_FEZF2	ALS	2	98050	36795
22	ALS10	Exc_RORB	ALS	81	2440558	1902942
23	ALS10	Exc_LINC00507	ALS	127	5207558	3764713
24	ALS11	OPC	ALS	48	460283	655593
25	ALS11	Oligodendrocytes	ALS	255	1770753	2856105
26	ALS11	Microglia	ALS	20	67860	155123
27	ALS11	Astrocytes	ALS	100	858773	1244220
28	ALS11	Inh_LAMP5_PAX6	ALS	13	333001	224623
29	ALS11	Inh_TAFA1_VIP	ALS	24	410551	257136
30	ALS11	Inh_PVALB	ALS	32	1317101	789392
31	ALS11	Inh_SST	ALS	53	1078767	618656
32	ALS11	Exc_FEZF2	ALS	26	1384744	715417
33	ALS11	Exc_RORB	ALS	220	6976690	3840581
34	ALS11	Exc_LINC00507	ALS	89	2591834	1525318
35	ALS11	Exc_THEMIS	ALS	28	1820545	773387
36	ALS12	OPC	ALS	42	432679	684832
37	ALS12	Oligodendrocytes	ALS	440	3554245	4434300
38	ALS12	Microglia	ALS	34	206412	340735
39	ALS12	Astrocytes	ALS	130	1618092	3245969
40	ALS12	Inh_LAMP5_PAX6	ALS	10	444559	137724
41	ALS12	Inh_TAFA1_VIP	ALS	11	313859	226309
42	ALS12	Inh_PVALB	ALS	14	519089	365763
43	ALS12	Inh_SST	ALS	15	334017	219956
44	ALS12	Exc_FEZF2	ALS	52	2518466	1213620
45	ALS12	Exc_RORB	ALS	75	2686407	1789751
46	ALS12	Exc_LINC00507	ALS	11	500566	295321
47	ALS12	Exc_THEMIS	ALS	33	1684768	979114
48	ALS14	OPC	ALS	38	357208	442342
49	ALS14	Oligodendrocytes	ALS	246	1227323	1639700
50	ALS14	Microglia	ALS	37	112364	189237
51	ALS14	Astrocytes	ALS	57	442524	1010993
52	ALS14	Inh_LAMP5_PAX6	ALS	25	597358	326859
53	ALS14	Inh_TAFA1_VIP	ALS	61	665004	485464
54	ALS14	Inh_PVALB	ALS	50	1436451	729187
55	ALS14	Inh_SST	ALS	46	530154	443910
56	ALS14	Exc_FEZF2	ALS	13	811973	287004
57	ALS14	Exc_RORB	ALS	255	7589688	3477157
58	ALS14	Exc_LINC00507	ALS	178	5192612	3374370
59	ALS14	Exc_THEMIS	ALS	5	318854	126213
60	ALS15	OPC	ALS	72	666037	605510
61	ALS15	Oligodendrocytes	ALS	356	1372762	2427437
62	ALS15	Microglia	ALS	27	88849	169303
63	ALS15	Astrocytes	ALS	105	815544	2238248
64	ALS15	Inh_LAMP5_PAX6	ALS	16	399049	156577
65	ALS15	Inh_TAFA1_VIP	ALS	15	294169	107550
66	ALS15	Inh_PVALB	ALS	48	1847397	713685
67	ALS15	Inh_SST	ALS	49	1089829	541752
68	ALS15	Exc_FEZF2	ALS	93	3857609	1866284
69	ALS15	Exc_RORB	ALS	194	3306999	1536171
70	ALS15	Exc_LINC00507	ALS	3	109800	19705
71	ALS15	Exc_THEMIS	ALS	113	6450517	2181587
72	ALS16	OPC	ALS	5	27270	67576
73	ALS16	Oligodendrocytes	ALS	45	180678	262310
74	ALS16	Microglia	ALS	10	23507	47779
75	ALS16	Astrocytes	ALS	36	486950	1112346
76	ALS16	Inh_LAMP5_PAX6	ALS	6	93805	38584
77	ALS16	Inh_TAFA1_VIP	ALS	28	255292	180382
78	ALS16	Inh_PVALB	ALS	13	200909	157270
79	ALS16	Inh_SST	ALS	13	76077	146318
80	ALS16	Exc_FEZF2	ALS	1	34486	21946
81	ALS16	Exc_RORB	ALS	262	3589887	2826075
82	ALS16	Exc_LINC00507	ALS	181	3809559	2154661
83	ALS17	OPC	ALS	14	102874	109150
84	ALS17	Oligodendrocytes	ALS	1054	4573934	5543886
85	ALS17	Microglia	ALS	23	58917	117581
86	ALS17	Astrocytes	ALS	194	1468318	3252784
87	ALS17	Inh_TAFA1_VIP	ALS	2	26614	43783
88	ALS17	Inh_PVALB	ALS	3	42652	46978
89	ALS17	Inh_SST	ALS	9	57810	108295
90	ALS17	Exc_FEZF2	ALS	2	8472	31634
91	ALS17	Exc_RORB	ALS	9	97866	219953
92	ALS17	Exc_LINC00507	ALS	2	8566	27750
93	ALS17	Exc_THEMIS	ALS	3	23521	75598
94	ALS18	OPC	ALS	91	654212	739428
95	ALS18	Oligodendrocytes	ALS	248	824362	1299958
96	ALS18	Microglia	ALS	65	220103	248642
97	ALS18	Astrocytes	ALS	166	759893	1585341
98	ALS18	Inh_LAMP5_PAX6	ALS	66	662200	517628
99	ALS18	Inh_TAFA1_VIP	ALS	99	714704	588129
100	ALS18	Inh_PVALB	ALS	82	1185912	792366
101	ALS18	Inh_SST	ALS	51	358856	385020
102	ALS18	Exc_FEZF2	ALS	66	1304768	849240
103	ALS18	Exc_RORB	ALS	209	4217911	3135953
104	ALS18	Exc_LINC00507	ALS	247	3267794	3006741
105	ALS18	Exc_THEMIS	ALS	51	1599648	765232
106	ALS19	OPC	ALS	155	1130548	1128378
107	ALS19	Oligodendrocytes	ALS	94	342293	528402
108	ALS19	Microglia	ALS	28	83723	133392
109	ALS19	Astrocytes	ALS	165	722490	1647602
110	ALS19	Inh_LAMP5_PAX6	ALS	53	842043	488508
111	ALS19	Inh_TAFA1_VIP	ALS	72	940185	530439
112	ALS19	Inh_PVALB	ALS	89	2001637	1030591
113	ALS19	Inh_SST	ALS	89	1017444	763496
114	ALS19	Exc_FEZF2	ALS	195	6523730	2975554
115	ALS19	Exc_RORB	ALS	240	8186042	3720342
116	ALS19	Exc_LINC00507	ALS	204	4950103	3038597
117	ALS19	Exc_THEMIS	ALS	243	10180334	3328713
118	ALS2	OPC	ALS	162	603389	2031882
119	ALS2	Oligodendrocytes	ALS	276	807694	2359864
120	ALS2	Microglia	ALS	172	328678	1334424
121	ALS2	Astrocytes	ALS	252	1083066	3120889
122	ALS2	Inh_LAMP5_PAX6	ALS	53	560352	677511
123	ALS2	Inh_TAFA1_VIP	ALS	168	1436618	2023176
124	ALS2	Inh_PVALB	ALS	73	931931	1496376
125	ALS2	Inh_SST	ALS	152	1434816	2002264
126	ALS2	Exc_FEZF2	ALS	6	83656	155090
127	ALS2	Exc_RORB	ALS	242	4554257	7827012
128	ALS2	Exc_LINC00507	ALS	830	10470125	17132910
129	ALS2	Exc_THEMIS	ALS	2	47623	37601
130	ALS21	OPC	ALS	99	703376	865929
131	ALS21	Oligodendrocytes	ALS	488	1679677	3640462
132	ALS21	Microglia	ALS	50	117592	366695
133	ALS21	Astrocytes	ALS	157	1868481	4030151
134	ALS21	Inh_LAMP5_PAX6	ALS	23	170541	198111
135	ALS21	Inh_TAFA1_VIP	ALS	57	450081	717362
136	ALS21	Inh_PVALB	ALS	63	931545	1025488
137	ALS21	Inh_SST	ALS	28	194121	413673
138	ALS21	Exc_FEZF2	ALS	51	1153818	1348997
139	ALS21	Exc_RORB	ALS	173	3631986	4887648
140	ALS21	Exc_LINC00507	ALS	143	2286816	2930804
141	ALS21	Exc_THEMIS	ALS	80	1870775	1924060
142	ALS22	OPC	ALS	109	780682	1144796
143	ALS22	Oligodendrocytes	ALS	806	4418568	6295270
144	ALS22	Microglia	ALS	18	96300	121099
145	ALS22	Astrocytes	ALS	209	1903650	3245551
146	ALS22	Inh_LAMP5_PAX6	ALS	68	1358657	685659
147	ALS22	Inh_TAFA1_VIP	ALS	115	1804861	1113872
148	ALS22	Inh_PVALB	ALS	115	2751374	1858072
149	ALS22	Inh_SST	ALS	100	1312749	1023889
150	ALS22	Exc_FEZF2	ALS	203	6135326	3526444
151	ALS22	Exc_RORB	ALS	412	12120481	8277569
152	ALS22	Exc_LINC00507	ALS	490	10815669	8925269
153	ALS22	Exc_THEMIS	ALS	162	6014870	3127599
154	ALS23	OPC	ALS	45	336130	532459
155	ALS23	Oligodendrocytes	ALS	510	2585885	4668898
156	ALS23	Microglia	ALS	23	119208	201191
157	ALS23	Astrocytes	ALS	123	1007595	1456464
158	ALS23	Inh_LAMP5_PAX6	ALS	35	587515	406143
159	ALS23	Inh_TAFA1_VIP	ALS	54	552856	614248
160	ALS23	Inh_PVALB	ALS	76	1411014	1175453
161	ALS23	Inh_SST	ALS	32	254557	404254
162	ALS23	Exc_FEZF2	ALS	51	1810759	1320569
163	ALS23	Exc_RORB	ALS	365	9096823	6914271
164	ALS23	Exc_LINC00507	ALS	303	6935131	4983090
165	ALS23	Exc_THEMIS	ALS	52	2183212	1115969
166	ALS24	OPC	ALS	53	386595	570083
167	ALS24	Oligodendrocytes	ALS	223	1064890	1938940
168	ALS24	Microglia	ALS	20	54439	138178
169	ALS24	Astrocytes	ALS	86	850054	1355967
170	ALS24	Inh_LAMP5_PAX6	ALS	55	725972	470116
171	ALS24	Inh_TAFA1_VIP	ALS	113	1228988	1173388
172	ALS24	Inh_PVALB	ALS	75	1629189	1118177
173	ALS24	Inh_SST	ALS	43	488082	470913
174	ALS24	Exc_FEZF2	ALS	10	283544	276279
175	ALS24	Exc_RORB	ALS	205	5616837	4722359
176	ALS24	Exc_LINC00507	ALS	566	10195931	9437164
177	ALS24	Exc_THEMIS	ALS	8	337960	211545
178	ALS25	OPC	ALS	137	954838	1903168
179	ALS25	Oligodendrocytes	ALS	946	3380297	9509986
180	ALS25	Microglia	ALS	27	98872	357663
181	ALS25	Astrocytes	ALS	118	987487	2290767
182	ALS25	Inh_LAMP5_PAX6	ALS	33	619009	405127
183	ALS25	Inh_TAFA1_VIP	ALS	32	455638	374975
184	ALS25	Inh_PVALB	ALS	49	1244365	697767
185	ALS25	Inh_SST	ALS	58	827712	743195
186	ALS25	Exc_FEZF2	ALS	93	2889270	1805725
187	ALS25	Exc_RORB	ALS	144	5205308	3387937
188	ALS25	Exc_LINC00507	ALS	73	2806477	1953089
189	ALS25	Exc_THEMIS	ALS	88	3830434	2003006
190	ALS26	OPC	ALS	33	156830	664069
191	ALS26	Oligodendrocytes	ALS	52	105322	575227
192	ALS26	Microglia	ALS	1	8545	8137
193	ALS26	Astrocytes	ALS	103	988697	4419432
194	ALS26	Inh_LAMP5_PAX6	ALS	5	7923	110722
195	ALS26	Inh_TAFA1_VIP	ALS	10	34217	124533
196	ALS26	Inh_PVALB	ALS	7	42971	190984
197	ALS26	Inh_SST	ALS	4	9833	60588
198	ALS26	Exc_FEZF2	ALS	27	235455	706771
199	ALS26	Exc_RORB	ALS	70	561652	2148490
200	ALS26	Exc_LINC00507	ALS	19	255451	623035
201	ALS26	Exc_THEMIS	ALS	26	302554	943533
202	ALS27	OPC	ALS	26	314266	368077
203	ALS27	Oligodendrocytes	ALS	612	3715092	5123460
204	ALS27	Microglia	ALS	41	142268	280054
205	ALS27	Astrocytes	ALS	102	815323	2172161
206	ALS27	Inh_LAMP5_PAX6	ALS	32	486293	391515
207	ALS27	Inh_TAFA1_VIP	ALS	54	580374	540602
208	ALS27	Inh_PVALB	ALS	93	2122199	1277579
209	ALS27	Inh_SST	ALS	36	534885	482827
210	ALS27	Exc_FEZF2	ALS	49	1622489	1084493
211	ALS27	Exc_RORB	ALS	202	5000242	4646038
212	ALS27	Exc_LINC00507	ALS	165	4574845	3753478
213	ALS27	Exc_THEMIS	ALS	54	2222065	1463912
214	ALS28	OPC	ALS	95	794326	1211691
215	ALS28	Oligodendrocytes	ALS	224	888999	1631371
216	ALS28	Microglia	ALS	19	124689	175036
217	ALS28	Astrocytes	ALS	87	599568	3027841
218	ALS28	Inh_LAMP5_PAX6	ALS	52	508450	941771
219	ALS28	Inh_TAFA1_VIP	ALS	77	531087	862353
220	ALS28	Inh_PVALB	ALS	136	1758568	2408006
221	ALS28	Inh_SST	ALS	43	354723	621384
222	ALS28	Exc_FEZF2	ALS	89	1449520	1908432
223	ALS28	Exc_RORB	ALS	898	15817754	24724575
224	ALS28	Exc_LINC00507	ALS	710	9933174	14895430
225	ALS28	Exc_THEMIS	ALS	128	2688398	2826404
226	ALS29	OPC	ALS	154	789092	1978371
227	ALS29	Oligodendrocytes	ALS	566	1885104	4389942
228	ALS29	Microglia	ALS	36	73159	217490
229	ALS29	Astrocytes	ALS	343	1914328	7331275
230	ALS29	Inh_LAMP5_PAX6	ALS	59	806066	700526
231	ALS29	Inh_TAFA1_VIP	ALS	124	1164783	1277222
232	ALS29	Inh_PVALB	ALS	131	2477994	2316629
233	ALS29	Inh_SST	ALS	102	754112	974579
234	ALS29	Exc_FEZF2	ALS	42	996260	838496
235	ALS29	Exc_RORB	ALS	399	7903595	7587225
236	ALS29	Exc_LINC00507	ALS	343	8233150	7320098
237	ALS29	Exc_THEMIS	ALS	33	913244	649083
238	ALS3	OPC	ALS	80	366184	1163958
239	ALS3	Oligodendrocytes	ALS	177	484229	1697315
240	ALS3	Microglia	ALS	92	157900	764149
241	ALS3	Astrocytes	ALS	196	848409	2411163
242	ALS3	Inh_LAMP5_PAX6	ALS	50	533021	722777
243	ALS3	Inh_TAFA1_VIP	ALS	115	1008268	1774615
244	ALS3	Inh_PVALB	ALS	37	523438	878179
245	ALS3	Inh_SST	ALS	114	936740	1421542
246	ALS3	Exc_RORB	ALS	131	2222015	3661993
247	ALS3	Exc_LINC00507	ALS	503	5529585	9978221
248	ALS30	OPC	ALS	109	441293	953354
249	ALS30	Oligodendrocytes	ALS	298	644333	1502676
250	ALS30	Microglia	ALS	24	55622	113005
251	ALS30	Astrocytes	ALS	326	1212465	4853514
252	ALS30	Inh_LAMP5_PAX6	ALS	129	728015	893080
253	ALS30	Inh_TAFA1_VIP	ALS	209	1128572	1341266
254	ALS30	Inh_PVALB	ALS	151	984246	1916997
255	ALS30	Inh_SST	ALS	79	244717	694564
256	ALS30	Exc_FEZF2	ALS	98	659646	1627824
257	ALS30	Exc_RORB	ALS	452	3431966	7588991
258	ALS30	Exc_LINC00507	ALS	537	3729610	5714982
259	ALS30	Exc_THEMIS	ALS	107	892466	2031974
260	ALS31	OPC	ALS	95	442244	1275863
261	ALS31	Oligodendrocytes	ALS	365	1018887	3160309
262	ALS31	Microglia	ALS	42	71892	281166
263	ALS31	Astrocytes	ALS	231	958514	4405859
264	ALS31	Inh_LAMP5_PAX6	ALS	66	837174	951487
265	ALS31	Inh_TAFA1_VIP	ALS	122	990994	1255508
266	ALS31	Inh_PVALB	ALS	175	3011852	3362130
267	ALS31	Inh_SST	ALS	133	1051350	1645735
268	ALS31	Exc_FEZF2	ALS	136	2707810	3126397
269	ALS31	Exc_RORB	ALS	397	8532159	9321855
270	ALS31	Exc_LINC00507	ALS	390	7126879	8789935
271	ALS31	Exc_THEMIS	ALS	117	2881602	2615270
272	ALS32	OPC	ALS	149	561869	1240778
273	ALS32	Oligodendrocytes	ALS	606	1368432	2618359
274	ALS32	Microglia	ALS	32	73328	226925
275	ALS32	Astrocytes	ALS	111	601058	2159855
276	ALS32	Inh_LAMP5_PAX6	ALS	34	490077	333223
277	ALS32	Inh_TAFA1_VIP	ALS	99	806423	849596
278	ALS32	Inh_PVALB	ALS	82	1121347	1275760
279	ALS32	Inh_SST	ALS	109	1043588	1127932
280	ALS32	Exc_FEZF2	ALS	43	759972	662022
281	ALS32	Exc_RORB	ALS	381	5558190	6035489
282	ALS32	Exc_LINC00507	ALS	176	2654786	2859357
283	ALS32	Exc_THEMIS	ALS	49	972841	921995
284	ALS4	OPC	ALS	118	665736	1836115
285	ALS4	Oligodendrocytes	ALS	1264	4316842	13966353
286	ALS4	Microglia	ALS	100	229831	972255
287	ALS4	Astrocytes	ALS	312	1800166	5405388
288	ALS4	Inh_LAMP5_PAX6	ALS	64	691617	1091616
289	ALS4	Inh_TAFA1_VIP	ALS	128	1177650	1977986
290	ALS4	Inh_PVALB	ALS	103	1842724	2346634
291	ALS4	Inh_SST	ALS	124	1222280	1834612
292	ALS4	Exc_FEZF2	ALS	86	1651087	2103992
293	ALS4	Exc_RORB	ALS	456	8108897	13167302
294	ALS4	Exc_LINC00507	ALS	526	7703708	13007385
295	ALS4	Exc_THEMIS	ALS	86	1651613	2242393
296	ALS5	OPC	ALS	108	581992	701187
297	ALS5	Oligodendrocytes	ALS	1094	3204957	6568415
298	ALS5	Microglia	ALS	105	187441	530818
299	ALS5	Astrocytes	ALS	173	848194	2023726
300	ALS5	Inh_LAMP5_PAX6	ALS	92	1091367	846424
301	ALS5	Inh_TAFA1_VIP	ALS	239	2364858	1895920
302	ALS5	Inh_PVALB	ALS	169	2575877	2092358
303	ALS5	Inh_SST	ALS	205	2071553	1936124
304	ALS5	Exc_FEZF2	ALS	63	1421316	1138807
305	ALS5	Exc_RORB	ALS	404	8350482	7427496
306	ALS5	Exc_LINC00507	ALS	810	11962751	13144815
307	ALS5	Exc_THEMIS	ALS	49	1320546	789351
308	ALS6	OPC	ALS	105	669028	902794
309	ALS6	Oligodendrocytes	ALS	1580	5494251	10176701
310	ALS6	Microglia	ALS	181	383544	997684
311	ALS6	Astrocytes	ALS	513	3289869	7034862
312	ALS6	Inh_LAMP5_PAX6	ALS	129	1573683	1148558
313	ALS6	Inh_TAFA1_VIP	ALS	216	1970229	1729950
314	ALS6	Inh_PVALB	ALS	183	2962750	2423629
315	ALS6	Inh_SST	ALS	171	1605209	1533431
316	ALS6	Exc_FEZF2	ALS	121	2756060	2148012
317	ALS6	Exc_RORB	ALS	447	9527731	8963549
318	ALS6	Exc_LINC00507	ALS	462	7290795	7637165
319	ALS6	Exc_THEMIS	ALS	92	2459460	1779066
320	ALS7	OPC	ALS	121	624487	882203
321	ALS7	Oligodendrocytes	ALS	494	1544631	3035282
322	ALS7	Microglia	ALS	71	141729	383731
323	ALS7	Astrocytes	ALS	228	1235530	2761383
324	ALS7	Inh_LAMP5_PAX6	ALS	79	979574	820539
325	ALS7	Inh_TAFA1_VIP	ALS	217	2141724	1686511
326	ALS7	Inh_PVALB	ALS	136	2306098	1948187
327	ALS7	Inh_SST	ALS	134	1451196	1194788
328	ALS7	Exc_FEZF2	ALS	34	800426	619681
329	ALS7	Exc_RORB	ALS	288	6475111	6018568
330	ALS7	Exc_LINC00507	ALS	608	10421014	9686408
331	ALS7	Exc_THEMIS	ALS	6	162421	131405
332	ALS8	OPC	ALS	93	441224	862714
333	ALS8	Oligodendrocytes	ALS	264	730292	1120193
334	ALS8	Microglia	ALS	16	49264	113867
335	ALS8	Astrocytes	ALS	168	875701	2431560
336	ALS8	Inh_LAMP5_PAX6	ALS	122	972163	1470540
337	ALS8	Inh_TAFA1_VIP	ALS	246	1562605	2570420
338	ALS8	Inh_PVALB	ALS	116	1073871	1559642
339	ALS8	Inh_SST	ALS	64	307722	678870
340	ALS8	Exc_FEZF2	ALS	1	29089	23677
341	ALS8	Exc_RORB	ALS	207	3127752	4576913
342	ALS8	Exc_LINC00507	ALS	742	10462966	15081481
343	ALS9	OPC	ALS	39	412428	598961
344	ALS9	Oligodendrocytes	ALS	453	4271760	5239170
345	ALS9	Microglia	ALS	20	143429	259300
346	ALS9	Astrocytes	ALS	111	2631000	4015985
347	ALS9	Inh_LAMP5_PAX6	ALS	2	66866	76420
348	ALS9	Inh_TAFA1_VIP	ALS	2	30713	33231
349	ALS9	Inh_PVALB	ALS	1	2211	32424
350	ALS9	Inh_SST	ALS	37	248876	228861
351	ALS9	Exc_FEZF2	ALS	2	207039	11230
352	ALS9	Exc_RORB	ALS	186	1584097	1399684
353	ALS9	Exc_LINC00507	ALS	30	235301	409603
354	ALS9	Exc_THEMIS	ALS	2	59483	83490
355	FTD1	OPC	ALS_FTD	197	684513	1607372
356	FTD1	Oligodendrocytes	ALS_FTD	1463	3475870	9472082
357	FTD1	Microglia	ALS_FTD	44	74175	262460
358	FTD1	Astrocytes	ALS_FTD	273	1946892	6231049
359	FTD1	Inh_LAMP5_PAX6	ALS_FTD	114	892085	1599051
360	FTD1	Inh_TAFA1_VIP	ALS_FTD	214	1376434	2032125
361	FTD1	Inh_PVALB	ALS_FTD	215	2434169	3498395
362	FTD1	Inh_SST	ALS_FTD	121	621701	1444069
363	FTD1	Exc_FEZF2	ALS_FTD	96	1735874	2188255
364	FTD1	Exc_RORB	ALS_FTD	569	9190489	17256492
365	FTD1	Exc_LINC00507	ALS_FTD	721	10778296	15757839
366	FTD1	Exc_THEMIS	ALS_FTD	112	1867070	2223137
367	FTD10	OPC	ALS_FTD	126	698447	1861871
368	FTD10	Oligodendrocytes	ALS_FTD	1055	3701075	11377730
369	FTD10	Microglia	ALS_FTD	60	144156	597647
370	FTD10	Astrocytes	ALS_FTD	176	1438751	7444332
371	FTD10	Inh_LAMP5_PAX6	ALS_FTD	82	1006439	1287612
372	FTD10	Inh_TAFA1_VIP	ALS_FTD	143	1434361	2041861
373	FTD10	Inh_PVALB	ALS_FTD	127	2222250	2802857
374	FTD10	Inh_SST	ALS_FTD	74	728585	1223630
375	FTD10	Exc_FEZF2	ALS_FTD	154	2566960	3288610
376	FTD10	Exc_RORB	ALS_FTD	532	10104533	18727434
377	FTD10	Exc_LINC00507	ALS_FTD	551	8909346	11915855
378	FTD10	Exc_THEMIS	ALS_FTD	150	3660825	3807985
379	FTD11	OPC	ALS_FTD	81	609990	1228296
380	FTD11	Oligodendrocytes	ALS_FTD	1151	4444220	12664873
381	FTD11	Microglia	ALS_FTD	11	30519	127547
382	FTD11	Astrocytes	ALS_FTD	202	1505642	4100445
383	FTD11	Inh_LAMP5_PAX6	ALS_FTD	73	714347	761504
384	FTD11	Inh_TAFA1_VIP	ALS_FTD	134	958188	1782932
385	FTD11	Inh_PVALB	ALS_FTD	154	2955359	3302287
386	FTD11	Inh_SST	ALS_FTD	75	565141	999983
387	FTD11	Exc_FEZF2	ALS_FTD	131	2655336	3011715
388	FTD11	Exc_RORB	ALS_FTD	702	12449642	17392658
389	FTD11	Exc_LINC00507	ALS_FTD	674	12017039	14970676
390	FTD11	Exc_THEMIS	ALS_FTD	133	3190665	3673602
391	FTD12	OPC	ALS_FTD	103	602270	1457642
392	FTD12	Oligodendrocytes	ALS_FTD	143	526710	1585072
393	FTD12	Microglia	ALS_FTD	20	47759	205783
394	FTD12	Astrocytes	ALS_FTD	103	797361	2285853
395	FTD12	Inh_LAMP5_PAX6	ALS_FTD	44	529761	654850
396	FTD12	Inh_TAFA1_VIP	ALS_FTD	116	1028351	1575296
397	FTD12	Inh_PVALB	ALS_FTD	88	1389856	2085442
398	FTD12	Inh_SST	ALS_FTD	54	523717	1005699
399	FTD12	Exc_FEZF2	ALS_FTD	50	868319	1178750
400	FTD12	Exc_RORB	ALS_FTD	535	10007064	16735367
401	FTD12	Exc_LINC00507	ALS_FTD	565	7357123	12893186
402	FTD12	Exc_THEMIS	ALS_FTD	42	924399	1063763
403	FTD13	OPC	ALS_FTD	103	501826	1119673
404	FTD13	Oligodendrocytes	ALS_FTD	262	1003254	2823028
405	FTD13	Microglia	ALS_FTD	25	55625	203081
406	FTD13	Astrocytes	ALS_FTD	106	855129	4642218
407	FTD13	Inh_LAMP5_PAX6	ALS_FTD	90	1103087	1355851
408	FTD13	Inh_TAFA1_VIP	ALS_FTD	91	1021908	1384471
409	FTD13	Inh_PVALB	ALS_FTD	124	2166029	3377100
410	FTD13	Inh_SST	ALS_FTD	73	632341	1120350
411	FTD13	Exc_FEZF2	ALS_FTD	107	2525491	3175242
412	FTD13	Exc_RORB	ALS_FTD	485	12369929	16162950
413	FTD13	Exc_LINC00507	ALS_FTD	526	9828053	15699929
414	FTD13	Exc_THEMIS	ALS_FTD	105	2665194	3045961
415	FTD14	OPC	ALS_FTD	164	837499	2027719
416	FTD14	Oligodendrocytes	ALS_FTD	599	1890115	5387822
417	FTD14	Microglia	ALS_FTD	8	15250	72715
418	FTD14	Astrocytes	ALS_FTD	55	298626	1966010
419	FTD14	Inh_LAMP5_PAX6	ALS_FTD	79	837865	1138588
420	FTD14	Inh_TAFA1_VIP	ALS_FTD	133	1019838	2167139
421	FTD14	Inh_PVALB	ALS_FTD	162	1629257	3405358
422	FTD14	Inh_SST	ALS_FTD	78	375088	1416795
423	FTD14	Exc_FEZF2	ALS_FTD	128	2270403	2955575
424	FTD14	Exc_RORB	ALS_FTD	682	10268960	17264072
425	FTD14	Exc_LINC00507	ALS_FTD	591	8939868	15489966
426	FTD14	Exc_THEMIS	ALS_FTD	150	3288967	3713549
427	FTD15	OPC	ALS_FTD	102	433614	1065320
428	FTD15	Oligodendrocytes	ALS_FTD	76	280103	502426
429	FTD15	Microglia	ALS_FTD	116	285457	635777
430	FTD15	Astrocytes	ALS_FTD	87	563533	1967699
431	FTD15	Inh_LAMP5_PAX6	ALS_FTD	98	1340257	1105277
432	FTD15	Inh_TAFA1_VIP	ALS_FTD	177	1450498	1529820
433	FTD15	Inh_PVALB	ALS_FTD	171	1992622	2392707
434	FTD15	Inh_SST	ALS_FTD	124	865596	1485391
435	FTD15	Exc_FEZF2	ALS_FTD	52	1199409	1173089
436	FTD15	Exc_RORB	ALS_FTD	717	13890877	14310596
437	FTD15	Exc_LINC00507	ALS_FTD	1433	16791439	22193779
438	FTD15	Exc_THEMIS	ALS_FTD	40	912409	979006
439	FTD16	OPC	ALS_FTD	267	1604049	2308125
440	FTD16	Oligodendrocytes	ALS_FTD	898	3162078	7437024
441	FTD16	Microglia	ALS_FTD	60	148383	433719
442	FTD16	Astrocytes	ALS_FTD	131	1238587	4491606
443	FTD16	Inh_LAMP5_PAX6	ALS_FTD	210	2808545	2196740
444	FTD16	Inh_TAFA1_VIP	ALS_FTD	306	3038312	3860434
445	FTD16	Inh_PVALB	ALS_FTD	348	6252664	5689110
446	FTD16	Inh_SST	ALS_FTD	126	995306	1572269
447	FTD16	Exc_FEZF2	ALS_FTD	126	2776742	3030935
448	FTD16	Exc_RORB	ALS_FTD	1069	23681587	26513198
449	FTD16	Exc_LINC00507	ALS_FTD	1477	31585470	32306839
450	FTD16	Exc_THEMIS	ALS_FTD	213	6722609	5403545
451	FTD17	OPC	ALS_FTD	35	125700	249409
452	FTD17	Oligodendrocytes	ALS_FTD	143	671739	995538
453	FTD17	Microglia	ALS_FTD	19	58395	78318
454	FTD17	Astrocytes	ALS_FTD	164	1318216	3034580
455	FTD17	Inh_LAMP5_PAX6	ALS_FTD	38	167672	307294
456	FTD17	Inh_TAFA1_VIP	ALS_FTD	16	97670	146963
457	FTD17	Inh_PVALB	ALS_FTD	47	302544	534509
458	FTD17	Inh_SST	ALS_FTD	33	171860	213248
459	FTD17	Exc_FEZF2	ALS_FTD	109	1156064	1297660
460	FTD17	Exc_RORB	ALS_FTD	84	994979	1369323
461	FTD17	Exc_LINC00507	ALS_FTD	42	603527	699297
462	FTD17	Exc_THEMIS	ALS_FTD	130	1580200	1821395
463	FTD2	OPC	ALS_FTD	150	478186	1166624
464	FTD2	Oligodendrocytes	ALS_FTD	431	880196	2184982
465	FTD2	Microglia	ALS_FTD	21	30153	120463
466	FTD2	Astrocytes	ALS_FTD	75	296517	1115176
467	FTD2	Inh_LAMP5_PAX6	ALS_FTD	106	762528	1095422
468	FTD2	Inh_TAFA1_VIP	ALS_FTD	162	908046	1450924
469	FTD2	Inh_PVALB	ALS_FTD	268	2481824	3605738
470	FTD2	Inh_SST	ALS_FTD	147	830978	1463998
471	FTD2	Exc_FEZF2	ALS_FTD	191	2863951	3001065
472	FTD2	Exc_RORB	ALS_FTD	1234	14053217	20688403
473	FTD2	Exc_LINC00507	ALS_FTD	791	8874168	12650697
474	FTD2	Exc_THEMIS	ALS_FTD	227	3509714	3884535
475	FTD3	OPC	ALS_FTD	142	510177	1636151
476	FTD3	Oligodendrocytes	ALS_FTD	1669	3947779	13344299
477	FTD3	Microglia	ALS_FTD	32	48225	234162
478	FTD3	Astrocytes	ALS_FTD	219	2051312	8383109
479	FTD3	Inh_LAMP5_PAX6	ALS_FTD	132	1106744	1503681
480	FTD3	Inh_TAFA1_VIP	ALS_FTD	191	1362032	1983178
481	FTD3	Inh_PVALB	ALS_FTD	274	3189232	5168747
482	FTD3	Inh_SST	ALS_FTD	143	985821	1818631
483	FTD3	Exc_FEZF2	ALS_FTD	196	3069800	4545440
484	FTD3	Exc_RORB	ALS_FTD	578	8341731	16245249
485	FTD3	Exc_LINC00507	ALS_FTD	885	10543063	18895149
486	FTD3	Exc_THEMIS	ALS_FTD	163	2594685	3840408
487	FTD4	OPC	ALS_FTD	129	439935	1134856
488	FTD4	Oligodendrocytes	ALS_FTD	866	1829537	6271634
489	FTD4	Microglia	ALS_FTD	13	26677	84391
490	FTD4	Astrocytes	ALS_FTD	296	1111324	3543984
491	FTD4	Inh_LAMP5_PAX6	ALS_FTD	141	1101824	1396876
492	FTD4	Inh_TAFA1_VIP	ALS_FTD	325	1946568	2673655
493	FTD4	Inh_PVALB	ALS_FTD	305	2936897	4751369
494	FTD4	Inh_SST	ALS_FTD	291	1609253	2715623
495	FTD4	Exc_FEZF2	ALS_FTD	50	842868	1022112
496	FTD4	Exc_RORB	ALS_FTD	947	11444226	20772029
497	FTD4	Exc_LINC00507	ALS_FTD	1489	13669603	24919007
498	FTD4	Exc_THEMIS	ALS_FTD	44	763920	1013048
499	FTD5	OPC	ALS_FTD	97	393024	968794
500	FTD5	Oligodendrocytes	ALS_FTD	1322	3738366	9022508
501	FTD5	Microglia	ALS_FTD	91	153637	360069
502	FTD5	Astrocytes	ALS_FTD	362	5924029	13757945
503	FTD5	Inh_LAMP5_PAX6	ALS_FTD	189	899335	2485616
504	FTD5	Inh_TAFA1_VIP	ALS_FTD	276	1638155	2771641
505	FTD5	Inh_PVALB	ALS_FTD	426	3466989	5764288
506	FTD5	Inh_SST	ALS_FTD	222	996854	2460446
507	FTD5	Exc_FEZF2	ALS_FTD	290	4652895	5184704
508	FTD5	Exc_RORB	ALS_FTD	1240	16941063	22818865
509	FTD5	Exc_LINC00507	ALS_FTD	640	7627370	11276584
510	FTD5	Exc_THEMIS	ALS_FTD	247	3869515	4185121
511	FTD6	OPC	ALS_FTD	92	328960	523961
512	FTD6	Oligodendrocytes	ALS_FTD	1574	3689735	8018817
513	FTD6	Microglia	ALS_FTD	5	6516	15689
514	FTD6	Astrocytes	ALS_FTD	64	439439	1157022
515	FTD6	Inh_LAMP5_PAX6	ALS_FTD	43	382899	364462
516	FTD6	Inh_TAFA1_VIP	ALS_FTD	38	266509	282587
517	FTD6	Inh_PVALB	ALS_FTD	77	832008	846466
518	FTD6	Inh_SST	ALS_FTD	69	522544	751463
519	FTD6	Exc_FEZF2	ALS_FTD	150	2342060	2351609
520	FTD6	Exc_RORB	ALS_FTD	240	4083199	3979646
521	FTD6	Exc_LINC00507	ALS_FTD	123	2370985	2508844
522	FTD6	Exc_THEMIS	ALS_FTD	137	2539457	2492975
523	FTD7	OPC	ALS_FTD	97	190385	639425
524	FTD7	Oligodendrocytes	ALS_FTD	47	107580	248927
525	FTD7	Microglia	ALS_FTD	16	24763	75427
526	FTD7	Astrocytes	ALS_FTD	22	86533	274536
527	FTD7	Inh_LAMP5_PAX6	ALS_FTD	82	618877	652898
528	FTD7	Inh_TAFA1_VIP	ALS_FTD	193	959223	1528881
529	FTD7	Inh_PVALB	ALS_FTD	129	968161	1927911
530	FTD7	Inh_SST	ALS_FTD	47	221943	406132
531	FTD7	Exc_FEZF2	ALS_FTD	43	500150	758896
532	FTD7	Exc_RORB	ALS_FTD	820	9273820	15860789
533	FTD7	Exc_LINC00507	ALS_FTD	1032	9312347	18261108
534	FTD7	Exc_THEMIS	ALS_FTD	10	174852	246070
535	FTD8	OPC	ALS_FTD	208	723860	1834045
536	FTD8	Oligodendrocytes	ALS_FTD	1455	3095515	10193884
537	FTD8	Microglia	ALS_FTD	59	104844	446417
538	FTD8	Astrocytes	ALS_FTD	216	1050832	4366267
539	FTD8	Inh_LAMP5_PAX6	ALS_FTD	213	1731655	1888052
540	FTD8	Inh_TAFA1_VIP	ALS_FTD	369	2425843	3242509
541	FTD8	Inh_PVALB	ALS_FTD	273	2880405	3654160
542	FTD8	Inh_SST	ALS_FTD	296	1954350	2842691
543	FTD8	Exc_FEZF2	ALS_FTD	137	2017504	2523565
544	FTD8	Exc_RORB	ALS_FTD	801	14782333	27832794
545	FTD8	Exc_LINC00507	ALS_FTD	1211	12841152	20827361
546	FTD8	Exc_THEMIS	ALS_FTD	74	1170362	1479782
547	FTD9	OPC	ALS_FTD	75	468483	1192207
548	FTD9	Oligodendrocytes	ALS_FTD	314	1094996	3667794
549	FTD9	Microglia	ALS_FTD	36	75573	252060
550	FTD9	Astrocytes	ALS_FTD	55	518653	1619389
551	FTD9	Inh_LAMP5_PAX6	ALS_FTD	74	1124331	1282374
552	FTD9	Inh_TAFA1_VIP	ALS_FTD	147	1760226	2243703
553	FTD9	Inh_PVALB	ALS_FTD	130	2277028	3025226
554	FTD9	Inh_SST	ALS_FTD	91	1094858	1823702
555	FTD9	Exc_FEZF2	ALS_FTD	78	1619977	1841573
556	FTD9	Exc_RORB	ALS_FTD	525	11229970	14794110
557	FTD9	Exc_LINC00507	ALS_FTD	494	9618042	12174745
558	FTD9	Exc_THEMIS	ALS_FTD	109	2598825	2474234
559	HC1	OPC	HC	111	491382	1667684
560	HC1	Oligodendrocytes	HC	1426	3673577	13009658
561	HC1	Microglia	HC	83	153594	597606
562	HC1	Astrocytes	HC	221	836460	3146655
563	HC1	Inh_LAMP5_PAX6	HC	73	675732	936736
564	HC1	Inh_TAFA1_VIP	HC	161	1177630	2077855
565	HC1	Inh_PVALB	HC	101	1448977	2123859
566	HC1	Inh_SST	HC	106	741527	1245047
567	HC1	Exc_FEZF2	HC	26	532674	469318
568	HC1	Exc_RORB	HC	149	2952808	4024760
569	HC1	Exc_LINC00507	HC	583	7448471	12082002
570	HC1	Exc_THEMIS	HC	24	490625	511540
571	HC10	OPC	HC	145	906462	1928870
572	HC10	Oligodendrocytes	HC	1261	4817710	12275434
573	HC10	Microglia	HC	97	281813	868036
574	HC10	Astrocytes	HC	230	2014142	4121082
575	HC10	Inh_LAMP5_PAX6	HC	117	1800336	1248778
576	HC10	Inh_TAFA1_VIP	HC	260	3059607	3002147
577	HC10	Inh_PVALB	HC	227	4436881	4255065
578	HC10	Inh_SST	HC	186	1878482	2139286
579	HC10	Exc_FEZF2	HC	68	2114369	1607633
580	HC10	Exc_RORB	HC	709	13292461	13084316
581	HC10	Exc_LINC00507	HC	896	17616600	19254411
582	HC10	Exc_THEMIS	HC	36	1448977	1050624
583	HC11	OPC	HC	113	697624	1765841
584	HC11	Oligodendrocytes	HC	580	1959656	5333537
585	HC11	Microglia	HC	28	85697	255853
586	HC11	Astrocytes	HC	247	1685648	3280608
587	HC11	Inh_LAMP5_PAX6	HC	93	1101207	926076
588	HC11	Inh_TAFA1_VIP	HC	228	2052650	2243035
589	HC11	Inh_PVALB	HC	142	2078822	2282139
590	HC11	Inh_SST	HC	123	1084086	1444211
591	HC11	Exc_FEZF2	HC	7	182881	181545
592	HC11	Exc_RORB	HC	388	7336488	9218838
593	HC11	Exc_LINC00507	HC	924	16059155	19807172
594	HC12	OPC	HC	94	582026	1225126
595	HC12	Oligodendrocytes	HC	282	1140196	2289722
596	HC12	Microglia	HC	60	171993	424717
597	HC12	Astrocytes	HC	145	1218548	2671544
598	HC12	Inh_LAMP5_PAX6	HC	100	1366547	1122592
599	HC12	Inh_TAFA1_VIP	HC	267	3059410	2737933
600	HC12	Inh_PVALB	HC	165	2770439	2979671
601	HC12	Inh_SST	HC	136	1073557	1518466
602	HC12	Exc_FEZF2	HC	6	264867	205256
603	HC12	Exc_RORB	HC	297	7621309	7901041
604	HC12	Exc_LINC00507	HC	1167	18991672	24129607
605	HC13	OPC	HC	57	569816	542724
606	HC13	Oligodendrocytes	HC	756	4607562	5359113
607	HC13	Microglia	HC	3	8599	18863
608	HC13	Astrocytes	HC	28	264853	916663
609	HC13	Inh_LAMP5_PAX6	HC	24	566114	463306
610	HC13	Inh_TAFA1_VIP	HC	28	472483	275350
611	HC13	Inh_PVALB	HC	30	928153	682949
612	HC13	Inh_SST	HC	22	469925	337578
613	HC13	Exc_FEZF2	HC	63	2785838	1496669
614	HC13	Exc_RORB	HC	197	5049860	3179608
615	HC13	Exc_LINC00507	HC	104	4334118	2419984
616	HC13	Exc_THEMIS	HC	77	3720861	1983252
617	HC14	OPC	HC	14	125200	101616
618	HC14	Oligodendrocytes	HC	103	466289	686581
619	HC14	Microglia	HC	1	1330	14618
620	HC14	Astrocytes	HC	27	256328	217731
621	HC14	Inh_LAMP5_PAX6	HC	9	180311	103457
622	HC14	Inh_TAFA1_VIP	HC	2	55165	17300
623	HC14	Inh_PVALB	HC	22	408592	215191
624	HC14	Inh_SST	HC	16	178538	140350
625	HC14	Exc_FEZF2	HC	34	963804	551990
626	HC14	Exc_RORB	HC	192	4518914	2279327
627	HC14	Exc_LINC00507	HC	20	652289	294077
628	HC14	Exc_THEMIS	HC	38	1638934	746371
629	HC15	OPC	HC	11	36877	168959
630	HC15	Oligodendrocytes	HC	31	59662	295547
631	HC15	Microglia	HC	17	28916	120641
632	HC15	Astrocytes	HC	38	123268	657012
633	HC15	Inh_LAMP5_PAX6	HC	16	68339	125803
634	HC15	Inh_TAFA1_VIP	HC	9	41245	82797
635	HC15	Inh_PVALB	HC	6	10465	96785
636	HC15	Inh_SST	HC	14	151191	160376
637	HC15	Exc_FEZF2	HC	38	317146	446309
638	HC15	Exc_RORB	HC	10	63468	134669
639	HC15	Exc_LINC00507	HC	11	183015	199015
640	HC15	Exc_THEMIS	HC	14	148569	238936
641	HC16	OPC	HC	15	64688	109964
642	HC16	Oligodendrocytes	HC	106	568697	670278
643	HC16	Microglia	HC	11	37679	67731
644	HC16	Astrocytes	HC	16	63237	290012
645	HC16	Inh_LAMP5_PAX6	HC	25	498181	271337
646	HC16	Inh_TAFA1_VIP	HC	48	704593	470777
647	HC16	Inh_PVALB	HC	43	1052134	580001
648	HC16	Inh_SST	HC	35	464215	407335
649	HC16	Exc_FEZF2	HC	53	1438287	993230
650	HC16	Exc_RORB	HC	189	5156555	3489109
651	HC16	Exc_LINC00507	HC	297	5636974	4860537
652	HC16	Exc_THEMIS	HC	46	1807178	1035165
653	HC17	OPC	HC	32	314136	410870
654	HC17	Oligodendrocytes	HC	92	473222	500160
655	HC17	Microglia	HC	14	55771	86444
656	HC17	Astrocytes	HC	43	375816	612094
657	HC17	Inh_LAMP5_PAX6	HC	29	548156	325526
658	HC17	Inh_TAFA1_VIP	HC	36	552383	360116
659	HC17	Inh_PVALB	HC	38	853146	555447
660	HC17	Inh_SST	HC	12	160595	92210
661	HC17	Exc_RORB	HC	302	2495947	1721678
662	HC17	Exc_LINC00507	HC	303	8301842	5162712
663	HC17	Exc_THEMIS	HC	1	6482	203
664	HC18	OPC	HC	115	906941	1388813
665	HC18	Oligodendrocytes	HC	1096	6808518	9254853
666	HC18	Microglia	HC	33	116531	201132
667	HC18	Astrocytes	HC	152	1288727	3091182
668	HC18	Inh_LAMP5_PAX6	HC	44	321449	479731
669	HC18	Inh_TAFA1_VIP	HC	26	216171	214133
670	HC18	Inh_PVALB	HC	44	589522	555892
671	HC18	Inh_SST	HC	53	681218	664914
672	HC18	Exc_FEZF2	HC	183	4397835	3260335
673	HC18	Exc_RORB	HC	588	4373618	3291988
674	HC18	Exc_LINC00507	HC	36	322240	180841
675	HC18	Exc_THEMIS	HC	232	8041909	4801861
676	HC19	OPC	HC	31	420910	339357
677	HC19	Oligodendrocytes	HC	141	887456	1010124
678	HC19	Microglia	HC	29	147528	194759
679	HC19	Astrocytes	HC	62	651215	908636
680	HC19	Inh_LAMP5_PAX6	HC	30	380542	367578
681	HC19	Inh_TAFA1_VIP	HC	54	542408	572273
682	HC19	Inh_PVALB	HC	34	491807	498362
683	HC19	Inh_SST	HC	24	122133	302745
684	HC19	Exc_FEZF2	HC	2	155589	33379
685	HC19	Exc_RORB	HC	235	3952410	2705438
686	HC19	Exc_LINC00507	HC	247	6712581	5354165
687	HC2	OPC	HC	168	936862	2488209
688	HC2	Oligodendrocytes	HC	852	2637892	8075367
689	HC2	Microglia	HC	193	409405	1489684
690	HC2	Astrocytes	HC	355	2030767	6816397
691	HC2	Inh_LAMP5_PAX6	HC	172	1430341	2426588
692	HC2	Inh_TAFA1_VIP	HC	385	2930777	5410295
693	HC2	Inh_PVALB	HC	211	2842826	4092358
694	HC2	Inh_SST	HC	155	1050239	2025725
695	HC2	Exc_FEZF2	HC	41	861509	1037862
696	HC2	Exc_RORB	HC	378	7761402	11479197
697	HC2	Exc_LINC00507	HC	1187	16405819	28017100
698	HC2	Exc_THEMIS	HC	42	1102348	1253474
699	HC20	OPC	HC	22	272921	213873
700	HC20	Oligodendrocytes	HC	211	1545432	1550800
701	HC20	Microglia	HC	12	62634	95961
702	HC20	Astrocytes	HC	64	788180	1137297
703	HC20	Inh_LAMP5_PAX6	HC	11	267561	154454
704	HC20	Inh_TAFA1_VIP	HC	29	389009	356104
705	HC20	Inh_PVALB	HC	26	946927	470653
706	HC20	Inh_SST	HC	29	290992	393579
707	HC20	Exc_FEZF2	HC	15	503609	235187
708	HC20	Exc_RORB	HC	445	4166493	2181367
709	HC20	Exc_LINC00507	HC	113	4988368	1777488
710	HC20	Exc_THEMIS	HC	12	600121	190615
711	HC21	OPC	HC	109	559737	1046231
712	HC21	Oligodendrocytes	HC	120	611488	1324076
713	HC21	Microglia	HC	86	214975	519897
714	HC21	Astrocytes	HC	63	312253	1293255
715	HC21	Inh_LAMP5_PAX6	HC	87	1556613	1111957
716	HC21	Inh_TAFA1_VIP	HC	128	1497331	1586092
717	HC21	Inh_PVALB	HC	156	3636706	3042654
718	HC21	Inh_SST	HC	94	1012357	1246800
719	HC21	Exc_FEZF2	HC	147	2713250	2710200
720	HC21	Exc_RORB	HC	391	10573921	9739788
721	HC21	Exc_LINC00507	HC	547	10567452	10776078
722	HC21	Exc_THEMIS	HC	140	4090995	2983652
723	HC22	OPC	HC	78	822687	809709
724	HC22	Oligodendrocytes	HC	390	2415620	3913508
725	HC22	Microglia	HC	14	57463	124028
726	HC22	Astrocytes	HC	36	175590	546897
727	HC22	Inh_LAMP5_PAX6	HC	20	404619	277631
728	HC22	Inh_TAFA1_VIP	HC	24	365014	262732
729	HC22	Inh_PVALB	HC	43	1396873	965299
730	HC22	Inh_SST	HC	41	728873	625931
731	HC22	Exc_FEZF2	HC	64	1380313	1393973
732	HC22	Exc_RORB	HC	100	2338016	2405193
733	HC22	Exc_LINC00507	HC	41	620145	861759
734	HC22	Exc_THEMIS	HC	58	2046370	1257194
735	HC23	OPC	HC	171	1216339	1694982
736	HC23	Oligodendrocytes	HC	514	3033504	4697210
737	HC23	Microglia	HC	25	86124	171791
738	HC23	Astrocytes	HC	62	366978	1400926
739	HC23	Inh_LAMP5_PAX6	HC	128	2329230	1442278
740	HC23	Inh_TAFA1_VIP	HC	131	1731355	1536289
741	HC23	Inh_PVALB	HC	164	4219948	2835119
742	HC23	Inh_SST	HC	91	1061713	1211706
743	HC23	Exc_FEZF2	HC	108	2132951	2103806
744	HC23	Exc_RORB	HC	364	8830063	7468819
745	HC23	Exc_LINC00507	HC	465	7387112	8631775
746	HC23	Exc_THEMIS	HC	128	3846626	2568546
747	HC24	OPC	HC	337	2406725	3132247
748	HC24	Oligodendrocytes	HC	1529	6661545	10554349
749	HC24	Microglia	HC	103	295732	537753
750	HC24	Astrocytes	HC	152	950420	3503304
751	HC24	Inh_LAMP5_PAX6	HC	192	3545081	1937610
752	HC24	Inh_TAFA1_VIP	HC	366	4474048	3458055
753	HC24	Inh_PVALB	HC	336	7407945	4642275
754	HC24	Inh_SST	HC	180	1962115	2064370
755	HC24	Exc_FEZF2	HC	126	3497370	2497850
756	HC24	Exc_RORB	HC	557	16389342	11248393
757	HC24	Exc_LINC00507	HC	1313	24332894	22696564
758	HC24	Exc_THEMIS	HC	105	3772228	2101911
759	HC25	OPC	HC	101	969687	1132378
760	HC25	Oligodendrocytes	HC	168	1011263	1402488
761	HC25	Microglia	HC	34	140888	229835
762	HC25	Astrocytes	HC	87	624870	1777148
763	HC25	Inh_LAMP5_PAX6	HC	85	1638501	927976
764	HC25	Inh_TAFA1_VIP	HC	161	2447421	1719724
765	HC25	Inh_PVALB	HC	99	2613380	1560199
766	HC25	Inh_SST	HC	28	333168	415753
767	HC25	Exc_FEZF2	HC	20	545928	427829
768	HC25	Exc_RORB	HC	191	6237995	4982676
769	HC25	Exc_LINC00507	HC	394	9121639	7530040
770	HC25	Exc_THEMIS	HC	18	682401	378109
771	HC26	OPC	HC	67	668290	846248
772	HC26	Oligodendrocytes	HC	527	2542183	4415697
773	HC26	Microglia	HC	17	49509	64766
774	HC26	Astrocytes	HC	59	508325	1114268
775	HC26	Inh_LAMP5_PAX6	HC	56	682690	608771
776	HC26	Inh_TAFA1_VIP	HC	77	759587	731205
777	HC26	Inh_PVALB	HC	99	2347269	1694518
778	HC26	Inh_SST	HC	46	581952	557014
779	HC26	Exc_FEZF2	HC	78	1660441	1423797
780	HC26	Exc_RORB	HC	524	11740864	8882985
781	HC26	Exc_LINC00507	HC	369	8759457	7475114
782	HC26	Exc_THEMIS	HC	147	4471496	2761905
783	HC27	OPC	HC	36	307387	411761
784	HC27	Oligodendrocytes	HC	167	1084023	1522246
785	HC27	Microglia	HC	10	49302	63668
786	HC27	Astrocytes	HC	45	485934	1626797
787	HC27	Inh_LAMP5_PAX6	HC	24	610365	455234
788	HC27	Inh_TAFA1_VIP	HC	17	314210	256500
789	HC27	Inh_PVALB	HC	23	770581	461384
790	HC27	Inh_SST	HC	9	177139	128624
791	HC27	Exc_FEZF2	HC	18	517333	297033
792	HC27	Exc_RORB	HC	50	1879263	1322645
793	HC27	Exc_LINC00507	HC	68	3183267	1857305
794	HC27	Exc_THEMIS	HC	13	838670	290147
795	HC28	OPC	HC	67	529393	618647
796	HC28	Oligodendrocytes	HC	323	1676773	2189170
797	HC28	Microglia	HC	27	83030	97084
798	HC28	Astrocytes	HC	67	572578	1530872
799	HC28	Inh_LAMP5_PAX6	HC	27	486925	239234
800	HC28	Inh_TAFA1_VIP	HC	21	269000	123966
801	HC28	Inh_PVALB	HC	87	1794523	1013473
802	HC28	Inh_SST	HC	57	589366	612073
803	HC28	Exc_FEZF2	HC	52	1141595	994421
804	HC28	Exc_RORB	HC	502	11056942	7628388
805	HC28	Exc_LINC00507	HC	289	5288122	4336059
806	HC28	Exc_THEMIS	HC	74	2029413	1090468
807	HC29	OPC	HC	32	213217	58024
808	HC29	Oligodendrocytes	HC	34	216767	221943
809	HC29	Microglia	HC	4	13484	9527
810	HC29	Astrocytes	HC	123	1582280	1197366
811	HC29	Inh_LAMP5_PAX6	HC	3	19580	32126
812	HC29	Inh_TAFA1_VIP	HC	1	4119	6142
813	HC29	Inh_PVALB	HC	2	59012	65725
814	HC29	Inh_SST	HC	2	11027	3239
815	HC29	Exc_RORB	HC	19	345810	234692
816	HC29	Exc_LINC00507	HC	5	48528	70523
817	HC3	OPC	HC	323	1681562	3859482
818	HC3	Oligodendrocytes	HC	3579	11003301	32833422
819	HC3	Microglia	HC	259	525892	2097373
820	HC3	Astrocytes	HC	763	4280498	11094739
821	HC3	Inh_LAMP5_PAX6	HC	201	2191490	3087543
822	HC3	Inh_TAFA1_VIP	HC	387	2897500	5137608
823	HC3	Inh_PVALB	HC	299	4635522	6082733
824	HC3	Inh_SST	HC	256	1692646	3229629
825	HC3	Exc_FEZF2	HC	244	5365281	5418438
826	HC3	Exc_RORB	HC	961	21038186	24949062
827	HC3	Exc_LINC00507	HC	1152	22180298	26432832
828	HC3	Exc_THEMIS	HC	203	5380481	5449275
829	HC30	OPC	HC	120	640275	755140
830	HC30	Oligodendrocytes	HC	312	1410406	2061615
831	HC30	Microglia	HC	84	262174	443483
832	HC30	Astrocytes	HC	41	250230	757057
833	HC30	Inh_LAMP5_PAX6	HC	49	861881	347037
834	HC30	Inh_TAFA1_VIP	HC	127	1592155	852568
835	HC30	Inh_PVALB	HC	94	2097490	1388524
836	HC30	Inh_SST	HC	113	998672	1034781
837	HC30	Exc_FEZF2	HC	19	550178	302175
838	HC30	Exc_RORB	HC	189	6592072	4063299
839	HC30	Exc_LINC00507	HC	437	9471998	7804877
840	HC30	Exc_THEMIS	HC	11	386287	322755
841	HC31	OPC	HC	47	344604	586519
842	HC31	Oligodendrocytes	HC	333	1673699	2667786
843	HC31	Microglia	HC	8	35274	35363
844	HC31	Astrocytes	HC	103	861771	2827253
845	HC31	Inh_LAMP5_PAX6	HC	25	390411	196284
846	HC31	Inh_TAFA1_VIP	HC	19	359501	178041
847	HC31	Inh_PVALB	HC	55	1111199	524182
848	HC31	Inh_SST	HC	42	493150	353622
849	HC31	Exc_FEZF2	HC	82	2056129	1371611
850	HC31	Exc_RORB	HC	132	4802213	3097834
851	HC31	Exc_LINC00507	HC	65	2718287	1155233
852	HC31	Exc_THEMIS	HC	106	3672102	1687638
853	HC32	OPC	HC	82	611817	642830
854	HC32	Oligodendrocytes	HC	111	429657	846204
855	HC32	Microglia	HC	11	21907	40709
856	HC32	Astrocytes	HC	33	432604	1188160
857	HC32	Inh_LAMP5_PAX6	HC	20	374462	308214
858	HC32	Inh_TAFA1_VIP	HC	11	140496	160217
859	HC32	Inh_PVALB	HC	35	752766	751326
860	HC32	Inh_SST	HC	22	304621	361274
861	HC32	Exc_FEZF2	HC	23	738465	603488
862	HC32	Exc_RORB	HC	66	1508653	966369
863	HC32	Exc_LINC00507	HC	15	303668	210486
864	HC32	Exc_THEMIS	HC	45	1610467	899850
865	HC4	OPC	HC	172	829395	2196515
866	HC4	Oligodendrocytes	HC	1177	3702503	11893091
867	HC4	Microglia	HC	133	301523	1301004
868	HC4	Astrocytes	HC	509	2233429	7307249
869	HC4	Inh_LAMP5_PAX6	HC	180	1610216	2806282
870	HC4	Inh_TAFA1_VIP	HC	306	2451834	4519699
871	HC4	Inh_PVALB	HC	190	2599729	4050293
872	HC4	Inh_SST	HC	157	1097658	2208135
873	HC4	Exc_FEZF2	HC	48	954686	1056356
874	HC4	Exc_RORB	HC	368	7121130	10254534
875	HC4	Exc_LINC00507	HC	1201	17989707	28688583
876	HC4	Exc_THEMIS	HC	52	1106489	1143773
877	HC5	OPC	HC	59	361393	523834
878	HC5	Oligodendrocytes	HC	449	1695615	2612289
879	HC5	Microglia	HC	24	69647	119089
880	HC5	Astrocytes	HC	134	630426	1529422
881	HC5	Inh_LAMP5_PAX6	HC	44	594259	433188
882	HC5	Inh_TAFA1_VIP	HC	99	884327	779351
883	HC5	Inh_PVALB	HC	106	2116772	1501783
884	HC5	Inh_SST	HC	58	486690	533034
885	HC5	Exc_FEZF2	HC	23	571034	383819
886	HC5	Exc_RORB	HC	208	4595020	3528771
887	HC5	Exc_LINC00507	HC	458	8595597	7115940
888	HC5	Exc_THEMIS	HC	7	222852	155230
889	HC6	OPC	HC	51	257211	443132
890	HC6	Oligodendrocytes	HC	73	218207	358676
891	HC6	Microglia	HC	73	161263	301516
892	HC6	Astrocytes	HC	79	491114	1333804
893	HC6	Inh_LAMP5_PAX6	HC	64	709955	827608
894	HC6	Inh_TAFA1_VIP	HC	176	1196859	1849805
895	HC6	Inh_PVALB	HC	123	1272437	1774140
896	HC6	Inh_SST	HC	48	135860	421018
897	HC6	Exc_FEZF2	HC	2	58394	41990
898	HC6	Exc_RORB	HC	262	4161585	4751455
899	HC6	Exc_LINC00507	HC	673	13537689	11975064
900	HC7	OPC	HC	66	373667	594737
901	HC7	Oligodendrocytes	HC	389	1078954	2323932
902	HC7	Microglia	HC	26	61942	150734
903	HC7	Astrocytes	HC	222	1390086	2247414
904	HC7	Inh_LAMP5_PAX6	HC	85	947059	594476
905	HC7	Inh_TAFA1_VIP	HC	150	1181340	1057995
906	HC7	Inh_PVALB	HC	120	1747425	1345572
907	HC7	Inh_SST	HC	74	606413	583701
908	HC7	Exc_FEZF2	HC	32	770198	472080
909	HC7	Exc_RORB	HC	261	5822535	4398563
910	HC7	Exc_LINC00507	HC	577	9740135	8035879
911	HC7	Exc_THEMIS	HC	12	299877	173431
912	HC8	OPC	HC	100	489604	751534
913	HC8	Oligodendrocytes	HC	801	2543256	4738937
914	HC8	Microglia	HC	18	34264	109494
915	HC8	Astrocytes	HC	213	1284517	1985006
916	HC8	Inh_LAMP5_PAX6	HC	37	504935	356386
917	HC8	Inh_TAFA1_VIP	HC	54	528524	447760
918	HC8	Inh_PVALB	HC	90	1596811	1104107
919	HC8	Inh_SST	HC	90	796139	697157
920	HC8	Exc_FEZF2	HC	75	2023907	1212556
921	HC8	Exc_RORB	HC	288	7738322	4992114
922	HC8	Exc_LINC00507	HC	197	5203386	3254644
923	HC8	Exc_THEMIS	HC	48	1405793	747195
924	HC9	OPC	HC	66	640638	1060731
925	HC9	Oligodendrocytes	HC	684	3538084	6926936
926	HC9	Microglia	HC	59	173794	560965
927	HC9	Astrocytes	HC	239	1634426	3595822
928	HC9	Inh_LAMP5_PAX6	HC	121	1475063	1332983
929	HC9	Inh_TAFA1_VIP	HC	199	2075268	2454887
930	HC9	Inh_PVALB	HC	112	2469308	2442590
931	HC9	Inh_SST	HC	57	601945	849974
932	HC9	Exc_FEZF2	HC	13	619370	454721
933	HC9	Exc_RORB	HC	209	5328695	4739407
934	HC9	Exc_LINC00507	HC	755	13823271	14852088
935	HC9	Exc_THEMIS	HC	11	658375	381365
