# Supplementary material for: Multi-modal dissection of cell-type specific TDP-43 pathology in the motor cortex
Source: Nat Commun. 2026 Mar 9;17:2406. doi: 10.1038/s41467-026-69944-6 (PMC12982666; doi:10.1038/s41467-026-69944-6)
Supplement: Supplementary file 3 — Supplementary Data 1-25 [file 41467_2026_69944_MOESM3_ESM.zip › Supplementary_Data_24.csv]

# Supplementary Data 24. Multi-omic dataset statistics per donor.
ID	Case	Nuclei	n_Counts	Mean_Counts_per_Cell	Mean_Features_per_Cell	n_Fragments_ATAC	Pct_Mito_RNA	n_Neuronal	n_Non_Neuronal	Pct_Neuronal	Pct_Non_Neuronal	pct_of_Exc_from_all_neurons	pct_of_Inh_from_all_neurons	n_Astrocytes	n_OPC	n_Oligodendrocytes	n_Microglia	n_Inh_LAMP5_PAX6	n_Inh_TAFA1_VIP	n_Inh_PVALB	n_Inh_SST	n_Exc_FEZF2_L5_6_NP_ETC_CTH	n_Exc_RORB_L3_L5_ITC	n_Exc_LINC00507_L2_L3_ITC	n_Exc_THEMIS_L6_ITC
ALS1	ALS	1781	16320900	9163.896687	3168.508141	27852127	0.439771999	853	928	47.89	52.11	60.26	39.74	185	99	554	90	59	111	75	94	11	161	339	0
ALS10	ALS	482	11381588	23613.25311	5019.885892	9139310	0.525140148	303	179	62.86	37.14	69.31	30.69	47	15	116	1	9	34	17	33	2	81	127	0
ALS11	ALS	908	19070902	21003.19604	4620.802863	13655551	0.528654985	485	423	53.41	46.59	74.85	25.15	100	48	255	20	13	24	32	53	26	220	89	0
ALS12	ALS	867	14813159	17085.53518	4128.500577	13933394	0.351491551	221	646	25.49	74.51	77.38	22.62	130	42	440	34	10	11	14	15	52	75	11	0
ALS14	ALS	1011	19281513	19071.72404	4154.546983	12532436	1.080624552	633	378	62.61	37.39	71.25	28.75	57	38	246	37	25	61	50	46	13	255	178	0
ALS15	ALS	1091	20298561	18605.46379	3838.255729	12563809	1.158778727	531	560	48.67	51.33	75.89	24.11	105	72	356	27	16	15	48	49	93	194	3	0
ALS16	ALS	600	8778420	14630.7	4113.87	7015247	0.749901182	504	96	84	16	88.1	11.9	36	5	45	10	6	28	13	13	1	262	181	0
ALS17	ALS	1315	6469544	4919.805323	2093.493536	9577392	0.411628819	30	1285	2.28	97.72	53.33	46.67	194	14	1054	23	0	2	3	9	2	9	2	0
ALS18	ALS	1441	15770363	10944.04094	3266.059681	13913678	0.613032829	871	570	60.44	39.56	65.79	34.21	166	91	248	65	66	99	82	51	66	209	247	0
ALS19	ALS	1627	36920572	22692.42286	4822.162262	19314014	0.557755932	1185	442	72.83	27.17	74.43	25.57	165	155	94	28	53	72	89	89	195	240	204	0
ALS2	ALS	2388	22342205	9356.032245	3372.647822	40198999	0.243249643	1526	862	63.9	36.1	70.77	29.23	252	162	276	172	53	168	73	152	6	242	830	0
ALS21	ALS	1412	15058809	10664.8789	3089.220255	22349380	0.768210736	618	794	43.77	56.23	72.33	27.67	157	99	488	50	23	57	63	28	51	173	143	0
ALS22	ALS	2807	49513187	17639.18311	4554.85928	39345089	0.362388201	1665	1142	59.32	40.68	76.1	23.9	209	109	806	18	68	115	115	100	203	412	490	0
ALS23	ALS	1669	26880685	16105.86279	4423.462552	23793009	0.397010842	968	701	58	42	79.65	20.35	123	45	510	23	35	54	76	32	51	365	303	0
ALS24	ALS	1457	22862481	15691.47632	4316.975292	21883109	0.443840268	1075	382	73.78	26.22	73.4	26.6	86	53	223	20	55	113	75	43	10	205	566	0
ALS25	ALS	1798	23299707	12958.6802	2917.105673	25432405	0.643827249	570	1228	31.7	68.3	69.82	30.18	118	137	946	27	33	32	49	58	93	144	73	0
ALS26	ALS	357	2709450	7589.495798	2305.168067	10575521	2.926888921	168	189	47.06	52.94	84.52	15.48	103	33	52	1	5	10	7	4	27	70	19	0
ALS27	ALS	1466	22130341	15095.73056	3463.804911	21584196	0.753948233	685	781	46.73	53.27	68.61	31.39	102	26	612	41	32	54	93	36	49	202	165	0
ALS28	ALS	2558	35449256	13858.19234	3564.080532	55234294	1.679823376	2133	425	83.39	16.61	85.56	14.44	87	95	224	19	52	77	136	43	89	898	710	0
ALS29	ALS	2332	27910887	11968.64794	3468.81518	35580936	1.054671434	1233	1099	52.87	47.13	66.26	33.74	343	154	566	36	59	124	131	102	42	399	343	0
ALS3	ALS	1495	12609789	8434.641472	3263.145819	24473912	0.26258509	950	545	63.55	36.45	66.74	33.26	196	80	177	92	50	115	37	114	0	131	503	0
ALS30	ALS	2519	14152951	5618.479952	2384.639539	29232227	1.989110879	1762	757	69.95	30.05	67.76	32.24	326	109	298	24	129	209	151	79	98	452	537	0
ALS31	ALS	2269	29631357	13059.21419	3840.763332	40191514	1.024669124	1536	733	67.7	32.3	67.71	32.29	231	95	365	42	66	122	175	133	136	397	390	0
ALS32	ALS	1871	16011911	8557.942811	2773.901657	20311291	1.136455448	973	898	52	48	66.7	33.3	111	149	606	32	34	99	82	109	43	381	176	0
ALS4	ALS	3367	31062151	9225.468072	3211.55153	59952031	0.267968278	1573	1794	46.72	53.28	73.36	26.64	312	118	1264	100	64	128	103	124	86	456	526	0
ALS5	ALS	3511	35981334	10248.1726	3462.746796	39095441	0.507347528	2031	1480	57.85	42.15	65.29	34.71	173	108	1094	105	92	239	169	205	63	404	810	0
ALS6	ALS	4200	39982609	9519.66881	3221.937381	46475401	0.30767926	1821	2379	43.36	56.64	61.61	38.39	513	105	1580	181	129	216	183	171	121	447	462	0
ALS7	ALS	2416	28283941	11706.92922	3723.308775	29168686	0.253319478	1502	914	62.17	37.83	62.32	37.68	228	121	494	71	79	217	136	134	34	288	608	0
ALS8	ALS	2039	19632649	9628.567435	3102.334968	30489877	0.60677335	1498	541	73.47	26.53	63.42	36.58	168	93	264	16	122	246	116	64	1	207	742	0
ALS9	ALS	885	9893203	11178.76045	3385.571751	12388359	0.322843056	262	623	29.6	70.4	83.97	16.03	111	39	453	20	2	2	1	37	2	186	30	0
FTD1	ALS_FTD	4139	35077568	8474.889587	2836.626721	63572326	0.154584368	2162	1977	52.23	47.77	69.29	30.71	273	197	1463	44	114	214	215	121	96	569	721	0
FTD10	ALS_FTD	3230	36615728	11336.1387	3454.45387	66377424	0.23824378	1813	1417	56.13	43.87	76.5	23.5	176	126	1055	60	82	143	127	74	154	532	551	0
FTD11	ALS_FTD	3521	42096088	11955.7194	3599.968475	64016518	0.313481692	2076	1445	58.96	41.04	79	21	202	81	1151	11	73	134	154	75	131	702	674	0
FTD12	ALS_FTD	1863	24602690	13205.95276	4081.609769	42726703	0.372538904	1494	369	80.19	19.81	79.79	20.21	103	103	143	20	44	116	88	54	50	535	565	0
FTD13	ALS_FTD	2097	34727866	16560.73724	4271.722938	54109854	0.700967807	1601	496	76.35	23.65	76.39	23.61	106	103	262	25	90	91	124	73	107	485	526	0
FTD14	ALS_FTD	2829	31671736	11195.38211	3267.34111	57005308	0.78490044	2003	826	70.8	29.2	77.43	22.57	55	164	599	8	79	133	162	78	128	682	591	0
FTD15	ALS_FTD	3193	40005814	12529.22455	3949.78954	49340887	1.027119339	2812	381	88.07	11.93	79.73	20.27	87	102	76	116	98	177	171	124	52	717	1433	0
FTD16	ALS_FTD	5231	84014332	16060.8549	4159.157331	95243544	0.758941472	3875	1356	74.08	25.92	74.45	25.55	131	267	898	60	210	306	348	126	126	1069	1477	0
FTD17	ALS_FTD	860	7248566	8428.565116	2880.852326	10747534	1.248739725	499	361	58.02	41.98	73.15	26.85	164	35	143	19	38	16	47	33	109	84	42	0
FTD2	ALS_FTD	3803	35969478	9458.185117	3274.057323	52428027	0.25527966	3126	677	82.2	17.8	78.15	21.85	75	150	431	21	106	162	268	147	191	1234	791	0
FTD3	ALS_FTD	4624	37750601	8164.05731	2958.89814	77598204	0.539602516	2562	2062	55.41	44.59	71.12	28.88	219	142	1669	32	132	191	274	143	196	578	885	0
FTD4	ALS_FTD	4896	37722632	7704.785948	2897.374592	70298584	0.566076885	3592	1304	73.37	26.63	70.43	29.57	296	129	866	13	141	325	305	291	50	947	1489	0
FTD5	ALS_FTD	5402	50301232	9311.594224	2953.271011	81056581	0.983904656	3530	1872	65.35	34.65	68.47	31.53	362	97	1322	91	189	276	426	222	290	1240	640	0
FTD6	ALS_FTD	2612	17804311	6816.351838	2371.983538	23293541	0.378443488	877	1735	33.58	66.42	74.12	25.88	64	92	1574	5	43	38	77	69	150	240	123	0
FTD7	ALS_FTD	2538	22438634	8841.069346	3356.873128	40881000	1.494512117	2356	182	92.83	7.17	80.86	19.14	22	97	47	16	82	193	129	47	43	820	1032	0
FTD8	ALS_FTD	5312	44778655	8429.716679	2965.849021	81131527	0.476631135	3374	1938	63.52	36.48	65.89	34.11	216	208	1455	59	213	369	273	296	137	801	1211	0
FTD9	ALS_FTD	2128	33480962	15733.53477	4455.621241	46391117	0.541787381	1648	480	77.44	22.56	73.18	26.82	55	75	314	36	74	147	130	91	78	525	494	0
HC1	HC	3064	20623457	6730.893277	2553.108029	41892720	0.24404524	1223	1841	39.92	60.08	63.94	36.06	221	111	1426	83	73	161	101	106	26	149	583	0
HC10	HC	4232	53667840	12681.43667	3715.233932	64835682	0.219654579	2499	1733	59.05	40.95	68.39	31.61	230	145	1261	97	117	260	227	186	68	709	896	0
HC11	HC	2873	34323914	11947.0637	3675.082144	46738855	0.173162267	1905	968	66.31	33.69	69.24	30.76	247	113	580	28	93	228	142	123	7	388	924	0
HC12	HC	2719	38260564	14071.55719	4160.526664	47205675	0.41171182	2138	581	78.63	21.37	68.76	31.24	145	94	282	60	100	267	165	136	6	297	1167	0
HC13	HC	1389	23778182	17118.92153	3928.416127	17676059	0.293124458	545	844	39.24	60.76	80.92	19.08	28	57	756	3	24	28	30	22	63	197	104	0
HC14	HC	478	9445694	19760.86611	4704.211297	5368609	0.242615709	333	145	69.67	30.33	85.29	14.71	27	14	103	1	9	2	22	16	34	192	20	0
HC15	HC	215	1232161	5730.981395	2179.283721	2726849	1.133990839	118	97	54.88	45.12	61.86	38.14	38	11	31	17	16	9	6	14	38	10	11	0
HC16	HC	884	17492418	19787.80317	4943.582579	13245476	0.45793542	736	148	83.26	16.74	79.48	20.52	16	15	106	11	25	48	43	35	53	189	297	0
HC17	HC	902	14137496	15673.49889	3655.18847	9827460	0.258066248	721	181	79.93	20.07	84.05	15.95	43	32	92	14	29	36	38	12	0	302	303	0
HC18	HC	2602	28064679	10785.81053	3190.642583	27385675	0.837697894	1206	1396	46.35	53.65	86.15	13.85	152	115	1096	33	44	26	44	53	183	588	36	0
HC19	HC	889	14464579	16270.61755	3727.778403	12286816	0.428270923	626	263	70.42	29.58	77.32	22.68	62	31	141	29	30	54	34	24	2	235	247	0
HC2	HC	4139	40400187	9760.85697	3251.120077	74612256	0.244995652	2571	1568	62.12	37.88	64.1	35.9	355	168	852	193	172	385	211	155	41	378	1187	0
HC20	HC	989	14822247	14987.10516	3514.0273	8757378	0.432103544	680	309	68.76	31.24	86.03	13.97	64	22	211	12	11	29	26	29	15	445	113	0
HC21	HC	2068	37347078	18059.51547	4637.838975	37380680	0.903392043	1690	378	81.72	18.28	72.49	27.51	63	109	120	86	87	128	156	94	147	391	547	0
HC22	HC	909	12751583	14028.14411	3266.627063	13443854	0.534315541	391	518	43.01	56.99	67.26	32.74	36	78	390	14	20	24	43	41	64	100	41	0
HC23	HC	2351	36241943	15415.5436	3943.232242	35763247	0.737729842	1579	772	67.16	32.84	67.45	32.55	62	171	514	25	128	131	164	91	108	364	465	0
HC24	HC	5296	75695445	14292.94656	3884.712613	68374681	0.772302101	3175	2121	59.95	40.05	66.17	33.83	152	337	1529	103	192	366	336	180	126	557	1313	0
HC25	HC	1386	26367141	19023.91126	4515.090188	22484155	0.446021488	996	390	71.86	28.14	62.55	37.45	87	101	168	34	85	161	99	28	20	191	394	0
HC26	HC	2066	34772063	16830.62101	4115.867861	30576288	0.602490839	1396	670	67.57	32.43	80.09	19.91	59	67	527	17	56	77	99	46	78	524	369	0
HC27	HC	480	10217474	21286.40417	4059.233333	8693344	1.085523586	222	258	46.25	53.75	67.12	32.88	45	36	167	10	24	17	23	9	18	50	68	0
HC28	HC	1593	25517660	16018.61896	4618.932203	20473855	1.506900281	1109	484	69.62	30.38	82.69	17.31	67	67	323	27	27	21	87	57	52	502	289	0
HC29	HC	225	2513824	11172.55111	3172.928889	1899307	1.268211354	32	193	14.22	85.78	75	25	123	32	34	4	3	1	2	2	0	19	5	0
HC3	HC	8627	82872657	9606.196476	3044.732236	129672136	0.374379567	3703	4924	42.92	57.08	69.13	30.87	763	323	3579	259	201	387	299	256	244	961	1152	0
HC30	HC	1596	25113818	15735.47494	4225.045113	20133311	1.255684126	1039	557	65.1	34.9	63.14	36.86	41	120	312	84	49	127	94	113	19	189	437	0
HC31	HC	1017	18518340	18208.79056	4273.205506	14681366	0.889645075	526	491	51.72	48.28	73.19	26.81	103	47	333	8	25	19	55	42	82	132	65	0
HC32	HC	474	7229583	15252.28481	3595.170886	6979127	1.305012457	237	237	50	50	62.87	37.13	33	82	111	11	20	11	35	22	23	66	15	0
HC4	HC	4493	41998299	9347.495882	3352.196528	77425514	0.245374707	2502	1991	55.69	44.31	66.71	33.29	509	172	1177	133	180	306	190	157	48	368	1201	0
HC5	HC	1669	20823632	12476.7118	3586.373877	19215750	0.296105729	1003	666	60.1	39.9	69.39	30.61	134	59	449	24	44	99	106	58	23	208	458	0
HC6	HC	1624	22200574	13670.30419	3776.069581	24078208	0.979467989	1348	276	83	17	69.51	30.49	79	51	73	73	64	176	123	48	2	262	673	0
HC7	HC	2014	24019631	11926.33118	3699.714995	21978514	0.154835975	1311	703	65.09	34.91	67.28	32.72	222	66	389	26	85	150	120	74	32	261	577	0
HC8	HC	2011	24149458	12008.68125	3503.895077	20396890	0.2382887	879	1132	43.71	56.29	69.17	30.83	213	100	801	18	37	54	90	90	75	288	197	0
HC9	HC	2525	33038237	13084.4503	3727.211089	39652469	0.372593523	1477	1048	58.5	41.5	66.89	33.11	239	66	684	59	121	199	112	57	13	209	755	0
