# Supplementary material for: Multi-modal dissection of cell-type specific TDP-43 pathology in the motor cortex
Source: Nat Commun. 2026 Mar 9;17:2406. doi: 10.1038/s41467-026-69944-6 (PMC12982666; doi:10.1038/s41467-026-69944-6)
Supplement: Supplementary file 3 — Supplementary Data 1-25 [file 41467_2026_69944_MOESM3_ESM.zip › Supplementary_Data_25.csv]

# Supplementary Data 25. FANS-Seq Sample Info.
Sample_donor	Nuclei	n_Counts	Mean_Counts_per_Cell	Mean_Features_per_Cell	Pct_Mito_RNA	n_TDP43_High	n_TDP43_Low	Pct_TDP43_High	Pct_TDP43_Low	pct_of_Exc_from_all_neurons	pct_of_Inh_from_all_neurons	n_Astrocytes	n_OPC	n_Oligodendrocytes	n_Microglia	n_Inh_LAMP5_PAX6	n_Inh_TAFA1_VIP	n_Inh_PVALB	n_Inh_SST	n_Exc_FEZF2_L5_6_NP_ETC_CTH	n_Exc_RORB_L3_L5_ITC	n_Exc_LINC00507_L2_L3_ITC	n_Exc_THEMIS_L6_ITC
FANS_1	2675	21558471	8059.241495	3132.028785	0.134509713	921	1754	34.43	65.57	87.66	12.34	2	1	34	2	71	72	111	72	120	177	1747	0
FANS_12	754	9000374	11936.83554	3838.824934	0.143753337	544	210	72.15	27.85	78.05	21.95	0	0	15	1	39	36	49	38	52	99	351	0
FANS_2	1113	16466630	14794.81581	4995.394429	0.114562085	784	329	70.44	29.56	81.84	18.16	1	1	25	1	40	56	47	54	98	95	605	0
FANS_3	1756	15216420	8665.387244	2964.006834	0.145382406	1325	431	75.46	24.54	88.8	9.78	0	3	260	1	31	26	50	47	76	98	1078	0
FANS_4	540	4023167	7450.309259	3061.331481	0.404304523	471	69	87.22	12.78	72.81	27.19	0	2	1	1	37	50	48	12	62	142	153	0
FANS_5	1321	8868884	6713.765329	3041.585163	0.204495825	557	764	42.17	57.83	85.5	14.5	1	0	3	0	37	46	44	64	66	164	819	0
FANS_6	396	3444537	8698.325758	3648.237374	0.292616906	396	0	100	0	78.68	21.32	0	0	2	0	17	31	19	17	27	101	154	0
FANS_7	569	6186677	10872.89455	4133.652021	0.173474994	569	0	100	0	75.4	24.6	0	0	0	0	30	47	32	31	47	95	221	0
FANS_8	1346	12204807	9067.464339	3624.729569	0.218150402	1264	82	93.91	6.09	82.9	17.1	0	0	1	0	66	57	72	35	109	420	442	0
FANS_9	1755	9187866	5235.251282	2568.760114	0.135379556	358	1397	20.4	79.6	92.27	7.67	0	0	8	1	22	33	40	40	103	191	1029	0
