# Supplementary material for: Multi-modal dissection of cell-type specific TDP-43 pathology in the motor cortex
Source: Nat Commun. 2026 Mar 9;17:2406. doi: 10.1038/s41467-026-69944-6 (PMC12982666; doi:10.1038/s41467-026-69944-6)
Supplement: Supplementary file 3 — Supplementary Data 1-25 [file 41467_2026_69944_MOESM3_ESM.zip › Supplementary_Data_3.xlsx]

## Sheet: Well_Layout
# Supplementary Data 3. 10X Genomics Multiome Kit Chip & Well layout. Samples were processed in different combinations on different wells of a 10X Genomics Multiome Kit chip as specified. Two to four samples’ nuclei were pooled during preparation, processed together on a well of the chip and demultiplexed in silico after sequencing based on sex (expression of genes on X and Y chromosomes, ATAC-se…
Chip	Well	Disease group	ID	Sex
Chip1	1	C9 ALS-FTD	FTD1	m
Chip1	1	C9 ALS-FTD	FTD2	f
Chip1	2	C9 ALS-FTD	FTD3	f
Chip1	2	C9 ALS-FTD	FTD4	m
Chip2	3	ALS-FTD	FTD5	m
Chip2	3	ALS-FTD	FTD6	m
Chip2	4	ALS-FTD	FTD7	f
Chip2	4	ALS-FTD	FTD8	m
Chip3	1	ALS	ALS1	f
Chip3	1	ALS	ALS2	m
Chip3	1	ALS	ALS3	m
Chip3	1	ALS	ALS4	m
Chip3	2	Control	HC1	m
Chip3	2	Control	HC2	m
Chip3	2	Control	HC3	f
Chip3	2	Control	HC4	f
Chip3	3	ALS-FTD	FTD9	m
Chip3	4	ALS-FTD	FTD10	m
Chip3	4	ALS-FTD	FTD11	m
Chip3	4	ALS-FTD	FTD12	f
Chip4	1	ALS	ALS5	m
Chip4	1	ALS	ALS6	m
Chip4	1	ALS	ALS7	m
Chip4	1	ALS	ALS8	m
Chip4	2	Control	HC5	f
Chip4	2	Control	HC6	f
Chip4	2	Control	HC7	m
Chip4	2	Control	HC8	f
Chip4	3	ALS-FTD	FTD13	m
Chip4	3	ALS-FTD	FTD14	f
Chip4	4	C9 ALS-FTD	FTD16	m
Chip4	5	C9 ALS-FTD	FTD15	f
Chip4	5	C9 ALS-FTD	FTD15	f
Chip4	5	C9 ALS-FTD	FTD16	m
Chip5	1	ALS	ALS9	m
Chip5	1	ALS	ALS10	f
Chip5	1	ALS	ALS11	m
Chip5	1	ALS	ALS12	f
Chip5	2	Control	HC9	f
Chip5	2	Control	HC10	m
Chip5	2	Control	HC11	f
Chip5	2	Control	HC12	m
Chip5	3	Control	HC13	m
Chip5	3	Control	HC14	f
Chip5	3	Control	HC15	m
Chip5	3	Control	HC16	m
Chip6	1	ALS	ALS14	m
Chip6	1	ALS	ALS15	m
Chip6	1	ALS	ALS16	m
Chip6	1	Control	HC32	m
Chip6	2	Control	HC17	f
Chip6	2	Control	HC18	f
Chip6	2	Control	HC19	f
Chip6	2	Control	HC20	m
Chip7	1	ALS	ALS17	m
Chip7	1	ALS	ALS18	m
Chip7	1	ALS	ALS19	f
Chip7	1	C9 ALS-FTD	FTD17	f
Chip7	2	Control	HC21	f
Chip7	2	Control	HC22	m
Chip7	2	Control	HC23	m
Chip7	2	Control	HC24	m
Chip8	1	ALS	ALS21	f
Chip8	1	ALS	ALS22	m
Chip8	1	ALS	ALS23	m
Chip8	1	ALS	ALS24	m
Chip8	2	Control	HC25	m
Chip8	2	Control	HC26	f
Chip8	2	Control	HC27	f
Chip9	1	ALS	ALS25	m
Chip9	1	ALS	ALS26	f
Chip9	1	ALS	ALS27	m
Chip9	1	ALS	ALS28	f
Chip9	2	Control	HC28	m
Chip9	2	Control	HC29	f
Chip9	2	Control	HC30	m
Chip9	2	Control	HC31	m
Chip10	1	ALS	ALS29	f
Chip10	1	ALS	ALS30	m
Chip10	1	ALS	ALS31	f
Chip10	1	ALS	ALS32	m
Chip10	2	Control	HC1	m
Chip10	2	Control	HC2	m
Chip10	2	Control	HC3	f
Chip10	2	Control	HC4	f
Chip11	1	ALS	ALS25	m
Chip11	1	ALS	ALS26	f
Chip11	1	ALS	ALS27	m
Chip11	1	ALS	ALS28	f
Chip11	2	Control	HC21	f
Chip11	2	Control	HC28	m
Chip11	2	Control	HC30	m
Chip11	2	Control	HC31	m
Chip11	3	Control	HC9	f
Chip11	3	Control	HC10	m
Chip11	3	Control	HC11	f
Chip11	3	Control	HC12	m
Chip12	1	ALS	ALS21	f
Chip12	1	ALS	ALS22	m
Chip12	1	ALS	ALS23	m
Chip12	1	ALS	ALS24	m
Chip12	2	Control	HC23	m
Chip12	2	Control	HC25	m
Chip12	2	Control	HC26	f
Chip12	2	Control	HC27	f
Chip12	3	Control	HC15	m
Chip12	3	Control	HC18	f
Chip12	3	Control	HC24	m
Chip12	3	Control	HC24	m
