# Supplementary material for: Multi-modal dissection of cell-type specific TDP-43 pathology in the motor cortex
Source: Nat Commun. 2026 Mar 9;17:2406. doi: 10.1038/s41467-026-69944-6 (PMC12982666; doi:10.1038/s41467-026-69944-6)
Supplement: Supplementary file 3 — Supplementary Data 1-25 [file 41467_2026_69944_MOESM3_ESM.zip › Supplementary_Data_4.txt]

# Supplementary Data 4. Table of number of broad cell-type markers used for quantification of the gene signature scores in cells of the snRNA-seq data and spots of the LIBD spatial transcriptomics data. "CellType": broad cell type, "n": number of gene expression markers identified with Wilcox test and passing the filtering (fdr and log2fc-threshold, both ENSEMBL and gene symbol identifiers availa…
CellType	n	fdr	log2fc
Oligodendrocytes	545	1e-10	2.32192809488736
Exc_RORB	65	1e-10	2.32192809488736
Exc_LINC00507	180	1e-10	2.32192809488736
Exc_THEMIS	78	1e-10	2.32192809488736
Inh_LAMP5_PAX6	219	1e-10	2.32192809488736
Inh_TAFA1_VIP	269	1e-10	2.32192809488736
Microglia	969	1e-10	2.32192809488736
Inh_SST	150	1e-10	2.32192809488736
Inh_PVALB	176	1e-10	2.32192809488736
Astrocytes	716	1e-10	2.32192809488736
OPC	401	1e-10	2.32192809488736
Exc_FEZF2	193	1e-10	2.32192809488736
