# Supplementary material for: Multi-modal dissection of cell-type specific TDP-43 pathology in the motor cortex
Source: Nat Commun. 2026 Mar 9;17:2406. doi: 10.1038/s41467-026-69944-6 (PMC12982666; doi:10.1038/s41467-026-69944-6)
Supplement: Supplementary file 3 — Supplementary Data 1-25 [file 41467_2026_69944_MOESM3_ESM.zip › Supplementary_Data_5.xlsx]

## Sheet: Astrocytes
# Supplementary Data 5. Table of markers of broad cell-types and extratelencephalic cells used for quantification of the gene signature scores in cells of the snRNA-seq data and spots of the LIBD spatial transcriptomics data. Each cell type is listed on a separate xlsx-table sheet; 'ENSG': Ensembl gene identifier, 'SYMBOL': gene symbol.
ENSG	SYMBOL
ENSG00000079215	SLC1A3
ENSG00000135540	NHSL1
ENSG00000101439	CST3
ENSG00000130203	APOE
ENSG00000138639	ARHGAP24
ENSG00000116117	PARD3B
ENSG00000018625	ATP1A2
ENSG00000171885	AQP4
ENSG00000147509	RGS20
ENSG00000111783	RFX4
ENSG00000072952	MRVI1
ENSG00000251372	LINC00499
ENSG00000164188	RANBP3L
ENSG00000124440	HIF3A
ENSG00000138696	BMPR1B
ENSG00000140022	STON2
ENSG00000148498	PARD3
ENSG00000197360	ZNF98
ENSG00000135821	GLUL
ENSG00000139155	SLCO1C1
ENSG00000107249	GLIS3
ENSG00000164199	ADGRV1
ENSG00000236790	LINC00299
ENSG00000198838	RYR3
ENSG00000131095	GFAP
ENSG00000106571	GLI3
ENSG00000111907	TPD52L1
ENSG00000172987	HPSE2
ENSG00000179399	GPC5
ENSG00000046889	PREX2
ENSG00000114790	ARHGEF26
ENSG00000144908	ALDH1L1
ENSG00000153208	MERTK
ENSG00000142611	PRDM16
ENSG00000262655	SPON1
ENSG00000185942	NKAIN3
ENSG00000152661	GJA1
ENSG00000127249	ATP13A4
ENSG00000144749	LRIG1
ENSG00000154930	ACSS1
ENSG00000151012	SLC7A11
ENSG00000143772	ITPKB
ENSG00000117525	F3
ENSG00000162407	PLPP3
ENSG00000135063	FAM189A2
ENSG00000103740	ACSBG1
ENSG00000111058	ACSS3
ENSG00000141469	SLC14A1
ENSG00000114698	PLSCR4
ENSG00000105854	PON2
ENSG00000156049	GNA14
ENSG00000080573	COL5A3
ENSG00000110436	SLC1A2
ENSG00000164089	ETNPPL
ENSG00000137693	YAP1
ENSG00000149090	PAMR1
ENSG00000163110	PDLIM5
ENSG00000182902	SLC25A18
ENSG00000163453	IGFBP7
ENSG00000130413	STK33
ENSG00000158966	CACHD1
ENSG00000251165	F11-AS1
ENSG00000135838	NPL
ENSG00000064655	EYA2
ENSG00000079335	CDC14A
ENSG00000115380	EFEMP1
ENSG00000031081	ARHGAP31
ENSG00000080493	SLC4A4
ENSG00000154217	PITPNC1
ENSG00000165795	NDRG2
ENSG00000165092	ALDH1A1
ENSG00000145555	MYO10
ENSG00000136205	TNS3
ENSG00000168309	FAM107A
ENSG00000146648	EGFR
ENSG00000129244	ATP1B2
ENSG00000076555	ACACB
ENSG00000134250	NOTCH2
ENSG00000148482	SLC39A12
ENSG00000100767	PAPLN
ENSG00000134508	CABLES1
ENSG00000152990	ADGRA3
ENSG00000245532	NEAT1
ENSG00000099139	PCSK5
ENSG00000056487	PHF21B
ENSG00000125148	MT2A
ENSG00000134569	LRP4
ENSG00000233237	LINC00472
ENSG00000104313	EYA1
ENSG00000138685	FGF2
ENSG00000148737	TCF7L2
ENSG00000068078	FGFR3
ENSG00000126785	RHOJ
ENSG00000167772	ANGPTL4
ENSG00000178075	GRAMD1C
ENSG00000125462	C1orf61
ENSG00000229847	EMX2OS
ENSG00000087250	MT3
ENSG00000162390	ACOT11
ENSG00000113916	BCL6
ENSG00000185650	ZFP36L1
ENSG00000179796	LRRC3B
ENSG00000083067	TRPM3
ENSG00000168710	AHCYL1
ENSG00000183579	ZNRF3
ENSG00000120885	CLU
ENSG00000138185	ENTPD1
ENSG00000134376	CRB1
ENSG00000134215	VAV3
ENSG00000171444	MCC
ENSG00000138771	SHROOM3
ENSG00000008394	MGST1
ENSG00000092820	EZR
ENSG00000154274	C4orf19
ENSG00000134873	CLDN10
ENSG00000146005	PSD2
ENSG00000136869	TLR4
ENSG00000128849	CGNL1
ENSG00000079691	CARMIL1
ENSG00000135744	AGT
ENSG00000214456	PLIN5
ENSG00000143514	TP53BP2
ENSG00000092969	TGFB2
ENSG00000184313	MROH7
ENSG00000164292	RHOBTB3
ENSG00000158270	COLEC12
ENSG00000165730	STOX1
ENSG00000091409	ITGA6
ENSG00000124782	RREB1
ENSG00000163285	GABRG1
ENSG00000161509	GRIN2C
ENSG00000154856	APCDD1
ENSG00000197977	ELOVL2
ENSG00000120278	PLEKHG1
ENSG00000136297	MMD2
ENSG00000132470	ITGB4
ENSG00000156076	WIF1
ENSG00000137936	BCAR3
ENSG00000249740	OSMR-AS1
ENSG00000128536	CDHR3
ENSG00000153944	MSI2
ENSG00000103528	SYT17
ENSG00000125398	SOX9
ENSG00000117519	CNN3
ENSG00000168077	SCARA3
ENSG00000180537	RNF182
ENSG00000129151	BBOX1
ENSG00000241316	SUCLG2-AS1
ENSG00000148672	GLUD1
ENSG00000152952	PLOD2
ENSG00000185432	METTL7A
ENSG00000144040	SFXN5
ENSG00000137285	TUBB2B
ENSG00000152518	ZFP36L2
ENSG00000248323	LUCAT1
ENSG00000119938	PPP1R3C
ENSG00000129521	EGLN3
ENSG00000169439	SDC2
ENSG00000132530	XAF1
ENSG00000132164	SLC6A11
ENSG00000245832	MIR4300HG
ENSG00000101144	BMP7
ENSG00000119900	OGFRL1
ENSG00000121742	GJB6
ENSG00000069702	TGFBR3
ENSG00000074047	GLI2
ENSG00000124145	SDC4
ENSG00000231373	GNA14-AS1
ENSG00000132321	IQCA1
ENSG00000205336	ADGRG1
ENSG00000116641	DOCK7
ENSG00000184232	OAF
ENSG00000113721	PDGFRB
ENSG00000205213	LGR4
ENSG00000166689	PLEKHA7
ENSG00000131981	LGALS3
ENSG00000173926	MARCH3
ENSG00000152284	TCF7L1
ENSG00000158467	AHCYL2
ENSG00000143603	KCNN3
ENSG00000069431	ABCC9
ENSG00000087903	RFX2
ENSG00000178538	CA8
ENSG00000004799	PDK4
ENSG00000254087	LYN
ENSG00000165449	SLC16A9
ENSG00000182175	RGMA
ENSG00000170075	GPR37L1
ENSG00000232885	GPC5-AS2
ENSG00000172201	ID4
ENSG00000111879	FAM184A
ENSG00000101680	LAMA1
ENSG00000163406	SLC15A2
ENSG00000187193	MT1X
ENSG00000102935	ZNF423
ENSG00000169715	MT1E
ENSG00000266964	FXYD1
ENSG00000079337	RAPGEF3
ENSG00000081320	STK17B
ENSG00000121310	ECHDC2
ENSG00000166839	ANKDD1A
ENSG00000198363	ASPH
ENSG00000003989	SLC7A2
ENSG00000083857	FAT1
ENSG00000163346	PBXIP1
ENSG00000142089	IFITM3
ENSG00000188649	CC2D2B
ENSG00000143819	EPHX1
ENSG00000067177	PHKA1
ENSG00000136160	EDNRB
ENSG00000089472	HEPH
ENSG00000211448	DIO2
ENSG00000145623	OSMR
ENSG00000100427	MLC1
ENSG00000007372	PAX6
ENSG00000179604	CDC42EP4
ENSG00000026025	VIM
ENSG00000106211	HSPB1
ENSG00000180263	FGD6
ENSG00000124942	AHNAK
ENSG00000143036	SLC44A3
ENSG00000133048	CHI3L1
ENSG00000108375	RNF43
ENSG00000157600	TMEM164
ENSG00000144857	BOC
ENSG00000018408	WWTR1
ENSG00000004468	CD38
ENSG00000150625	GPM6A
ENSG00000162733	DDR2
ENSG00000232284	GNG12-AS1
ENSG00000227640	SOX21-AS1
ENSG00000019991	HGF
ENSG00000170370	EMX2
ENSG00000175287	PHYHD1
ENSG00000150893	FREM2
ENSG00000137561	TTPA
ENSG00000188039	NWD1
ENSG00000101400	SNTA1
ENSG00000119927	GPAM
ENSG00000113645	WWC1
ENSG00000164877	MICALL2
ENSG00000119408	NEK6
ENSG00000167601	AXL
ENSG00000026508	CD44
ENSG00000205364	MT1M
ENSG00000186998	EMID1
ENSG00000172380	GNG12
ENSG00000131941	RHPN2
ENSG00000137033	IL33
ENSG00000239642	MEIKIN
ENSG00000247081	BAALC-AS1
ENSG00000130287	NCAN
ENSG00000168913	ENHO
ENSG00000215483	LINC00598
ENSG00000256463	SALL3
ENSG00000181826	RELL1
ENSG00000109062	SLC9A3R1
ENSG00000087266	SH3BP2
ENSG00000060138	YBX3
ENSG00000151929	BAG3
ENSG00000110090	CPT1A
ENSG00000157110	RBPMS
ENSG00000101605	MYOM1
ENSG00000148175	STOM
ENSG00000188313	PLSCR1
ENSG00000271447	MMP28
ENSG00000056736	IL17RB
ENSG00000112715	VEGFA
ENSG00000168209	DDIT4
ENSG00000102362	SYTL4
ENSG00000174776	WDR49
ENSG00000170425	ADORA2B
ENSG00000134769	DTNA
ENSG00000263400	TMEM220-AS1
ENSG00000002586	CD99
ENSG00000103811	CTSH
ENSG00000104760	FGL1
ENSG00000164749	HNF4G
ENSG00000135245	HILPDA
ENSG00000182103	FAM181B
ENSG00000088280	ASAP3
ENSG00000273259	SERPINA3
ENSG00000156535	CD109
ENSG00000160678	S100A1
ENSG00000205517	RGL3
ENSG00000128016	ZFP36
ENSG00000251442	LINC01094
ENSG00000189171	S100A13
ENSG00000270629	NBPF14
ENSG00000172164	SNTB1
ENSG00000273136	NBPF26
ENSG00000238230	LINC00391
ENSG00000100979	PLTP
ENSG00000116016	EPAS1
ENSG00000196091	MYBPC1
ENSG00000138496	PARP9
ENSG00000141485	SLC13A5
ENSG00000114315	HES1
ENSG00000165806	CASP7
ENSG00000170345	FOS
ENSG00000135318	NT5E
ENSG00000133800	LYVE1
ENSG00000165164	CFAP47
ENSG00000187527	ATP13A5
ENSG00000088826	SMOX
ENSG00000141756	FKBP10
ENSG00000134042	MRO
ENSG00000170324	FRMPD2
ENSG00000231535	LINC00278
ENSG00000154319	FAM167A
ENSG00000154553	PDLIM3
ENSG00000127241	MASP1
ENSG00000169860	P2RY1
ENSG00000165091	TMC1
ENSG00000204592	HLA-E
ENSG00000075234	TTC38
ENSG00000163431	LMOD1
ENSG00000125144	MT1G
ENSG00000124479	NDP
ENSG00000232555	AC104088.1
ENSG00000141510	TP53
ENSG00000103335	PIEZO1
ENSG00000169006	NTSR2
ENSG00000109113	RAB34
ENSG00000255690	TRIL
ENSG00000130876	SLC7A10
ENSG00000026103	FAS
ENSG00000106624	AEBP1
ENSG00000176244	ACBD7
ENSG00000140522	RLBP1
ENSG00000150457	LATS2
ENSG00000173040	EVC2
ENSG00000171903	CYP4F11
ENSG00000157833	GAREM2
ENSG00000167107	ACSF2
ENSG00000106565	TMEM176B
ENSG00000145721	LIX1
ENSG00000077942	FBLN1
ENSG00000153446	C16orf89
ENSG00000143416	SELENBP1
ENSG00000214106	PAXIP1-AS2
ENSG00000241839	PLEKHO2
ENSG00000152936	LMNTD1
ENSG00000164949	GEM
ENSG00000131196	NFATC1
ENSG00000041982	TNC
ENSG00000177409	SAMD9L
ENSG00000128602	SMO
ENSG00000148604	RGR
ENSG00000170989	S1PR1
ENSG00000115112	TFCP2L1
ENSG00000260785	CASC17
ENSG00000134531	EMP1
ENSG00000221963	APOL6
ENSG00000127472	PLA2G5
ENSG00000100968	NFATC4
ENSG00000137834	SMAD6
ENSG00000186439	TRDN
ENSG00000260898	ADPGK-AS1
ENSG00000109610	SOD3
ENSG00000100033	PRODH
ENSG00000117318	ID3
ENSG00000135094	SDS
ENSG00000214353	VAC14-AS1
ENSG00000277196	AC007325.2
ENSG00000144476	ACKR3
ENSG00000176971	FIBIN
ENSG00000139835	GRTP1
ENSG00000198417	MT1F
ENSG00000160606	TLCD1
ENSG00000139800	ZIC5
ENSG00000101850	GPR143
ENSG00000043355	ZIC2
ENSG00000185201	IFITM2
ENSG00000125968	ID1
ENSG00000161955	TNFSF13
ENSG00000106003	LFNG
ENSG00000186583	SPATC1
ENSG00000234705	HMGA1P4
ENSG00000235984	GPC5-AS1
ENSG00000184925	LCN12
ENSG00000197496	SLC2A10
ENSG00000134201	GSTM5
ENSG00000007866	TEAD3
ENSG00000161958	FGF11
ENSG00000068976	PYGM
ENSG00000103710	RASL12
ENSG00000248397	LINC00498
ENSG00000172037	LAMB2
ENSG00000054179	ENTPD2
ENSG00000105852	PON3
ENSG00000231768	LINC01354
ENSG00000142102	PGGHG
ENSG00000160183	TMPRSS3
ENSG00000171517	LPAR3
ENSG00000140067	FAM181A
ENSG00000164761	TNFRSF11B
ENSG00000183963	SMTN
ENSG00000228065	LINC01515
ENSG00000156510	HKDC1
ENSG00000164776	PHKG1
ENSG00000160712	IL6R
ENSG00000237928	NFIA-AS2
ENSG00000132793	LPIN3
ENSG00000205730	ITPRIPL2
ENSG00000091986	CCDC80
ENSG00000170412	GPRC5C
ENSG00000171223	JUNB
ENSG00000140459	CYP11A1
ENSG00000139734	DIAPH3
ENSG00000125430	HS3ST3B1
ENSG00000134817	APLNR
ENSG00000246223	LINC01550
ENSG00000189221	MAOA
ENSG00000120896	SORBS3
ENSG00000076716	GPC4
ENSG00000115738	ID2
ENSG00000228548	ITPKB-AS1
ENSG00000184557	SOCS3
ENSG00000163430	FSTL1
ENSG00000175868	CALCB
ENSG00000072840	EVC
ENSG00000196660	SLC30A10
ENSG00000016402	IL20RA
ENSG00000187091	PLCD1
ENSG00000188338	SLC38A3
ENSG00000130303	BST2
ENSG00000198075	SULT1C4
ENSG00000186654	PRR5
ENSG00000114204	SERPINI2
ENSG00000221869	CEBPD
ENSG00000153902	LGI4
ENSG00000128284	APOL3
ENSG00000183850	ZNF730
ENSG00000271425	NBPF10
ENSG00000183762	KREMEN1
ENSG00000131771	PPP1R1B
ENSG00000135424	ITGA7
ENSG00000115507	OTX1
ENSG00000122756	CNTFR
ENSG00000147119	CHST7
ENSG00000159423	ALDH4A1
ENSG00000108691	CCL2
ENSG00000140545	MFGE8
ENSG00000257335	MGAM
ENSG00000112333	NR2E1
ENSG00000154134	ROBO3
ENSG00000117592	PRDX6
ENSG00000162598	C1orf87
ENSG00000126016	AMOT
ENSG00000159403	C1R
ENSG00000117228	GBP1
ENSG00000143028	SYPL2
ENSG00000163083	INHBB
ENSG00000162496	DHRS3
ENSG00000176046	NUPR1
ENSG00000163638	ADAMTS9
ENSG00000087510	TFAP2C
ENSG00000145358	DDIT4L
ENSG00000177045	SIX5
ENSG00000128274	A4GALT
ENSG00000165458	INPPL1
ENSG00000002933	TMEM176A
ENSG00000099860	GADD45B
ENSG00000185610	DBX2
ENSG00000137962	ARHGAP29
ENSG00000139832	RAB20
ENSG00000187824	TMEM220
ENSG00000102359	SRPX2
ENSG00000118292	C1orf54
ENSG00000109501	WFS1
ENSG00000067182	TNFRSF1A
ENSG00000281721	LINC01080
ENSG00000183690	EFHC2
ENSG00000150630	VEGFC
ENSG00000213366	GSTM2
ENSG00000108370	RGS9
ENSG00000116962	NID1
ENSG00000124067	SLC12A4
ENSG00000214402	LCNL1
ENSG00000100336	APOL4
ENSG00000188643	S100A16
ENSG00000172638	EFEMP2
ENSG00000180801	ARSJ
ENSG00000174021	GNG5
ENSG00000136114	THSD1
ENSG00000205403	CFI
ENSG00000153885	KCTD15
ENSG00000233670	PIRT
ENSG00000166535	A2ML1
ENSG00000074410	CA12
ENSG00000104518	GSDMD
ENSG00000103742	IGDCC4
ENSG00000163239	TDRD10
ENSG00000147872	PLIN2
ENSG00000271383	NBPF19
ENSG00000132481	TRIM47
ENSG00000169252	ADRB2
ENSG00000211896	IGHG1
ENSG00000168356	SCN11A
ENSG00000099992	TBC1D10A
ENSG00000025423	HSD17B6
ENSG00000153822	KCNJ16
ENSG00000130055	GDPD2
ENSG00000213398	LCAT
ENSG00000101938	CHRDL1
ENSG00000184608	FAM167A-AS1
ENSG00000135097	MSI1
ENSG00000169291	SHE
ENSG00000197921	HES5
ENSG00000089356	FXYD3
ENSG00000185860	CCDC190
ENSG00000155363	MOV10
ENSG00000106538	RARRES2
ENSG00000143545	RAB13
ENSG00000115594	IL1R1
ENSG00000152049	KCNE4
ENSG00000246022	ALDH1L1-AS2
ENSG00000228775	WEE2-AS1
ENSG00000160801	PTH1R
ENSG00000168899	VAMP5
ENSG00000113790	EHHADH
ENSG00000132825	PPP1R3D
ENSG00000176399	DMRTA1
ENSG00000169515	CCDC8
ENSG00000125285	SOX21
ENSG00000178814	OPLAH
ENSG00000154102	C16orf74
ENSG00000155366	RHOC
ENSG00000163395	IGFN1
ENSG00000148734	NPFFR1
ENSG00000205362	MT1A
ENSG00000087077	TRIP6
ENSG00000125733	TRIP10
ENSG00000214290	COLCA2
ENSG00000177426	TGIF1
ENSG00000116745	RPE65
ENSG00000182179	UBA7
ENSG00000127418	FGFRL1
ENSG00000130222	GADD45G
ENSG00000139178	C1RL
ENSG00000113504	SLC12A7
ENSG00000144730	IL17RD
ENSG00000131435	PDLIM4
ENSG00000137198	GMPR
ENSG00000148926	ADM
ENSG00000147145	LPAR4
ENSG00000238099	LINC01625
ENSG00000265888	DSCAS
ENSG00000244383	FAM3D-AS1
ENSG00000178685	PARP10
ENSG00000106025	TSPAN12
ENSG00000148671	ADIRF
ENSG00000005243	COPZ2
ENSG00000205358	MT1H
ENSG00000129038	LOXL1
ENSG00000142627	EPHA2
ENSG00000167676	PLIN4
ENSG00000197565	COL4A6
ENSG00000227117	HORMAD2-AS1
ENSG00000149499	EML3
ENSG00000134548	SPX
ENSG00000267014	LINC01532
ENSG00000141736	ERBB2
ENSG00000281327	LINC01338
ENSG00000144485	HES6
ENSG00000204347	BTBD17
ENSG00000105048	TNNT1
ENSG00000117226	GBP3
ENSG00000176635	HORMAD2
ENSG00000225473	ATP13A4-AS1
ENSG00000103876	FAH
ENSG00000241155	ARHGAP31-AS1
ENSG00000005981	ASB4
ENSG00000141401	IMPA2
ENSG00000162391	FAM151A
ENSG00000236276	NDP-AS1
ENSG00000157227	MMP14
ENSG00000137699	TRIM29
ENSG00000077150	NFKB2
ENSG00000142227	EMP3
ENSG00000187244	BCAM
ENSG00000225194	LINC00092
ENSG00000152137	HSPB8
ENSG00000146250	PRSS35
ENSG00000162576	MXRA8
ENSG00000186451	SPATA12
ENSG00000180340	FZD2
ENSG00000182508	LHFPL1
ENSG00000254245	PCDHGA3
ENSG00000225174	OSTM1-AS1
ENSG00000153976	HS3ST3A1
ENSG00000267737	AC061992.2
ENSG00000244286	ITGB5-AS1
ENSG00000168140	VASN
ENSG00000225083	GRTP1-AS1
ENSG00000225386	AC099754.1
ENSG00000231595	AC005224.2
ENSG00000161714	PLCD3
ENSG00000000003	TSPAN6
ENSG00000269445	AC067969.1
ENSG00000070404	FSTL3
ENSG00000167701	GPT
ENSG00000101017	CD40
ENSG00000183773	AIFM3
ENSG00000182492	BGN
ENSG00000258548	LINC00645
ENSG00000173334	TRIB1
ENSG00000160808	MYL3
ENSG00000188626	GOLGA8M
ENSG00000170703	TTLL6
ENSG00000124762	CDKN1A
ENSG00000258584	FAM181A-AS1
ENSG00000012211	PRICKLE3
ENSG00000256751	PLBD1-AS1
ENSG00000261701	HPR
ENSG00000196411	EPHB4
ENSG00000163702	IL17RC
ENSG00000187634	SAMD11
ENSG00000230316	FEZF1-AS1
ENSG00000064886	CHI3L2
ENSG00000185499	MUC1
ENSG00000245067	IGFBP7-AS1
ENSG00000185507	IRF7
ENSG00000056998	GYG2
ENSG00000228414	LINC01185
ENSG00000213512	GBP7
ENSG00000105559	PLEKHA4
ENSG00000246145	RRS1-AS1
ENSG00000168658	VWA3B
ENSG00000163132	MSX1
ENSG00000187266	EPOR
ENSG00000229437	LINC00366
ENSG00000189238	LINC00943
ENSG00000168062	BATF2
ENSG00000165923	AGBL2
ENSG00000166813	KIF7
ENSG00000138080	EMILIN1
ENSG00000186204	CYP4F12
ENSG00000214688	C10orf105
ENSG00000177993	ZNRF3-AS1
ENSG00000094963	FMO2
ENSG00000168306	ACOX2
ENSG00000121207	LRAT
ENSG00000234840	LINC01239
ENSG00000171773	NXNL1
ENSG00000162645	GBP2
ENSG00000261390	MAFTRR
ENSG00000162753	SLC9C2
ENSG00000228208	C1orf143
ENSG00000152463	OLAH
ENSG00000181019	NQO1
ENSG00000188991	SLC15A5
ENSG00000177283	FZD8
ENSG00000133055	MYBPH
ENSG00000247095	MIR210HG
ENSG00000258777	HIF1A-AS1
ENSG00000267532	MIR497HG
ENSG00000111087	GLI1
ENSG00000240198	ARHGEF3-AS1
ENSG00000237787	C3orf79
ENSG00000090339	ICAM1
ENSG00000226240	LINC00381
ENSG00000160691	SHC1
ENSG00000100368	CSF2RB
ENSG00000168938	PPIC
ENSG00000258897	EGLN3-AS1
ENSG00000251381	LINC00958
ENSG00000236306	LINC01241
ENSG00000133067	LGR6
ENSG00000258655	ARHGAP5-AS1
ENSG00000005421	PON1
ENSG00000172936	MYD88
ENSG00000231944	PHKA1-AS1
ENSG00000124003	MOGAT1
ENSG00000154133	ROBO4
ENSG00000132840	BHMT2
ENSG00000111405	ENDOU
ENSG00000198435	NRARP
ENSG00000149257	SERPINH1
ENSG00000203999	LINC01270
ENSG00000149948	HMGA2
ENSG00000166407	LMO1
ENSG00000249307	LINC01088
ENSG00000258498	DIO3OS
ENSG00000173548	SNX33
ENSG00000132681	ATP1A4
ENSG00000149782	PLCB3
ENSG00000123374	CDK2
ENSG00000186529	CYP4F3
ENSG00000235092	ID2-AS1
ENSG00000182718	ANXA2
ENSG00000074181	NOTCH3
ENSG00000162779	AXDND1
ENSG00000270959	LPP-AS2
ENSG00000240583	AQP1
ENSG00000166819	PLIN1
ENSG00000173947	PIFO
ENSG00000108551	RASD1
ENSG00000108515	ENO3
ENSG00000229740	U91324.1
ENSG00000188064	WNT7B
ENSG00000230314	ELOVL2-AS1
ENSG00000259820	AC083843.1
ENSG00000229124	VIM-AS1
ENSG00000230489	VAV3-AS1
ENSG00000235725	AC007389.3
ENSG00000169126	ARMC4
ENSG00000204464	C1orf195
ENSG00000173918	C1QTNF1
ENSG00000132109	TRIM21
ENSG00000143382	ADAMTSL4
ENSG00000123453	SARDH
ENSG00000177294	FBXO39
ENSG00000256128	LINC00944
ENSG00000229267	AC072062.1

## Sheet: Exc FEZF2
ENSG	SYMBOL
ENSG00000170381	SEMA3E
ENSG00000182601	HS3ST4
ENSG00000128573	FOXP2
ENSG00000165966	PDZRN4
ENSG00000113361	CDH6
ENSG00000069188	SDK2
ENSG00000077943	ITGA8
ENSG00000172575	RASGRP1
ENSG00000122254	HS3ST2
ENSG00000178031	ADAMTSL1
ENSG00000064270	ATP2C2
ENSG00000108684	ASIC2
ENSG00000197410	DCHS2
ENSG00000157554	ERG
ENSG00000171509	RXFP1
ENSG00000124493	GRM4
ENSG00000182463	TSHZ2
ENSG00000179603	GRM8
ENSG00000111799	COL12A1
ENSG00000180801	ARSJ
ENSG00000103316	CRYM
ENSG00000203867	RBM20
ENSG00000276644	DACH1
ENSG00000153266	FEZF2
ENSG00000112655	PTK7
ENSG00000111863	ADTRP
ENSG00000253868	FER1L6-AS2
ENSG00000164142	FAM160A1
ENSG00000197635	DPP4
ENSG00000255733	IFNG-AS1
ENSG00000137573	SULF1
ENSG00000153993	SEMA3D
ENSG00000119508	NR4A3
ENSG00000038295	TLL1
ENSG00000135272	MDFIC
ENSG00000140563	MCTP2
ENSG00000137252	HCRTR2
ENSG00000165816	VWA2
ENSG00000182963	GJC1
ENSG00000175164	ABO
ENSG00000147246	HTR2C
ENSG00000221882	OR3A2
ENSG00000128422	KRT17
ENSG00000056291	NPFFR2
ENSG00000187258	NPSR1
ENSG00000186867	QRFPR
ENSG00000175664	TEX26
ENSG00000179008	C14orf39
ENSG00000182575	NXPH3
ENSG00000163814	CDCP1
ENSG00000253301	LINC01606
ENSG00000151388	ADAMTS12
ENSG00000170231	FABP6
ENSG00000011638	TMEM159
ENSG00000236481	AC002331.1
ENSG00000121207	LRAT
ENSG00000165105	RASEF
ENSG00000231107	LINC01508
ENSG00000181171	FER1L6-AS1
ENSG00000214814	FER1L6
ENSG00000177519	RPRM
ENSG00000147432	CHRNB3
ENSG00000134830	C5AR2
ENSG00000073734	ABCB11
ENSG00000188991	SLC15A5
ENSG00000255772	LINC01479
ENSG00000050730	TNIP3
ENSG00000091986	CCDC80
ENSG00000107438	PDLIM1
ENSG00000130768	SMPDL3B
ENSG00000206531	CD200R1L
ENSG00000182379	NXPH4
ENSG00000111536	IL26
ENSG00000130720	FIBCD1
ENSG00000243955	GSTA1
ENSG00000230945	LINC01507
ENSG00000095596	CYP26A1
ENSG00000173930	SLCO4C1
ENSG00000139880	CDH24
ENSG00000043039	BARX2
ENSG00000164483	SAMD3
ENSG00000223351	ZNF385D-AS2
ENSG00000150630	VEGFC
ENSG00000183908	LRRC55
ENSG00000181104	F2R
ENSG00000184564	SLITRK6
ENSG00000198574	SH2D1B
ENSG00000159307	SCUBE1
ENSG00000135218	CD36
ENSG00000237693	IRGM
ENSG00000003137	CYP26B1
ENSG00000196557	CACNA1H
ENSG00000258779	LINC01568
ENSG00000235615	AJ239322.1
ENSG00000121361	KCNJ8
ENSG00000229124	VIM-AS1
ENSG00000163331	DAPL1
ENSG00000261742	LINC00922
ENSG00000204603	LINC01257
ENSG00000162782	TDRD5
ENSG00000144824	PHLDB2
ENSG00000261801	LOXL1-AS1
ENSG00000245164	LINC00861
ENSG00000137878	GCOM1
ENSG00000185038	MROH2A
ENSG00000167332	OR51E2
ENSG00000107593	PKD2L1
ENSG00000157551	KCNJ15
ENSG00000177106	EPS8L2
ENSG00000125207	PIWIL1
ENSG00000233824	AC003985.1
ENSG00000231876	AC009158.1
ENSG00000133116	KL
ENSG00000094796	KRT31
ENSG00000237534	LINC00383
ENSG00000204140	CLPSL1
ENSG00000250095	NREP-AS1
ENSG00000244752	CRYBB2
ENSG00000260338	LINC01570
ENSG00000149564	ESAM
ENSG00000229972	IQCF3
ENSG00000141052	MYOCD
ENSG00000126545	CSN1S1
ENSG00000214866	DCDC2C
ENSG00000263155	MYZAP
ENSG00000127318	IL22
ENSG00000167419	LPO
ENSG00000134365	CFHR4
ENSG00000258700	LINC00871
ENSG00000231106	LINC01436
ENSG00000167346	MMP26
ENSG00000146904	EPHA1
ENSG00000111537	IFNG
ENSG00000235621	LINC00494
ENSG00000277399	GPR179
ENSG00000166603	MC4R
ENSG00000036828	CASR
ENSG00000144962	SPATA16
ENSG00000226320	AC018359.1
ENSG00000182704	TSKU
ENSG00000211829	TRDC
ENSG00000225588	AC096669.1
ENSG00000187553	CYP26C1
ENSG00000264424	MYH4
ENSG00000211642	IGLV10-54
ENSG00000000971	CFH
ENSG00000225535	LINC01393
ENSG00000176571	CNBD1
ENSG00000260468	LINC01290
ENSG00000159167	STC1
ENSG00000224383	PRR29
ENSG00000163394	CCKAR
ENSG00000169218	RSPO1
ENSG00000151962	RBM46
ENSG00000109061	MYH1
ENSG00000248329	APELA
ENSG00000183856	IQGAP3
ENSG00000188883	KLRG2
ENSG00000236452	AC123023.1
ENSG00000244342	LINC00698
ENSG00000230873	STMND1
ENSG00000174407	MIR1-1HG
ENSG00000175518	UBQLNL
ENSG00000157060	SHCBP1L
ENSG00000179546	HTR1D
ENSG00000261150	EPPK1
ENSG00000231532	LINC01249
ENSG00000170893	TRH
ENSG00000166984	TCP10L2
ENSG00000204175	GPRIN2
ENSG00000197416	FABP12
ENSG00000253831	ETV3L
ENSG00000231595	AC005224.2
ENSG00000144644	GADL1
ENSG00000248131	LINC01194
ENSG00000214415	GNAT3
ENSG00000267779	LINC01533
ENSG00000178795	GDPD4
ENSG00000233714	AC012506.2
ENSG00000159961	OR3A3
ENSG00000231054	AC009236.2
ENSG00000249500	LINC01179
ENSG00000158525	CPA5
ENSG00000134389	CFHR5
ENSG00000147378	FATE1
ENSG00000139151	PLCZ1
ENSG00000060566	CREB3L3
ENSG00000112175	BMP5
ENSG00000159337	PLA2G4D
ENSG00000189068	VSTM1
ENSG00000115648	MLPH
ENSG00000223609	HBD
ENSG00000077009	NMRK2

## Sheet: Exc LINC00507
ENSG	SYMBOL
ENSG00000141668	CBLN2
ENSG00000111249	CUX2
ENSG00000135426	TESPA1
ENSG00000236922	LINC01378
ENSG00000146147	MLIP
ENSG00000152822	GRM1
ENSG00000184347	SLIT3
ENSG00000196872	KIAA1211L
ENSG00000171617	ENC1
ENSG00000216863	LY86-AS1
ENSG00000164100	NDST3
ENSG00000066248	NGEF
ENSG00000171476	HOPX
ENSG00000256193	LINC00507
ENSG00000152034	MCHR2
ENSG00000091136	LAMB1
ENSG00000171502	COL24A1
ENSG00000149654	CDH22
ENSG00000144407	PTH2R
ENSG00000145451	GLRA3
ENSG00000147676	MAL2
ENSG00000156219	ART3
ENSG00000232973	CYP1B1-AS1
ENSG00000079931	MOXD1
ENSG00000137672	TRPC6
ENSG00000237505	PKN2-AS1
ENSG00000156140	ADAMTS3
ENSG00000061337	LZTS1
ENSG00000137825	ITPKA
ENSG00000169507	SLC38A11
ENSG00000136099	PCDH8
ENSG00000244040	IL12A-AS1
ENSG00000124203	ZNF831
ENSG00000231023	LINC00326
ENSG00000054803	CBLN4
ENSG00000119547	ONECUT2
ENSG00000171126	KCNG3
ENSG00000248673	LINC01331
ENSG00000175267	VWA3A
ENSG00000261738	MIR3976HG
ENSG00000183287	CCBE1
ENSG00000122644	ARL4A
ENSG00000164794	KCNV1
ENSG00000047936	ROS1
ENSG00000230448	LINC00276
ENSG00000181626	ANKRD62
ENSG00000182329	KIAA2012
ENSG00000156463	SH3RF2
ENSG00000060140	STYK1
ENSG00000231689	LINC01090
ENSG00000281131	SCHLAP1
ENSG00000205279	CTXN3
ENSG00000125869	LAMP5
ENSG00000015133	CCDC88C
ENSG00000204131	NHSL2
ENSG00000146242	TPBG
ENSG00000164056	SPRY1
ENSG00000105376	ICAM5
ENSG00000235848	RMDN2-AS1
ENSG00000074966	TXK
ENSG00000108379	WNT3
ENSG00000188452	CERKL
ENSG00000115232	ITGA4
ENSG00000006016	CRLF1
ENSG00000174640	SLCO2A1
ENSG00000124134	KCNS1
ENSG00000179673	RPRML
ENSG00000226519	LINC00390
ENSG00000149305	HTR3B
ENSG00000253161	LINC01605
ENSG00000143340	FAM163A
ENSG00000179388	EGR3
ENSG00000256971	LINC00508
ENSG00000167434	CA4
ENSG00000267337	LINC01478
ENSG00000165985	C1QL3
ENSG00000065325	GLP2R
ENSG00000141433	ADCYAP1
ENSG00000204091	TDRG1
ENSG00000253734	LINC01289
ENSG00000123977	DAW1
ENSG00000138061	CYP1B1
ENSG00000132204	LINC00470
ENSG00000253686	LINC01484
ENSG00000070729	CNGB1
ENSG00000105650	PDE4C
ENSG00000162992	NEUROD1
ENSG00000089558	KCNH4
ENSG00000130368	MAS1
ENSG00000162843	WDR64
ENSG00000283597	FAM169B
ENSG00000144119	C1QL2
ENSG00000141753	IGFBP4
ENSG00000171243	SOSTDC1
ENSG00000176194	CIDEA
ENSG00000123901	GPR83
ENSG00000253733	LZTS1-AS1
ENSG00000164647	STEAP1
ENSG00000122641	INHBA
ENSG00000148513	ANKRD30A
ENSG00000174791	RIN1
ENSG00000234660	LINC00440
ENSG00000135898	GPR55
ENSG00000152669	CCNO
ENSG00000135625	EGR4
ENSG00000164035	EMCN
ENSG00000205221	VIT
ENSG00000103569	AQP9
ENSG00000062524	LTK
ENSG00000163673	DCLK3
ENSG00000138395	CDK15
ENSG00000144191	CNGA3
ENSG00000064218	DMRT3
ENSG00000114654	EFCC1
ENSG00000181656	GPR88
ENSG00000197261	C6orf141
ENSG00000099260	PALMD
ENSG00000233123	LINC01007
ENSG00000159339	PADI4
ENSG00000134757	DSG3
ENSG00000189181	OR14I1
ENSG00000198883	PNMA5
ENSG00000104499	GML
ENSG00000229315	MCHR2-AS1
ENSG00000161944	ASGR2
ENSG00000137251	TINAG
ENSG00000140511	HAPLN3
ENSG00000102837	OLFM4
ENSG00000233124	LINC00456
ENSG00000075891	PAX2
ENSG00000235537	AC009411.2
ENSG00000106648	GALNTL5
ENSG00000204092	LINC00951
ENSG00000034239	EFCAB1
ENSG00000136542	GALNT5
ENSG00000164326	CARTPT
ENSG00000046604	DSG2
ENSG00000250584	LINC01511
ENSG00000124205	EDN3
ENSG00000148702	HABP2
ENSG00000205592	MUC19
ENSG00000166959	MS4A8
ENSG00000203857	HSD3B1
ENSG00000237803	LINC00211
ENSG00000137273	FOXF2
ENSG00000168229	PTGDR
ENSG00000148344	PTGES
ENSG00000234172	AC093639.1
ENSG00000273129	PACERR
ENSG00000261517	LINC00558
ENSG00000236511	LINC01231
ENSG00000105675	ATP4A
ENSG00000139053	PDE6H
ENSG00000196415	PRTN3
ENSG00000117650	NEK2
ENSG00000188910	GJB3
ENSG00000184022	OR2T10
ENSG00000164379	FOXQ1
ENSG00000249343	LINC01333
ENSG00000204950	LRRC10B
ENSG00000226277	AC105393.2
ENSG00000196243	LINC00615
ENSG00000169876	MUC17
ENSG00000214414	TRIM77
ENSG00000248942	LINC01335
ENSG00000174951	FUT1
ENSG00000234766	LINC01496
ENSG00000183671	GPR1
ENSG00000111341	MGP
ENSG00000170935	NCBP2L
ENSG00000232225	LINC01047
ENSG00000164362	TERT
ENSG00000108813	DLX4
ENSG00000015520	NPC1L1
ENSG00000251292	ERVH-1
ENSG00000229859	PGA3
ENSG00000227021	AC007557.3
ENSG00000223404	LINC00397
ENSG00000235160	AC009878.2
ENSG00000281809	LINC01394

## Sheet: Exc RORB
ENSG	SYMBOL
ENSG00000198963	RORB
ENSG00000196353	CPNE4
ENSG00000106536	POU6F2
ENSG00000189108	IL1RAPL2
ENSG00000171509	RXFP1
ENSG00000235531	MSC-AS1
ENSG00000114805	PLCH1
ENSG00000272168	CASC15
ENSG00000280776	LINC01202
ENSG00000144824	PHLDB2
ENSG00000082438	COBLL1
ENSG00000122254	HS3ST2
ENSG00000151790	TDO2
ENSG00000182463	TSHZ2
ENSG00000224825	RORB-AS1
ENSG00000233587	AC096570.1
ENSG00000138100	TRIM54
ENSG00000163793	DNAJC5G
ENSG00000186854	TRABD2A
ENSG00000166510	CCDC68
ENSG00000223838	AC007091.1
ENSG00000102683	SGCG
ENSG00000122691	TWIST1
ENSG00000133962	CATSPERB
ENSG00000143869	GDF7
ENSG00000233854	POU6F2-AS2
ENSG00000234717	TMEM212-AS1
ENSG00000137809	ITGA11
ENSG00000175820	CCDC168
ENSG00000111863	ADTRP
ENSG00000169436	COL22A1
ENSG00000104321	TRPA1
ENSG00000141293	SKAP1
ENSG00000186329	TMEM212
ENSG00000234446	AC068489.1
ENSG00000056291	NPFFR2
ENSG00000107593	PKD2L1
ENSG00000139780	METTL21C
ENSG00000214942	AC113167.1
ENSG00000204603	LINC01257
ENSG00000253301	LINC01606
ENSG00000043039	BARX2
ENSG00000095627	TDRD1
ENSG00000256394	ASIC5
ENSG00000162618	ADGRL4
ENSG00000164393	ADGRF2
ENSG00000153294	ADGRF4
ENSG00000069482	GAL
ENSG00000141738	GRB7
ENSG00000205488	CALML3-AS1
ENSG00000170820	FSHR
ENSG00000231633	LINC00283
ENSG00000081277	PKP1
ENSG00000239508	PLCH1-AS1
ENSG00000224099	AC064834.1
ENSG00000189275	LINC01164
ENSG00000280953	LINC01163
ENSG00000235056	AC010983.1
ENSG00000233528	LINC00430
ENSG00000167754	KLK5
ENSG00000231814	LINC00210
ENSG00000182366	FAM87A
ENSG00000113303	BTNL8
ENSG00000249267	LINC00939
ENSG00000224517	HTR2A-AS1

## Sheet: Exc THEMIS
ENSG	SYMBOL
ENSG00000172673	THEMIS
ENSG00000171509	RXFP1
ENSG00000276644	DACH1
ENSG00000165966	PDZRN4
ENSG00000122254	HS3ST2
ENSG00000158089	GALNT14
ENSG00000182348	ZNF804B
ENSG00000197410	DCHS2
ENSG00000174145	NWD2
ENSG00000180616	SSTR2
ENSG00000158258	CLSTN2
ENSG00000203756	TMEM244
ENSG00000172554	SNTG2
ENSG00000224982	TMEM233
ENSG00000229981	LINC01435
ENSG00000198574	SH2D1B
ENSG00000078098	FAP
ENSG00000129009	ISLR
ENSG00000229385	AC010975.1
ENSG00000137809	ITGA11
ENSG00000266256	LINC00683
ENSG00000167077	MEI1
ENSG00000167178	ISLR2
ENSG00000108846	ABCC3
ENSG00000206190	ATP10A
ENSG00000135046	ANXA1
ENSG00000113494	PRLR
ENSG00000139354	GAS2L3
ENSG00000184530	C6orf58
ENSG00000115593	SMYD1
ENSG00000162745	OLFML2B
ENSG00000070193	FGF10
ENSG00000166558	SLC38A8
ENSG00000248211	TRPC7-AS1
ENSG00000133105	RXFP2
ENSG00000115705	TPO
ENSG00000168685	IL7R
ENSG00000019549	SNAI2
ENSG00000133110	POSTN
ENSG00000167618	LAIR2
ENSG00000188263	IL17REL
ENSG00000112175	BMP5
ENSG00000140563	MCTP2
ENSG00000050628	PTGER3
ENSG00000226846	LINC00348
ENSG00000172164	SNTB1
ENSG00000233117	LINC00702
ENSG00000244342	LINC00698
ENSG00000170290	SLN
ENSG00000169442	CD52
ENSG00000167941	SOST
ENSG00000143512	HHIPL2
ENSG00000225427	LINC00331
ENSG00000138772	ANXA3
ENSG00000236849	LINC01474
ENSG00000157093	LYZL4
ENSG00000140481	CCDC33
ENSG00000164935	DCSTAMP
ENSG00000091482	SMPX
ENSG00000248464	FGF10-AS1
ENSG00000152207	CYSLTR2
ENSG00000144644	GADL1
ENSG00000229972	IQCF3
ENSG00000105549	THEG
ENSG00000152611	CAPSL
ENSG00000196119	OR8A1
ENSG00000141052	MYOCD
ENSG00000196350	ZNF729
ENSG00000102287	GABRE
ENSG00000130595	TNNT3
ENSG00000188886	ASTL
ENSG00000115297	TLX2
ENSG00000154143	PANX3
ENSG00000181085	MAPK15
ENSG00000250433	CLSTN2-AS1
ENSG00000235139	AC003984.1
ENSG00000255298	OR8G5
ENSG00000197849	OR8G1

## Sheet: Inh LAMP5 PAX6
ENSG	SYMBOL
ENSG00000122584	NXPH1
ENSG00000136750	GAD2
ENSG00000146648	EGFR
ENSG00000041515	MYO16
ENSG00000231764	DLX6-AS1
ENSG00000171094	ALK
ENSG00000171189	GRIK1
ENSG00000182132	KCNIP1
ENSG00000168843	FSTL5
ENSG00000198785	GRIN3A
ENSG00000153820	SPHKAP
ENSG00000122012	SV2C
ENSG00000112319	EYA4
ENSG00000157404	KIT
ENSG00000185736	ADARB2
ENSG00000128683	GAD1
ENSG00000144227	NXPH2
ENSG00000129682	FGF13
ENSG00000109265	KIAA1211
ENSG00000151789	ZNF385D
ENSG00000157103	SLC6A1
ENSG00000164946	FREM1
ENSG00000103460	TOX3
ENSG00000124191	TOX2
ENSG00000170962	PDGFD
ENSG00000127152	BCL11B
ENSG00000144460	NYAP2
ENSG00000151812	SLC35F4
ENSG00000101974	ATP11C
ENSG00000175352	NRIP3
ENSG00000235665	LINC00298
ENSG00000144596	GRIP2
ENSG00000164512	ANKRD55
ENSG00000168243	GNG4
ENSG00000154127	UBASH3B
ENSG00000138741	TRPC3
ENSG00000120907	ADRA1A
ENSG00000244694	PTCHD4
ENSG00000188517	COL25A1
ENSG00000057294	PKP2
ENSG00000165084	C8orf34
ENSG00000134533	RERG
ENSG00000115353	TACR1
ENSG00000173482	PTPRM
ENSG00000153823	PID1
ENSG00000185053	SGCZ
ENSG00000196090	PTPRT
ENSG00000017427	IGF1
ENSG00000169122	FAM110B
ENSG00000117461	PIK3R3
ENSG00000103942	HOMER2
ENSG00000145824	CXCL14
ENSG00000083857	FAT1
ENSG00000144642	RBMS3
ENSG00000089169	RPH3A
ENSG00000156218	ADAMTSL3
ENSG00000152932	RAB3C
ENSG00000186314	PRELID2
ENSG00000189056	RELN
ENSG00000155974	GRIP1
ENSG00000124225	PMEPA1
ENSG00000182050	MGAT4C
ENSG00000188042	ARL4C
ENSG00000145681	HAPLN1
ENSG00000229205	LINC00200
ENSG00000044524	EPHA3
ENSG00000125869	LAMP5
ENSG00000134871	COL4A2
ENSG00000235904	RBMS3-AS3
ENSG00000169071	ROR2
ENSG00000145832	SLC25A48
ENSG00000103154	NECAB2
ENSG00000154721	JAM2
ENSG00000162631	NTNG1
ENSG00000137766	UNC13C
ENSG00000248485	PCP4L1
ENSG00000205696	ADARB2-AS1
ENSG00000180777	ANKRD30B
ENSG00000187123	LYPD6
ENSG00000153162	BMP6
ENSG00000164099	PRSS12
ENSG00000070601	FRMPD1
ENSG00000162733	DDR2
ENSG00000162630	B3GALT2
ENSG00000198682	PAPSS2
ENSG00000183578	TNFAIP8L3
ENSG00000226903	LINC00354
ENSG00000180440	SERTM1
ENSG00000065717	TLE2
ENSG00000187498	COL4A1
ENSG00000228918	LINC01344
ENSG00000166268	MYRFL
ENSG00000104044	OCA2
ENSG00000203506	RBMS3-AS2
ENSG00000101938	CHRDL1
ENSG00000104332	SFRP1
ENSG00000223351	ZNF385D-AS2
ENSG00000131620	ANO1
ENSG00000213578	CPLX3
ENSG00000147234	FRMPD3
ENSG00000144355	DLX1
ENSG00000147571	CRH
ENSG00000126010	GRPR
ENSG00000182968	SOX1
ENSG00000171303	KCNK3
ENSG00000115361	ACADL
ENSG00000101438	SLC32A1
ENSG00000113396	SLC27A6
ENSG00000157570	TSPAN18
ENSG00000112139	MDGA1
ENSG00000081052	COL4A4
ENSG00000144354	CDCA7
ENSG00000120875	DUSP4
ENSG00000138829	FBN2
ENSG00000173376	NDNF
ENSG00000183379	SYNDIG1L
ENSG00000164440	TXLNB
ENSG00000253549	CA3-AS1
ENSG00000136231	IGF2BP3
ENSG00000173157	ADAMTS20
ENSG00000241563	CORT
ENSG00000145248	SLC10A4
ENSG00000092377	TBL1Y
ENSG00000069018	TRPC7
ENSG00000205002	AARD
ENSG00000152785	BMP3
ENSG00000140557	ST8SIA2
ENSG00000115594	IL1R1
ENSG00000196767	POU3F4
ENSG00000217236	SP9
ENSG00000229415	SFTA3
ENSG00000181104	F2R
ENSG00000188386	PPP3R2
ENSG00000095777	MYO3A
ENSG00000204250	LINC00587
ENSG00000166828	SCNN1G
ENSG00000226506	AC007463.2
ENSG00000136352	NKX2-1
ENSG00000140506	LMAN1L
ENSG00000142273	CBLC
ENSG00000197256	KANK2
ENSG00000118513	MYB
ENSG00000145826	LECT2
ENSG00000137571	SLCO5A1
ENSG00000225988	LAMP5-AS1
ENSG00000163421	PROK2
ENSG00000188778	ADRB3
ENSG00000117013	KCNQ4
ENSG00000124818	OPN5
ENSG00000105880	DLX5
ENSG00000236242	MYO16-AS1
ENSG00000229740	U91324.1
ENSG00000135577	NMBR
ENSG00000232606	LINC01412
ENSG00000006377	DLX6
ENSG00000137252	HCRTR2
ENSG00000164879	CA3
ENSG00000168081	PNOC
ENSG00000171596	NMUR1
ENSG00000164651	SP8
ENSG00000166426	CRABP1
ENSG00000147869	CER1
ENSG00000168811	IL12A
ENSG00000166148	AVPR1A
ENSG00000280809	LINC00836
ENSG00000230737	AC106870.1
ENSG00000248801	C8orf34-AS1
ENSG00000110660	SLC35F2
ENSG00000119973	PRLHR
ENSG00000001617	SEMA3F
ENSG00000164251	F2RL1
ENSG00000166741	NNMT
ENSG00000147613	PSKH2
ENSG00000165349	SLC7A3
ENSG00000224514	LINC00620
ENSG00000163518	FCRL4
ENSG00000096433	ITPR3
ENSG00000174348	PODN
ENSG00000146674	IGFBP3
ENSG00000169154	GOT1L1
ENSG00000163273	NPPC
ENSG00000113083	LOX
ENSG00000159248	GJD2
ENSG00000228262	LINC01320
ENSG00000205863	C1QTNF9B
ENSG00000168743	NPNT
ENSG00000198759	EGFL6
ENSG00000231453	LINC01305
ENSG00000182798	MAGEB17
ENSG00000120659	TNFSF11
ENSG00000232790	LINC01162
ENSG00000101327	PDYN
ENSG00000142173	COL6A2
ENSG00000004846	ABCB5
ENSG00000183908	LRRC55
ENSG00000010030	ETV7
ENSG00000228812	LAMA5-AS1
ENSG00000143341	HMCN1
ENSG00000224057	EGFR-AS1
ENSG00000179930	ZNF648
ENSG00000129991	TNNI3
ENSG00000182223	ZAR1
ENSG00000180269	GPR139
ENSG00000121764	HCRTR1
ENSG00000235593	RBMS3-AS1
ENSG00000204175	GPRIN2
ENSG00000109758	HGFAC
ENSG00000242370	KCNAB1-AS1
ENSG00000105672	ETV2
ENSG00000185652	NTF3
ENSG00000136327	NKX2-8
ENSG00000101230	ISM1
ENSG00000254636	ARMS2
ENSG00000147257	GPC3
ENSG00000235785	AL109767.1
ENSG00000130173	ANGPTL8
ENSG00000012504	NR1H4
ENSG00000108821	COL1A1
ENSG00000254573	AP004550.1

## Sheet: Inh PVALB
ENSG	SYMBOL
ENSG00000122584	NXPH1
ENSG00000151136	BTBD11
ENSG00000203727	SAMD5
ENSG00000029534	ANK1
ENSG00000106714	CNTNAP3
ENSG00000110693	SOX6
ENSG00000128683	GAD1
ENSG00000182836	PLCXD3
ENSG00000041515	MYO16
ENSG00000140470	ADAMTS17
ENSG00000167306	MYO5B
ENSG00000133107	TRPC4
ENSG00000154529	CNTNAP3B
ENSG00000136750	GAD2
ENSG00000170745	KCNS3
ENSG00000188730	VWC2
ENSG00000151789	ZNF385D
ENSG00000155897	ADCY8
ENSG00000009694	TENM1
ENSG00000181234	TMEM132C
ENSG00000124813	RUNX2
ENSG00000151812	SLC35F4
ENSG00000188158	NHS
ENSG00000144596	GRIP2
ENSG00000163873	GRIK3
ENSG00000112964	GHR
ENSG00000113532	ST8SIA4
ENSG00000137573	SULF1
ENSG00000150556	LYPD6B
ENSG00000011105	TSPAN9
ENSG00000128641	MYO1B
ENSG00000006128	TAC1
ENSG00000100362	PVALB
ENSG00000170396	ZNF804A
ENSG00000142149	HUNK
ENSG00000215475	SIAH3
ENSG00000187123	LYPD6
ENSG00000146555	SDK1
ENSG00000168993	CPLX1
ENSG00000106852	LHX6
ENSG00000095713	CRTAC1
ENSG00000137393	RNF144B
ENSG00000057657	PRDM1
ENSG00000144152	FBLN7
ENSG00000157193	LRP8
ENSG00000116329	OPRD1
ENSG00000231538	DPP10-AS3
ENSG00000218336	TENM3
ENSG00000081138	CDH7
ENSG00000170049	KCNAB3
ENSG00000143248	RGS5
ENSG00000120549	KIAA1217
ENSG00000115353	TACR1
ENSG00000155974	GRIP1
ENSG00000004848	ARX
ENSG00000091137	SLC26A4
ENSG00000166006	KCNC2
ENSG00000007402	CACNA2D2
ENSG00000178568	ERBB4
ENSG00000042813	ZPBP
ENSG00000261520	DLGAP1-AS5
ENSG00000002587	HS3ST1
ENSG00000226903	LINC00354
ENSG00000174948	GPR149
ENSG00000133110	POSTN
ENSG00000147041	SYTL5
ENSG00000153012	LGI2
ENSG00000135083	CCNJL
ENSG00000122025	FLT3
ENSG00000138678	GPAT3
ENSG00000166268	MYRFL
ENSG00000175497	DPP10
ENSG00000162494	LRRC38
ENSG00000115361	ACADL
ENSG00000148680	HTR7
ENSG00000019991	HGF
ENSG00000213626	LBH
ENSG00000231824	AKAIN1
ENSG00000122735	DNAI1
ENSG00000134259	NGF
ENSG00000203867	RBM20
ENSG00000145708	CRHBP
ENSG00000145681	HAPLN1
ENSG00000236671	PRKG1-AS1
ENSG00000158555	GDPD5
ENSG00000185133	INPP5J
ENSG00000119283	TRIM67
ENSG00000130707	ASS1
ENSG00000131620	ANO1
ENSG00000071909	MYO3B
ENSG00000115963	RND3
ENSG00000225542	ZNF385D-AS1
ENSG00000138653	NDST4
ENSG00000101438	SLC32A1
ENSG00000181031	RPH3AL
ENSG00000154736	ADAMTS5
ENSG00000235532	LINC00402
ENSG00000236242	MYO16-AS1
ENSG00000152595	MEPE
ENSG00000163273	NPPC
ENSG00000112562	SMOC2
ENSG00000148704	VAX1
ENSG00000002745	WNT16
ENSG00000145861	C1QTNF2
ENSG00000188729	OSTN
ENSG00000223351	ZNF385D-AS2
ENSG00000157766	ACAN
ENSG00000168743	NPNT
ENSG00000165731	RET
ENSG00000185519	FAM131C
ENSG00000066279	ASPM
ENSG00000224940	PRRT4
ENSG00000148357	HMCN2
ENSG00000217236	SP9
ENSG00000189127	ANKRD34B
ENSG00000204291	COL15A1
ENSG00000006377	DLX6
ENSG00000159248	GJD2
ENSG00000164690	SHH
ENSG00000156427	FGF18
ENSG00000165066	NKX6-3
ENSG00000166106	ADAMTS15
ENSG00000144354	CDCA7
ENSG00000231453	LINC01305
ENSG00000189238	LINC00943
ENSG00000204928	GRXCR2
ENSG00000167346	MMP26
ENSG00000236678	LINC00347
ENSG00000236708	AC073316.1
ENSG00000164591	MYOZ3
ENSG00000185739	SRL
ENSG00000196549	MME
ENSG00000235717	DPP10-AS2
ENSG00000183691	NOG
ENSG00000224729	PCOLCE-AS1
ENSG00000173868	PHOSPHO1
ENSG00000157884	CIB4
ENSG00000134363	FST
ENSG00000138795	LEF1
ENSG00000029559	IBSP
ENSG00000267636	AC008992.1
ENSG00000176170	SPHK1
ENSG00000242370	KCNAB1-AS1
ENSG00000215397	SCRT2
ENSG00000228334	AC024028.1
ENSG00000232913	PLCE1-AS2
ENSG00000232490	OSBPL10-AS1
ENSG00000170279	C7orf33
ENSG00000124818	OPN5
ENSG00000215644	GCGR
ENSG00000236106	AC010729.2
ENSG00000187012	LINC00207
ENSG00000039537	C6
ENSG00000142910	TINAGL1
ENSG00000138347	MYPN
ENSG00000237412	PRSS56
ENSG00000130528	HRC
ENSG00000164220	F2RL2
ENSG00000251359	WWC2-AS2
ENSG00000256128	LINC00944
ENSG00000237477	AC093911.1
ENSG00000268894	PLCE1-AS1
ENSG00000204335	SP5
ENSG00000167332	OR51E2
ENSG00000234474	MIR3663HG
ENSG00000230020	NHS-AS1
ENSG00000230126	FGF12-AS2
ENSG00000158901	WFDC8
ENSG00000233308	OSTN-AS1
ENSG00000183463	URAD
ENSG00000226604	PAPPA-AS2
ENSG00000228272	AC106874.1
ENSG00000240666	MME-AS1
ENSG00000108242	CYP2C18
ENSG00000224821	COL4A2-AS2
ENSG00000100065	CARD10

## Sheet: Inh SST
ENSG	SYMBOL
ENSG00000122584	NXPH1
ENSG00000171189	GRIK1
ENSG00000110693	SOX6
ENSG00000163630	SYNPR
ENSG00000163873	GRIK3
ENSG00000114805	PLCH1
ENSG00000162849	KIF26B
ENSG00000198785	GRIN3A
ENSG00000185052	SLC24A3
ENSG00000102290	PCDH11X
ENSG00000128683	GAD1
ENSG00000116729	WLS
ENSG00000188803	SHISA6
ENSG00000177425	PAWR
ENSG00000009694	TENM1
ENSG00000120549	KIAA1217
ENSG00000121297	TSHZ3
ENSG00000122025	FLT3
ENSG00000144642	RBMS3
ENSG00000157005	SST
ENSG00000188517	COL25A1
ENSG00000218336	TENM3
ENSG00000029534	ANK1
ENSG00000185008	ROBO2
ENSG00000107105	ELAVL2
ENSG00000206579	XKR4
ENSG00000172159	FRMD3
ENSG00000099139	PCSK5
ENSG00000178573	MAF
ENSG00000157193	LRP8
ENSG00000164512	ANKRD55
ENSG00000167306	MYO5B
ENSG00000133107	TRPC4
ENSG00000082293	COL19A1
ENSG00000113396	SLC27A6
ENSG00000081138	CDH7
ENSG00000158089	GALNT14
ENSG00000106852	LHX6
ENSG00000144596	GRIP2
ENSG00000005059	MCUB
ENSG00000169213	RAB3B
ENSG00000138829	FBN2
ENSG00000203727	SAMD5
ENSG00000225968	ELFN1
ENSG00000057657	PRDM1
ENSG00000160293	VAV2
ENSG00000144227	NXPH2
ENSG00000124191	TOX2
ENSG00000072657	TRHDE
ENSG00000181072	CHRM2
ENSG00000102554	KLF5
ENSG00000082482	KCNK2
ENSG00000147041	SYTL5
ENSG00000170293	CMTM8
ENSG00000004848	ARX
ENSG00000213949	ITGA1
ENSG00000155011	DKK2
ENSG00000119283	TRIM67
ENSG00000109255	NMU
ENSG00000215475	SIAH3
ENSG00000204103	MAFB
ENSG00000099715	PCDH11Y
ENSG00000146374	RSPO3
ENSG00000182118	FAM89A
ENSG00000267659	LINC01482
ENSG00000006128	TAC1
ENSG00000011465	DCN
ENSG00000144355	DLX1
ENSG00000151617	EDNRA
ENSG00000115155	OTOF
ENSG00000115616	SLC9A2
ENSG00000145708	CRHBP
ENSG00000007062	PROM1
ENSG00000112414	ADGRG6
ENSG00000173157	ADAMTS20
ENSG00000211772	TRBC2
ENSG00000120457	KCNJ5
ENSG00000179520	SLC17A8
ENSG00000163440	PDCL2
ENSG00000242428	C3orf67-AS1
ENSG00000089250	NOS1
ENSG00000168081	PNOC
ENSG00000108950	FAM20A
ENSG00000138653	NDST4
ENSG00000007402	CACNA2D2
ENSG00000134198	TSPAN2
ENSG00000130751	NPAS1
ENSG00000248197	LINC00290
ENSG00000168079	SCARA5
ENSG00000142494	SLC47A1
ENSG00000279847	C8orf87
ENSG00000246662	LINC00535
ENSG00000038945	MSR1
ENSG00000196549	MME
ENSG00000095596	CYP26A1
ENSG00000148704	VAX1
ENSG00000069018	TRPC7
ENSG00000241767	LINC01324
ENSG00000188386	PPP3R2
ENSG00000147036	LANCL3
ENSG00000181195	PENK
ENSG00000134259	NGF
ENSG00000174680	GRIK1-AS1
ENSG00000181634	TNFSF15
ENSG00000164120	HPGD
ENSG00000135253	KCP
ENSG00000188107	EYS
ENSG00000164283	ESM1
ENSG00000251450	RASGRF2-AS1
ENSG00000104327	CALB1
ENSG00000162458	FBLIM1
ENSG00000186867	QRFPR
ENSG00000023445	BIRC3
ENSG00000178803	ADORA2A-AS1
ENSG00000241563	CORT
ENSG00000176887	SOX11
ENSG00000164690	SHH
ENSG00000182968	SOX1
ENSG00000154736	ADAMTS5
ENSG00000115844	DLX2
ENSG00000138798	EGF
ENSG00000122585	NPY
ENSG00000197705	KLHL14
ENSG00000113494	PRLR
ENSG00000224940	PRRT4
ENSG00000226486	LINC01035
ENSG00000105880	DLX5
ENSG00000145861	C1QTNF2
ENSG00000159708	LRRC36
ENSG00000024526	DEPDC1
ENSG00000267636	AC008992.1
ENSG00000165694	FRMD7
ENSG00000225564	LINC01492
ENSG00000183463	URAD
ENSG00000159212	CLIC6
ENSG00000150594	ADRA2A
ENSG00000177272	KCNA3
ENSG00000138347	MYPN
ENSG00000124212	PTGIS
ENSG00000189233	NUGGC
ENSG00000163331	DAPL1
ENSG00000234264	DEPDC1-AS1
ENSG00000144681	STAC
ENSG00000013588	GPRC5A
ENSG00000104237	RP1
ENSG00000107018	RLN1
ENSG00000168676	KCTD19
ENSG00000234474	MIR3663HG
ENSG00000188883	KLRG2
ENSG00000157884	CIB4

## Sheet: Inh TAFA1 VIP
ENSG	SYMBOL
ENSG00000231764	DLX6-AS1
ENSG00000185736	ADARB2
ENSG00000163630	SYNPR
ENSG00000247809	NR2F2-AS1
ENSG00000146648	EGFR
ENSG00000185052	SLC24A3
ENSG00000151136	BTBD11
ENSG00000165084	C8orf34
ENSG00000145824	CXCL14
ENSG00000259905	PWRN1
ENSG00000159788	RGS12
ENSG00000128683	GAD1
ENSG00000117707	PROX1
ENSG00000180287	PLD5
ENSG00000174473	GALNTL6
ENSG00000005108	THSD7A
ENSG00000124749	COL21A1
ENSG00000049192	ADAMTS6
ENSG00000172137	CALB2
ENSG00000118432	CNR1
ENSG00000272167	PROX1-AS1
ENSG00000172572	PDE3A
ENSG00000174453	VWC2L
ENSG00000151812	SLC35F4
ENSG00000017427	IGF1
ENSG00000120907	ADRA1A
ENSG00000162687	KCNT2
ENSG00000260232	PWRN4
ENSG00000146469	VIP
ENSG00000101958	GLRA2
ENSG00000057294	PKP2
ENSG00000088756	ARHGAP28
ENSG00000145832	SLC25A48
ENSG00000174948	GPR149
ENSG00000168843	FSTL5
ENSG00000179796	LRRC3B
ENSG00000164512	ANKRD55
ENSG00000134533	RERG
ENSG00000053747	LAMA3
ENSG00000171951	SCG2
ENSG00000175344	CHRNA7
ENSG00000170214	ADRA1B
ENSG00000168032	ENTPD3
ENSG00000188042	ARL4C
ENSG00000150556	LYPD6B
ENSG00000185551	NR2F2
ENSG00000138193	PLCE1
ENSG00000229205	LINC00200
ENSG00000122477	LRRC39
ENSG00000144229	THSD7B
ENSG00000166863	TAC3
ENSG00000145194	ECE2
ENSG00000135824	RGS8
ENSG00000146477	SLC22A3
ENSG00000117009	KMO
ENSG00000224116	INHBA-AS1
ENSG00000150722	PPP1R1C
ENSG00000105464	GRIN2D
ENSG00000205696	ADARB2-AS1
ENSG00000225968	ELFN1
ENSG00000154065	ANKRD29
ENSG00000063015	SEZ6
ENSG00000137571	SLCO5A1
ENSG00000113389	NPR3
ENSG00000144355	DLX1
ENSG00000234965	SHISA8
ENSG00000245832	MIR4300HG
ENSG00000072182	ASIC4
ENSG00000172380	GNG12
ENSG00000120903	CHRNA2
ENSG00000138764	CCNG2
ENSG00000154783	FGD5
ENSG00000145703	IQGAP2
ENSG00000130751	NPAS1
ENSG00000154188	ANGPT1
ENSG00000147041	SYTL5
ENSG00000110975	SYT10
ENSG00000147234	FRMPD3
ENSG00000147246	HTR2C
ENSG00000142494	SLC47A1
ENSG00000180777	ANKRD30B
ENSG00000256870	SLC5A8
ENSG00000241359	SYNPR-AS1
ENSG00000145248	SLC10A4
ENSG00000248197	LINC00290
ENSG00000112333	NR2E1
ENSG00000206432	TMEM200C
ENSG00000147571	CRH
ENSG00000103154	NECAB2
ENSG00000115963	RND3
ENSG00000140563	MCTP2
ENSG00000087494	PTHLH
ENSG00000143171	RXRG
ENSG00000153012	LGI2
ENSG00000149451	ADAM33
ENSG00000138653	NDST4
ENSG00000143333	RGS16
ENSG00000115616	SLC9A2
ENSG00000100473	COCH
ENSG00000226939	AC062021.1
ENSG00000131620	ANO1
ENSG00000248801	C8orf34-AS1
ENSG00000122420	PTGFR
ENSG00000101180	HRH3
ENSG00000154175	ABI3BP
ENSG00000050555	LAMC3
ENSG00000147434	CHRNA6
ENSG00000101438	SLC32A1
ENSG00000228495	LINC01013
ENSG00000062096	ARSF
ENSG00000196767	POU3F4
ENSG00000175274	TP53I11
ENSG00000224944	CASC6
ENSG00000142449	FBN3
ENSG00000102755	FLT1
ENSG00000189184	PCDH18
ENSG00000147432	CHRNB3
ENSG00000116962	NID1
ENSG00000183873	SCN5A
ENSG00000178342	KCNG2
ENSG00000080293	SCTR
ENSG00000105880	DLX5
ENSG00000119411	BSPRY
ENSG00000164651	SP8
ENSG00000249378	LINC01060
ENSG00000140557	ST8SIA2
ENSG00000119973	PRLHR
ENSG00000148734	NPFFR1
ENSG00000162552	WNT4
ENSG00000174371	EXO1
ENSG00000102924	CBLN1
ENSG00000109758	HGFAC
ENSG00000164694	FNDC1
ENSG00000074771	NOX3
ENSG00000147573	TRIM55
ENSG00000231213	PLSCR5
ENSG00000175147	TMEM51-AS1
ENSG00000259518	LINC01583
ENSG00000198759	EGFL6
ENSG00000004846	ABCB5
ENSG00000081985	IL12RB2
ENSG00000168081	PNOC
ENSG00000166265	CYYR1
ENSG00000168079	SCARA5
ENSG00000126010	GRPR
ENSG00000147570	DNAJC5B
ENSG00000146285	SCML4
ENSG00000232790	LINC01162
ENSG00000225174	OSTM1-AS1
ENSG00000272398	CD24
ENSG00000265944	LINC01387
ENSG00000136231	IGF2BP3
ENSG00000236708	AC073316.1
ENSG00000115461	IGFBP5
ENSG00000105717	PBX4
ENSG00000173376	NDNF
ENSG00000006377	DLX6
ENSG00000188334	BSPH1
ENSG00000188848	BEND4
ENSG00000103546	SLC6A2
ENSG00000183742	MACC1
ENSG00000179813	FAM216B
ENSG00000124882	EREG
ENSG00000158816	VWA5B1
ENSG00000185652	NTF3
ENSG00000115844	DLX2
ENSG00000134198	TSPAN2
ENSG00000148357	HMCN2
ENSG00000112562	SMOC2
ENSG00000185739	SRL
ENSG00000145888	GLRA1
ENSG00000182379	NXPH4
ENSG00000016402	IL20RA
ENSG00000224940	PRRT4
ENSG00000135218	CD36
ENSG00000177519	RPRM
ENSG00000174460	ZCCHC12
ENSG00000146530	VWDE
ENSG00000178457	LINC00314
ENSG00000126733	DACH2
ENSG00000079689	SCGN
ENSG00000215045	GRID2IP
ENSG00000278923	AP005242.1
ENSG00000153976	HS3ST3A1
ENSG00000182223	ZAR1
ENSG00000162595	DIRAS3
ENSG00000107159	CA9
ENSG00000100065	CARD10
ENSG00000174348	PODN
ENSG00000145506	NKD2
ENSG00000185823	NPAP1
ENSG00000131979	GCH1
ENSG00000205078	SYCE1L
ENSG00000102048	ASB9
ENSG00000197769	MAP1LC3C
ENSG00000213694	S1PR3
ENSG00000164708	PGAM2
ENSG00000279261	AL360294.1
ENSG00000167210	LOXHD1
ENSG00000154451	GBP5
ENSG00000156234	CXCL13
ENSG00000092054	MYH7
ENSG00000148488	ST8SIA6
ENSG00000109321	AREG
ENSG00000228334	AC024028.1
ENSG00000104899	AMH
ENSG00000258710	LINC01193
ENSG00000006638	TBXA2R
ENSG00000066735	KIF26A
ENSG00000227610	FRMPD3-AS1
ENSG00000229131	AC016710.1
ENSG00000198670	LPA
ENSG00000266554	LINC01443
ENSG00000178150	ZNF114
ENSG00000151632	AKR1C2
ENSG00000103534	TMC5
ENSG00000234962	LINC00700
ENSG00000158022	TRIM63
ENSG00000259134	LINC00924
ENSG00000237560	LINC01497
ENSG00000236751	LINC01186
ENSG00000166664	CHRFAM7A
ENSG00000075643	MOCOS
ENSG00000105655	ISYNA1
ENSG00000234223	AC003988.1
ENSG00000247213	LINC01498
ENSG00000172828	CES3
ENSG00000111886	GABRR2
ENSG00000268894	PLCE1-AS1
ENSG00000004776	HSPB6
ENSG00000112164	GLP1R
ENSG00000184058	TBX1
ENSG00000011465	DCN
ENSG00000224057	EGFR-AS1
ENSG00000101230	ISM1
ENSG00000133636	NTS
ENSG00000149516	MS4A3
ENSG00000183379	SYNDIG1L
ENSG00000138622	HCN4
ENSG00000167011	NAT16
ENSG00000123496	IL13RA2
ENSG00000232913	PLCE1-AS2
ENSG00000226808	LINC00840
ENSG00000115604	IL18R1
ENSG00000260551	PWRN2
ENSG00000145826	LECT2
ENSG00000166736	HTR3A
ENSG00000173918	C1QTNF1
ENSG00000230313	HCG24
ENSG00000165349	SLC7A3
ENSG00000177138	FAM9B
ENSG00000118231	CRYGD
ENSG00000181195	PENK
ENSG00000204928	GRXCR2
ENSG00000205863	C1QTNF9B
ENSG00000206538	VGLL3
ENSG00000152779	SLC16A12
ENSG00000012504	NR1H4
ENSG00000233304	LINC01346
ENSG00000129451	KLK10
ENSG00000203995	ZYG11A
ENSG00000242419	PCDHGC4
ENSG00000166148	AVPR1A
ENSG00000142273	CBLC
ENSG00000171596	NMUR1
ENSG00000121764	HCRTR1
ENSG00000233554	B4GALT1-AS1
ENSG00000174990	CA5A
ENSG00000151577	DRD3

## Sheet: Microglia
ENSG	SYMBOL
ENSG00000107099	DOCK8
ENSG00000077420	APBB1IP
ENSG00000059377	TBXAS1
ENSG00000138639	ARHGAP24
ENSG00000081237	PTPRC
ENSG00000042980	ADAM28
ENSG00000075884	ARHGAP15
ENSG00000168918	INPP5D
ENSG00000137491	SLCO2B1
ENSG00000165025	SYK
ENSG00000019582	CD74
ENSG00000182578	CSF1R
ENSG00000159216	RUNX1
ENSG00000125730	C3
ENSG00000134516	DOCK2
ENSG00000173068	BNC2
ENSG00000073849	ST6GAL1
ENSG00000162946	DISC1
ENSG00000104043	ATP8B4
ENSG00000254087	LYN
ENSG00000107719	PALD1
ENSG00000067066	SP100
ENSG00000106034	CPED1
ENSG00000125257	ABCC4
ENSG00000087253	LPCAT2
ENSG00000163513	TGFBR2
ENSG00000095585	BLNK
ENSG00000136250	AOAH
ENSG00000079215	SLC1A3
ENSG00000163694	RBM47
ENSG00000185811	IKZF1
ENSG00000151702	FLI1
ENSG00000139679	LPAR6
ENSG00000145685	LHFPL2
ENSG00000175899	A2M
ENSG00000169313	P2RY12
ENSG00000280560	LINC01374
ENSG00000129667	RHBDF2
ENSG00000138185	ENTPD1
ENSG00000112799	LY86
ENSG00000026297	RNASET2
ENSG00000173369	C1QB
ENSG00000128815	WDFY4
ENSG00000155307	SAMSN1
ENSG00000185650	ZFP36L1
ENSG00000137462	TLR2
ENSG00000141506	PIK3R5
ENSG00000168329	CX3CR1
ENSG00000140836	ZFHX3
ENSG00000171310	CHST11
ENSG00000153208	MERTK
ENSG00000198879	SFMBT2
ENSG00000100599	RIN3
ENSG00000163219	ARHGAP25
ENSG00000165168	CYBB
ENSG00000105967	TFEC
ENSG00000106799	TGFBR1
ENSG00000196369	SRGAP2B
ENSG00000170776	AKAP13
ENSG00000128573	FOXP2
ENSG00000138756	BMP2K
ENSG00000163565	IFI16
ENSG00000101096	NFATC2
ENSG00000136205	TNS3
ENSG00000090376	IRAK3
ENSG00000196782	MAML3
ENSG00000146192	FGD2
ENSG00000197943	PLCG2
ENSG00000204287	HLA-DRA
ENSG00000124782	RREB1
ENSG00000051523	CYBA
ENSG00000198771	RCSD1
ENSG00000155629	PIK3AP1
ENSG00000266028	SRGAP2
ENSG00000109794	FAM149A
ENSG00000123104	ITPR2
ENSG00000130203	APOE
ENSG00000184384	MAML2
ENSG00000182601	HS3ST4
ENSG00000196126	HLA-DRB1
ENSG00000121895	TMEM156
ENSG00000178573	MAF
ENSG00000143119	CD53
ENSG00000114013	CD86
ENSG00000140678	ITGAX
ENSG00000012779	ALOX5
ENSG00000173372	C1QA
ENSG00000027697	IFNGR1
ENSG00000005020	SKAP2
ENSG00000142583	SLC2A5
ENSG00000152518	ZFP36L2
ENSG00000073331	ALPK1
ENSG00000166710	B2M
ENSG00000139132	FGD4
ENSG00000118785	SPP1
ENSG00000148908	RGS10
ENSG00000131724	IL13RA1
ENSG00000071073	MGAT4A
ENSG00000140548	ZNF710
ENSG00000119535	CSF3R
ENSG00000110077	MS4A6A
ENSG00000150782	IL18
ENSG00000171659	GPR34
ENSG00000047648	ARHGAP6
ENSG00000180353	HCLS1
ENSG00000101336	HCK
ENSG00000106066	CPVL
ENSG00000135838	NPL
ENSG00000120594	PLXDC2
ENSG00000113532	ST8SIA4
ENSG00000142347	MYO1F
ENSG00000273749	CYFIP1
ENSG00000168461	RAB31
ENSG00000156273	BACH1
ENSG00000148429	USP6NL
ENSG00000074706	IPCEF1
ENSG00000184060	ADAP2
ENSG00000105339	DENND3
ENSG00000122862	SRGN
ENSG00000198223	CSF2RA
ENSG00000181804	SLC9A9
ENSG00000169896	ITGAM
ENSG00000128805	ARHGAP22
ENSG00000171943	SRGAP2C
ENSG00000053918	KCNQ1
ENSG00000116711	PLA2G4A
ENSG00000038945	MSR1
ENSG00000124126	PREX1
ENSG00000160219	GAB3
ENSG00000174125	TLR1
ENSG00000123338	NCKAP1L
ENSG00000173193	PARP14
ENSG00000139083	ETV6
ENSG00000147202	DIAPH2
ENSG00000151491	EPS8
ENSG00000138119	MYOF
ENSG00000228340	MIR646HG
ENSG00000102445	RUBCNL
ENSG00000179583	CIITA
ENSG00000162511	LAPTM5
ENSG00000114450	GNB4
ENSG00000109861	CTSC
ENSG00000011600	TYROBP
ENSG00000130066	SAT1
ENSG00000161791	FMNL3
ENSG00000147251	DOCK11
ENSG00000134352	IL6ST
ENSG00000155926	SLA
ENSG00000196935	SRGAP1
ENSG00000172243	CLEC7A
ENSG00000065413	ANKRD44
ENSG00000154330	PGM5
ENSG00000172340	SUCLG2
ENSG00000124813	RUNX2
ENSG00000170458	CD14
ENSG00000118308	LRMP
ENSG00000153551	CMTM7
ENSG00000066294	CD84
ENSG00000177663	IL17RA
ENSG00000145390	USP53
ENSG00000251442	LINC01094
ENSG00000197329	PELI1
ENSG00000154237	LRRK1
ENSG00000155659	VSIG4
ENSG00000137642	SORL1
ENSG00000135540	NHSL1
ENSG00000100647	SUSD6
ENSG00000152315	KCNK13
ENSG00000006747	SCIN
ENSG00000260314	MRC1
ENSG00000033867	SLC4A7
ENSG00000150337	FCGR1A
ENSG00000018280	SLC11A1
ENSG00000143226	FCGR2A
ENSG00000121281	ADCY7
ENSG00000231389	HLA-DPA1
ENSG00000236963	LINC01141
ENSG00000159189	C1QC
ENSG00000198286	CARD11
ENSG00000096060	FKBP5
ENSG00000115919	KYNU
ENSG00000181631	P2RY13
ENSG00000204592	HLA-E
ENSG00000053254	FOXN3
ENSG00000125089	SH3TC1
ENSG00000173926	MARCH3
ENSG00000043462	LCP2
ENSG00000166927	MS4A7
ENSG00000203747	FCGR3A
ENSG00000027075	PRKCH
ENSG00000165322	ARHGAP12
ENSG00000172985	SH3RF3
ENSG00000173391	OLR1
ENSG00000105483	CARD8
ENSG00000147065	MSN
ENSG00000174600	CMKLR1
ENSG00000132274	TRIM22
ENSG00000071051	NCK2
ENSG00000147408	CSGALNACT1
ENSG00000110934	BIN2
ENSG00000234745	HLA-B
ENSG00000132965	ALOX5AP
ENSG00000223865	HLA-DPB1
ENSG00000133106	EPSTI1
ENSG00000140968	IRF8
ENSG00000141968	VAV1
ENSG00000112343	TRIM38
ENSG00000135899	SP110
ENSG00000249464	LINC01091
ENSG00000076641	PAG1
ENSG00000159842	ABR
ENSG00000111846	GCNT2
ENSG00000133246	PRAM1
ENSG00000121933	TMIGD3
ENSG00000234906	APOC2
ENSG00000171643	S100Z
ENSG00000068305	MEF2A
ENSG00000181381	DDX60L
ENSG00000028137	TNFRSF1B
ENSG00000163106	HPGDS
ENSG00000242574	HLA-DMB
ENSG00000132530	XAF1
ENSG00000110324	IL10RA
ENSG00000184574	LPAR5
ENSG00000158869	FCER1G
ENSG00000163563	MNDA
ENSG00000010610	CD4
ENSG00000079819	EPB41L2
ENSG00000167601	AXL
ENSG00000086730	LAT2
ENSG00000095970	TREM2
ENSG00000104870	FCGRT
ENSG00000231535	LINC00278
ENSG00000100055	CYTH4
ENSG00000054611	TBC1D22A
ENSG00000136167	LCP1
ENSG00000187554	TLR5
ENSG00000160255	ITGB2
ENSG00000111348	ARHGDIB
ENSG00000110079	MS4A4A
ENSG00000090104	RGS1
ENSG00000228079	AC012368.1
ENSG00000171860	C3AR1
ENSG00000167613	LAIR1
ENSG00000241743	XACT
ENSG00000169403	PTAFR
ENSG00000145779	TNFAIP8
ENSG00000227502	LINC01268
ENSG00000164674	SYTL3
ENSG00000172296	SPTLC3
ENSG00000186818	LILRB4
ENSG00000162367	TAL1
ENSG00000077238	IL4R
ENSG00000115956	PLEK
ENSG00000159399	HK2
ENSG00000188511	C22orf34
ENSG00000275395	FCGBP
ENSG00000196209	SIRPB2
ENSG00000174130	TLR6
ENSG00000168675	LDLRAD4
ENSG00000198019	FCGR1B
ENSG00000127951	FGL2
ENSG00000138964	PARVG
ENSG00000154589	LY96
ENSG00000127084	FGD3
ENSG00000177575	CD163
ENSG00000172578	KLHL6
ENSG00000261371	PECAM1
ENSG00000010327	STAB1
ENSG00000009790	TRAF3IP3
ENSG00000204472	AIF1
ENSG00000104972	LILRB1
ENSG00000171940	ZNF217
ENSG00000025708	TYMP
ENSG00000137959	IFI44L
ENSG00000197520	FAM177B
ENSG00000204482	LST1
ENSG00000089820	ARHGAP4
ENSG00000101463	SYNDIG1
ENSG00000110876	SELPLG
ENSG00000167895	TMC8
ENSG00000271605	MILR1
ENSG00000177409	SAMD9L
ENSG00000184988	TMEM106A
ENSG00000105366	SIGLEC8
ENSG00000171115	GIMAP8
ENSG00000011028	MRC2
ENSG00000282608	ADORA3
ENSG00000169508	GPR183
ENSG00000168961	LGALS9
ENSG00000196664	TLR7
ENSG00000181481	RNF135
ENSG00000106565	TMEM176B
ENSG00000095303	PTGS1
ENSG00000157303	SUSD3
ENSG00000174123	TLR10
ENSG00000213316	LTC4S
ENSG00000173530	TNFRSF10D
ENSG00000179344	HLA-DQB1
ENSG00000136732	GYPC
ENSG00000196735	HLA-DQA1
ENSG00000242258	LINC00996
ENSG00000155465	SLC7A7
ENSG00000234705	HMGA1P4
ENSG00000258227	CLEC5A
ENSG00000118707	TGIF2
ENSG00000197992	CLEC9A
ENSG00000173198	CYSLTR1
ENSG00000010671	BTK
ENSG00000167851	CD300A
ENSG00000133574	GIMAP4
ENSG00000104894	CD37
ENSG00000003400	CASP10
ENSG00000142512	SIGLEC10
ENSG00000150681	RGS18
ENSG00000166428	PLD4
ENSG00000197093	GAL3ST4
ENSG00000163191	S100A11
ENSG00000120280	CXorf21
ENSG00000138722	MMRN1
ENSG00000168421	RHOH
ENSG00000165457	FOLR2
ENSG00000105697	HAMP
ENSG00000183549	ACSM5
ENSG00000129226	CD68
ENSG00000115165	CYTIP
ENSG00000129450	SIGLEC9
ENSG00000163823	CCR1
ENSG00000121858	TNFSF10
ENSG00000128604	IRF5
ENSG00000108798	ABI3
ENSG00000196954	CASP4
ENSG00000128512	DOCK4
ENSG00000073737	DHRS9
ENSG00000110852	CLEC2B
ENSG00000105246	EBI3
ENSG00000170891	CYTL1
ENSG00000216490	IFI30
ENSG00000007129	CEACAM21
ENSG00000114487	MORC1
ENSG00000166928	MS4A14
ENSG00000276231	PIK3R6
ENSG00000169252	ADRB2
ENSG00000122122	SASH3
ENSG00000140030	GPR65
ENSG00000228789	HCG22
ENSG00000105122	RASAL3
ENSG00000137752	CASP1
ENSG00000180448	ARHGAP45
ENSG00000230649	AC024084.1
ENSG00000183160	TMEM119
ENSG00000014257	ACPP
ENSG00000126264	HCST
ENSG00000159958	TNFRSF13C
ENSG00000227039	ITGB2-AS1
ENSG00000159618	ADGRG5
ENSG00000104903	LYL1
ENSG00000239998	LILRA2
ENSG00000152804	HHEX
ENSG00000258659	TRIM34
ENSG00000270164	LINC01480
ENSG00000105383	CD33
ENSG00000196329	GIMAP5
ENSG00000106952	TNFSF8
ENSG00000169413	RNASE6
ENSG00000164342	TLR3
ENSG00000213203	GIMAP1
ENSG00000110446	SLC15A3
ENSG00000110848	CD69
ENSG00000197249	SERPINA1
ENSG00000167261	DPEP2
ENSG00000198502	HLA-DRB5
ENSG00000161640	SIGLEC11
ENSG00000172123	SLFN12
ENSG00000152213	ARL11
ENSG00000255606	AP000439.2
ENSG00000161911	TREML1
ENSG00000091592	NLRP1
ENSG00000137841	PLCB2
ENSG00000136141	LRCH1
ENSG00000084070	SMAP2
ENSG00000184005	ST6GALNAC3
ENSG00000205784	ARRDC5
ENSG00000214787	MS4A4E
ENSG00000152766	ANKRD22
ENSG00000123095	BHLHE41
ENSG00000139832	RAB20
ENSG00000105939	ZC3HAV1
ENSG00000186517	ARHGAP30
ENSG00000116815	CD58
ENSG00000184293	CLECL1
ENSG00000055208	TAB2
ENSG00000170677	SOCS6
ENSG00000164733	CTSB
ENSG00000107263	RAPGEF1
ENSG00000011201	ANOS1
ENSG00000262352	AP005530.1
ENSG00000158517	NCF1
ENSG00000104689	TNFRSF10A
ENSG00000233429	HOTAIRM1
ENSG00000149311	ATM
ENSG00000070190	DAPP1
ENSG00000179144	GIMAP7
ENSG00000183486	MX2
ENSG00000130208	APOC1
ENSG00000180530	NRIP1
ENSG00000146090	RASGEF1C
ENSG00000198829	SUCNR1
ENSG00000161921	CXCL16
ENSG00000135363	LMO2
ENSG00000120254	MTHFD1L
ENSG00000163131	CTSS
ENSG00000196218	RYR1
ENSG00000125810	CD93
ENSG00000134207	SYT6
ENSG00000235162	C12orf75
ENSG00000173559	NABP1
ENSG00000178695	KCTD12
ENSG00000171700	RGS19
ENSG00000103490	PYCARD
ENSG00000223749	MIR503HG
ENSG00000140379	BCL2A1
ENSG00000110057	UNC93B1
ENSG00000031081	ARHGAP31
ENSG00000169385	RNASE2
ENSG00000079277	MKNK1
ENSG00000166801	FAM111A
ENSG00000115318	LOXL3
ENSG00000120690	ELF1
ENSG00000205730	ITPRIPL2
ENSG00000205336	ADGRG1
ENSG00000100292	HMOX1
ENSG00000134955	SLC37A2
ENSG00000156869	FRRS1
ENSG00000130303	BST2
ENSG00000105501	SIGLEC5
ENSG00000185477	GPRIN3
ENSG00000213719	CLIC1
ENSG00000082781	ITGB5
ENSG00000054219	LY75
ENSG00000078579	FGF20
ENSG00000023892	DEF6
ENSG00000125538	IL1B
ENSG00000104974	LILRA1
ENSG00000086062	B4GALT1
ENSG00000119686	FLVCR2
ENSG00000111321	LTBR
ENSG00000137393	RNF144B
ENSG00000116701	NCF2
ENSG00000100365	NCF4
ENSG00000109323	MANBA
ENSG00000145936	KCNMB1
ENSG00000175567	UCP2
ENSG00000197629	MPEG1
ENSG00000042493	CAPG
ENSG00000137834	SMAD6
ENSG00000105329	TGFB1
ENSG00000129534	MIS18BP1
ENSG00000106560	GIMAP2
ENSG00000173083	HPSE
ENSG00000154309	DISP1
ENSG00000005844	ITGAL
ENSG00000089127	OAS1
ENSG00000130429	ARPC1B
ENSG00000077549	CAPZB
ENSG00000101974	ATP11C
ENSG00000152270	PDE3B
ENSG00000079950	STX7
ENSG00000185404	SP140L
ENSG00000150048	CLEC1A
ENSG00000197471	SPN
ENSG00000143924	EML4
ENSG00000171631	P2RY6
ENSG00000277224	HIST1H2BF
ENSG00000108405	P2RX1
ENSG00000171051	FPR1
ENSG00000130300	PLVAP
ENSG00000102699	PARP4
ENSG00000177885	GRB2
ENSG00000002586	CD99
ENSG00000205413	SAMD9
ENSG00000213654	GPSM3
ENSG00000158195	WASF2
ENSG00000176659	C20orf197
ENSG00000171608	PIK3CD
ENSG00000066336	SPI1
ENSG00000229140	CCDC26
ENSG00000152953	STK32B
ENSG00000234380	LINC01426
ENSG00000000938	FGR
ENSG00000136869	TLR4
ENSG00000116774	OLFML3
ENSG00000123094	RASSF8
ENSG00000168995	SIGLEC7
ENSG00000152818	UTRN
ENSG00000170006	TMEM154
ENSG00000176597	B3GNT5
ENSG00000135604	STX11
ENSG00000138496	PARP9
ENSG00000187912	CLEC17A
ENSG00000162745	OLFML2B
ENSG00000069493	CLEC2D
ENSG00000175538	KCNE3
ENSG00000273802	HIST1H2BG
ENSG00000087266	SH3BP2
ENSG00000105851	PIK3CG
ENSG00000180573	HIST1H2AC
ENSG00000107968	MAP3K8
ENSG00000239961	LILRA4
ENSG00000102034	ELF4
ENSG00000152229	PSTPIP2
ENSG00000106991	ENG
ENSG00000105281	SLC1A5
ENSG00000213445	SIPA1
ENSG00000036565	SLC18A1
ENSG00000180233	ZNRF2
ENSG00000100368	CSF2RB
ENSG00000140853	NLRC5
ENSG00000160712	IL6R
ENSG00000185215	TNFAIP2
ENSG00000166926	MS4A6E
ENSG00000158813	EDA
ENSG00000184584	TMEM173
ENSG00000129465	RIPK3
ENSG00000087589	CASS4
ENSG00000172716	SLFN11
ENSG00000204257	HLA-DMA
ENSG00000172493	AFF1
ENSG00000188313	PLSCR1
ENSG00000105609	LILRB5
ENSG00000132357	CARD6
ENSG00000133789	SWAP70
ENSG00000117676	RPS6KA1
ENSG00000072694	FCGR2B
ENSG00000162711	NLRP3
ENSG00000169756	LIMS1
ENSG00000100311	PDGFB
ENSG00000137757	CASP5
ENSG00000163932	PRKCD
ENSG00000140749	IGSF6
ENSG00000254415	SIGLEC14
ENSG00000186047	DLEU7
ENSG00000125772	GPCPD1
ENSG00000131042	LILRB2
ENSG00000143641	GALNT2
ENSG00000128016	ZFP36
ENSG00000134061	CD180
ENSG00000133561	GIMAP6
ENSG00000100060	MFNG
ENSG00000168404	MLKL
ENSG00000109667	SLC2A9
ENSG00000241399	CD302
ENSG00000117154	IGSF21
ENSG00000156127	BATF
ENSG00000235568	NFAM1
ENSG00000132744	ACY3
ENSG00000120457	KCNJ5
ENSG00000146112	PPP1R18
ENSG00000137965	IFI44
ENSG00000131196	NFATC1
ENSG00000135378	PRRG4
ENSG00000163840	DTX3L
ENSG00000170542	SERPINB9
ENSG00000101577	LPIN2
ENSG00000175857	GAPT
ENSG00000129675	ARHGEF6
ENSG00000238033	AC002480.2
ENSG00000004948	CALCR
ENSG00000101670	LIPG
ENSG00000163220	S100A9
ENSG00000205744	DENND1C
ENSG00000197503	LINC00477
ENSG00000153071	DAB2
ENSG00000100280	AP1B1
ENSG00000171729	TMEM51
ENSG00000108219	TSPAN14
ENSG00000020633	RUNX3
ENSG00000125900	SIRPD
ENSG00000118503	TNFAIP3
ENSG00000124151	NCOA3
ENSG00000171812	COL8A2
ENSG00000137936	BCAR3
ENSG00000079335	CDC14A
ENSG00000103187	COTL1
ENSG00000136161	RCBTB2
ENSG00000272196	HIST2H2AA4
ENSG00000107562	CXCL12
ENSG00000120889	TNFRSF10B
ENSG00000124762	CDKN1A
ENSG00000119900	OGFRL1
ENSG00000165078	CPA6
ENSG00000204525	HLA-C
ENSG00000182557	SPNS3
ENSG00000205542	TMSB4X
ENSG00000261210	CLEC19A
ENSG00000226159	LINC01375
ENSG00000137331	IER3
ENSG00000140455	USP3
ENSG00000173821	RNF213
ENSG00000114251	WNT5A
ENSG00000116991	SIPA1L2
ENSG00000148175	STOM
ENSG00000136111	TBC1D4
ENSG00000180340	FZD2
ENSG00000101347	SAMHD1
ENSG00000253298	AC008703.1
ENSG00000101160	CTSZ
ENSG00000184454	NCMAP
ENSG00000110719	TCIRG1
ENSG00000057252	SOAT1
ENSG00000115325	DOK1
ENSG00000153179	RASSF3
ENSG00000162924	REL
ENSG00000141497	ZMYND15
ENSG00000204252	HLA-DOA
ENSG00000135077	HAVCR2
ENSG00000118257	NRP2
ENSG00000113504	SLC12A7
ENSG00000147454	SLC25A37
ENSG00000112303	VNN2
ENSG00000204389	HSPA1A
ENSG00000163154	TNFAIP8L2
ENSG00000137628	DDX60
ENSG00000079263	SP140
ENSG00000103522	IL21R
ENSG00000177989	ODF3B
ENSG00000003402	CFLAR
ENSG00000165071	TMEM71
ENSG00000181885	CLDN7
ENSG00000230806	SRGAP2-AS1
ENSG00000167208	SNX20
ENSG00000104518	GSDMD
ENSG00000106366	SERPINE1
ENSG00000111252	SH2B3
ENSG00000142102	PGGHG
ENSG00000114738	MAPKAPK3
ENSG00000167107	ACSF2
ENSG00000282851	BISPR
ENSG00000203814	HIST2H2BF
ENSG00000067182	TNFRSF1A
ENSG00000148841	ITPRIP
ENSG00000151650	VENTX
ENSG00000111145	ELK3
ENSG00000123892	RAB38
ENSG00000115008	IL1A
ENSG00000162980	ARL5A
ENSG00000115112	TFCP2L1
ENSG00000164574	GALNT10
ENSG00000143079	CTTNBP2NL
ENSG00000173200	PARP15
ENSG00000065911	MTHFD2
ENSG00000169871	TRIM56
ENSG00000162496	DHRS3
ENSG00000103811	CTSH
ENSG00000121316	PLBD1
ENSG00000095015	MAP3K1
ENSG00000123609	NMI
ENSG00000136634	IL10
ENSG00000173535	TNFRSF10C
ENSG00000233672	RNASEH2B-AS1
ENSG00000143546	S100A8
ENSG00000112818	MEP1A
ENSG00000184730	APOBR
ENSG00000198113	TOR4A
ENSG00000146376	ARHGAP18
ENSG00000149781	FERMT3
ENSG00000175489	LRRC25
ENSG00000071246	VASH1
ENSG00000171365	CLCN5
ENSG00000187474	FPR3
ENSG00000129084	PSMA1
ENSG00000225579	EDNRB-AS1
ENSG00000101194	SLC17A9
ENSG00000072786	STK10
ENSG00000182179	UBA7
ENSG00000138449	SLC40A1
ENSG00000163803	PLB1
ENSG00000205517	RGL3
ENSG00000112977	DAP
ENSG00000107736	CDH23
ENSG00000184497	TMEM255B
ENSG00000246430	LINC00968
ENSG00000119655	NPC2
ENSG00000136404	TM6SF1
ENSG00000112299	VNN1
ENSG00000110092	CCND1
ENSG00000132405	TBC1D14
ENSG00000133800	LYVE1
ENSG00000263528	IKBKE
ENSG00000143110	C1orf162
ENSG00000183484	GPR132
ENSG00000042832	TG
ENSG00000238113	LINC01410
ENSG00000106948	AKNA
ENSG00000275713	HIST1H2BH
ENSG00000141480	ARRB2
ENSG00000167291	TBC1D16
ENSG00000196778	OR52K1
ENSG00000101017	CD40
ENSG00000028277	POU2F2
ENSG00000142185	TRPM2
ENSG00000281404	LINC01176
ENSG00000179715	PCED1B
ENSG00000138135	CH25H
ENSG00000173890	GPR160
ENSG00000131080	EDA2R
ENSG00000060558	GNA15
ENSG00000167994	RAB3IL1
ENSG00000213988	ZNF90
ENSG00000002933	TMEM176A
ENSG00000103335	PIEZO1
ENSG00000145287	PLAC8
ENSG00000119314	PTBP3
ENSG00000281103	TRG-AS1
ENSG00000100565	LRRC74A
ENSG00000137474	MYO7A
ENSG00000198001	IRAK4
ENSG00000122861	PLAU
ENSG00000084112	SSH1
ENSG00000137161	CNPY3
ENSG00000160505	NLRP4
ENSG00000120868	APAF1
ENSG00000115825	PRKD3
ENSG00000154978	VOPP1
ENSG00000103966	EHD4
ENSG00000244509	APOBEC3C
ENSG00000249437	NAIP
ENSG00000134250	NOTCH2
ENSG00000161638	ITGA5
ENSG00000100266	PACSIN2
ENSG00000120708	TGFBI
ENSG00000213064	SFT2D2
ENSG00000159314	ARHGAP27
ENSG00000154274	C4orf19
ENSG00000139572	GPR84
ENSG00000126561	STAT5A
ENSG00000171488	LRRC8C
ENSG00000131669	NINJ1
ENSG00000076770	MBNL3
ENSG00000100644	HIF1A
ENSG00000111335	OAS2
ENSG00000103528	SYT17
ENSG00000164691	TAGAP
ENSG00000044459	CNTLN
ENSG00000167207	NOD2
ENSG00000258867	LINC01146
ENSG00000076944	STXBP2
ENSG00000245848	CEBPA
ENSG00000277632	CCL3
ENSG00000101000	PROCR
ENSG00000132256	TRIM5
ENSG00000137819	PAQR5
ENSG00000118508	RAB32
ENSG00000129566	TEP1
ENSG00000089327	FXYD5
ENSG00000204388	HSPA1B
ENSG00000186431	FCAR
ENSG00000100297	MCM5
ENSG00000161955	TNFSF13
ENSG00000257335	MGAM
ENSG00000229474	PATL2
ENSG00000128394	APOBEC3F
ENSG00000186088	GSAP
ENSG00000104081	BMF
ENSG00000196843	ARID5A
ENSG00000241839	PLEKHO2
ENSG00000268001	CARD8-AS1
ENSG00000275302	CCL4
ENSG00000256751	PLBD1-AS1
ENSG00000204103	MAFB
ENSG00000159388	BTG2
ENSG00000112414	ADGRG6
ENSG00000165801	ARHGEF40
ENSG00000173542	MOB1B
ENSG00000179331	RAB39A
ENSG00000088827	SIGLEC1
ENSG00000109436	TBC1D9
ENSG00000157933	SKI
ENSG00000184922	FMNL1
ENSG00000112033	PPARD
ENSG00000159128	IFNGR2
ENSG00000130755	GMFG
ENSG00000183943	PRKX
ENSG00000087245	MMP2
ENSG00000110395	CBL
ENSG00000198842	DUSP27
ENSG00000239713	APOBEC3G
ENSG00000215866	LINC01356
ENSG00000173762	CD7
ENSG00000178996	SNX18
ENSG00000204261	PSMB8-AS1
ENSG00000165140	FBP1
ENSG00000135269	TES
ENSG00000229671	LINC01150
ENSG00000164136	IL15
ENSG00000206503	HLA-A
ENSG00000172216	CEBPB
ENSG00000164010	ERMAP
ENSG00000158717	RNF166
ENSG00000060138	YBX3
ENSG00000163406	SLC15A2
ENSG00000128340	RAC2
ENSG00000183844	FAM3B
ENSG00000145703	IQGAP2
ENSG00000021355	SERPINB1
ENSG00000277075	HIST1H2AE
ENSG00000059378	PARP12
ENSG00000158201	ABHD3
ENSG00000187715	KBTBD12
ENSG00000167664	TMIGD2
ENSG00000259207	ITGB3
ENSG00000170190	SLC16A5
ENSG00000167202	TBC1D2B
ENSG00000064012	CASP8
ENSG00000157227	MMP14
ENSG00000105639	JAK3
ENSG00000221869	CEBPD
ENSG00000182162	P2RY8
ENSG00000165983	PTER
ENSG00000119408	NEK6
ENSG00000197766	CFD
ENSG00000281852	LINC00891
ENSG00000159322	ADPGK
ENSG00000231789	PIK3CD-AS2
ENSG00000163755	HPS3
ENSG00000104760	FGL1
ENSG00000128284	APOL3
ENSG00000198246	SLC29A3
ENSG00000100300	TSPO
ENSG00000184678	HIST2H2BE
ENSG00000205307	SAP25
ENSG00000173442	EHBP1L1
ENSG00000173110	HSPA6
ENSG00000187796	CARD9
ENSG00000169087	HSPBAP1
ENSG00000135124	P2RX4
ENSG00000136286	MYO1G
ENSG00000185201	IFITM2
ENSG00000068028	RASSF1
ENSG00000173281	PPP1R3B
ENSG00000141748	ARL5C
ENSG00000122884	P4HA1
ENSG00000169499	PLEKHA2
ENSG00000233695	GAS6-AS1
ENSG00000089639	GMIP
ENSG00000108622	ICAM2
ENSG00000111679	PTPN6
ENSG00000164938	TP53INP1
ENSG00000196418	ZNF124
ENSG00000166888	STAT6
ENSG00000085514	PILRA
ENSG00000253522	MIR3142HG
ENSG00000170909	OSCAR
ENSG00000158373	HIST1H2BD
ENSG00000117226	GBP3
ENSG00000173334	TRIB1
ENSG00000168071	CCDC88B
ENSG00000185507	IRF7
ENSG00000124575	HIST1H1D
ENSG00000166035	LIPC
ENSG00000116017	ARID3A
ENSG00000165685	TMEM52B
ENSG00000162777	DENND2D
ENSG00000110031	LPXN
ENSG00000099337	KCNK6
ENSG00000197594	ENPP1
ENSG00000143178	TBX19
ENSG00000217555	CKLF
ENSG00000085871	MGST2
ENSG00000168792	ABHD15
ENSG00000142552	RCN3
ENSG00000136603	SKIL
ENSG00000230438	SERPINB9P1
ENSG00000136235	GPNMB
ENSG00000142694	EVA1B
ENSG00000139618	BRCA2
ENSG00000148483	TMEM236
ENSG00000090339	ICAM1
ENSG00000006459	KDM7A
ENSG00000126882	FAM78A
ENSG00000102032	RENBP
ENSG00000185862	EVI2B
ENSG00000006062	MAP3K14
ENSG00000140497	SCAMP2
ENSG00000153029	MR1
ENSG00000103066	PLA2G15
ENSG00000174837	ADGRE1
ENSG00000030582	GRN
ENSG00000128849	CGNL1
ENSG00000197142	ACSL5
ENSG00000237945	LINC00649
ENSG00000170345	FOS
ENSG00000261359	PYCARD-AS1
ENSG00000112576	CCND3
ENSG00000102755	FLT1
ENSG00000074370	ATP2A3
ENSG00000197646	PDCD1LG2
ENSG00000146094	DOK3
ENSG00000134463	ECHDC3
ENSG00000221963	APOL6
ENSG00000157657	ZNF618
ENSG00000002549	LAP3
ENSG00000104814	MAP4K1
ENSG00000101474	APMAP
ENSG00000183765	CHEK2
ENSG00000134245	WNT2B
ENSG00000197965	MPZL1
ENSG00000224578	HNRNPA1P48
ENSG00000166130	IKBIP
ENSG00000240065	PSMB9
ENSG00000127507	ADGRE2
ENSG00000167693	NXN
ENSG00000137869	CYP19A1
ENSG00000232229	LINC00865
ENSG00000141371	C17orf64
ENSG00000134755	DSC2
ENSG00000163814	CDCP1
ENSG00000251381	LINC00958
ENSG00000130309	COLGALT1
ENSG00000168476	REEP4
ENSG00000196866	HIST1H2AD
ENSG00000091317	CMTM6
ENSG00000011422	PLAUR
ENSG00000125753	VASP
ENSG00000115107	STEAP3
ENSG00000204577	LILRB3
ENSG00000185947	ZNF267
ENSG00000188921	HACD4
ENSG00000106100	NOD1
ENSG00000170571	EMB
ENSG00000168994	PXDC1
ENSG00000104368	PLAT
ENSG00000140931	CMTM3
ENSG00000168010	ATG16L2
ENSG00000186063	AIDA
ENSG00000197409	HIST1H3D
ENSG00000221882	OR3A2
ENSG00000235669	AC004593.3
ENSG00000181444	ZNF467
ENSG00000143382	ADAMTSL4
ENSG00000139055	ERP27
ENSG00000150637	CD226
ENSG00000168209	DDIT4
ENSG00000115523	GNLY
ENSG00000144843	ADPRH
ENSG00000196605	ZNF846
ENSG00000100504	PYGL
ENSG00000072135	PTPN18
ENSG00000162542	TMCO4
ENSG00000163545	NUAK2
ENSG00000134830	C5AR2
ENSG00000131446	MGAT1
ENSG00000186470	BTN3A2
ENSG00000196550	FAM72A
ENSG00000264707	L3MBTL4-AS1
ENSG00000015285	WAS
ENSG00000163239	TDRD10
ENSG00000174021	GNG5
ENSG00000157557	ETS2
ENSG00000182118	FAM89A
ENSG00000171522	PTGER4
ENSG00000023902	PLEKHO1
ENSG00000121966	CXCR4
ENSG00000139278	GLIPR1
ENSG00000151726	ACSL1
ENSG00000137193	PIM1
ENSG00000112149	CD83
ENSG00000264031	ABHD15-AS1
ENSG00000091106	NLRC4

[truncated: 3 more sheets: Oligodendrocytes, OPC, Extratelencephalic Cell Markers]
