# Supplementary material for: Multi-modal dissection of cell-type specific TDP-43 pathology in the motor cortex
Source: Nat Commun. 2026 Mar 9;17:2406. doi: 10.1038/s41467-026-69944-6 (PMC12982666; doi:10.1038/s41467-026-69944-6)
Supplement: Supplementary file 3 — Supplementary Data 1-25 [file 41467_2026_69944_MOESM3_ESM.zip › Supplementary_Data_6.xlsx]

## Sheet: Broad cell classes
# Supplementary Data 6. Table of numbers and percentages (of the whole dataset) across the hierarchical cell-type classification. 'N': number of cells, 'Percentage': percentage of the whole dataset.
Cell Type	N	Percent
Neuronal	109481	60.8
Non-neuronal	70535	39.2

## Sheet: Cell classes
Cell Type	N	Percent
Exc_Neurons	78477	43.6
Glia	70535	39.2
Inh_Neurons	31004	17.2

## Sheet: Broad cell types
Cell Type	N	Percent
Astrocytes	12398	6.9
Exc_FEZF2	5464	3
Exc_LINC00507	37961	21.1
Exc_RORB	29646	16.5
Exc_THEMIS	5406	3
Inh_LAMP5_PAX6	5438	3
Inh_PVALB	9034	5
Inh_SST	6660	3.7
Inh_TAFA1_VIP	9872	5.5
Microglia	3657	2
Oligodendrocytes	46791	26
OPC	7689	4.3

## Sheet: Cell types
Cell Type	N	Percent
Astrocytes_CHI3L1	1226	0.681
Astrocytes_ELMO1	5245	2.914
Astrocytes_HPSE2	4209	2.338
Astrocytes_LHFPL3	227	0.126
Astrocytes_PLSCR4	170	0.094
Astrocytes_ROBO2	201	0.112
Astrocytes_TNC	1120	0.622
Exc_FEZF2_NTNG1	613	0.341
Exc_FEZF2_PKD2L1	1317	0.732
Exc_FEZF2_TRHDE	197	0.109
Exc_FEZF2_TRPM3	1682	0.934
Exc_FEZF2_ZFHX3	1655	0.919
Exc_LINC00507_AP001977.1	1919	1.066
Exc_LINC00507_FREM3	32179	17.876
Exc_LINC00507_FRMD4B	3238	1.799
Exc_LINC00507_ZNF385D	625	0.347
Exc_RORB_ADGRL4	1035	0.575
Exc_RORB_chr9-113535578-113537604	606	0.337
Exc_RORB_CUX2	6397	3.554
Exc_RORB_ERBB4	6192	3.44
Exc_RORB_LHFPL3	419	0.233
Exc_RORB_LNX2	7635	4.241
Exc_RORB_PDE1C	781	0.434
Exc_RORB_QKI	305	0.169
Exc_RORB_RTKN2	3193	1.774
Exc_RORB_TNNT2	2565	1.425
Exc_RORB_TSHZ2	518	0.288
Exc_THEMIS_LINC00343	3835	2.13
Exc_THEMIS_MBP	382	0.212
Exc_THEMIS_SMYD1	1189	0.66
Inh_LAMP5_CHST9	1365	0.758
Inh_LAMP5_NMBR	861	0.478
Inh_LAMP5_PIP4K2A	197	0.109
Inh_LAMP5_RAB11FIP1	2454	1.363
Inh_LAMP5_SPOCK3	78	0.043
Inh_PAX6_NXPH1	483	0.268
Inh_PVALB_COL15A1	1185	0.658
Inh_PVALB_KCNIP2	5911	3.284
Inh_PVALB_LRIG3	656	0.364
Inh_PVALB_NCKAP5	869	0.483
Inh_PVALB_PLXDC2	15	0.008
Inh_PVALB_ZFPM2-AS1	398	0.221
Inh_SST_BRINP3	405	0.225
Inh_SST_CTNNA3	723	0.402
Inh_SST_EPB41L4A	908	0.504
Inh_SST_GPC5	303	0.168
Inh_SST_NPY	102	0.057
Inh_SST_PAWR	2874	1.597
Inh_SST_SGCZ	1345	0.747
Inh_TAFA1_ALCAM	565	0.314
Inh_TAFA1_FSTL5	1176	0.653
Inh_TAFA1_GRIA4	65	0.036
Inh_TAFA1_PIP4K2A	84	0.047
Inh_TAFA1_TENM3	65	0.036
Inh_VIP_AC006305.1	187	0.104
Inh_VIP_BSPRY	2892	1.607
Inh_VIP_EXPH5	2035	1.13
Inh_VIP_GRM8	263	0.146
Inh_VIP_HTR3A	76	0.042
Inh_VIP_RALYL	237	0.132
Inh_VIP_RNF220	738	0.41
Inh_VIP_SOX11	492	0.273
Inh_VIP_TAC3	997	0.554
Microglia	3657	2.031
Oligodendrocytes	46791	25.993
OPC_ADGRV1	179	0.099
OPC_PLP1	448	0.249
OPC_PMP2	940	0.522
OPC_S100B	5982	3.323
Premyelinating_Oligodendrocytes	140	0.078
