# Supplementary material for: Multi-modal dissection of cell-type specific TDP-43 pathology in the motor cortex
Source: Nat Commun. 2026 Mar 9;17:2406. doi: 10.1038/s41467-026-69944-6 (PMC12982666; doi:10.1038/s41467-026-69944-6)
Supplement: Supplementary file 3 — Supplementary Data 1-25 [file 41467_2026_69944_MOESM3_ESM.zip › Supplementary_Data_7.csv]

# Supplementary Data 7. Differential gene expression results from the cell-type unaware ('complete pseudo-bulk') comparison of ALS vs. Ctrl. 'baseMean': average expression estimate as assessed by DESeq2; 'log2FoldChange': Log2 estimate of the expression fold change, negative values: decreased in ALS, positive values: increased in ALS; 'lfcSE': standard error estimate for the log2 fold change; 'st…
baseMean	log2FoldChange	lfcSE	stat	pvalue	padj	SYMBOL
2947.150101	-0.33393637	0.051651545	-6.465176764	1.01180464043808e-10	2.12023662403799e-06	KCNN2
56.26086898	1.025373302	0.177782712	5.767564753	8.04251878888277e-09	5.61769937403461e-05	AEBP1
246.2425194	-0.666508987	0.114746143	-5.808552442	6.30152921922829e-09	5.61769937403461e-05	PHPT1
834.5430046	0.34925594	0.062356753	5.600932133	2.13202203110584e-08	8.93530433236457e-05	ATXN7L3B
420.8264107	-0.633835558	0.112937484	-5.612269158	1.99690505375006e-08	8.93530433236457e-05	UQCR11
301.6311094	-0.37922481	0.070701174	-5.363769641	8.15028346456064e-08	0.000284649	CIAO2B
3835.453838	-0.322850462	0.061745996	-5.228686613	1.70718460677423e-07	0.000403434	KLHL29
2140.006856	0.153992206	0.029373846	5.242493832	1.58420689145513e-07	0.000403434	MGAT4A
569.5916746	-0.589366705	0.112777143	-5.225941061	1.73271551173851e-07	0.000403434	NME2
130.0454835	-0.347194386	0.067049021	-5.178217078	2.24016478793547e-07	0.000469427	MRPL24
366.7337208	-0.462560784	0.090914802	-5.087849016	3.62147498758548e-07	0.000513463	SCRG1
41.9429716	0.478262634	0.094554647	5.058055305	4.23553609420176e-07	0.000513463	AC093797.1
763.3678368	0.158443535	0.031256818	5.069087123	3.99728237189447e-07	0.000513463	EIF2AK1
183.2052348	-0.300965313	0.058875832	-5.111865158	3.18993496881578e-07	0.000513463	GNB2
455.4272798	-0.646566525	0.128024706	-5.050326171	4.41056308409696e-07	0.000513463	NDUFB9
417.6339042	0.224682038	0.043931418	5.114381672	3.14770331338731e-07	0.000513463	BORCS7
2587.23049	-0.240011185	0.047288443	-5.075472322	3.8653462182507e-07	0.000513463	TRAF3
14.33219045	1.289622665	0.253823532	5.080784485	3.75879365590812e-07	0.000513463	AL139351.3
134.8050967	-0.326489477	0.065249764	-5.003688234	5.62436929695963e-07	0.000620309	EME2
764.2358603	0.225029401	0.045224341	4.975847041	6.49629319585792e-07	0.000648237	RPL7L1
307.5768999	-0.828341924	0.166257716	-4.982276564	6.28405325078212e-07	0.000648237	NDUFA11
834.9987914	-0.841948696	0.16967982	-4.961984842	6.97764420034291e-07	0.000664621	COX5B
477.1003762	-0.473073738	0.095981207	-4.928816297	8.2729315971811e-07	0.000753736	NENF
209.490752	-0.798380055	0.162446548	-4.914724663	8.89073198105714e-07	0.000776272	SCAND1
19811.67578	-0.189097528	0.038576477	-4.901886969	9.4920449462227e-07	0.000795623	DPP6
2551.062817	0.307050562	0.062923833	4.879718006	1.06237632078667e-06	0.00083845	TOMM20
449.1308184	-0.588002306	0.120580906	-4.876413052	1.08032273884882e-06	0.00083845	NDUFB10
29.47342185	0.772951405	0.160146528	4.826526146	1.38935161377439e-06	0.001039781	RAB34
3223.047027	-0.152800867	0.031815176	-4.802766723	1.56488160303039e-06	0.001130762	DDHD1
93.57525525	-0.55973271	0.117140692	-4.778294368	1.76788435048285e-06	0.001234867	AL158058.2
213.6022411	-0.506992764	0.106711419	-4.751063862	2.02349207872931e-06	0.001288507	ZNHIT1
544.9709914	-0.39881184	0.084162586	-4.738588215	2.15212337415123e-06	0.001288507	FIS1
324.5361383	-0.452854047	0.09553613	-4.740133881	2.13577048232619e-06	0.001288507	TMEM258
227.5385778	-0.707541918	0.148794229	-4.755170432	1.98279073328638e-06	0.001288507	BLOC1S1
84.67606154	-0.690953734	0.145783857	-4.739576448	2.14165422395748e-06	0.001288507	IFI27L2
203.1629323	0.345565913	0.073117854	4.726149579	2.28817125103341e-06	0.001331906	SEPTIN5
6545.065162	-0.254365248	0.053929076	-4.716662461	2.39744940932457e-06	0.001357799	CA10
718.4221937	-0.168812095	0.035915139	-4.700304702	2.59773588791812e-06	0.001432515	HEXB
128.2718156	-0.802728364	0.171616188	-4.67746297	2.90446003221209e-06	0.001560589	ANKRD30A
593.770506	-0.413331291	0.088614504	-4.66437516	3.09556188780717e-06	0.001621687	ABTB2
1338.307692	-0.256969334	0.055157793	-4.65880379	3.18052174031972e-06	0.001625557	BCL11B
287.7740397	-1.045429287	0.226208104	-4.621537735	3.80906029970406e-06	0.001900449	NICOL1
226.8205573	-0.462121101	0.100209309	-4.61155862	3.99660913944874e-06	0.00194765	MRPL27
1382.375419	-0.337108544	0.073408955	-4.592199166	4.3859948993349e-06	0.0019555	AC092902.4
375.3074231	-0.469370141	0.102128486	-4.595878784	4.30929175793977e-06	0.0019555	NDUFS8
632.1972653	-0.818494676	0.178228687	-4.592384594	4.38209846984959e-06	0.0019555	COX6A1
649.1897046	-1.260488283	0.274164269	-4.597565857	4.27455534105089e-06	0.0019555	MIF
873.817524	0.153120099	0.033383875	4.586648396	4.50418286811919e-06	0.001966357	DNAJC9
654.1052634	0.15621272	0.034138575	4.575841823	4.74308825331498e-06	0.002028396	HMGXB4
921.8513586	0.132621084	0.029059582	4.563764321	5.02444808623143e-06	0.002089376	WDR75
264.0260038	-0.694132577	0.152180474	-4.561246004	5.0850961946766e-06	0.002089376	MICOS13
66.82910043	0.448937669	0.098873236	4.540537816	5.61109132240397e-06	0.002261162	HCG11
449.4982779	-0.60310983	0.13296889	-4.535721309	5.74069447898511e-06	0.002269741	MIR3976HG
464.4409039	-0.613824522	0.13555628	-4.528189476	5.94912255100932e-06	0.00230859	ATP5MC1
2248.508693	0.119041633	0.02632082	4.522717441	6.10507164442827e-06	0.002326032	TCF25
682.8334402	0.149103781	0.033345329	4.471504284	7.76713035437946e-06	0.002906432	CEBPZOS
94.53330641	-0.492479653	0.110297049	-4.465030185	8.00574641726535e-06	0.002943165	PSMB10
23.31922806	0.643963365	0.14469827	4.45038745	8.57155064266231e-06	0.003096842	NFATC4
348.8872769	-0.475649397	0.107127201	-4.440043161	8.99408379397621e-06	0.003194424	CUTA
343.538317	0.186732067	0.042200157	4.424914065	9.64806818283711e-06	0.003314349	RNASEH1
235.5084669	-0.578635015	0.130696952	-4.427303041	9.54186329086558e-06	0.003314349	NDUFA2
443.1204901	-0.71012462	0.16065292	-4.42024099	9.85908912363683e-06	0.003332213	ATP5PD
620.045649	-0.589938674	0.133748418	-4.410808621	1.02985309886205e-05	0.003371964	NDUFB2
217.8614002	-0.535772366	0.121454547	-4.411299378	1.02752132309415e-05	0.003371964	AL627171.2
668.859286	0.183745159	0.041725168	4.403700912	1.06419634813983e-05	0.003378823	FAM200B
475.3654112	-0.198015856	0.044934842	-4.40673314	1.04941346194478e-05	0.003378823	LINC00407
780.0962786	0.178570643	0.040649958	4.39288631	1.11855628757217e-05	0.00349841	DEK
297.1798155	-0.852573052	0.194812759	-4.376371736	1.20671146064559e-05	0.003718623	NDUFB11
4812.28696	-0.275632507	0.063238861	-4.35859378	1.30900828236281e-05	0.00391861	NDST3
291.5963953	-1.089366412	0.249933176	-4.358630695	1.30878753814891e-05	0.00391861	NDUFB7
25.64794414	0.497506049	0.114565227	4.34255719	1.40833808475618e-05	0.004132135	AC087672.2
1793.105089	-0.174078581	0.040103059	-4.340780582	1.41977444706621e-05	0.004132135	NUP93
141.0643292	-0.453415651	0.104559759	-4.33642595	1.44818183349278e-05	0.004157075	AL162231.1
125.9735736	-0.520794885	0.120326653	-4.328175629	1.50349558810215e-05	0.004257534	NAXE
1390.144745	-0.422033449	0.097606408	-4.323829333	1.53343941605474e-05	0.00428443	TCERG1L
178.8798737	-0.739057045	0.171450886	-4.310605001	1.62808498520334e-05	0.0043828	KRTCAP2
6684.012814	-0.188323805	0.043684485	-4.310999798	1.62518054055626e-05	0.0043828	PCSK2
161.8970738	1.228762455	0.285085369	4.310156142	1.63139316387434e-05	0.0043828	LINC00278
145.6433854	-0.333021409	0.077540956	-4.294780782	1.74866039465352e-05	0.004638377	ECI1
1255.307851	-0.442627801	0.103311498	-4.284400188	1.83232843399547e-05	0.004799555	NDUFB8
149.9280712	-0.384852428	0.090454379	-4.254657784	2.09368978653119e-05	0.005416453	CRLF1
460.3476958	-0.322901035	0.075999636	-4.248718182	2.14997185473748e-05	0.005494227	TALDO1
153.2725905	0.809561148	0.19094394	4.239784459	2.23734511178294e-05	0.005570134	AL450352.1
438.7979372	0.129620951	0.030663253	4.227240742	2.36574512645716e-05	0.005570134	MCFD2
377.4858624	-0.570411385	0.134886701	-4.228818566	2.34921697088685e-05	0.005570134	COPS9
687.7016797	-0.407489557	0.096371482	-4.228320972	2.35441750826151e-05	0.005570134	MOXD1
20.00014979	-1.419382265	0.335483153	-4.230860036	2.32799500679999e-05	0.005570134	AL450313.1
99.22433326	1.714617103	0.404859072	4.23509616	2.28453923009846e-05	0.005570134	SERPINA3
168.6507266	0.611158978	0.144311711	4.234992257	2.28559581635777e-05	0.005570134	ATP10A
20.93339496	-0.47925839	0.113480111	-4.223280957	2.40771366260227e-05	0.00560596	KCNE2
502.0402824	-0.275141143	0.065383434	-4.20811707	2.57507454598784e-05	0.005708345	EPHA10
688.8113119	0.206833084	0.04913929	4.209118284	2.56369159696204e-05	0.005708345	MAIP1
206.9933121	0.300644147	0.071462925	4.206994723	2.58789181465474e-05	0.005708345	FAM114A1
236.6064622	0.203820662	0.048389963	4.212044153	2.53070060154485e-05	0.005708345	CFAP263
269.6573484	-1.045939498	0.248530235	-4.208500017	2.57071510617681e-05	0.005708345	NDUFA3
59.50977019	-0.463959486	0.110445657	-4.200794299	2.65980172347057e-05	0.005789146	AC005821.1
111.5722243	-0.577536183	0.137538079	-4.199100257	2.67977659185717e-05	0.005789146	ALKBH7
82.29213128	0.832501334	0.198791617	4.187809058	2.81660324756785e-05	0.005880316	IFITM3
98.94470804	0.56035896	0.13374136	4.189870352	2.79113882327976e-05	0.005880316	FLT1
600.5494737	-0.306011027	0.073096585	-4.186392918	2.83422549763295e-05	0.005880316	SLIRP
471.9524592	-0.728246563	0.173943298	-4.186689401	2.83052745582728e-05	0.005880316	ELOB
1016.278004	-0.301875987	0.07216675	-4.183034268	2.87644014839599e-05	0.005898148	PTPN14
173.8784118	-0.564543838	0.13501797	-4.181249635	2.89911355922094e-05	0.005898148	COX14
248.0496235	-1.065723747	0.255111899	-4.17747566	2.9476219498039e-05	0.005939175	UQCRQ
506.6917126	0.184604484	0.044214144	4.175235952	2.97677353098442e-05	0.005940789	PGRMC2
2682.800701	0.13381491	0.032073137	4.172180318	3.01698722783003e-05	0.005964242	PPM1K
381.5188218	-0.470371392	0.112813603	-4.169456351	3.05327082524997e-05	0.00597956	LINC02073
105.3446637	0.368493806	0.088428838	4.167122579	3.0846864462966e-05	0.005985149	RGS9
1840.889903	-0.3401504	0.081676468	-4.164607112	3.11889179584782e-05	0.005995998	TUBA1A
321.4363904	-0.357558407	0.085911354	-4.161945871	3.15547158291934e-05	0.006011173	YJEFN3
251.5701763	-0.167067372	0.040246626	-4.15109015	3.30895388687377e-05	0.006123977	PGD
301.4126814	-0.523574336	0.126174069	-4.149619174	3.33028868632078e-05	0.006123977	PSMB4
48.44275117	-0.351449789	0.084607428	-4.153888112	3.26873053709802e-05	0.006123977	TBL3
49.20883361	-1.012446985	0.243990751	-4.149530177	3.33158366212954e-05	0.006123977	ROMO1
404.0098147	-0.334750585	0.08072	-4.147058768	3.36773643071755e-05	0.006136601	ANTKMT
11022.02966	-0.196036772	0.04731183	-4.143504299	3.42038655917529e-05	0.00617881	MEG8
195.195846	0.198866674	0.04804753	4.138957291	3.48887884847315e-05	0.006248671	LSM14B
30.95166972	0.477000805	0.115421857	4.132673114	3.58568512658995e-05	0.006268185	AGTRAP
30.48552893	-0.373753494	0.090387798	-4.134999447	3.54955490441596e-05	0.006268185	AL096870.8
24.93354519	-1.033007946	0.249976029	-4.132428016	3.58951201198481e-05	0.006268185	HBA1
261.7987936	-0.468132423	0.113361221	-4.12956404	3.63451757985792e-05	0.006294324	ANAPC11
237.303575	0.331065236	0.080370501	4.119238199	3.80127039090454e-05	0.006354575	LINC01793
403.0882413	-0.763493262	0.185446526	-4.117053453	3.83747094523618e-05	0.006354575	ATP5ME
212.8429641	-0.57721069	0.140220814	-4.116440863	3.84767996679512e-05	0.006354575	C12orf57
154.1165857	-0.571241201	0.138838898	-4.11441757	3.88158231603506e-05	0.006354575	MRPL52
368.9996562	-0.776922381	0.188788517	-4.115305272	3.86667318768849e-05	0.006354575	TRAPPC5
80.83161957	-0.497414429	0.120710229	-4.120731383	3.77671555078701e-05	0.006354575	TRAPPC2B
312.9537939	0.191012889	0.046306533	4.124966329	3.70788998638981e-05	0.006354575	RBMX2
398.835716	-0.829770343	0.20201301	-4.107509418	3.99948474816898e-05	0.006496837	COX7B
63.18515057	0.307926618	0.075008006	4.105250037	4.03877792559519e-05	0.006510199	USP27X
130.8978463	-0.231599689	0.05672753	-4.082668337	4.45215404764491e-05	0.006760499	VARS1
41.35022384	0.767762212	0.187692514	4.090531871	4.30385060448817e-05	0.006760499	CD24
8574.722035	-0.377437591	0.092222831	-4.092669747	4.26434860506247e-05	0.006760499	ZNF804B
5169.645233	-0.145077639	0.035522866	-4.084063406	4.42549468587468e-05	0.006760499	TMEM117
499.4761083	-0.485742148	0.118848387	-4.087073957	4.36847893076819e-05	0.006760499	RABAC1
1287.87646	-0.153162646	0.037501312	-4.084194339	4.42300037173097e-05	0.006760499	TRPM2
563.3268884	-0.179566595	0.043878853	-4.092326543	4.2706667912556e-05	0.006760499	COMT
802.4969486	0.132098155	0.032322958	4.08682136	4.37323586698317e-05	0.006760499	RRAGB
324.51321	-0.314585586	0.077222206	-4.073771008	4.6257966075703e-05	0.006826308	S100A6
82.89622725	-0.327233828	0.080306683	-4.074801936	4.60535262936066e-05	0.006826308	CCDC167
137.1358024	0.212805871	0.052225314	4.074764798	4.60608761325197e-05	0.006826308	POLR3D
271.3597948	-0.563283746	0.138186638	-4.076253338	4.57671552489241e-05	0.006826308	GSTP1
186.2433719	1.969736393	0.4844101	4.066257892	4.77740673682076e-05	0.006972522	LINC01515
1557.426765	0.169093318	0.041591492	4.065574655	4.79142530552735e-05	0.006972522	RTF1
2455.385813	0.196069887	0.04828821	4.060409112	4.89868039323657e-05	0.007040377	CCNI
608.2754317	0.67466399	0.166169459	4.060096213	4.90524987866824e-05	0.007040377	ENTREP1
623.651065	0.145109154	0.035785279	4.054995782	5.01352074751176e-05	0.007050894	ABHD13
215.2791745	-0.178280663	0.043950153	-4.056428704	4.9828763296045e-05	0.007050894	PEMT
275.171135	-0.643021806	0.15850953	-4.056676001	4.97760564372987e-05	0.007050894	SNRPD2
434.8441822	-0.418362337	0.103563308	-4.039677234	5.35248087091092e-05	0.007428428	NDUFS6
1247.615943	0.263443839	0.065214352	4.039660457	5.35286373457957e-05	0.007428428	MTPN
191.0945921	-0.347888944	0.086397185	-4.026623616	5.65834979943027e-05	0.007759761	MRPS15
325.7370048	0.205299878	0.051008891	4.024786148	5.70271141227494e-05	0.007759761	MRPS10
125.7632867	-0.526707816	0.130840422	-4.025574112	5.68364756670296e-05	0.007759761	TMEM208
2118.558637	0.247291329	0.061517936	4.019824903	5.82414113103382e-05	0.007837045	RAC1
60.16295238	-0.55600046	0.138328736	-4.01941402	5.83430681545214e-05	0.007837045	TMEM256
3331.013958	0.264816768	0.066029856	4.010561037	6.05746380118811e-05	0.007924796	EIF4A2
18121.95445	-0.171565365	0.042820314	-4.006634925	6.15899484297971e-05	0.007924796	KCND2
1632.868888	0.183260993	0.045741728	4.006429154	6.16436034819315e-05	0.007924796	RAB14
413.5835161	0.183537871	0.04574765	4.011962831	6.02159826127994e-05	0.007924796	EI24
34.75333964	0.649595835	0.161880627	4.012807746	6.00007793851285e-05	0.007924796	AC068305.2
41.09463996	0.30871619	0.077014234	4.008560153	6.10900788157401e-05	0.007924796	EPOR
181.1792134	-0.766039273	0.191055761	-4.009506276	6.08458358466716e-05	0.007924796	LGALS1
200.5192508	-0.263332067	0.065781463	-4.003134859	6.25086461797437e-05	0.007987004	SOX13
92.83134081	-0.415342406	0.103932825	-3.9962582	6.43515457561707e-05	0.008172646	POLR2G
1191.907118	-0.196289303	0.049158182	-3.993013885	6.52387467445798e-05	0.008188711	IGSF9B
295.1630115	-0.411200891	0.102982033	-3.992938168	6.52595900116834e-05	0.008188711	NDUFA7
525.2114364	-0.475366346	0.119176689	-3.988752736	6.642161134778e-05	0.00828491	TXN
6312.742388	-0.1679759	0.042151358	-3.985064955	6.74616690760266e-05	0.008364848	PLXNA4
290.5371223	0.212112188	0.053287133	3.980551718	6.875550341575e-05	0.008408355	TMEM167B
501.9979784	-0.376889625	0.094696143	-3.979989186	6.89184031628652e-05	0.008408355	MYL6
108.2039297	-0.685500809	0.172251461	-3.979651637	6.90163270681344e-05	0.008408355	MRPL54
1259.503555	0.117398209	0.029559302	3.971616404	7.13866040049945e-05	0.008499468	RSBN1
441.6480743	0.266560037	0.067096047	3.972812824	7.10288628046638e-05	0.008499468	GASK1A
444.1424629	-0.171891321	0.043241251	-3.975169959	7.03290132564549e-05	0.008499468	FOXG1-AS1
273.2128503	0.226814051	0.057071346	3.974219402	7.06104515802029e-05	0.008499468	EID2B
347.0068718	0.239021456	0.060236068	3.968078665	7.24544192277155e-05	0.008577866	MZT1
1165.849684	0.141529213	0.035738408	3.960143164	7.49048438409972e-05	0.008818152	RSRC2
151.2908495	0.285377659	0.072110512	3.957504293	7.57369267570278e-05	0.008866298	SEPHS2
55.56647556	-0.86705904	0.219204238	-3.955484833	7.6379594000803e-05	0.008891858	LINC02015
891.2551353	-0.221157237	0.055988973	-3.950014156	7.8146571092133e-05	0.00903865	C4orf50
63.79391321	-0.368469085	0.093339737	-3.947612222	7.89345209179214e-05	0.00903865	C6orf226
505.8980359	-0.432095243	0.109447855	-3.947955337	7.88215047184431e-05	0.00903865	EDF1
375.2511778	-0.340574132	0.086332595	-3.944907846	7.9830673344244e-05	0.009091586	MRPL20
688.1424371	0.105968586	0.026894408	3.940171762	8.14232896491256e-05	0.009222838	MED6
927.1759512	-0.592044836	0.1503244	-3.938448023	8.2010354734592e-05	0.009239392	NDUFA13
1102.128894	-0.10317687	0.026212173	-3.936219619	8.27752271774783e-05	0.009275695	PCBP2
596.2155631	-0.600422779	0.152593046	-3.934797771	8.32667770695989e-05	0.009281145	ATP5F1E
736.5135063	0.144866553	0.036846155	3.931659986	8.43613259041375e-05	0.009287558	UFM1
260.6284882	-0.262517693	0.066784331	-3.930827612	8.46539552913741e-05	0.009287558	NOSIP
206.5527704	-0.360862944	0.091748095	-3.933192763	8.38249619509911e-05	0.009287558	RPS19BP1
32.12724241	0.625609177	0.159214993	3.929335838	8.51808052162842e-05	0.009296686	ANXA2
501.8627923	0.157559733	0.04011793	3.927414349	8.58639839425427e-05	0.009322693	GOLGA2
148.1154023	-0.405717831	0.103379003	-3.924567062	8.68858532651935e-05	0.009385016	MRPL55
1156.478787	0.270310692	0.068962549	3.919673724	8.86689272028081e-05	0.009528499	BEX4
143.3605991	-0.416482932	0.106629301	-3.905895723	9.38769911073771e-05	0.010036696	OST4
545.5077575	-0.425058199	0.109068248	-3.897176372	9.7320744722424e-05	0.010310567	NDUFB6
233.733408	-0.164717845	0.042268697	-3.896922734	9.74226837412756e-05	0.010310567	FKBP11
174.1096535	-0.301402389	0.077437991	-3.892177274	9.93486075234202e-05	0.010461558	AL050403.2
842.8390659	-0.688249437	0.176959873	-3.889296634	0.000100535	0.010533573	MT3
4182.626505	0.087436568	0.022514769	3.883520607	0.000102955	0.010719663	NCOR1
214.1835007	-0.772260845	0.198901675	-3.882626148	0.000103334	0.010719663	PSMB3
228.8028753	0.164345639	0.042349481	3.88070023	0.000104156	0.010751686	YOD1
18.80553792	0.739496757	0.190620945	3.879409784	0.00010471	0.010755896	LPAR3
1418.235331	0.203853936	0.052579721	3.877044865	0.000105733	0.010807962	USP11
449.1573905	-0.22498235	0.058110975	-3.871598257	0.000108124	0.010998736	AC006058.1
166.5346691	0.21790589	0.056360242	3.86630506	0.000110497	0.01118579	PAXIP1-DT
597.4766689	-0.323319851	0.083654392	-3.864947729	0.000111113	0.0111941	SERF2
954.0134953	-0.755899403	0.195701452	-3.862513009	0.000112227	0.011203468	COX6C
210.3015147	-0.214643983	0.055572595	-3.862407088	0.000112275	0.011203468	TRUB2
367.5283992	-0.141921351	0.036781017	-3.858548848	0.000114062	0.011327843	NLGN3
1188.535072	0.242789904	0.062992406	3.854272624	0.000116074	0.011473278	OGFRL1
50.34282447	-0.270204041	0.070159973	-3.851256343	0.000117513	0.011561003	RIIAD1
1173.208526	0.114864328	0.029865259	3.846085094	0.00012002	0.011752435	UCHL5
774.4025519	-0.449915889	0.117043223	-3.844014867	0.000121038	0.01179695	NDUFC2
20.82125302	0.491226545	0.127964559	3.838770278	0.000123652	0.011819211	AC026780.1
118.2740139	-0.428065566	0.111536129	-3.837909484	0.000124086	0.011819211	SF3B5
3658.740263	0.082934182	0.021596861	3.840103629	0.000122982	0.011819211	PTEN
298.4779124	-0.293966074	0.076541451	-3.84061278	0.000122728	0.011819211	POLR2I
111.9822024	-0.337274091	0.08787509	-3.838108055	0.000123986	0.011819211	SLCO4A1
284.0588083	-0.347684047	0.090662912	-3.834909339	0.000125611	0.011910274	C19orf53
279.9677843	-0.21916275	0.057170378	-3.833501848	0.000126332	0.011924702	MPG
4930.3545	-0.503054618	0.131300321	-3.831328174	0.000127453	0.011976616	LINC02306
145.6461949	-0.948413444	0.247664436	-3.829429279	0.000128441	0.012015521	AL139379.1
20.42278287	0.904441536	0.236483848	3.824538307	0.000131017	0.012192545	S100A11
318.7805623	-0.463958597	0.121339563	-3.823638277	0.000131497	0.012192545	LAMTOR4
916.7099421	0.096142805	0.025182098	3.817902862	0.000134591	0.012315949	FBXO25
1243.457591	0.305228598	0.079925684	3.818905049	0.000134045	0.012315949	CCDC59
91.45594994	-0.220075185	0.057630511	-3.818726939	0.000134142	0.012315949	PGAP6
345.6816841	0.505866009	0.132625073	3.814256202	0.000136594	0.012337233	EFEMP1
386.0413588	-0.261862364	0.068662062	-3.813785314	0.000136854	0.012337233	UQCC2
329.7993125	-0.262585266	0.06882146	-3.815456199	0.000135932	0.012337233	EMC7
1176.317272	-0.384826999	0.100919675	-3.813200949	0.000137178	0.012337233	RPL19
323.2061136	0.469296433	0.123112096	3.811944148	0.000137878	0.012347155	YAP1
48.47618518	-0.360941807	0.09477339	-3.808472064	0.000139828	0.012468505	AC138904.3
101.9441244	0.548731186	0.144156265	3.806502512	0.000140946	0.012514917	CD38
125.734594	-0.471267234	0.123931446	-3.80264452	0.00014316	0.012657855	POLR2L
1860.535472	-0.239400789	0.062993772	-3.800388219	0.00014447	0.012685904	LDLRAD3
523.1070922	-0.393878624	0.103651878	-3.800014348	0.000144688	0.012685904	NDUFB1
207.8326635	0.158428031	0.041714933	3.797873297	0.000145943	0.012742638	CCDC117
353.8050688	-0.282855254	0.074514024	-3.796000233	0.000147049	0.012785972	PPIB
614.1385946	0.150229602	0.039629636	3.790839817	0.000150139	0.012789259	CFLAR
95.41413487	-0.360500086	0.095091543	-3.791084617	0.000149991	0.012789259	FMC1
132.5880213	0.389686662	0.102687899	3.794864501	0.000147724	0.012789259	AHNAK
118.8736806	-0.285124928	0.075166701	-3.793234562	0.000148698	0.012789259	GRN
118.9832874	-0.354789136	0.093565071	-3.791897269	0.000149501	0.012789259	JOSD2
118.561606	-0.331093895	0.087395917	-3.788436665	0.000151598	0.012861299	CISD3
146.3756822	-0.294754623	0.077847286	-3.786318532	0.000152896	0.012867183	SLC12A1
603.3129266	-0.177165403	0.046779427	-3.787250423	0.000152324	0.012867183	ST3GAL2
83.5781599	-0.24282105	0.064161419	-3.78453363	0.000153997	0.012908036	AC019186.1
22.91132669	0.79882469	0.211203342	3.782254018	0.000155415	0.012974956	AC111152.2
51.17034535	-0.555747398	0.147159762	-3.776490188	0.000159054	0.013226083	ZNF593
284.7358852	-0.783102664	0.207427675	-3.775304648	0.000159812	0.013236621	UBL5
51.07772417	0.588646614	0.156396587	3.763807295	0.000167346	0.013751892	TNFRSF1B
35.593457	0.362346177	0.096253001	3.764518226	0.00016687	0.013751892	ZNF853
390.2465453	-0.562223808	0.149445351	-3.762069566	0.000168513	0.013793724	NAA38
1076.321947	-0.549757196	0.146301681	-3.757695684	0.000171485	0.013982387	SV2C
579.3678482	0.122992811	0.032824983	3.746926915	0.000179014	0.014539701	NUB1
56.1504396	-0.362553398	0.096801235	-3.745338548	0.000180151	0.014575511	RPP25L
511.4809834	-0.381731636	0.101974966	-3.743385761	0.000181557	0.014632809	RPS5
1370.218266	-0.636220229	0.170073749	-3.740849094	0.0001834	0.01472467	COX4I1
88.37779056	-0.225777514	0.06048048	-3.733064184	0.000189164	0.015129539	TEP1
3640.670724	0.313403913	0.083979916	3.731891238	0.000190048	0.015142382	VAMP2
552.3779191	-0.191159682	0.051269404	-3.728533329	0.000192597	0.015254041	SMPD3
2391.524531	0.15270888	0.040961239	3.72813134	0.000192905	0.015254041	ZNF708
7352.963163	-0.205417113	0.05513122	-3.725967102	0.000194568	0.015270292	FSTL4
575.0988371	-0.362814566	0.09734995	-3.726910646	0.000193841	0.015270292	CD63
124.8247655	-0.174653662	0.046916455	-3.722652589	0.000197141	0.01541449	CHPF2
214.5423446	-0.209718027	0.056446655	-3.715331346	0.000202938	0.015750212	SNRPG
260.7903373	-0.166514956	0.044812832	-3.715787423	0.000202572	0.015750212	TIMM50
983.0235227	0.114947871	0.03096091	3.712677339	0.000205078	0.01585762	DCP2
396.3387791	0.138347698	0.037282011	3.710843243	0.00020657	0.015914244	TXNDC12
48.30462665	-0.368818349	0.099433762	-3.709186311	0.000207926	0.015960064	RELB
68.03043091	-0.399370587	0.10772456	-3.707330869	0.000209455	0.016018737	APRT
621.3396844	-0.151360498	0.040874805	-3.703026825	0.000213042	0.016233827	PEPD
248.7440468	-0.61970618	0.167479848	-3.700183565	0.000215444	0.016357319	GADD45GIP1
22.19422859	-1.227732916	0.33338945	-3.682578789	0.000230886	0.017140611	AC009411.2
120.6547098	0.411345547	0.111692052	3.682854219	0.000230637	0.017140611	PARP9
335.4134152	0.128510623	0.034859211	3.686561452	0.000227305	0.017140611	ZNF92
16705.30044	0.333172979	0.090488981	3.681917664	0.000231486	0.017140611	CALM1
21.86299075	-1.014134274	0.275301384	-3.683723856	0.000229851	0.017140611	HBA2
102.837231	0.37134656	0.100756825	3.685572271	0.000228189	0.017140611	C1QL1
258.9351109	-0.231587281	0.06285752	-3.684320983	0.000229313	0.017140611	PIH1D1
663.6270074	-0.557115088	0.151472243	-3.678001186	0.000235069	0.017283748	ATP6V0B
139.8126379	0.298436042	0.081136258	3.678208094	0.000234878	0.017283748	CCDC115
162.0039397	-0.285243246	0.077591723	-3.676207141	0.000236727	0.017326263	TAMALIN
1105.102213	-0.126855115	0.034512862	-3.67558957	0.000237301	0.017326263	STK24
20.13636259	0.566170306	0.154304328	3.669179701	0.00024333	0.017348165	GDNF
175.1292114	-0.40531955	0.110344918	-3.673205396	0.000239527	0.017348165	AC010230.1
532.5662339	0.497955236	0.135715519	3.669110495	0.000243396	0.017348165	IRAG1
41.10751753	-0.368915846	0.100487068	-3.671276829	0.000241342	0.017348165	ORMDL2
933.5138433	-0.176356123	0.048053946	-3.669961285	0.000242587	0.017348165	GPR176
226.1943359	0.161308771	0.043961438	3.669324259	0.000243192	0.017348165	ZNF624
322.3664555	0.124849445	0.033985541	3.673604809	0.000239153	0.017348165	TMEM185A
558.1673864	0.172377488	0.046994818	3.668010542	0.000244445	0.017363889	MED10
78.17028628	-0.531564022	0.145013517	-3.665617053	0.000246743	0.017467898	TXNDC17
247.1401137	-0.291355679	0.079542068	-3.662913052	0.000249363	0.017593959	COX17
462.0971966	0.240746433	0.065789466	3.659346202	0.00025286	0.017780778	RFK
680.4052173	-0.377158167	0.103150841	-3.656375123	0.000255807	0.017927874	PARK7
630.8795925	-0.488828266	0.13394863	-3.649371148	0.000262883	0.018362382	COX6B1
147.9275973	-0.320186646	0.087837194	-3.64522854	0.000267154	0.018598731	UBL7
371.1383846	0.185433943	0.050899672	3.643126487	0.000269346	0.018689251	HNMT
157.0553805	-0.430393819	0.118176818	-3.641947945	0.000270583	0.018713078	DCXR
138.1158681	0.311164399	0.085477105	3.640324512	0.000272295	0.01876952	AC024588.1
814.7535738	-0.368933244	0.101474155	-3.635736065	0.000277188	0.019044181	ATP5F1D
448.1680259	-0.667732979	0.184060709	-3.627786636	0.000285861	0.019300205	GSTO1
420.9749249	-0.146231529	0.040286587	-3.629782046	0.000283661	0.019300205	ABHD17C
955.9963227	0.106791899	0.029441449	3.627263763	0.000286441	0.019300205	DDX42
520.2294194	-0.375692462	0.103564935	-3.627602924	0.000286065	0.019300205	NDUFS7
208.0970951	-0.254329324	0.070111397	-3.627503312	0.000286175	0.019300205	UBE2S
114.0177137	0.244146035	0.067288381	3.628353511	0.000285235	0.019300205	CCDC106
615.8566383	-0.150812672	0.041604727	-3.6248927	0.000289081	0.019415711	AC011997.1
2509.854405	0.09356364	0.02581755	3.624032478	0.000290045	0.019418199	ATF6
434.0679342	-0.555101599	0.153353512	-3.619751454	0.000294886	0.019517146	NDUFB4
2623.857068	-0.098093422	0.027101871	-3.619433523	0.000295249	0.019517146	ANAPC10
3083.205897	0.1149765	0.031752412	3.621032035	0.00029343	0.019517146	EFR3A
376.1873689	-0.278020975	0.076787854	-3.620637367	0.000293878	0.019517146	TMEM205
154.5053219	-0.388441787	0.107409381	-3.616460542	0.000298659	0.019680489	LAMTOR2
916.4974302	-0.132529919	0.036672995	-3.613828568	0.000301709	0.019819133	RIMKLB
41.19087268	-0.543869541	0.150657397	-3.609975694	0.000306226	0.020052998	ZNRD2
258.0091283	-0.316940359	0.087861997	-3.607251948	0.000309457	0.020201478	PSMC3
286.23672	-0.535344815	0.148772652	-3.598408758	0.00032017	0.020835917	NDUFS3
17.73304114	0.441874957	0.122861492	3.596529315	0.000322491	0.020857421	DEPDC1
349.0572782	0.201480759	0.056019092	3.596644519	0.000322349	0.020857421	KDELR1
284.4404733	-0.175763353	0.048883127	-3.595583245	0.000323666	0.020868962	ITPA
524.5117976	0.185607047	0.051676928	3.591681146	0.000328552	0.021054436	GRM5-AS1
1062.329674	0.137229111	0.038203125	3.59209124	0.000328035	0.021054436	CYP46A1
172.7315924	-0.38234469	0.106583294	-3.58728534	0.000334139	0.021347179	MRPL14
625.1005831	0.095879632	0.02673376	3.586462695	0.000335194	0.021349514	FDX1
783.4135881	0.114148943	0.031846888	3.58430444	0.000337978	0.021461583	PLEKHA3
218.3152947	0.74654134	0.208636256	3.578195639	0.000345974	0.021771455	TAC3
673.5834591	-0.253937506	0.070964427	-3.578377441	0.000345734	0.021771455	AVEN
18.82861103	-0.379894236	0.106160932	-3.578474938	0.000345605	0.021771455	SLC10A3
528.5618618	-0.640277321	0.179071519	-3.57553967	0.000349506	0.021775295	COX7A2
84.38955161	-0.523762663	0.146470406	-3.575894125	0.000349033	0.021775295	ARC
3262.440255	0.116112031	0.032459476	3.577138179	0.000347377	0.021775295	MPHOSPH8
1521.077066	-0.213186314	0.059645023	-3.574251513	0.000351231	0.021775295	SMAD3
147.3334762	0.193114483	0.054021439	3.574774883	0.000350529	0.021775295	KLHL11
3185.359163	-0.086929359	0.024333712	-3.572383809	0.000353746	0.021802226	LARP1B
159.9019289	-0.232400662	0.065051157	-3.57258304	0.000353477	0.021802226	EBP
18.09823995	0.677552382	0.189729098	3.571156928	0.000355408	0.021840386	BST2
756.783127	-0.371925417	0.104200233	-3.569333826	0.00035789	0.02192862	MZT2B
1575.749196	-0.696597697	0.195237822	-3.567944415	0.000359793	0.021980928	NDUFA4
645.7625553	-0.678555822	0.190494173	-3.562081776	0.000367926	0.022154838	NDUFS5
84.17268942	-0.666899885	0.187104688	-3.564314131	0.000364809	0.022154838	PRSS55
218.7201329	0.500336502	0.140448177	3.562427892	0.000367441	0.022154838	MSR1
71.72541478	0.31795472	0.089230036	3.563314933	0.000366201	0.022154838	FBXL22
510.1532944	-0.356235871	0.099947616	-3.56422578	0.000364932	0.022154838	SEC11C
18575.81122	-0.154101916	0.04328186	-3.560427349	0.000370252	0.022231018	LDB2
18.37941737	0.398939581	0.112250666	3.554006366	0.00037941	0.022604095	AC007279.2
100.7791915	-0.374442512	0.105319539	-3.555299565	0.000377549	0.022604095	NUDT14
25.26405621	0.533749057	0.150190888	3.553804514	0.000379701	0.022604095	AC016168.4
931.6810554	0.112863075	0.031779325	3.551462282	0.000383097	0.022613508	WDR48
983.4186281	0.133577855	0.037609586	3.551696983	0.000382755	0.022613508	TMEM168
16.54161179	-0.416373263	0.117238715	-3.551499714	0.000383042	0.022613508	AC025030.2
278.4635683	-0.418408748	0.118009313	-3.545557003	0.000391784	0.023061345	PSMB6
17.14577245	0.949608345	0.267904802	3.544573815	0.000393248	0.023082688	AC080079.2
1060.723279	-0.185253297	0.052330517	-3.540062438	0.000400032	0.023415303	ST3GAL1
30.97495389	0.911009246	0.257648743	3.535857521	0.000406454	0.023593463	CAV1
326.5199606	0.191813477	0.054243116	3.536181044	0.000405956	0.023593463	PKIA-AS1
176.3150649	0.453797427	0.128295599	3.537123873	0.00040451	0.023593463	ITGB4
2485.854081	-0.235845242	0.066725977	-3.534534097	0.000408495	0.023646428	PTK2B
99.57911317	-0.382150421	0.108219105	-3.53126577	0.000413576	0.023809023	AC003093.1
155.4307498	0.477250047	0.135131459	3.531746418	0.000412825	0.023809023	SNTB1
346.748783	-0.235037238	0.066619813	-3.528038068	0.000418652	0.023955377	DHRS7
591.7123441	-0.472463461	0.133925173	-3.527816707	0.000419002	0.023955377	ATP5PO
149.2250376	-0.231544556	0.065640363	-3.527472233	0.000419548	0.023955377	PQBP1
124.5372229	-0.343813799	0.097504265	-3.526141117	0.000421662	0.023992882	MEG9
415.6604847	-0.313261233	0.088852836	-3.525618844	0.000422495	0.023992882	UQCRFS1
373.5497207	1.896980662	0.538312618	3.523938693	0.000425183	0.024080275	LINC02388
710.8332234	-0.200583237	0.056945955	-3.522343893	0.000427749	0.024160317	LINC02614
942.1619422	0.14228773	0.040409642	3.521133154	0.000429707	0.02420566	MFAP3
245.7177462	0.188182179	0.053487785	3.518227218	0.00043444	0.024379958	PNRC2
82.53514353	-0.262364115	0.074626704	-3.515686731	0.000438618	0.024379958	SPACA9
586.0173808	0.108850843	0.030949114	3.517090763	0.000436305	0.024379958	UBN1
83.92115583	0.269799308	0.07670486	3.51736915	0.000435847	0.024379958	AC005523.2
25.10073075	0.489048639	0.1390843	3.51620304	0.000437766	0.024379958	MX2
431.018808	0.140479495	0.039966335	3.514945595	0.000439844	0.02438342	IFT20
460.6944335	-0.324795196	0.092453762	-3.513055471	0.000442985	0.024492745	UQCRC1
47.49643336	0.849979301	0.242080833	3.511138369	0.000446192	0.024516168	BHLHE22
365.4990888	-0.223927173	0.063784087	-3.510705953	0.000446918	0.024516168	DMAC1
2077.400513	0.100392028	0.028586123	3.51191484	0.000444891	0.024516168	NAP1L4
179.8671842	-0.294616005	0.083986116	-3.507913188	0.000451636	0.024710289	AC005972.3
67.01713123	-0.266789105	0.076073681	-3.50698299	0.000453218	0.024715975	AL139424.2
1478.270995	0.129746121	0.03701652	3.505086914	0.000456458	0.024715975	KLHL5
978.0711604	0.201564218	0.057491173	3.506002883	0.00045489	0.024715975	MAL2
736.7122654	0.265142562	0.075635098	3.505549277	0.000455666	0.024715975	AC025809.1
9400.146021	-0.199185034	0.056879086	-3.50190284	0.000461948	0.024877859	SLC35F3
18.83405819	0.507504397	0.144965311	3.500867858	0.000463746	0.024877859	CASP4
170.4992715	0.37004537	0.105708862	3.500608781	0.000464197	0.024877859	LRIG3
1805.477684	0.084272861	0.024060564	3.502530575	0.000460861	0.024877859	CSNK2A1
125.8766034	-0.265143231	0.075761429	-3.499712636	0.00046576	0.024897959	NUDT22
123.2385358	-0.743026959	0.212464656	-3.497179121	0.000470206	0.025071671	DPM3
351.6832189	-0.456815265	0.130652852	-3.496404849	0.000471573	0.025080723	ATP5MF
733.3059196	-0.231107997	0.066143142	-3.49405832	0.000475737	0.025238153	TECR
355.8826218	0.1647432	0.047181248	3.491709241	0.00047994	0.025396845	GPATCH11
195.1374812	0.583781607	0.167260931	3.49024488	0.000482578	0.025454151	OSMR-DT
501.3902524	0.145454193	0.041680274	3.489760982	0.000483453	0.025454151	ARL1
10743.23108	-0.117729685	0.03374948	-3.488340704	0.000486028	0.025461809	CACNB2
236.3147023	0.227117889	0.065102975	3.48859464	0.000485567	0.025461809	AC073525.1
191.4589619	-0.38011405	0.109036396	-3.486120805	0.00049008	0.025466674	NDUFAF3
1585.791871	-0.114526448	0.032851317	-3.486205719	0.000489924	0.025466674	CHCHD6
312.8894169	-0.293041194	0.084060703	-3.486066406	0.000490179	0.025466674	HCFC1R1
928.5743993	0.09390174	0.026939687	3.48562847	0.000490982	0.025466674	RIOK3
1642.134444	0.116687482	0.0334946	3.483770021	0.000494404	0.025580835	ABAT
555.6204137	0.168575331	0.04841351	3.481989479	0.000497703	0.025688107	TDP1
18.60427462	-0.682581431	0.196080011	-3.481137256	0.00049929	0.025706665	HBQ1
952.5177097	0.096035905	0.02761149	3.478113856	0.000504955	0.025871248	BTF3L4
3543.736702	0.10378146	0.029837119	3.478266778	0.000504667	0.025871248	TACC1
58.53584968	-0.512282966	0.14745361	-3.474197525	0.000512384	0.026187806	GPR183
3704.29718	0.14435097	0.041576245	3.471957865	0.000516677	0.026343006	RETREG1
26.76315869	0.426562328	0.122905606	3.470649899	0.0005192	0.026343452	PPM1J
57.99291104	0.556202367	0.160231444	3.471243552	0.000518054	0.026343452	SLC22A8
7410.509664	-0.163298055	0.047074192	-3.468950808	0.000522495	0.026382856	SOX2-OT
4599.922627	-0.136069682	0.039219478	-3.469441408	0.000521542	0.026382856	DOK6
99.11020275	-0.518486586	0.149513433	-3.4678261	0.000524687	0.026429832	MRPL40
203.4689934	0.227411945	0.065651898	3.463905114	0.000532394	0.02675377	AS3MT
117.150799	-0.348958269	0.100805396	-3.461702281	0.000536771	0.026909157	LINC02054
147.7597395	-0.291586859	0.084250712	-3.460942361	0.000538288	0.026920826	UROD
296.3345753	-0.402853557	0.116469073	-3.458888659	0.000542409	0.027062339	AURKAIP1
411.163099	-0.125544348	0.036335151	-3.455176125	0.000549933	0.027179899	ZMPSTE24
282.7704604	-0.216681725	0.062687508	-3.456537533	0.000547163	0.027179899	PLXNA1
655.7113553	-0.216019382	0.062520691	-3.455166266	0.000549954	0.027179899	CFAP46
250.6921028	0.210452223	0.060891493	3.456184316	0.000547881	0.027179899	YPEL4
858.924146	-0.203044527	0.05882995	-3.451380251	0.000557727	0.027469655	DAB2IP
5449.916378	0.361539216	0.104762504	3.451036406	0.000558438	0.027469655	NRGN
3191.473117	-0.214777773	0.062251545	-3.450159693	0.000560255	0.027494483	NECTIN3
297.531078	0.265919737	0.077127419	3.447797695	0.000565177	0.027517632	TPRG1L
160.8721062	-0.232351887	0.067411125	-3.446788442	0.000567293	0.027517632	POLR2J
213.1240927	-0.259000261	0.075135355	-3.447115697	0.000566606	0.027517632	SSNA1
2043.466878	-0.196300969	0.056921541	-3.448623603	0.000563452	0.027517632	CDYL2
82.09353997	-0.320779508	0.093061978	-3.446944882	0.000566964	0.027517632	ZNF469
132.2702822	0.397608061	0.115381229	3.446037659	0.000568871	0.02753047	AL033539.2
67.59912098	0.717502728	0.208757843	3.437009687	0.000588175	0.02810199	IFI44L
495.5674818	-0.227135403	0.066101924	-3.436139056	0.000590068	0.02810199	LZTS1
511.5019814	-0.115989506	0.033749015	-3.436826352	0.000588573	0.02810199	DNMBP
1248.455077	0.194671029	0.056652604	3.43622383	0.000589883	0.02810199	AASDHPPT
2512.264385	0.233319005	0.067876734	3.43739292	0.000587343	0.02810199	ARPP19
192.771502	0.175155003	0.050955179	3.437432813	0.000587256	0.02810199	AC010632.1
137.8426339	-0.277931218	0.080813653	-3.439161669	0.000583519	0.02810199	UXT
2218.400194	-0.216553638	0.063052723	-3.434485128	0.000593681	0.028146104	ITGA9
181.108772	-0.435045879	0.126648323	-3.435070182	0.0005924	0.028146104	NR4A1
91.72987566	0.56103258	0.163441835	3.432613065	0.000597795	0.02826956	PRDM16-DT
1581.799889	0.10804655	0.031487009	3.431464423	0.000600332	0.02826956	UBXN2B
38.58745885	0.390131029	0.113673314	3.43203708	0.000599066	0.02826956	AC104024.2
293.3076206	-0.305615832	0.089153624	-3.427968702	0.000608116	0.028469228	SH3BGRL3
1000.211987	0.140342012	0.040957573	3.426521685	0.000611365	0.028469228	SERBP1
906.5089332	-0.715403275	0.208657959	-3.42859327	0.000606718	0.028469228	LINC01090
105.2224962	-0.356976461	0.104168093	-3.426927102	0.000610453	0.028469228	MRPL12
954.6864912	0.228225772	0.066596958	3.426969933	0.000610357	0.028469228	PGRMC1
347.5786589	-0.217529576	0.063497168	-3.425815392	0.000612957	0.028480068	COA6
524.1713749	-0.229844669	0.067146658	-3.423024709	0.000619284	0.028703148	SYT12
617.629983	-0.210009941	0.061361691	-3.422492745	0.000620498	0.028703148	HMOX2
84.92634415	-0.275212506	0.080430733	-3.421733159	0.000622233	0.02871576	PWWP2B
280.1981541	-0.169419924	0.049520969	-3.421175475	0.000623511	0.02871576	BCL7C
152.8207494	-0.204017636	0.059672504	-3.418955502	0.00062862	0.028872309	YIF1B
180.9728647	-0.336680778	0.098487776	-3.41850322	0.000629666	0.028872309	NDUFA6
65.29092301	-0.423642914	0.124004955	-3.416338588	0.000634693	0.029039273	HINT2
125.741233	-0.25320174	0.074286055	-3.408469307	0.000653284	0.029824779	SLC22A1
119.4475457	0.452806732	0.132969453	3.405344037	0.000660807	0.030102653	GRIN2C
823.0401657	-0.143033138	0.042024766	-3.403543968	0.000665177	0.030235977	MINDY4
9958.411275	-0.153159556	0.045052896	-3.399549617	0.000674969	0.030417166	ZFPM2
401.1169044	-0.389155533	0.114446975	-3.400312973	0.000673088	0.030417166	COX8A
668.8793932	-0.302220373	0.088899067	-3.399589929	0.00067487	0.030417166	ARPC3
683.4920671	0.113142168	0.033275873	3.400126237	0.000673547	0.030417166	CNIH1
108.3495194	-0.393041828	0.11566883	-3.397992589	0.000678823	0.030525166	NTHL1
119.221687	0.52491489	0.154550556	3.396396004	0.000682795	0.030638049	SLC11A1
186.0234884	-0.257563565	0.075890263	-3.39389474	0.000689062	0.030787395	TM7SF2
90.42445016	0.279147071	0.082242892	3.394178701	0.000688348	0.030787395	HAUS5
24608.47032	-0.13471591	0.039703421	-3.393055504	0.000691176	0.03081617	DLGAP2
72.87937225	0.350419502	0.103293343	3.392469355	0.000692657	0.03081661	CENPE
3224.327389	0.105001187	0.030964711	3.390995252	0.000696393	0.030917197	VPS41
281.8310076	-0.15989847	0.047192443	-3.38822193	0.000703473	0.031165498	LAP3
9524.051503	-0.247313946	0.073101638	-3.383151905	0.00071659	0.031414519	PDZD2
996.5626248	0.423924139	0.125228247	3.385211804	0.000711234	0.031414519	AL589693.1
171.6044499	0.471879182	0.139469782	3.383379355	0.000715997	0.031414519	CALB2
43.74500056	0.233643076	0.0690526	3.383552206	0.000715546	0.031414519	LINC01560
164.2660688	-0.687331988	0.203153538	-3.383312917	0.00071617	0.031414519	SSR4
116.6482063	-0.713111011	0.210906259	-3.38117519	0.000721765	0.031575339	PET100
105.0320971	-0.370686356	0.10969785	-3.379157899	0.000727082	0.031741689	TMEM141
576.099435	0.115633832	0.034271299	3.374072079	0.00074065	0.032266767	MBIP
1344.818686	-0.145353186	0.043105333	-3.372046511	0.000746118	0.032437578	P3H2
18.22756585	0.738979145	0.219297448	3.369757153	0.000752345	0.03251029	AC116611.1
183.7343896	-0.52490315	0.155763327	-3.369876344	0.000752019	0.03251029	MRPL21
593.6214729	-0.306146285	0.090852136	-3.369720264	0.000752445	0.03251029	TMEM160
654.4680388	0.261226092	0.077535097	3.369133502	0.000754049	0.032512543	AC007785.1
421.2294037	0.127241432	0.037810017	3.3652837	0.00076465	0.032901929	TMED2
497.1167913	0.131575844	0.039112057	3.364073729	0.00076801	0.032911359	CREG1
3812.049272	-0.111122238	0.033031654	-3.364113669	0.000767899	0.032911359	JARID2
353.4387212	0.241441092	0.071809269	3.362255237	0.000773086	0.033044721	TBC1D2
155.0338595	-0.153061769	0.045529293	-3.361830554	0.000774276	0.033044721	TSC22D1-AS1
4147.966635	0.139250034	0.041427973	3.361256273	0.000775888	0.033046205	ZNF483
181.9962754	-0.194073845	0.057770733	-3.359379995	0.000781176	0.033136715	TAF10
1123.915056	-0.330750741	0.098446114	-3.359713521	0.000780233	0.033136715	RPL18
49589.07112	-0.094102515	0.028017043	-3.358759684	0.000782931	0.033144088	FGF14
294.386761	-0.211026595	0.062917395	-3.354026242	0.000796448	0.033580623	STK10
1456.684881	-0.217697658	0.064904517	-3.354121842	0.000796173	0.033580623	MIR4500HG
390.9607521	0.145830004	0.043506128	3.351941668	0.000802469	0.033766552	GID8
91.996682	0.486628532	0.145240287	3.35050654	0.000806639	0.033837894	AC104574.2
403.8585338	-0.493583553	0.147327496	-3.350247351	0.000807394	0.033837894	NDUFA1
111.7445645	-0.393358696	0.117514749	-3.347313428	0.000815989	0.034129837	AC018953.2
47.47104686	-0.252133385	0.075371033	-3.345229243	0.000822146	0.03425063	STEAP3-AS1
244.3970082	-0.259081741	0.077440489	-3.345559208	0.000821168	0.03425063	CSNK2B
366.0208405	0.203494173	0.060841792	3.344644613	0.000823881	0.0342548	RSL1D1
207.2953266	-0.343573754	0.102757362	-3.343543931	0.000827156	0.034322878	JAG1
129.8088354	-0.291593794	0.087257355	-3.341767516	0.000832468	0.034475014	MRPL36
11888.39616	-0.125906668	0.037721005	-3.337839725	0.000844324	0.034897075	GRID1
59.09472213	0.296411505	0.088875979	3.335113822	0.000852645	0.035171603	AC093158.1
60.62576446	0.249480536	0.074897945	3.33093967	0.000865534	0.035594878	AC092040.1
1897.331858	0.264498091	0.079412349	3.330692182	0.000866303	0.035594878	EID1
487.3583461	0.996668873	0.300011026	3.322107482	0.000893403	0.036422673	ADGRL4
18070.16941	-0.13725489	0.04131184	-3.322410493	0.000892433	0.036422673	DGKB
175.5704368	-0.230047785	0.069242887	-3.32233092	0.000892688	0.036422673	NTMT1
1038.99245	-0.168342439	0.050673304	-3.322112953	0.000893385	0.036422673	MYH9
1079.53427	0.176441078	0.053129601	3.320956221	0.000897096	0.03650223	CCDC148
3822.472811	0.106313218	0.032045395	3.317581721	0.000908003	0.036732072	RAB2A
50.3204023	0.338239352	0.10194937	3.317718888	0.000907558	0.036732072	TSPAN19
82.04542832	-0.43898713	0.132312928	-3.317794683	0.000907312	0.036732072	PSENEN
78.64867175	-0.300675318	0.090673456	-3.31602357	0.000913081	0.036738606	CHCHD5
100.8050759	-0.552040135	0.166481817	-3.315918488	0.000913425	0.036738606	CX3CR1
1340.562768	0.123770513	0.037318721	3.316579735	0.000911266	0.036738606	UBE2V1
48.8825057	0.412048603	0.124507423	3.30943002	0.000934861	0.037457016	PRPH2
656.6151681	0.140595719	0.042482526	3.309495262	0.000934643	0.037457016	ZNF770
169.6272766	-0.189479692	0.05726378	-3.30889253	0.000936658	0.037457376	GBA1
331.1072703	0.545935975	0.165085222	3.306994818	0.000943026	0.037640224	IGFBP7
272.3181799	-0.184341863	0.055761199	-3.305916379	0.000946663	0.037713556	TMEM219
332.6828648	0.55974795	0.169367369	3.304933844	0.000949988	0.037774199	IFNG-AS1
722.0944548	0.221089678	0.066909405	3.304313934	0.000952092	0.037786132	NPL
445.003482	-0.110761205	0.033529505	-3.303395217	0.000955217	0.037838495	CHUK
522.299443	0.156479161	0.047385884	3.302231525	0.000959189	0.037924146	RAD23A
232.3783118	-0.387186355	0.117311591	-3.300495296	0.000965143	0.038087718	CHMP2A
2217.400735	0.127116207	0.038555502	3.296966677	0.000977351	0.038496973	TAF1D
197.0656598	-0.259169772	0.078622515	-3.296381106	0.000979391	0.038504934	LAGE3
54.01588762	-0.334515765	0.10152538	-3.294897924	0.000984574	0.038636247	STAB2
134.2047728	0.207195822	0.062897617	3.294176022	0.000987107	0.038663214	SCIMP
772.8226444	-0.353889657	0.107450676	-3.293507962	0.000989455	0.038682906	ATP5MK
1896.993853	0.450953451	0.137014955	3.291271746	0.000997355	0.038836378	AC011246.1
859.071234	-0.166889557	0.050721632	-3.290303346	0.001000794	0.038836378	LAMB1
363.5624119	-0.135096857	0.041058683	-3.290335902	0.001000678	0.038836378	ZNF276
23.3405148	-0.359387423	0.109211442	-3.290748807	0.000999211	0.038836378	PRR34-AS1
387.0960379	-0.330193862	0.100374448	-3.289620712	0.001003225	0.038858748	DAD1
610.8592949	-0.099236603	0.030178164	-3.288357849	0.001007737	0.038943646	SLC35G2
77.94859776	0.452464761	0.137612285	3.287967789	0.001009134	0.038943646	NLRC5
70.95093589	0.529942539	0.161210607	3.287268428	0.001011644	0.038968732	S100Z
1020.847636	-0.445032908	0.135430387	-3.286063924	0.00101598	0.039051339	AL138701.2
281.0749845	-0.349813845	0.10646754	-3.285638457	0.001017515	0.039051339	ETFB
20.96853949	0.573606643	0.174643444	3.284444181	0.001021837	0.039145525	ENTPD2
1000.63796	-0.145425223	0.044322123	-3.281097886	0.001034039	0.03918536	PTPRF
4038.312947	-0.416496299	0.126913434	-3.281735331	0.001031704	0.03918536	PKN2-AS1
20.40462802	0.635394417	0.193584395	3.282260527	0.001029784	0.03918536	GBP1
708.2614207	-1.003694739	0.3058899	-3.281228759	0.001033559	0.03918536	AC018742.1
2563.765812	0.230546242	0.070265311	3.281081912	0.001034097	0.03918536	CREG2
152.0532114	-0.226042302	0.068854277	-3.282908651	0.00102742	0.03918536	GPAA1
779.7032001	-0.387313354	0.118113849	-3.279152757	0.001041193	0.039383016	EIF3K
196.159921	0.217607718	0.066442531	3.275126846	0.001056145	0.039662235	ECT2
32.18393497	-0.459833733	0.140396948	-3.275240225	0.001055722	0.039662235	GPD1
16.76143096	0.488005388	0.148973351	3.275789828	0.001053669	0.039662235	AC010401.1
149.7296415	-0.291483769	0.088967688	-3.276287983	0.001051813	0.039662235	RAB33A
3154.586477	-0.130459467	0.039848212	-3.273910157	0.001060703	0.039762142	LNX1
1160.243847	-0.410215038	0.125437872	-3.270264633	0.001074469	0.040206252	HINT1
28.09841794	0.342744564	0.104875282	3.268115775	0.001082661	0.040271361	AC110751.1
155.0830897	-0.406070115	0.124267802	-3.267701758	0.001084246	0.040271361	RPP21
489.0821924	0.241521355	0.073920969	3.267291504	0.001085818	0.040271361	SCN2B
541.0199781	0.416339194	0.127358494	3.269033591	0.001079155	0.040271361	THSD4
1040.538512	0.229192999	0.070127917	3.268213416	0.001082287	0.040271361	MAP1LC3B
853.5551134	0.104661738	0.032056641	3.264900303	0.001095026	0.040519036	RBM12B
1179.025511	-0.475767393	0.145737306	-3.264554594	0.001096363	0.040519036	CCBE1
2851.855778	0.132507928	0.040599216	3.263805132	0.001099267	0.040541591	GCC2
66.35559839	-0.21182657	0.064909792	-3.263399292	0.001100843	0.040541591	AL356608.3
174.9797126	-0.392404589	0.120303323	-3.261793429	0.001107098	0.040700414	CCDC88C
18.34520934	0.343412138	0.10531384	3.260845265	0.001110806	0.040765233	ZNF252P-AS1
3863.14057	0.299552497	0.09188864	3.259951352	0.001114313	0.040822437	YWHAB
60.86782903	0.477078879	0.146380934	3.259159959	0.001117426	0.040865046	PTH1R
4766.086766	0.110927773	0.034042499	3.258508504	0.001119995	0.040887629	NCOA7
73.24544613	0.234804681	0.072134739	3.255084658	0.001133586	0.041026405	AC024560.4
773.8428865	-0.18569587	0.057019733	-3.256694811	0.001127176	0.041026405	AC016831.5
356.5997303	-0.480643942	0.147625448	-3.255833924	0.001130599	0.041026405	MRPL41
28.84208451	0.37631656	0.115595723	3.255454016	0.001132112	0.041026405	AC055839.2
198.6032902	-0.210559169	0.064678629	-3.255467384	0.001132059	0.041026405	CCDC124
416.2475524	-0.232782095	0.071562675	-3.252842258	0.001142569	0.041280232	LINC02669
1669.282902	0.097079284	0.029866242	3.250468695	0.00115215	0.041551848	ORC3
771.997243	0.154346023	0.047491094	3.249999344	0.001154053	0.041551848	CCDC136
4325.682468	-0.213932311	0.065839847	-3.249283239	0.001156962	0.041585149	XYLT1
901.617144	-0.342288284	0.105372448	-3.24836606	0.001160698	0.041648005	RPS16
19370.67	-0.200813828	0.061839584	-3.247334725	0.001164913	0.041727781	GRID2
66.88774034	-0.259777504	0.080021169	-3.246359785	0.00116891	0.041799508	APEH
1624.619134	0.104887717	0.032321576	3.24513003	0.00117397	0.041803223	SRRM1
1286.451817	-0.23719818	0.073120957	-3.243915167	0.001178989	0.041803223	MIR9-1HG
956.7193098	0.120920096	0.037265418	3.244834017	0.001175191	0.041803223	PELI1
475.0001343	-0.119972752	0.036983614	-3.243943436	0.001178872	0.041803223	UBTD2
165.2661942	-0.245444095	0.075637361	-3.245011356	0.001174459	0.041803223	CDK2AP1
134.1825787	0.236546163	0.072935164	3.243238905	0.001181791	0.041831798	PNPO
391.5913384	0.116554864	0.0359452	3.242570985	0.001184564	0.041859268	RIMOC1
13809.17556	-0.129592904	0.039980884	-3.241371664	0.00118956	0.041965027	TMEM178B
47.23191123	0.557737058	0.172158034	3.239680678	0.001196636	0.042073008	RPRM
2505.17795	-0.083228288	0.025687425	-3.240040196	0.001195129	0.042073008	SLC41A2
191.3632436	0.183003979	0.056503951	3.238781961	0.001200413	0.042135101	AP001372.2
47.66824843	-0.715740167	0.221031163	-3.238186679	0.001202921	0.042152514	TWIST2
1449.043694	-0.161235536	0.04982086	-3.236305753	0.001210876	0.042226236	AC011995.2
131.347026	-0.254119595	0.078514981	-3.236574621	0.001209736	0.042226236	ATRAID
201.1206321	-0.158213622	0.048887796	-3.236260091	0.00121107	0.042226236	AIMP2
357.587334	0.310852199	0.096099168	3.234702286	0.001217696	0.042386754	LINC02649
6384.098766	-0.093987548	0.029095087	-3.230358081	0.001236353	0.042834329	SYT14
59.9584618	-0.312642395	0.096784895	-3.230280862	0.001236687	0.042834329	AC061975.8
2674.305845	0.088075192	0.027263704	3.230492511	0.001235771	0.042834329	TOP1
1222.274982	0.118043432	0.036554136	3.229277067	0.001241036	0.042914041	TPM1
96.96960853	-0.203864001	0.063177794	-3.226829987	0.001251698	0.043140351	SMIM18
80.50865803	0.248324757	0.076953441	3.226948062	0.001251182	0.043140351	NUDT15
35.75709661	-0.265565963	0.082318275	-3.226087566	0.00125495	0.043181392	PPM1N
568.2645721	0.17494205	0.054283718	3.222735203	0.001269729	0.043546916	TYW3
2200.28672	0.109744238	0.034048926	3.223133639	0.001267964	0.043546916	ZNF706
732.0866809	0.083705928	0.025985674	3.221233644	0.0012764	0.043704202	KAT7
110.1373543	-0.257273794	0.079893288	-3.220217882	0.001280932	0.043787815	AC127164.1
498.387267	-0.384655309	0.119491223	-3.21910933	0.001285894	0.043885861	PRDX5
2821.803136	-0.083876107	0.026061598	-3.218379248	0.001289172	0.043926191	GATAD2B
833.2500321	0.173129651	0.053808595	3.21750922	0.001293089	0.043988107	HNRNPA1
983.7322638	0.106276404	0.033042494	3.216355417	0.001298299	0.044093781	STRADB
1244.415278	0.221540094	0.068971696	3.212043612	0.001317944	0.044688527	NGRN
32.80241661	-0.533022621	0.166090627	-3.209227583	0.001330921	0.045055654	VIT
75.67086865	-0.326055133	0.101614963	-3.208731499	0.001333219	0.045060663	PRDX4
211.147529	0.399658148	0.124677546	3.205534279	0.00134812	0.045380549	RAB3B
30.10420568	0.455928913	0.14222949	3.205586359	0.001347876	0.045380549	AC018616.1
707.3465673	0.111986609	0.034937863	3.205307897	0.001349181	0.045380549	ZNF587B
211.2364871	0.158620828	0.049505347	3.20411505	0.001354783	0.045495967	MMGT1
275.367051	-0.363214657	0.113384975	-3.203375556	0.001358267	0.045539985	CHST8
2895.740871	0.11812335	0.036932824	3.198329767	0.001382261	0.046270419	PSIP1
449.3962712	0.117745628	0.036825493	3.197394445	0.001386752	0.046346696	UBE2I
65.11438282	-0.511891015	0.160347525	-3.19238489	0.001411032	0.047008219	TIMM10
1170.131979	0.175733536	0.055046648	3.192447541	0.001410726	0.047008219	ALG1L9P
6168.262453	-0.122004481	0.038264064	-3.188487261	0.001430193	0.047122165	ACYP2
426.3911544	-0.192013364	0.06019661	-3.189770376	0.001423859	0.047122165	STEAP1B
124.5545484	0.871065768	0.273025121	3.190423527	0.001420644	0.047122165	AC011586.2
1191.472797	-0.410992684	0.128882714	-3.18888913	0.001428206	0.047122165	UBC
91.36801926	0.429385489	0.134649702	3.188907819	0.001428114	0.047122165	SLC32A1
31.03029257	0.526694306	0.165134108	3.189494363	0.001425219	0.047122165	PRODH
48.60343908	-0.40249601	0.126164034	-3.190259521	0.001421451	0.047122165	HSD17B10
35.74621997	0.632754932	0.198623189	3.185705236	0.001444016	0.047502926	AL162388.2
271.4027255	-0.257242856	0.080795675	-3.183869127	0.001453207	0.047730333	TUFM
368.9420255	0.09240418	0.029027959	3.183282008	0.001456157	0.047752383	ARFGAP2
72.66589376	0.389844217	0.122529235	3.181642472	0.001464425	0.04794847	HLA-E
29.73856151	0.337043768	0.105951735	3.181106641	0.001467136	0.047962305	AP000866.5
2092.349953	0.198926472	0.062561443	3.179697652	0.001474288	0.048121032	PGM2L1
214.0952864	-0.162989421	0.051281934	-3.178300983	0.001481409	0.04827826	SCAMP3
45330.20597	-0.134141928	0.042236334	-3.175984172	0.001493291	0.048470193	ATRNL1
204.9299037	-0.387392018	0.121960285	-3.176378423	0.001491263	0.048470193	DDT
46.08887925	-0.319300214	0.100541651	-3.17580037	0.001494237	0.048470193	AC116666.1
535.2357012	0.098173847	0.030938854	3.173157171	0.001507909	0.048838063	ZNF587
71.95743797	0.217240342	0.068501481	3.171323268	0.001517462	0.048911224	ASH1L-AS1
2705.167551	-0.144425035	0.045538081	-3.171522204	0.001516423	0.048911224	MPPED2
1689.164814	0.180195286	0.056827221	3.170932586	0.001519504	0.048911224	PTGES3
150.6879955	0.19227943	0.060617424	3.172015868	0.001513847	0.048911224	DHRS11
774.3017742	-0.229162862	0.072323752	-3.168569868	0.001531909	0.049159507	AL355472.2
2024.679782	0.090091274	0.028432761	3.168572809	0.001531894	0.049159507	ANAPC5
9003.148112	0.14370794	0.045373609	3.16721422	0.001539069	0.049313747	SH3GL3
619.6255671	0.122279601	0.038621932	3.166066404	0.001545155	0.049347803	MTX3
661.9932106	-0.469438543	0.148289846	-3.165682316	0.001547197	0.049347803	RPL35
1980.784651	-0.151680166	0.047912789	-3.165755306	0.001546809	0.049347803	SEC14L5
305.8185617	-0.224925587	0.071074029	-3.164666351	0.001552609	0.04937464	KCNG3
475.5705632	-0.367428465	0.116104356	-3.164639783	0.001552751	0.04937464	UQCR10
268.8007477	-0.253651241	0.080197927	-3.162815427	0.001562514	0.049609808	AC002451.1
94.60773784	-0.262118933	0.082907774	-3.161572443	0.001569198	0.049746657	FAM78A
3329.419368	0.093276283	0.029515767	3.160218838	0.001576507	0.049797301	PPP3CB
185.4072446	0.465516943	0.14728425	3.160670217	0.001574066	0.049797301	EMX2OS
174.9338256	-0.223841603	0.070836915	-3.159956955	0.001577924	0.049797301	USE1
76.9085483	-0.467421201	0.147965028	-3.158997831	0.001583127	0.049811441	RNF181
21.62471389	0.620938213	0.196560187	3.159023308	0.001582988	0.049811441	AC103874.1
531.795902	0.15108645	0.047843576	3.157925563	0.001588961	0.049920065	ETFRF1
391.0787408	-0.195759333	0.062009967	-3.156901094	0.001594554	0.050020784	ACOT13
2162.349184	-0.123926767	0.0392666	-3.156035081	0.001599296	0.050094548	TBC1D4
722.955081	-0.4043821	0.128151536	-3.15549944	0.001602236	0.050111716	COX5A
793.0082805	0.126909081	0.040241509	3.153685952	0.001612225	0.050348987	ZNF382
15.03157921	-0.56930717	0.180579388	-3.152669734	0.001617847	0.050449392	ASGR2
851.4710923	-0.106625294	0.033846463	-3.150264012	0.00163123	0.050640623	UCK2
116.5483412	-0.198968001	0.063152618	-3.150589923	0.001629411	0.050640623	TRMO
194.0504753	0.236188104	0.07497144	3.150374389	0.001630614	0.050640623	IGDCC3
704.5192499	0.110887131	0.035207084	3.149568725	0.001635116	0.050686191	AGGF1
36682.75881	-0.081601505	0.025913637	-3.148979258	0.001638418	0.050713522	FTX
299.4932683	-0.238641865	0.075810538	-3.147871945	0.001644637	0.050830934	EMC4
36.01766854	-0.418190595	0.132948559	-3.1455068	0.001657993	0.051168265	DUSP23
800.5124157	0.081658423	0.02597712	3.14347485	0.001669548	0.051298197	ZC3H7A
49.82510894	-0.351611076	0.11184046	-3.143862926	0.001667335	0.051298197	KCNG2
552.6098395	0.270532194	0.08605382	3.143755777	0.001667946	0.051298197	WBP2NL
368.6374191	-0.144339181	0.045933385	-3.142358912	0.001675925	0.051418741	NMRAL1
217.8925038	-0.29880661	0.095153403	-3.140261932	0.001687968	0.05171254	DBI
779.9602217	-0.140841965	0.044910478	-3.136060239	0.00171234	0.052382614	TIGAR
1238.08046	0.085290417	0.027206863	3.13488618	0.001719208	0.052493083	NAE1
2037.004018	-0.230595076	0.073564737	-3.134587109	0.001720962	0.052493083	GNAL
320.0581277	-0.229209073	0.073154322	-3.133226685	0.001728959	0.05263641	BHLHE40-AS1
91.38216085	-0.227227608	0.072528695	-3.132933896	0.001730684	0.05263641	AC003659.1
5518.751108	-0.063079997	0.020138985	-3.132233136	0.001734821	0.052685747	LINC01278
979.4887921	0.149581788	0.047787603	3.130137923	0.001747242	0.052986203	PLEKHB2
845.7465245	0.135464975	0.043300218	3.128505613	0.001756977	0.053204398	CMAS
149.3471539	0.180846566	0.057830508	3.127182728	0.001764902	0.053367274	C22orf39
68.33929417	0.218795327	0.069984706	3.126330605	0.001770024	0.053445046	TAC4
844.7020931	0.106703288	0.034141976	3.125281587	0.001776349	0.053558848	PDPK1
176.041088	-0.294427376	0.09428728	-3.122662756	0.00179223	0.053819758	LINC01605
2391.955279	0.192189711	0.061564893	3.121741957	0.001797844	0.053819758	OIP5-AS1
316.5753233	-0.346740628	0.111061109	-3.122070633	0.001795838	0.053819758	NME1
541.8715279	-0.262805576	0.084145554	-3.123225907	0.001788804	0.053819758	COPE
338.2824916	-0.132285548	0.042366031	-3.122443759	0.001793564	0.053819758	TCFL5
1061.903899	0.173543383	0.055604696	3.121020283	0.001802256	0.053827135	ARF1
453.7996488	0.118410175	0.037941503	3.120861487	0.001803228	0.053827135	C15orf40
14.53358177	0.44319896	0.142088354	3.119178647	0.00181356	0.054058525	SPR
122.724165	-0.437813184	0.140495348	-3.116211252	0.00183191	0.054527942	KANK4
1017.000062	-0.148052703	0.047554295	-3.113340304	0.001849826	0.054827583	ANXA4
72.26058174	0.638756469	0.205139027	3.113773512	0.001847112	0.054827583	PRLR
51.68564642	0.483263862	0.155208889	3.113635209	0.001847978	0.054827583	IL4R
253.6943203	0.158247319	0.050838426	3.112750179	0.001853528	0.054859729	COQ7
236.0367988	-0.164737568	0.052984063	-3.109190962	0.001876004	0.055446642	BAHD1
199.7600875	0.179320627	0.057713237	3.107097029	0.001889344	0.055605616	NET1
657.3574298	0.094527013	0.030415836	3.107822281	0.001884714	0.055605616	SART3
64.6413131	0.492321709	0.158444855	3.107211717	0.001888611	0.055605616	AC124248.1
388.5434437	-0.204893348	0.065966053	-3.106042247	0.001896096	0.055726082	FGF5
332.8421658	-0.185682772	0.059851633	-3.10238437	0.001919685	0.056026469	AC115282.1
92.97036313	-0.193844292	0.062466741	-3.103160018	0.001914661	0.056026469	ACHE
660.8234186	0.281465681	0.090723839	3.102444552	0.001919295	0.056026469	ACSS3
251.9268692	0.247897661	0.079867737	3.103852326	0.001910186	0.056026469	PNMA8C
222.5411212	-0.201396209	0.064907391	-3.102823986	0.001916836	0.056026469	NAA10
830.2016726	-0.353502769	0.114000992	-3.100874512	0.0019295	0.056234605	FAU
399.6898523	-0.486103933	0.156897463	-3.09822686	0.001946823	0.056503717	NDUFAB1
6746.348417	0.095225206	0.030732229	3.098545364	0.001944732	0.056503717	ANKRD12
114.790274	-0.175869338	0.056752543	-3.098880292	0.001942535	0.056503717	ARSA
72.76731455	-0.291719502	0.094222906	-3.096057164	0.001961126	0.056605213	H2BC18
23793.92792	-0.256494845	0.082845466	-3.09606378	0.001961082	0.056605213	NRG1
3412.910723	0.127915245	0.041311681	3.096345692	0.001959218	0.056605213	KLC1
17.6526282	0.471142732	0.152119757	3.097183053	0.001953692	0.056605213	GNG13
428.2447567	0.210248185	0.067919464	3.095551305	0.001964474	0.056623864	C4orf3
492.6358147	0.25919393	0.083748437	3.09491066	0.001968722	0.056668361	PNMA8B
109.5632875	-0.372295398	0.120316489	-3.094300716	0.001972774	0.056707109	AC022509.2
1456.238303	-0.122142225	0.039480458	-3.093738832	0.001976514	0.05673678	MAP6
104.2464623	-0.36178626	0.116978224	-3.092765888	0.001983005	0.05684524	GDF7
349.3495754	0.094668901	0.030620634	3.091670213	0.001990338	0.056977514	EIF2D
104.8133366	0.301608409	0.097615759	3.089751207	0.002003242	0.057190655	NWD1
769.8632567	0.148400671	0.0480274	3.089916811	0.002002126	0.057190655	GK
28.59251539	-0.489484333	0.158443658	-3.089327399	0.002006102	0.057194387	BMP4
465.2367474	-0.277907853	0.09002363	-3.087054502	0.002021505	0.057555222	INSIG1
224.9885821	-0.323296962	0.104777422	-3.085559441	0.002031696	0.057766882	MTLN
219.4557637	-0.410494898	0.133076759	-3.084647536	0.002037935	0.057865758	NDUFB3
16.82904676	0.442689857	0.143623997	3.082283375	0.002054192	0.058139084	AC080128.2
89.09156569	0.257681172	0.083607391	3.082038191	0.002055885	0.058139084	LY96
31.94790994	0.685284273	0.222328673	3.082302722	0.002054058	0.058139084	RASL12
1772.354812	0.299301321	0.097144096	3.081003707	0.002063041	0.058184415	TSPYL1
503.0087483	-0.138257321	0.044870789	-3.081232226	0.002061458	0.058184415	STEAP2-AS1
235.9466892	-0.191715065	0.062277522	-3.078399061	0.00208116	0.058346133	PKDCC
147.4377437	-0.170304483	0.055328079	-3.078084166	0.002083361	0.058346133	SEMA4C
47.64185194	-0.274343484	0.089098875	-3.079090331	0.002076337	0.058346133	SLC35B2
1778.627464	0.148892659	0.048382876	3.077383379	0.002088265	0.058346133	MTURN
261.2404139	0.164759451	0.0535246	3.078200488	0.002082548	0.058346133	C12orf43
61.27159223	-0.331958825	0.107860937	-3.077655682	0.002086358	0.058346133	AP001120.5
20.10902523	0.340540182	0.110607869	3.078806105	0.002078319	0.058346133	ZNF888
1287.355863	0.094173441	0.030605882	3.076971942	0.00209115	0.058348928	HNRNPR
307.0030787	0.37385368	0.12158569	3.074816447	0.002106321	0.058616155	PTPRC
44.80819124	0.375965428	0.122261	3.075105127	0.002104284	0.058616155	PTHLH
3305.379441	-0.098872067	0.032163674	-3.074029046	0.002111889	0.05869314	RCOR3
786.385778	-0.137336861	0.044687971	-3.073240007	0.002117481	0.058770618	SLC20A1
671.4260553	-0.162944861	0.053039578	-3.072137201	0.00212532	0.058910163	ZBTB46
105.9864563	-0.188074954	0.061274109	-3.069403313	0.002144868	0.059295136	SYVN1
59.47828825	0.393826022	0.128294713	3.069697993	0.002142753	0.059295136	NFATC1
81.35733622	0.193540768	0.063162609	3.06416676	0.002182772	0.060263488	AP000866.6
70.47796382	0.176852561	0.057773346	3.06114454	0.002204926	0.060795039	ZNF689
4308.363596	-0.196200011	0.064107589	-3.06048027	0.002209823	0.060849994	MAML2
511.5249901	-0.1608349	0.052562756	-3.059864267	0.002214373	0.060895264	ERCC1
50.50881368	-1.228633103	0.401717626	-3.058449575	0.002224855	0.06110333	AC114485.1
53.20629617	0.767558161	0.251031701	3.05761447	0.002231064	0.06119365	AC005040.2
201.0043251	-0.201747847	0.065991278	-3.057189592	0.002234229	0.061200355	CAVIN4
147.3444968	0.336434675	0.110086426	3.056095887	0.002242395	0.061343856	TRIM22
122.401066	-0.181925022	0.059581342	-3.053389118	0.002262723	0.061819251	RNF25
62.70967673	0.253213904	0.082973395	3.051748161	0.002275129	0.062077249	CHN2
751.4275438	-0.451665306	0.148052266	-3.050715244	0.00228297	0.062129392	ATP5IF1
2088.292859	0.230350597	0.075498339	3.051068424	0.002280286	0.062129392	AP001347.1
469.624629	0.139564022	0.04576172	3.049798457	0.00228995	0.062238519	SLC15A2
570.9628791	0.131544263	0.043144823	3.048900242	0.002296807	0.062344039	AP3M2
109.6410116	-0.218880211	0.071803524	-3.048321305	0.002301237	0.062383477	LIN37
826.9143767	0.111973791	0.036744041	3.047400022	0.002308303	0.062458673	DENR
14.79637212	0.652750535	0.214229457	3.046969097	0.002311615	0.062458673	CYP4F3
35.55206314	-0.32117029	0.1054125	-3.04679512	0.002312953	0.062458673	ZBTB46-AS1
560.2876418	-0.665304219	0.218480138	-3.045147378	0.002325663	0.06272107	RPS26
917.4685006	0.093522551	0.030722632	3.044093096	0.002333829	0.062860396	TARDBP
36.99756381	-0.31081288	0.102127045	-3.043394433	0.002339255	0.062925659	RFXANK
1000.278132	-0.102296468	0.033618185	-3.042890854	0.002343173	0.062950245	APBB1
260.2611955	0.189472304	0.062297897	3.041391638	0.002354873	0.063183567	AL353746.1
74.62443136	0.22609238	0.074382624	3.039585957	0.002369036	0.063239678	ASPM
26.78705355	0.277791254	0.091360417	3.040608433	0.002361007	0.063239678	CERS6-AS1
584.7138317	-0.15370607	0.050561137	-3.040004239	0.002365748	0.063239678	TFRC
51.16053628	0.217800558	0.071647606	3.039886054	0.002366677	0.063239678	AC244636.3
90.32744179	-0.197441477	0.064998628	-3.037625309	0.002384502	0.063558299	EPRS1
16.36450266	0.373731427	0.123047053	3.037304991	0.002387038	0.063558299	HEATR9
12389.65222	-0.123008207	0.040506419	-3.0367584	0.00239137	0.063592852	ENOX1
258.45591	-0.249052116	0.082035639	-3.035901439	0.002398177	0.063693039	HAGHL
724.5055235	0.129167776	0.042599909	3.032113926	0.002428475	0.064416076	LYRM2
347.6628426	-0.272917048	0.09002655	-3.03151736	0.002433279	0.064438977	AC068286.2
1107.340548	0.260239366	0.085852351	3.03124333	0.002435489	0.064438977	RFX4
14.10191421	0.60531538	0.199824953	3.029228182	0.002451794	0.064788585	BFSP2-AS1
10326.59785	-0.117850331	0.038917542	-3.028205902	0.002460104	0.064926298	NTRK3
4881.506927	-0.240279175	0.079390104	-3.02656331	0.00247351	0.065116087	AC019211.1
161.4522344	0.502320143	0.165961444	3.026727955	0.002472163	0.065116087	OSMR
1031.981243	-0.163663202	0.054109989	-3.024639317	0.002489298	0.065449484	GABRA3
50.75687	0.380112867	0.125689438	3.024222832	0.002492728	0.065457528	FKBP10
150.8934305	0.164684335	0.054481959	3.022731499	0.002505044	0.065698619	LINC00294
118.9207301	-0.143268867	0.047418949	-3.021342107	0.002516569	0.065753981	SMIM27
1116.974089	0.122536119	0.040546827	3.02208899	0.002510367	0.065753981	KRAS
36.18269052	0.426935376	0.141300803	3.021464605	0.00251555	0.065753981	SLFN11
1675.665486	0.104164848	0.034502402	3.019060802	0.002535596	0.066168645	GOPC
1112.061262	-0.254105135	0.084186628	-3.018355059	0.002541509	0.06624046	RPLP2
368.172779	0.130064948	0.04310473	3.01741709	0.002549388	0.066363254	ZNF107
1781.903542	0.181480272	0.060154648	3.016895258	0.00255378	0.066395121	ARL6IP5
151.3731884	-0.231009879	0.076596714	-3.01592413	0.002561974	0.066525596	GPS1
366.242576	0.268294738	0.088977928	3.015295423	0.002567291	0.066561849	EFHD2
1125.820139	-0.235875574	0.078233807	-3.015008262	0.002569723	0.066561849	ATP5MG
1622.492633	0.070436234	0.023376089	3.013174437	0.002585303	0.066882738	WAPL
57.43731262	0.270568592	0.089816051	3.012474819	0.002591269	0.066954438	STAP2
392.2747283	0.148797861	0.049402833	3.011929695	0.002595927	0.066992183	BLOC1S2
63.61380172	0.227135183	0.075438218	3.010876847	0.002604945	0.067142212	UXT-AS1
910.1364775	-0.127809837	0.042459206	-3.010179607	0.002610932	0.067213869	NAB1
9561.356708	-0.112670463	0.037457267	-3.007973424	0.002629961	0.067620663	GALNT17
4434.07584	-0.151911253	0.050526646	-3.006557236	0.002642243	0.067853191	SEZ6L
31.36162427	0.419379085	0.139508451	3.006119579	0.002646049	0.067867761	CCDC190
210.7634219	-0.195563802	0.065092694	-3.004389445	0.002661145	0.067896742	SNRPC
57.42753356	0.312918735	0.104162708	3.004134025	0.00266338	0.067896742	AC087627.1
40.51673244	-0.248177252	0.082581954	-3.005223772	0.002653855	0.067896742	AC004034.1
801.1215275	0.260550783	0.086700571	3.005179563	0.002654241	0.067896742	CDK5R1
64.99057347	0.441832093	0.147056726	3.004501083	0.002660168	0.067896742	MLC1
161.8983846	0.195479607	0.065102826	3.002628606	0.002676589	0.06813438	LINC00963
54.48874523	0.325154082	0.108300534	3.002331277	0.002679204	0.06813438	AL139089.1
37.29851099	0.394831015	0.131551682	3.001337635	0.002687963	0.068274271	AC027801.3
148.0525604	-0.234514812	0.078192224	-2.999208862	0.002706817	0.06866991	BUD31
172.1175443	-0.228855539	0.076366787	-2.996794119	0.002728349	0.068891547	MRPL2
58.48345806	0.353153192	0.117824247	2.997287922	0.002723933	0.068891547	NAV2-AS3
242.605575	0.475089671	0.158510599	2.997210747	0.002724623	0.068891547	AL110292.1
102.1192253	-0.307864297	0.102732572	-2.996754503	0.002728704	0.068891547	NOP10
386.4295415	-0.323912528	0.108121424	-2.995821873	0.002737063	0.069019432	PSMD8
218.6939787	-0.247370693	0.082591187	-2.995122131	0.00274335	0.069094824	CPT1A
152.6932261	-0.269882541	0.090167941	-2.993109737	0.002761504	0.069468576	CCDC107
464.1488206	0.152708995	0.051030315	2.992515231	0.002766889	0.069520564	AC008969.1
270.8082496	0.183748981	0.06141392	2.991976101	0.00277178	0.06956005	AC097534.2
89.76541814	-0.178496469	0.059702132	-2.989783816	0.00279175	0.069681563	USP19
344.7366359	-0.140660262	0.04706662	-2.988535425	0.00280318	0.069681563	PSMD6
2654.283864	0.130575082	0.04368507	2.989009353	0.002798836	0.069681563	SEC62
315.1378849	0.129679279	0.043378318	2.989495309	0.002794387	0.069681563	AC079921.1
55.54740734	-0.249309594	0.083355704	-2.990912209	0.002781454	0.069681563	AL162718.1
1645.663299	0.103316209	0.034550036	2.990335772	0.002786709	0.069681563	PUS7L
574.2931982	0.113143912	0.037859378	2.988530638	0.002803224	0.069681563	MLEC
561.063979	0.230469371	0.077110014	2.988838421	0.002800402	0.069681563	DYNLT3
352.257514	0.158018955	0.05290663	2.986751478	0.002819588	0.0700053	C1orf216
741.2120234	-0.292488047	0.097943234	-2.986301703	0.002823739	0.070025387	CHCHD2
303.3407034	0.534590159	0.179083458	2.985145395	0.002834436	0.070124674	AC061958.1
48.42948634	-0.241241176	0.080806716	-2.985409964	0.002831985	0.070124674	PCDHB5
49.17679072	0.27971941	0.093741956	2.983929747	0.002845721	0.070320854	LIMD1-AS1
80.6837913	0.236499674	0.079279485	2.98311316	0.002853325	0.070425702	AC108472.1
208.8781644	-0.112330819	0.037670467	-2.981933257	0.002864344	0.070531535	RNF19B
498.5354818	-0.519103499	0.174077574	-2.982023973	0.002863496	0.070531535	RPL27
406.8446359	-0.183729026	0.061626361	-2.981338232	0.002869916	0.070585793	MRPS18C
130.1612541	-0.175203744	0.058782576	-2.980538696	0.002877419	0.070687352	JAG2
420.1916424	0.387126056	0.129988014	2.978167327	0.002899776	0.071108936	PLSCR4
914.220249	0.187288687	0.062890777	2.97799927	0.002901367	0.071108936	FAM217B
1028.034789	0.094575292	0.031766124	2.977237413	0.002908587	0.071119529	THUMPD2
46.76975592	0.324297823	0.108924352	2.977275669	0.002908224	0.071119529	AFDN-DT
706.605087	0.102247769	0.034355354	2.976181491	0.002918621	0.0712817	UBE2Z
311.7696311	0.097219851	0.032683118	2.974619823	0.002933519	0.071562145	CNEP1R1
1898.731726	-0.213399815	0.071761251	-2.973747141	0.002941874	0.071655266	ALK
411.5465231	-0.26538975	0.089251423	-2.973507215	0.002944175	0.071655266	AC093817.2
760.9059907	-0.10775116	0.036244742	-2.972876994	0.002950227	0.071719255	SHANK3
1342.581476	0.204916815	0.068966062	2.97127036	0.002965706	0.071928662	ATP6AP1L
792.4601681	-0.346971729	0.116775192	-2.971279459	0.002965618	0.071928662	PSMB1
544.8787696	0.235397716	0.079244933	2.970508104	0.002973076	0.072024046	WHRN
417.0470993	0.117518453	0.039576437	2.969404595	0.002983774	0.072199763	TTF1
62897.25798	-0.106913123	0.036021277	-2.968054822	0.002996909	0.07226723	MAGI2
841.1059587	-0.136427355	0.045957989	-2.968523129	0.002992346	0.07226723	AP003086.1
883.0092529	-0.305127595	0.102800469	-2.968153723	0.002995945	0.07226723	AC025887.2
20.94142815	0.412896197	0.139137422	2.967542393	0.003001909	0.072304597	GPR150
593.189685	-0.227665948	0.076733552	-2.966967416	0.003007528	0.07235678	ATP5PB
1989.947536	0.109114369	0.036784216	2.966336673	0.003013704	0.072422206	SMAP2
1427.793642	-0.084150697	0.02837573	-2.965587029	0.003021059	0.072477851	ZNF236
3678.066523	0.316351728	0.106681112	2.965395848	0.003022937	0.072477851	PCDH11X
286.7707126	2.225365206	0.750751475	2.964183596	0.003034872	0.072680839	TTR
117.2589241	0.469295818	0.15859326	2.959115788	0.003085232	0.07346365	LINC01885
1054.313633	0.096053295	0.032456856	2.959414675	0.00308224	0.07346365	CD200
976.3220562	-0.289536807	0.097868381	-2.958430537	0.003092099	0.07346365	COX7C
4585.975012	0.092212656	0.031166004	2.958757803	0.003088818	0.07346365	NDFIP1
210.7641484	0.140566999	0.047495219	2.959603108	0.003080356	0.07346365	AL442067.3
18.6150326	0.621130018	0.209853515	2.959826607	0.003078122	0.07346365	ZIC5
18552.08579	-0.120145604	0.040600926	-2.959183797	0.003084551	0.07346365	MIR99AHG
1134.736836	-0.329259752	0.111317095	-2.957854349	0.003097885	0.073517749	NDUFV2
190.0519386	0.133334959	0.045086041	2.957344547	0.003103012	0.07355612	ZNF134
480.1826967	-0.232649359	0.078681229	-2.956859761	0.003107894	0.073588617	AC016831.1
4047.26781	0.070731613	0.023928669	2.955935966	0.003117218	0.073726076	CSNK1A1
1409.526522	0.09275084	0.031403131	2.953553897	0.003141377	0.073880545	TPR
80.13181847	0.180326821	0.061030936	2.954678923	0.003129946	0.073880545	AL353135.2
249.2038062	-0.244919857	0.082912954	-2.953939585	0.003137454	0.073880545	RTN4RL2
677.6194937	0.124346699	0.042099722	2.95362277	0.003140677	0.073880545	MED21
135.9517512	0.189104629	0.064018439	2.953908776	0.003137767	0.073880545	RSPH14
219.1570694	0.151748921	0.051391748	2.952787667	0.003149185	0.073981133	MSL3
281.9612197	0.115038596	0.038971563	2.951859969	0.003158661	0.07412066	HDGF
250.0530243	0.148867465	0.050439841	2.951386468	0.003163508	0.074151358	SASS6
257.0913242	-0.136551896	0.046284245	-2.950288937	0.003174769	0.074332156	GRHL1
921.301961	0.190011021	0.064449803	2.948201744	0.003196284	0.074752379	ATP6V1G1
1276.485659	-0.323375326	0.10972501	-2.94714329	0.003207245	0.074925116	RPS15
217.5464787	0.193159298	0.065572411	2.945740339	0.003221827	0.075150026	SP110
657.6312623	0.113612804	0.038608868	2.942660873	0.003254047	0.075150026	TIMMDC1
1019.702902	0.089723446	0.030495346	2.942201254	0.003258881	0.075150026	RUFY1
3667.936302	0.242728771	0.082511324	2.941763148	0.003263494	0.075150026	CASC15
425.7974342	-0.125355637	0.042611347	-2.941836975	0.003262716	0.075150026	HECA
1091.619052	-0.122277613	0.041550524	-2.942865727	0.003251894	0.075150026	CREM
61.19498337	0.480372993	0.163248638	2.942585004	0.003254844	0.075150026	EMX2
101.449805	-0.279048019	0.094768911	-2.944510121	0.003234664	0.075150026	DHCR7
367.2006501	0.374933694	0.127310458	2.945034529	0.003229186	0.075150026	PRKCH
398.3095313	0.158161322	0.05375503	2.942260887	0.003258253	0.075150026	DICER1-AS1
14.41429192	0.431374807	0.146600022	2.942528932	0.003255434	0.075150026	PAQR5
971.1058905	-0.461630221	0.156821816	-2.943660717	0.003243554	0.075150026	UBB
105.9716071	0.200920983	0.068228335	2.944832	0.003231301	0.075150026	AL021395.1
5239.336536	-0.132357875	0.045001494	-2.941188465	0.003269555	0.075206952	SORCS3
70.92118156	-0.257524622	0.087579335	-2.94047245	0.003277121	0.075298333	MARCHF10
588.0628826	0.151358766	0.051504373	2.938755629	0.003295328	0.07546841	PITHD1
2610.589413	-0.147432584	0.050168153	-2.938768391	0.003295192	0.07546841	RBMS1
157.1842213	-0.185688309	0.063184913	-2.938807716	0.003294774	0.07546841	C17orf100
208.4591145	0.116981878	0.039814069	2.938204497	0.003301192	0.075520172	NKAPD1
835.0135505	-0.197709193	0.06734078	-2.93595045	0.003325274	0.075988139	ANXA6
335.3505224	0.287427948	0.097944208	2.93460893	0.003339683	0.076183082	AC061708.1
938.2742683	0.121496938	0.041403477	2.934462178	0.003341263	0.076183082	RALBP1
423.8838624	0.184078522	0.062736747	2.934141972	0.003344712	0.076183082	TMEM35A
574.4531951	-0.279813027	0.095461803	-2.931151726	0.003377078	0.076473246	HSPE1
919.5484814	-0.149431881	0.050967375	-2.931912459	0.003368817	0.076473246	TNK2
96.66251864	0.191992264	0.065501957	2.931092047	0.003377727	0.076473246	TMEM109
1454.526891	0.107699365	0.036741763	2.931251973	0.003375988	0.076473246	SUGT1
329.6144544	0.17251242	0.058859587	2.930914561	0.003379657	0.076473246	AC090518.1
5280.332446	-0.113844291	0.038838987	-2.93118588	0.003376707	0.076473246	NOL4
2434.167527	-0.132634198	0.045258257	-2.930607715	0.003382997	0.076473246	PLD3
348.9224521	0.210453778	0.071831801	2.929813487	0.003391655	0.07658635	CDKN1B
779.1145166	0.164103204	0.056030168	2.928836567	0.003402333	0.076662237	YPEL5
35617.71835	-0.139907286	0.047767506	-2.928921717	0.003401401	0.076662237	CCSER1
18.56140284	-0.30459853	0.104046985	-2.927509434	0.003416887	0.076907482	SPATA45
52.44825056	-0.255084689	0.087153384	-2.926847773	0.003424164	0.076988588	MYL12A
382.4280436	-0.323055845	0.110423373	-2.925611099	0.003437804	0.077071523	AL590550.1
1680.061908	0.200764755	0.06862325	2.925608354	0.003437834	0.077071523	PNMA2
757.9449504	0.159383672	0.054484713	2.925291597	0.003441336	0.077071523	TNFSF13B
74.75579833	0.302942688	0.103563759	2.925180501	0.003442565	0.077071523	AC006262.1
160.5612819	-0.392554292	0.134222354	-2.924656594	0.003448365	0.077088257	SPON2
352.2830538	-0.140497798	0.048047939	-2.924117026	0.003454349	0.077088257	CTSL
55.08599955	-0.243570363	0.083292481	-2.924277921	0.003452563	0.077088257	MAP3K15
2058.965875	-0.288259135	0.098634359	-2.922502237	0.003472311	0.077406684	PPIA
55.0161186	0.235794997	0.080722664	2.921050726	0.00348853	0.077685601	U91328.1
23.4005135	0.366144166	0.1254432	2.918804426	0.003513766	0.078081618	AC092803.1
125.3751408	0.207070026	0.070937286	2.919057632	0.003510913	0.078081618	LNCOC1
3967.689084	-0.104036607	0.035664709	-2.917074337	0.003533316	0.078432867	GAB2
44.6783775	0.350110097	0.120069955	2.915884311	0.00354682	0.078576027	CASQ1
188.8466915	0.550006259	0.188626699	2.915845227	0.003547264	0.078576027	TLR2
680.0975319	-0.15851515	0.054374688	-2.9152379	0.003554175	0.078645974	AMOTL1
113.1517432	-0.186391535	0.063957397	-2.914307716	0.003564783	0.078797506	TBRG4
50.53416686	0.282949919	0.097114136	2.913581186	0.003573089	0.078897875	AC109129.1
195.7952583	-0.235008265	0.080686674	-2.912603192	0.003584298	0.079043786	LRRC66
52.7254446	-0.187675795	0.064441431	-2.912346795	0.003587241	0.079043786	TMEM216
330.9854927	-0.143330147	0.049240335	-2.910828042	0.003604723	0.079345567	TJAP1
166.277953	0.327000807	0.11235936	2.910312118	0.00361068	0.07939328	BBOX1
160.8364044	-0.27786791	0.095512763	-2.909222816	0.003623285	0.079574826	CHCHD1
18.62809271	0.523559436	0.179983983	2.908922381	0.003626769	0.079574826	PGGHG
950.2635819	-0.14467104	0.049738795	-2.908615672	0.003630328	0.079574826	PLXNC1
31.13735922	0.385596274	0.132647118	2.90693292	0.003649915	0.079753869	DTX3L
20236.22077	-0.178879075	0.061531847	-2.907097419	0.003647996	0.079753869	PTPRK
1613.022182	0.12536816	0.043124172	2.907143613	0.003647457	0.079753869	TBRG1
118.5614137	0.335656734	0.115535166	2.905234357	0.003669782	0.080104462	EPSTI1
498.3808338	-0.15127949	0.052083124	-2.904577883	0.003677487	0.080189115	LHX2
544.6685114	-0.325600258	0.112185061	-2.902349509	0.003703751	0.080459574	PRDX1
136.0580573	-0.133825767	0.046108367	-2.90241826	0.003702938	0.080459574	EIF2B4
45.41761355	0.285801098	0.098454677	2.902869676	0.003697605	0.080459574	AP000757.1
3663.027166	-0.114045307	0.039295848	-2.902222827	0.003705249	0.080459574	RIMBP2
71.20964434	0.187471249	0.064604756	2.901818097	0.003710039	0.080478523	AL512625.1
575.9477363	0.160965892	0.055476776	2.901500444	0.003713803	0.080478523	PGAP4
5450.643807	0.086120406	0.029688782	2.900772627	0.003722439	0.080582338	PNISR
6033.991635	0.078264709	0.026985197	2.900283007	0.003728259	0.080625039	PTPN4
207.7830921	-0.19760953	0.068230029	-2.89622521	0.003776812	0.081567482	NSMCE1
95.46184841	-0.217687593	0.075168584	-2.89599168	0.003779624	0.081567482	NT5C
3936.438424	0.178084204	0.061517727	2.894843716	0.003793473	0.081782136	SYNPR
36.41985548	0.34023638	0.117553887	2.894301397	0.003800032	0.081839336	DLX5
3474.76651	0.088013216	0.030417526	2.893503394	0.003809702	0.081879282	TUT4
2352.568522	0.103426494	0.035743357	2.893586462	0.003808694	0.081879282	UBE2B
51.25222245	-0.367059752	0.126880689	-2.892952067	0.003816395	0.081939103	BTBD16
124.4566533	0.25357513	0.087691058	2.891687423	0.00383179	0.082185417	SYTL3
1553.723292	0.065493258	0.022670478	2.888922701	0.003865641	0.082356221	GPBP1L1
900.6856581	0.087593155	0.030314823	2.889449696	0.003859167	0.082356221	TSNAX
35.60778056	-0.240441774	0.083219643	-2.889243026	0.003861705	0.082356221	LINC00501
299.9795306	0.163563845	0.056594453	2.890103825	0.003851146	0.082356221	FAM200A
76.56428107	-0.220830567	0.076427443	-2.889414552	0.003859599	0.082356221	NQO1
953.3111706	0.081641101	0.028261342	2.888790671	0.003867264	0.082356221	SAFB
1187.314089	-0.175356302	0.06066546	-2.89054598	0.003845733	0.082356221	HS6ST2
18.49974068	-0.357032989	0.123629781	-2.887920586	0.003877978	0.08250053	AP003307.1
1587.805686	-0.140513244	0.048668237	-2.887165267	0.0038873	0.082614978	AC073475.1
232.6927319	0.148812698	0.051556659	2.886391442	0.003896872	0.082650752	GPATCH4
78.48844608	0.301274299	0.10437552	2.886445965	0.003896196	0.082650752	ARID5A
23.15285805	0.56670459	0.196451351	2.88470701	0.003917781	0.082827193	TMEM171
209.6442991	-0.187695521	0.065072177	-2.884420482	0.003921348	0.082827193	TRIM35
408.4129396	0.107897654	0.037400424	2.884931322	0.003914991	0.082827193	NOL8
91.93867009	0.216922605	0.075212464	2.884131066	0.003924954	0.082827193	LINC00845
315.742587	0.219558476	0.07610197	2.885056418	0.003913435	0.082827193	SPRYD3
2093.226495	0.175021942	0.060693096	2.883720764	0.003930071	0.082851742	FXYD6
45.46737301	0.668703207	0.231958898	2.882852147	0.003940924	0.082997041	CR1
488.2865714	0.126425373	0.043860974	2.88241142	0.003946441	0.083029786	RAD51-AS1
820.8563488	0.122816942	0.042619775	2.88168911	0.003955498	0.08313687	ZNF33B
3084.540433	0.288515514	0.100180802	2.879948148	0.003977406	0.083462283	FOXP2
308.2636562	-0.117123991	0.040670509	-2.879826053	0.003978946	0.083462283	SLC38A7
5308.867947	-0.485125136	0.168514815	-2.878827821	0.003991562	0.08364318	LAMA2
725.92218	0.090070796	0.03129941	2.877715434	0.004005663	0.083854812	DNAJC21
747.7563781	-0.364440438	0.12667427	-2.876988665	0.0040149	0.083964305	SCD
2056.02341	0.142582593	0.049573419	2.876190441	0.004025068	0.084093018	KIF1A
732.9408071	-0.073076124	0.025412679	-2.875577373	0.004032893	0.084165364	FYTTD1
349.7133087	0.113863024	0.039600533	2.875290157	0.004036564	0.084165364	GNPDA1
104.7474542	-0.229363922	0.079824727	-2.873344265	0.004061513	0.084523686	MRPL11
158.2189821	-0.173491364	0.060380091	-2.873320682	0.004061816	0.084523686	NANOS3
248.3362561	0.174059919	0.060614835	2.871572946	0.004084345	0.084908185	MYOM1
203.8840064	-0.558192684	0.194460614	-2.870466532	0.004098666	0.085121449	LINC00343
93.72121866	0.174044731	0.060646788	2.869809555	0.004107191	0.085214045	PEX11A
431.5407997	0.305162704	0.106379863	2.868613439	0.004122753	0.085283608	HPCA
137.1240021	0.216379489	0.075413957	2.869223382	0.004114811	0.085283608	CRYBG1
927.1795925	-0.209792118	0.073128832	-2.868801693	0.0041203	0.085283608	ATP5MJ
58.69532312	-1.008923561	0.351993452	-2.866313435	0.004152829	0.085760166	AC073311.1
77515.70449	-0.082246931	0.028695201	-2.866225977	0.004153976	0.085760166	NRG3
47.57137744	0.475148214	0.165818942	2.865464041	0.004163986	0.085882203	PARVG
65.34665075	-0.175630342	0.061306821	-2.864776534	0.004173036	0.08598424	GALNT4
216.8745161	0.264779026	0.092444514	2.864194043	0.004180718	0.086057907	GDNF-AS1
1006.999957	-0.177587583	0.062020446	-2.863371574	0.004191587	0.0861358	PNKD
89.10533878	0.234018599	0.081730789	2.863285697	0.004192723	0.0861358	PARP12
2022.449009	0.09022953	0.03151986	2.862624652	0.00420148	0.08623115	TASOR
3050.917388	0.088011955	0.030755036	2.861708772	0.004213639	0.086396089	ZRANB2
25.1397537	-0.413115951	0.144412678	-2.860662634	0.004227567	0.086596928	AC090809.1
654.5045649	0.137735108	0.048172478	2.859207443	0.00424701	0.08691024	CWF19L1
226.0073595	0.099939704	0.034971429	2.857752965	0.004266524	0.086969856	SNIP1
180.5769408	0.145596147	0.050937842	2.858310072	0.00425904	0.086969856	ZNF22
167.0691318	0.323060171	0.113025566	2.858292875	0.004259271	0.086969856	AC090531.1
1226.873142	0.216278016	0.075677589	2.857887231	0.004264719	0.086969856	TSHZ3
472.0144911	-0.167087515	0.058516361	-2.855398264	0.004298289	0.087532215	ADGRB2
2170.548075	-0.130946171	0.045885504	-2.853759014	0.004320529	0.087899698	TET3
32.66231788	-0.632905604	0.221928832	-2.851840382	0.004346692	0.088089878	AC007106.2
187.5682417	-0.30472138	0.106840298	-2.852120271	0.004342867	0.088089878	PACRG-AS3
68.40551298	0.5296698	0.185728323	2.851852593	0.004346525	0.088089878	LMNTD1
81.86546209	-0.303408464	0.10638586	-2.851962331	0.004345025	0.088089878	ESRRB
67.56166	0.213751897	0.07496621	2.851309899	0.004353951	0.088151737	AC132872.5
506.0667168	-0.141189021	0.049533761	-2.850359359	0.004366986	0.088330298	GATAD2A
1803.814917	0.122012843	0.04281283	2.849913058	0.004373118	0.088369036	FAM3C
854.7108644	-0.239743311	0.084144312	-2.849192118	0.00438304	0.088424376	RPL8
193.6652625	0.426983629	0.149866091	2.849100986	0.004384296	0.088424376	ANO2
239.2512275	0.324408978	0.113914125	2.847838032	0.004401732	0.088690668	AL353709.1
500.6482254	0.171040696	0.060085248	2.846633754	0.004418416	0.08894132	NOTCH2
97.29780181	0.15812339	0.055573197	2.845317485	0.004436718	0.089224012	ORMDL3
23.43350052	0.38579102	0.135632275	2.844389514	0.004449661	0.08939852	TMEM100
43.30338652	-0.336102879	0.118223934	-2.842934315	0.004470028	0.089635828	ESRP1
371.9781105	-0.11136154	0.03917048	-2.842996589	0.004469155	0.089635828	ZNF280C
419.9399387	-0.260878478	0.091790278	-2.842114474	0.00448154	0.089711563	PSMA4
54.49161042	-0.376736744	0.132557837	-2.842055607	0.004482367	0.089711563	SCO2
593.8562524	0.191830294	0.067518978	2.841131468	0.004495378	0.089886105	NR2F1
60.29692328	0.327284291	0.115229675	2.840277821	0.004507426	0.090041097	AC006296.3
260.761444	0.12758212	0.044953501	2.838090837	0.004538426	0.090574026	AL450998.2
621.6912243	0.201161739	0.070915164	2.836653373	0.004558908	0.090821472	ARL4C
75.12580731	-0.26556103	0.093619078	-2.836612334	0.004559494	0.090821472	WTIP
255.8512312	-0.305378682	0.107726165	-2.834767971	0.004585898	0.091174091	CYC1
276.5839633	-0.121651399	0.042911738	-2.834921283	0.004583698	0.091174091	ZNF664
97.90923002	0.209242696	0.073839873	2.83373586	0.004600734	0.091382357	DIO2-AS1
57.52280652	0.262515414	0.092681669	2.8324416	0.0046194	0.091599539	AL356379.2
480.3683722	0.134726496	0.047566673	2.832371659	0.004620411	0.091599539	ZNF66
86.3853157	0.558121279	0.197118674	2.831397287	0.004634512	0.091619048	VIM
46.87582616	-0.347302764	0.122645185	-2.831768437	0.004629136	0.091619048	AC006511.6
492.4851655	-0.244971833	0.086513543	-2.83160098	0.004631561	0.091619048	PSMB5
484.9907095	-0.130539651	0.046111722	-2.830942895	0.004641101	0.091662831	AP1S3
252.6765183	-0.189541167	0.066963072	-2.830532714	0.004647056	0.091694026	ADAMTSL4-AS1
1088.839599	-0.260882945	0.092212764	-2.829141368	0.004667308	0.092006993	SEMA3C
574.4773591	0.607394072	0.214759633	2.828250648	0.004680315	0.092176685	GFAP
224.5536547	-0.128506546	0.045453575	-2.827204394	0.004695635	0.092391571	PASK
2957.690836	-0.06883449	0.024358471	-2.825895343	0.004714867	0.092682954	XPR1
30.80014007	0.501881305	0.177684947	2.824557241	0.004734599	0.092983621	CYP4F11
128.5035078	0.212529808	0.075277434	2.823287096	0.004753398	0.093265417	FAM32A
16.21775586	0.331380235	0.11740395	2.822564614	0.004764122	0.09338838	AC022168.1
350.2534295	0.225037393	0.079812438	2.81957798	0.004808685	0.094122223	UACA
64.25793168	0.175362925	0.062197476	2.819454058	0.004810542	0.094122223	AC091133.1
342.1846265	0.17623375	0.062514059	2.819105836	0.004815764	0.094136499	Z84485.1
628.2051446	0.185728071	0.065890546	2.818736272	0.004821311	0.094157109	MRFAP1
691.1232976	-0.389947105	0.138401829	-2.817499648	0.004839917	0.094226441	AC060765.1
268.1649666	0.187674366	0.06660257	2.8178247	0.00483502	0.094226441	DIO2
20.27127725	-0.341518812	0.121221801	-2.817305223	0.004842848	0.094226441	THOC6
150.9597498	-0.266082547	0.094426168	-2.817889935	0.004834038	0.094226441	FXYD1
1082.997161	0.091338867	0.032425265	2.816904263	0.004848898	0.094256634	RFC1
34.02284703	0.314022028	0.111515168	2.815957992	0.004863203	0.094272348	ERICH5
1908.765754	0.059025856	0.02095913	2.816235979	0.004858996	0.094272348	TBC1D15
118.917159	0.152500804	0.054153021	2.816108881	0.004860919	0.094272348	AC123768.3
167.7149058	-0.180301369	0.064053989	-2.814834366	0.004880238	0.094515145	CAPN15
26.76513438	0.57491582	0.204376143	2.81302804	0.004907737	0.094959955	AC073321.1
23.77120429	-0.280769159	0.099834757	-2.812338785	0.004918267	0.095075911	AC002553.2
17108.14825	-0.129242767	0.045966028	-2.811701875	0.004928016	0.095176559	CNTN4
370.4384927	-0.156284625	0.055601526	-2.810797389	0.00494189	0.095356625	TTYH3
280.5687061	-0.126795578	0.045121176	-2.810112472	0.004952419	0.095471886	PRKCSH
2125.952674	0.110676972	0.039430681	2.806874509	0.005002473	0.09598189	ZC3H6
7438.408743	-0.083337847	0.029708834	-2.805153732	0.005029259	0.09598189	AC073050.1
291.5991054	0.128142938	0.045677968	2.805355478	0.005026112	0.09598189	ANKRA2
30.81465136	-0.266045317	0.094782308	-2.806909049	0.005001936	0.09598189	AC084125.2
147.1968811	-0.227356825	0.080974443	-2.807760288	0.004988735	0.09598189	AL357833.1
1644.288992	0.092136755	0.032834144	2.806126295	0.005014104	0.09598189	RAB18
996.2899007	0.082414269	0.029350437	2.807940048	0.004985951	0.09598189	API5
608.4780756	-0.236354801	0.084241247	-2.805689717	0.005020901	0.09598189	TESC
248.8287743	-0.210244123	0.074924168	-2.806092193	0.005014634	0.09598189	SIVA1
3685.184186	0.098902239	0.03524714	2.805964939	0.005016615	0.09598189	BMERB1
533.9705553	-0.32930842	0.117356968	-2.806040618	0.005015437	0.09598189	UBA52
1002.216273	0.339087073	0.120931306	2.803964355	0.005047849	0.096249014	NHSL1
49.6314561	0.372684643	0.132945483	2.803289253	0.005058428	0.096363053	GLYAT
634.6971771	-0.245155772	0.087474365	-2.802601331	0.005069229	0.096372745	HRH1
396.3841815	0.152116306	0.054281144	2.802378384	0.005072734	0.096372745	RNF6
4053.679483	-0.142246893	0.050753667	-2.802691918	0.005067805	0.096372745	DIAPH2
2757.390601	-0.086997416	0.03104795	-2.802034165	0.00507815	0.096388246	NUMB
64.79074915	-0.288902872	0.103209967	-2.799176088	0.005123319	0.097104063	DENND2C
165.2729218	-0.191049418	0.06826121	-2.798799152	0.005129303	0.097104063	ESYT1
285.5269214	-0.399278265	0.142662042	-2.798770163	0.005129764	0.097104063	AL132633.1
1009.322795	0.183231928	0.065484638	2.79809028	0.005140574	0.097220878	MAP2K6
612.1849978	-0.365664922	0.130698172	-2.797781462	0.005145491	0.097226125	NDUFA12
59.6872202	0.455530272	0.162958798	2.795370845	0.005184021	0.097865912	AJ006995.1
13.74929245	-0.392509482	0.140476443	-2.794130269	0.005203951	0.098153731	LINC02325
1050.132059	0.162196335	0.058073673	2.792940879	0.005223124	0.09842676	SULT4A1
578.0510494	0.122563541	0.043891282	2.792434782	0.005231301	0.098492288	TMED4
31.8159086	0.336368966	0.120490857	2.791655511	0.005243915	0.098641152	AC011503.1
63.84658688	0.261312044	0.093642505	2.790528117	0.005262213	0.09880795	PDCD1LG2
236.6335565	-0.1163902	0.04170889	-2.790536953	0.005262069	0.09880795	ENTPD7
557.8122777	-0.116838212	0.041895985	-2.788768713	0.005290884	0.099085979	AP2A1
110.8900958	-0.236259269	0.084716132	-2.788834481	0.005289809	0.099085979	GCAT
1041.120619	-0.096712235	0.034679433	-2.788749003	0.005291205	0.099085979	SLC9A7
18.20204969	-0.366003215	0.131375316	-2.785935956	0.005337342	0.09963494	AC034114.2
15.49587698	0.391452712	0.140492044	2.786298085	0.005331382	0.09963494	ALDH1B1
93.5996941	-0.251152127	0.090129432	-2.786571736	0.005326883	0.09963494	AC025265.1
22.0817562	-0.492085684	0.176640548	-2.785802529	0.005339539	0.09963494	SLC12A3
241.4236631	-0.433867031	0.155841475	-2.784028002	0.00536884	0.100092562	NPTX2
555.1949552	-0.106185076	0.038153864	-2.783075251	0.005384632	0.100297737	KCTD13
1216.41411	0.145736517	0.052403026	2.78107066	0.005417994	0.10050138	ILDR2
901.8344176	-0.113921335	0.04096872	-2.780690597	0.005424341	0.10050138	PPARGC1B
277.1399994	0.22764788	0.081850834	2.781253037	0.005414951	0.10050138	ESR1
3006.178763	-0.068202163	0.024518062	-2.781711057	0.005407316	0.10050138	TULP4
538.5123253	0.116938096	0.042051007	2.780863161	0.005421458	0.10050138	ZNF585A
144.5130737	0.22517758	0.080953785	2.781557167	0.00540988	0.10050138	PNMA6A
514.1005739	-0.168796489	0.060717052	-2.780050797	0.00543504	0.100610649	SPINT2
1410.385018	0.078067615	0.028099824	2.778224345	0.005465687	0.101088671	THOC1
532.8242434	0.111898319	0.040284454	2.777704775	0.005474433	0.101128743	ACP1
272.8074539	0.245003711	0.088214629	2.777359196	0.005480258	0.101128743	PRRT1
1019.018002	-0.128806142	0.046379253	-2.777236259	0.005482331	0.101128743	ABCC8
17220.02406	-0.07885607	0.028400257	-2.776597058	0.005493123	0.101238695	SMYD3
285.0580774	-0.187594295	0.067608743	-2.77470467	0.005525186	0.101740127	SBK1
370.6177928	0.158141679	0.057015241	2.773673769	0.005542723	0.101973451	ARL2BP
61.71777718	0.165818542	0.05984105	2.77098314	0.005588732	0.102142851	AL606760.2
402.2491428	-0.328042435	0.118426672	-2.770004666	0.005605549	0.102142851	HAPLN2
91.04465187	0.224461255	0.080950439	2.772823192	0.005557231	0.102142851	ITPR1-DT
380.5709001	0.246811188	0.089072565	2.770900201	0.005590156	0.102142851	HIGD1A
2666.445867	-0.150524127	0.054330656	-2.770519236	0.005596699	0.102142851	ME1
144.9960843	0.232849429	0.084027878	2.771097328	0.005586772	0.102142851	HYMAI
22.89592362	-0.431627646	0.155811611	-2.770189232	0.005602373	0.102142851	FAM83H
242.2734953	-0.14571457	0.052561384	-2.772274248	0.005566612	0.102142851	APEX1
1261.327124	-0.083736308	0.030224336	-2.770492892	0.005597152	0.102142851	UBAP1L
678.2615097	0.088049804	0.031758749	2.772458227	0.005563466	0.102142851	CLUAP1
23.85368408	-0.247115354	0.089171356	-2.771241406	0.005584301	0.102142851	AC009283.1
22.79965611	0.356946207	0.129007146	2.766871595	0.005659704	0.102606945	AC019080.5
20.13922233	0.502753004	0.181689248	2.767103771	0.005655675	0.102606945	AC063919.1
912.2705425	0.346184934	0.125115431	2.766924361	0.005658788	0.102606945	SEMA3E
100.0655353	-0.251316996	0.090799345	-2.767828288	0.005643118	0.102606945	AC090921.1
46.40532317	0.668904093	0.241649731	2.768072984	0.005638883	0.102606945	LINC01166
299.7832115	0.106554209	0.038511273	2.766831668	0.005660397	0.102606945	ZNF460
63.67132372	0.181597678	0.065654797	2.765946812	0.005675779	0.102796847	AC009542.1
30.0959403	-0.476537963	0.172311581	-2.765559692	0.00568252	0.102830065	ST8SIA2
24196.03238	-0.082372776	0.029794835	-2.764666288	0.005698106	0.102934313	AGBL4
4471.876636	0.225038193	0.081395387	2.764753652	0.00569658	0.102934313	PEBP1
1176.485674	-0.072113328	0.026099635	-2.763001366	0.005727253	0.103193964	VKORC1L1
742.8721541	-0.175092424	0.063365128	-2.763230012	0.005723242	0.103193964	GFRA2
41.14004133	0.511102219	0.184963092	2.763265969	0.005722611	0.103193964	PKD2L1
24.69384768	0.682713615	0.247333948	2.760290774	0.005774994	0.103875528	AC092848.2
6478.837723	-0.248503125	0.090022373	-2.760459614	0.005772009	0.103875528	FTH1
37.45674258	0.523105038	0.189602656	2.758954175	0.005798667	0.103946792	C1QC
472.9336142	0.303071688	0.109837426	2.759275229	0.005792972	0.103946792	ALDH1L1
833.3018317	0.093287786	0.033812825	2.7589468	0.005798797	0.103946792	SRP72
1587.051709	0.0977715	0.035436229	2.759083098	0.005796379	0.103946792	ZBED5
1121.460517	0.091899496	0.033318747	2.758191819	0.005812208	0.104049509	ARL5A
51.52129031	-0.276696721	0.10032276	-2.758065287	0.005814458	0.104049509	AC002454.1
523.2325167	0.169557826	0.061486174	2.757657767	0.005821711	0.104090409	NRIP3
621.7740458	0.141012068	0.051156489	2.756484463	0.005842639	0.10437553	BRK1
938.3251724	0.135957042	0.049349734	2.754970087	0.00586975	0.104770541	NUDT4
183.5024636	-0.180898364	0.065687864	-2.753908441	0.005888824	0.104843553	LINC00578
187.5560787	0.127168953	0.046185532	2.753437041	0.005897311	0.104843553	ING2
1634.754771	-0.163988618	0.059559643	-2.753351247	0.005898857	0.104843553	CHD7
534.807814	-0.152236543	0.055283807	-2.753727537	0.00589208	0.104843553	ADGRB1
1262.881508	-0.29843647	0.108389754	-2.753364208	0.005898623	0.104843553	SOD1
1741.921117	0.098732403	0.035864146	2.752955635	0.00590599	0.104881372	DYNC1LI2
38.61004294	0.220174228	0.080016198	2.751620734	0.005930116	0.10517156	AC004477.1
198.0744092	-0.229441717	0.083387979	-2.751496322	0.005932369	0.10517156	LIN7B
376.3619779	0.135593163	0.049307525	2.749948668	0.00596046	0.105580255	FAM47E
705.0727726	0.085598672	0.03113846	2.748969342	0.005978298	0.105582054	SEC22B
1003.775557	0.091329461	0.033215749	2.749583068	0.005967114	0.105582054	ANGEL2
49.98178724	-0.426141908	0.155026268	-2.748836793	0.005980716	0.105582054	SLC22A18
171.1880369	0.20614252	0.074983071	2.749187476	0.00597432	0.105582054	RTL8A
69.52798006	-0.279463439	0.1016783	-2.748506219	0.00598675	0.105599617	SURF2
1336.41059	0.095648602	0.034814836	2.747351775	0.006007866	0.105661149	NEK7
20.63607276	0.440326351	0.160302433	2.746847589	0.006017109	0.105661149	LINC01856
602.6775389	0.151030149	0.054972356	2.747383575	0.006007283	0.105661149	FGD5-AS1
175.9710972	0.370704137	0.134954778	2.746876707	0.006016575	0.105661149	FGFR3
322.8133022	-0.151665883	0.055202894	-2.747426325	0.0060065	0.105661149	SRA1
319.0473407	-0.178419741	0.064958725	-2.746663219	0.006020492	0.105661149	AC006355.2
158.2071743	0.400405076	0.145808799	2.746096792	0.006030897	0.105666757	AGT
453.1848602	0.105596893	0.03845305	2.746125307	0.006030373	0.105666757	EBAG9
170.158877	0.141935688	0.051705274	2.745091096	0.00604941	0.105814184	C6orf120
67.72569121	0.329890662	0.120165679	2.745298525	0.006045588	0.105814184	HS3ST3A1
1545.494511	0.102582373	0.037373198	2.744811178	0.006054572	0.105816149	LIMS1
4647.306919	0.132211614	0.048172962	2.744519094	0.006059963	0.105822102	SNCA
98.85907216	-0.282064924	0.102796581	-2.74391347	0.006071154	0.10592925	C17orf49
23.80030784	0.407563596	0.148596849	2.742747241	0.006092756	0.106217729	AC007325.2
492.2124166	-0.116489619	0.042488218	-2.741692271	0.006112358	0.106382436	DAG1
2327.194808	-0.260932727	0.095167442	-2.7418277	0.006109838	0.106382436	FTL
308.1166521	0.332658211	0.121353991	2.741221837	0.006121116	0.10644647	PRDM16
27.11284529	-0.304340939	0.111045121	-2.740696166	0.006130917	0.106528499	AC011239.1
2093.906876	0.145965707	0.053270107	2.740105401	0.006141948	0.106631756	HMGCLL1
56.84975747	0.389676909	0.142247078	2.739437001	0.006154451	0.106672058	AL157886.1
860.4325827	0.109607126	0.0400091	2.739554871	0.006152244	0.106672058	CALCOCO2
1105.924224	0.144696168	0.052848689	2.737932965	0.006182668	0.106719771	MTCH1
2045.760948	0.109021377	0.039815861	2.738139382	0.006178788	0.106719771	CDC40
189.3386248	-0.159453939	0.058238194	-2.737961588	0.00618213	0.106719771	PPP1CA
538.9011598	0.332043386	0.121229415	2.738967164	0.006163253	0.106719771	STON2
106.0366764	-0.241901654	0.088334908	-2.738460472	0.006172758	0.106719771	SNX22
1666.664738	-0.123767318	0.045212929	-2.737432001	0.006192092	0.106794475	MROH1
610.5283798	-0.368344858	0.134600892	-2.736570709	0.006208325	0.106921799	PRDX2
1159.81542	0.087457528	0.031959642	2.736498951	0.006209679	0.106921799	ZNF235
692.1485054	0.105856857	0.038694931	2.735677626	0.006225198	0.107101003	APH1B
11105.68818	-0.137907589	0.050431023	-2.734578451	0.006246021	0.107107503	AFF3
1784.546807	0.090472827	0.03307771	2.735159934	0.006234997	0.107107503	CRBN
95.84005123	0.286608546	0.104806914	2.734633967	0.006244968	0.107107503	CAMK2N2
77.58406511	0.202890227	0.07418201	2.735032741	0.006237407	0.107107503	ZNF486
836.7882287	-0.065885934	0.024097654	-2.734122348	0.00625468	0.107168289	SAP130
31340.79105	-0.106561954	0.03899936	-2.732402631	0.006287425	0.107378155	FGF12
51908.53224	-0.120000352	0.0439102	-2.732858212	0.006278735	0.107378155	PDE4D
156.3695234	-0.299521723	0.109612722	-2.732545248	0.006284704	0.107378155	ENHO
230.5142935	0.166474054	0.060925717	2.732410263	0.00628728	0.107378155	ZNF528-AS1
1588.705394	0.174782688	0.063976466	2.731984105	0.006295418	0.107427101	HLF
17.4743859	0.320672459	0.11742941	2.730767857	0.006318696	0.10756156	AC016575.1
1882.898539	-0.065967474	0.024155237	-2.730980236	0.006314626	0.10756156	CMC2
2380.778521	0.135198424	0.049501129	2.731218972	0.006310053	0.10756156	NAPB
108.7536821	0.14968382	0.054819787	2.730470673	0.006324396	0.107571199	GON7
1625.162906	0.105791307	0.038759523	2.729427451	0.006344441	0.107824619	ZNF680
2284.697959	-0.079347791	0.029077486	-2.728839433	0.006355764	0.107855981	RAPH1
156.3266322	0.223793236	0.082019704	2.728530163	0.006361727	0.107855981	SLC25A22
31.81755069	0.261602974	0.09587386	2.728616254	0.006360067	0.107855981	TEKT3
25.72536943	0.275958189	0.101152442	2.728141645	0.006369225	0.107888597	PCDHAC2
221.688926	0.380822915	0.139603107	2.727897132	0.006373948	0.107888597	AC018697.1
401.6343059	0.206237856	0.075617851	2.727369961	0.006384142	0.10797392	CAMKV
308.6750892	0.17569883	0.064435468	2.726740982	0.006396323	0.108092696	AC018797.3
3412.17567	0.065901547	0.024183858	2.725022081	0.006429719	0.108337426	PPHLN1
897.4707363	0.124712796	0.045767316	2.724931416	0.006431485	0.108337426	GANC
1015.033296	0.087401614	0.032067377	2.725561692	0.006419218	0.108337426	SAFB2
378.1676035	0.187582813	0.068826478	2.72544547	0.006421478	0.108337426	HTATSF1
19.27400174	-0.267132264	0.098050443	-2.724437104	0.00644112	0.108404411	AC073655.2
684.9599944	0.087559135	0.032141266	2.724196851	0.006445807	0.108404411	BRD7
21.26180943	-1.085759453	0.398665583	-2.723484294	0.006459729	0.108551415	AC090572.2
1666.836303	-0.126037627	0.046285065	-2.723073318	0.00646777	0.108599459	EFR3B
698.6992664	0.157951779	0.058018217	2.722451453	0.006479955	0.108652607	H2AZ2
287.0959243	0.116115548	0.042652178	2.722382609	0.006481306	0.108652607	SSPN
29.25859346	-0.287287444	0.10556077	-2.721536076	0.006497929	0.108719552	AL360270.1
20.91193475	-0.422639217	0.155302881	-2.721386845	0.006500864	0.108719552	AC012370.2
2879.885706	-0.089013095	0.032705528	-2.721652858	0.006495634	0.108719552	WNK2
453.8958561	0.133785922	0.04916876	2.72095378	0.006509386	0.10877527	BAG5
87.26352506	0.185931378	0.068367747	2.719577354	0.00653654	0.109141996	ALG10
99.02854826	0.480505576	0.17671688	2.71907005	0.006546574	0.109222502	SDC4
468.055989	0.119343572	0.043929681	2.716695611	0.006593722	0.109921592	THAP2
585.4829202	0.201180934	0.074062793	2.716356306	0.006600484	0.109946855	CFAP54
2828.716486	-0.119825105	0.044139847	-2.71466969	0.00663419	0.110420538	CAMKMT
983.2525283	0.076869835	0.028323191	2.714024507	0.006647125	0.110548017	TMF1
864.8619897	-0.138950445	0.051223417	-2.712635237	0.006675054	0.110924466	ACVR1
332.5007906	0.228136862	0.084111957	2.712300018	0.006681809	0.110948732	SCARA3
10276.31584	-0.071787976	0.026471231	-2.711924359	0.006689386	0.110986599	DANT2
400.5107384	0.238947085	0.088124822	2.711461753	0.006698727	0.111053656	PLSCR1
295.471861	0.621024743	0.229197477	2.709561867	0.006737214	0.111406738	PAX8-AS1
85.57415646	0.168211933	0.062114299	2.708103197	0.006766898	0.111406738	PKP4-AS1
299.3932359	0.1153331	0.042573882	2.709010647	0.006748417	0.111406738	ARPC4
127.55244	-0.168651743	0.062278496	-2.708025293	0.006768486	0.111406738	THRB-IT1
149.4978073	0.146684912	0.054142076	2.709259082	0.006743366	0.111406738	NEIL2
312.7424926	-0.120677063	0.044540105	-2.709402291	0.006740456	0.111406738	TPP1
704.6489218	-0.340507155	0.125709047	-2.708692509	0.006754891	0.111406738	LINC02552
612.1314627	-0.131171966	0.04843455	-2.708231317	0.006764286	0.111406738	GALNT16
43.93090021	0.198550387	0.073332546	2.707534334	0.006778506	0.111406738	DHX58
1919.290336	0.214459155	0.07920795	2.707545826	0.006778271	0.111406738	NORAD
200.2204033	-0.182782728	0.067457973	-2.709579289	0.00673686	0.111406738	RAB5IF
279.6791364	-0.229091422	0.084635329	-2.706806072	0.006793393	0.111510087	PFN1
450.4359714	-0.249687069	0.09224757	-2.706706188	0.006795437	0.111510087	REX1BD
323.2782518	0.15919434	0.05882228	2.70636126	0.0068025	0.111538644	COPS7A
109.6738536	-0.177950729	0.065770308	-2.705639279	0.006817305	0.111694006	LRRD1
51.95704117	-0.233009179	0.086138835	-2.705042155	0.006829572	0.111807567	AC091729.3
3892.071237	0.091346402	0.033776641	2.704425257	0.006842266	0.111927936	LUC7L3
310.7896045	-0.168095496	0.062162619	-2.704125079	0.00684845	0.111941716	AL158071.3
24.0753318	-0.376315338	0.13927475	-2.701963833	0.006893126	0.112584143	AC113143.3
104.0018523	-0.475353664	0.175960471	-2.701479842	0.006903166	0.112660322	LINC00440
72.87329162	0.22153866	0.082041834	2.700313361	0.006927419	0.11296815	AC114284.1
571.1405003	0.173602447	0.064296805	2.700016704	0.006933599	0.112981009	PHAX
1077.332708	0.100826379	0.037382861	2.697128502	0.006994028	0.113877114	NUCB2
198.3362292	-1.021038236	0.378643072	-2.696571815	0.007005729	0.113979076	CNBD1
83.19264074	0.193386137	0.071725515	2.696197257	0.007013612	0.114018804	SLC25A41
897.761187	0.10513052	0.039020969	2.69420578	0.007055659	0.114613435	KRR1
143.5205597	-0.624283555	0.231760103	-2.693662744	0.007067163	0.114711394	SMIM26
2266.162295	-0.156133613	0.057981784	-2.692804557	0.007085379	0.114918047	KIF26B
9153.743872	-0.133877495	0.049731049	-2.692030402	0.007101847	0.11509606	PRKCA
74.99313277	0.185701543	0.069002241	2.691239319	0.007118711	0.115277148	MYT1L-AS1
14.61521672	-0.523501046	0.194556082	-2.69074624	0.00712924	0.115277148	F11
86.88481387	-0.227038213	0.084377832	-2.690732931	0.007129524	0.115277148	SMPD1
22.17586664	0.299750466	0.111421819	2.690231312	0.007140251	0.115285923	PCDHGA12
71.64301257	-0.156119477	0.058032816	-2.690193014	0.00714107	0.115285923	CYP51A1-AS1
21.87208079	-0.311786246	0.115919489	-2.689679261	0.007152072	0.115374653	LINC02069
319.9546589	-0.149111904	0.055450881	-2.689080869	0.007164906	0.115404	NOCT
2457.516362	-0.176140281	0.065500372	-2.689149321	0.007163437	0.115404	HTR1E
677.2881472	-0.157053893	0.058459326	-2.686549838	0.007219418	0.1157482	RACK1
220.8112078	0.126716812	0.047158453	2.687043468	0.007208757	0.1157482	AL513550.1
1883.785167	-0.131215289	0.048840622	-2.686601521	0.007218301	0.1157482	CALD1
28.32936575	0.302265485	0.112468231	2.687563265	0.007197547	0.1157482	CELF2-AS1
225.6336103	0.399583003	0.148730719	2.686620528	0.00721789	0.1157482	MCTP2
1489.424936	0.084990637	0.03163425	2.686665189	0.007216925	0.1157482	KPNB1
286.9961822	-0.234799013	0.087431749	-2.685512017	0.007241877	0.116019521	METTL26
9678.489985	-0.130232383	0.048507004	-2.684816087	0.007256973	0.116172546	SORCS1
2327.858545	0.063229679	0.023559589	2.683819252	0.007278645	0.116353407	REV1
1921.411469	0.21894139	0.081579313	2.68378567	0.007279376	0.116353407	EPHA3
33.96403636	-0.338549777	0.126197623	-2.682695352	0.007303148	0.116644418	AL122003.2
3537.790152	-0.209959158	0.078305576	-2.681279799	0.007334117	0.117049818	AC067956.1
144.8883233	-0.16805144	0.062685373	-2.680871635	0.007343068	0.117103489	PRADC1
622.3332552	0.104989228	0.039171723	2.680230031	0.007357158	0.117238975	LSM8
206.8047152	-0.249713632	0.09326505	-2.67746205	0.007418226	0.11740525	FABP3
213.5122421	-0.172943405	0.064582571	-2.677864958	0.007409308	0.11740525	MRPL47
53.5870818	-0.198237581	0.074006976	-2.678633726	0.007392321	0.11740525	LINC02497
4199.190148	0.121821282	0.04547368	2.678940446	0.007385553	0.11740525	ELL2
699.5633593	0.112234315	0.041925109	2.67701904	0.007428041	0.11740525	LYRM7
277.2690364	-0.183333616	0.068430306	-2.679128989	0.007381395	0.11740525	GRHPR
4167.11667	0.059158746	0.022099389	2.676940296	0.007429787	0.11740525	SPIN1
46.53714223	0.330176546	0.123362012	2.676484755	0.007439895	0.11740525	LINC02742
1321.492095	-0.270268823	0.100977333	-2.676529625	0.007438899	0.11740525	LDHB
19.33534481	0.302651006	0.113078814	2.676460745	0.007440428	0.11740525	CLEC14A
335.209762	-0.137299572	0.051287715	-2.67704599	0.007427444	0.11740525	FDX2
287.5217809	-0.216693104	0.080875985	-2.679325676	0.00737706	0.11740525	AP000317.1
234.3053184	0.17084104	0.063818185	2.676996221	0.007428547	0.11740525	TSR2
343.5219341	0.17333927	0.064788857	2.67544879	0.007462927	0.117494848	MAP3K20
828.6262267	0.118623468	0.044331664	2.6758181	0.007454709	0.117494848	BLCAP
269.5718858	-0.145017182	0.054200404	-2.6755738	0.007460145	0.117494848	CLCN5
15.89790429	0.28849135	0.1078574	2.67474787	0.007478547	0.117652366	KIF2C
115.3882542	0.323924463	0.121203696	2.672562596	0.007527433	0.117802358	EPAS1
21.86387836	0.360530392	0.134835215	2.6738593	0.00749839	0.117802358	NAA11
159.1005786	-0.284632744	0.106491913	-2.672810874	0.007521864	0.117802358	OPRK1
158.2476515	-0.369022798	0.138029382	-2.673509018	0.007506226	0.117802358	CPXM2
99.0927857	-0.239187298	0.089469389	-2.673398147	0.007508707	0.117802358	YIF1A
509.6750965	-0.226503612	0.084733843	-2.673118599	0.007514968	0.117802358	TBCB
16.61581425	-0.349508787	0.130760421	-2.672894314	0.007519994	0.117802358	RRAS
42.93348154	0.236833669	0.088670102	2.670952928	0.007563625	0.118280424	FAH
120.7426054	-0.324018738	0.121340996	-2.670315462	0.007578001	0.118416867	MDP1
98.07173951	-0.168100608	0.062959092	-2.669997356	0.007585184	0.11844079	TMEM120A
48.292909	0.241808381	0.090601746	2.668915255	0.007609665	0.118695152	AC093390.2
934.4819293	0.198351096	0.07432285	2.668776767	0.007612803	0.118695152	SCOC
31.47825249	0.294338125	0.110311651	2.668241507	0.007624943	0.11879604	NBAT1
1857.638678	0.066547295	0.024948836	2.667350662	0.007645186	0.119022932	ZNF138
406.930456	0.093022199	0.034885326	2.666513691	0.007664248	0.119172088	SUPT7L
26.65825397	0.453056793	0.169911331	2.666430719	0.007666141	0.119172088	ID1
850.9516631	0.143278903	0.05376441	2.664939533	0.007700217	0.119613077	PDLIM5
62.57692643	0.261430926	0.098127397	2.664199147	0.007717186	0.119787878	TMEM255A
1034.421575	-0.112097538	0.042098631	-2.662735941	0.007750821	0.120220914	PRCP
3842.548772	-0.104036254	0.039075583	-2.662436411	0.007757723	0.120225263	SH3D19
2322.257906	0.117234365	0.044038085	2.662113133	0.007765177	0.120225263	PURA
117.5307338	0.169396575	0.063647501	2.661480358	0.007779788	0.120225263	C11orf71
234.4744243	-0.195123418	0.073310403	-2.661606132	0.007776882	0.120225263	IL34
195.6621369	-0.116230953	0.043670715	-2.661530821	0.007778622	0.120225263	VPS16
45.63698314	0.527655172	0.198289155	2.66103898	0.007789994	0.120294267	VWA2
290.5483434	0.156906086	0.058983528	2.660167858	0.007810172	0.120517045	EPB41L4A-AS1
428.0592994	-0.122359072	0.046002406	-2.659840701	0.007817762	0.120545399	MRPL13
123.8384343	0.211976177	0.079712593	2.659255822	0.007831347	0.120666091	C1QTNF6
246.0289868	-0.147230723	0.055374135	-2.658835641	0.00784112	0.120727905	AUP1
616.2959416	0.19533651	0.073502906	2.657534501	0.007871453	0.121079373	PNRC1
122.5092586	0.13901826	0.052314404	2.657361087	0.007875504	0.121079373	NR2F6
19.5424489	0.270454408	0.101836797	2.655763106	0.007912918	0.12137547	AC008592.2
3874.226606	-0.138477772	0.052135307	-2.656122697	0.007904485	0.12137547	SGK1
204.5100514	-0.132867603	0.050028543	-2.655835938	0.007911209	0.12137547	NTAQ1
126.2976598	-0.290473541	0.109393753	-2.655302818	0.007923724	0.12137547	TRAPPC2L
4105.423329	-0.12401968	0.046704942	-2.655386672	0.007921755	0.12137547	SYNDIG1
46.53220072	-0.744662675	0.280488865	-2.65487429	0.007933797	0.121440988	AC138646.1
10767.71753	0.06637417	0.025038166	2.650919841	0.008027289	0.121590114	ZNF638
593.0183744	0.139213953	0.05248467	2.652468847	0.00799055	0.121590114	ACTR1B
498.3486101	-0.234854053	0.088513665	-2.653308414	0.0079707	0.121590114	MZT2A
82.5648159	0.219751083	0.082913026	2.650380672	0.008040112	0.121590114	METTL14-DT
2007.086808	-0.137860143	0.052011101	-2.65059074	0.008035114	0.121590114	SH3RF1
136.3872345	-0.179190587	0.067527415	-2.65359759	0.007963874	0.121590114	PSMG3
212.8247778	0.181184852	0.068287268	2.653274287	0.007971506	0.121590114	TRIM73
47.88600852	0.300525625	0.113317196	2.652074327	0.007999893	0.121590114	AL359644.1
168.7172681	-0.161530935	0.060909577	-2.65197928	0.008002145	0.121590114	ADRB1
1233.266662	-0.233135537	0.087902204	-2.652214926	0.007996562	0.121590114	AP000943.2
1236.772458	0.084477693	0.031828896	2.654119454	0.007951567	0.121590114	ERGIC2
562.5025595	0.070370209	0.026551852	2.650293775	0.008042181	0.121590114	ZNF605
411.2008177	0.569667311	0.214797778	2.652109891	0.00799905	0.121590114	AC012405.1
13.52618811	0.354044573	0.133582289	2.650385589	0.008039995	0.121590114	AC068831.1
35.63577996	-0.398996489	0.150387773	-2.653117875	0.007975201	0.121590114	AC005736.1
325.8032397	-0.249520911	0.094110156	-2.651370716	0.00801658	0.121590114	PAM16
424.3804099	-0.13855287	0.052269622	-2.650734124	0.008031704	0.121590114	RAP2C-AS1
79.15256666	0.26739493	0.100915965	2.649679169	0.008056824	0.121723681	ZNF229
1092.840269	0.085223703	0.032175377	2.648724264	0.008079622	0.121980176	ZNF84
2515.618367	0.084882493	0.032050754	2.648377426	0.008087917	0.122017499	PPIG
1244.472522	0.0712841	0.026918842	2.648111629	0.008094279	0.122025628	TERF1
164.1373186	-0.242434108	0.091559562	-2.647829475	0.008101038	0.122039716	HTR7
833.3361006	-0.30833418	0.116559378	-2.645297067	0.008161923	0.122705532	AC009063.2
468.3897606	-0.229901151	0.086910586	-2.645260629	0.008162802	0.122705532	MYL12B
1304.501812	0.214625724	0.081130532	2.645437147	0.008158544	0.122705532	EIF1AX
5349.79383	-0.131021067	0.04957402	-2.642938125	0.008219005	0.123461833	FBXL7
445.1696495	0.135656674	0.051369331	2.640810602	0.008270794	0.124150781	WBP11
3858.707699	0.073396537	0.027804813	2.639706142	0.008297794	0.124260391	USP33
13.68576617	-0.452659874	0.17149183	-2.639541915	0.008301816	0.124260391	AL161646.1
572.4749393	0.14232381	0.053909578	2.640046797	0.008289458	0.124260391	SF3B2
4335.588981	-0.075223391	0.028496193	-2.639769806	0.008296236	0.124260391	SHANK2
336.6615057	0.202069134	0.076586011	2.638460086	0.00832835	0.124546769	C1orf115
306.8752511	0.238203079	0.090287347	2.638277526	0.008332836	0.124546769	SH3BGR
31.29969566	0.213959026	0.081129887	2.637240526	0.008358354	0.124829528	AC109347.1
1113.037939	-0.21338118	0.080917391	-2.637024959	0.008363668	0.124829528	SRP14
1266.297882	0.102302349	0.038810535	2.635942785	0.008390388	0.1251392	WDSUB1
710.0935806	0.18639592	0.070726192	2.635458159	0.008402378	0.12514661	ACOT11
19.47647925	0.31841365	0.120819922	2.635439963	0.008402829	0.12514661	AL096803.4
138.3755492	-0.356503707	0.135341868	-2.634097731	0.00843612	0.125553195	TUNAR
453.1607069	0.09032649	0.034295587	2.633764216	0.008444411	0.125587384	RPP30
1901.708516	0.071010187	0.026965599	2.633362118	0.008454416	0.125647005	EP400
247.1380885	0.106716253	0.040539488	2.632402566	0.008478334	0.125913171	C1orf131
243.816466	-0.116835721	0.044388467	-2.632118869	0.008485417	0.125929115	COMMD9
74.09112373	0.167001801	0.063481976	2.630696335	0.008521014	0.126367897	CAPN10-DT
23.93184435	-0.358152901	0.136196915	-2.629669712	0.008546786	0.126660467	B9D2
540.16816	0.094625203	0.03601537	2.627356121	0.008605122	0.126742962	UNC50
6823.471169	-0.153733784	0.058490026	-2.628376052	0.008579361	0.126742962	ZNF804A
17.29441352	-0.302341038	0.115084505	-2.627122019	0.008611045	0.126742962	INKA1
774.5388776	0.108458117	0.041262899	2.628465782	0.008577098	0.126742962	WDR82
17.67668956	-0.355970233	0.135457117	-2.627918275	0.008590915	0.126742962	AC092896.2
95.13820323	-0.194765378	0.074087702	-2.628848967	0.00856744	0.126742962	HR
1957.312824	-0.103244515	0.039272479	-2.628927907	0.008565452	0.126742962	RFFL
94.4618627	0.136710731	0.052039613	2.627051254	0.008612836	0.126742962	RUNDC3A-AS1
143.0605748	0.116858589	0.044471479	2.627719875	0.008595927	0.126742962	MIS18A
1958.914146	-0.073646316	0.028033628	-2.62707045	0.00861235	0.126742962	TCF20
171.684753	-0.237917257	0.090684004	-2.623585709	0.008700955	0.126783348	ECM1
6290.645767	0.109084533	0.041538376	2.626114506	0.008636576	0.126783348	ANKRD36
25.02032772	0.322132539	0.122805177	2.623118554	0.008712895	0.126783348	AC097532.2
99.629252	0.482614382	0.183929073	2.623915689	0.00869253	0.126783348	AC016687.3
175.7681549	-0.129839296	0.049483873	-2.623870926	0.008693672	0.126783348	DDX56
4667.977789	-0.246366984	0.093859872	-2.624838261	0.008669014	0.126783348	AC068587.4
28.57625884	-0.365352847	0.139175803	-2.625117583	0.008661905	0.126783348	GDF6
825.556996	0.107461268	0.040936704	2.625059111	0.008663393	0.126783348	SLC25A32
294.2117152	0.148370947	0.056555394	2.623462336	0.008704107	0.126783348	AC022395.1
130.6294448	-0.200521519	0.076362106	-2.625929652	0.008641267	0.126783348	SPA17
415.5449292	-0.264553722	0.100862984	-2.622901989	0.008718435	0.126783348	LINC01619
225.6976875	0.124434541	0.047395678	2.625440673	0.008653689	0.126783348	KNTC1
821.8762118	0.107401256	0.040900397	2.625922112	0.008641459	0.126783348	SUPT16H
83.3710757	0.190905663	0.07273164	2.624795242	0.008670109	0.126783348	AC009560.4
165.1402798	0.149951578	0.057098743	2.626180035	0.008634913	0.126783348	C21orf58
38.80687573	0.452460431	0.17249787	2.622991412	0.008716147	0.126783348	FBLN1
457.0486033	0.304969877	0.116242183	2.623573209	0.008701274	0.126783348	TCEAL6
1295.055615	0.068331877	0.026054802	2.622621241	0.008725622	0.126799861	MLH3
47.49687287	0.223478121	0.085237053	2.621842418	0.008745586	0.127001906	AL392046.1
54.83280993	-0.375145985	0.14313426	-2.620937746	0.008768827	0.127163167	PSME1
81.91310074	0.211541734	0.080709978	2.621010912	0.008766946	0.127163167	TTC38
1174.080748	0.15249907	0.058194616	2.620501372	0.008780058	0.127237973	NUDT3
996.7203975	0.146867329	0.056070239	2.619345509	0.008809867	0.127373607	TGOLN2
40.59533684	0.228664875	0.087312757	2.618917123	0.008820937	0.127373607	ZBTB22
526.8627214	-0.155987077	0.059550624	-2.619402895	0.008808385	0.127373607	CROT
14.66668152	-2.42703875	0.926758136	-2.618848064	0.008822723	0.127373607	TBC1D3D
257.6364698	-0.134187967	0.051241704	-2.618725727	0.008825888	0.127373607	SMAD7
97.36217181	0.209495485	0.079987299	2.619109399	0.008815967	0.127373607	ZNF665
163.5016104	-0.194888191	0.074445684	-2.617857468	0.008848376	0.127434853	LINC00265
189.1631113	-0.136828066	0.052266628	-2.617885837	0.00884764	0.127434853	DCPS
58.96639022	0.306556251	0.11708465	2.61824458	0.008838343	0.127434853	PTGIS
130.0286987	-0.346001373	0.132186146	-2.617531281	0.008856837	0.127469107	DUSP1
239.2885247	-0.326968782	0.124967283	-2.616435069	0.008885326	0.127735332	SEC61G
180.3011558	-0.164039233	0.062697727	-2.616350544	0.008887526	0.127735332	TIMM8B
17.56692399	0.374662916	0.143232217	2.615772652	0.008902581	0.127864009	LINC01678
171.2511553	0.137818792	0.052697623	2.615275291	0.008915556	0.127962661	SURF6
13.25234098	-0.448304091	0.171586057	-2.612706986	0.008982828	0.128514471	LINC01983
2607.250047	0.062770472	0.024030004	2.612170665	0.008996933	0.128514471	DCUN1D4
2261.338424	0.085666851	0.032780451	2.613351801	0.008965896	0.128514471	SCAMP1
165.898581	0.254765859	0.097516659	2.61253678	0.008987302	0.128514471	AC005999.2
54.62683793	-0.287034282	0.10986626	-2.612578971	0.008986193	0.128514471	AC006019.1
100.4429739	-0.205918258	0.078818861	-2.61255055	0.00898694	0.128514471	ADAMTSL2
882.5952353	0.088455124	0.033862582	2.612178933	0.008996715	0.128514471	POLR3A
68.88217563	0.142095198	0.05441663	2.61124584	0.009021302	0.12877478	ZNF222
423.9571847	-0.185982245	0.071254899	-2.610097657	0.009051638	0.129032021	RHOB
921.5525064	0.087953172	0.033695175	2.610260152	0.009047339	0.129032021	MOB4
5069.635368	-0.137233096	0.05259228	-2.609377176	0.00907072	0.12921614	LINC01250
591.8033974	0.166977841	0.064014732	2.608428339	0.009095905	0.129223525	GMFB
789.4141762	0.129493133	0.049643769	2.608446852	0.009095413	0.129223525	DUT
611.4584866	0.204623233	0.078437012	2.608758626	0.009087131	0.129223525	IGFL4
140.6597538	0.145399058	0.05573627	2.60869732	0.009088759	0.129223525	DSN1
132.4082134	0.13575614	0.052054152	2.607979079	0.009107852	0.129305583	POLM
955.2351208	-0.136985373	0.052531706	-2.607670376	0.009116069	0.129334617	AC087280.2
1423.716451	0.114046251	0.04374713	2.606942473	0.009135471	0.129522184	IL6ST
423.6445281	0.140566075	0.053937348	2.606099095	0.009157996	0.12975376	Z94721.1
286.4293146	0.105971444	0.040668635	2.605729081	0.009167894	0.129806235	ZNF766
63.45112026	-0.314250414	0.12061869	-2.605321055	0.009178821	0.129820384	MTX1
429.6418333	0.120771614	0.046357387	2.605229116	0.009181284	0.129820384	YIPF5
28.72535749	0.303876446	0.116672656	2.604521546	0.009200264	0.130001028	AC104794.3
728.2311529	0.090022301	0.03457212	2.603898807	0.009216997	0.130149706	DNAAF10
172.7563427	0.191507919	0.073557222	2.603522984	0.009227108	0.130204747	SGK2
1203.551267	0.236565932	0.09092164	2.60186609	0.009271805	0.130746901	MARCKS
3991.300158	-0.086804993	0.033368401	-2.601412993	0.009284061	0.130746901	TRAPPC9
164.4285747	-0.168585055	0.064805358	-2.601406142	0.009284247	0.130746901	TRIM28
3788.068835	0.139351721	0.053591616	2.600252275	0.009315525	0.130884674	NUCKS1
3014.488667	-0.090034187	0.034626885	-2.600123788	0.009319014	0.130884674	CPEB2
662.0428638	-0.054925794	0.021121471	-2.600471989	0.009309562	0.130884674	MARCHF5
319.6358017	0.147843708	0.056854048	2.600407761	0.009311305	0.130884674	PARP4
1652.135578	0.098691676	0.03796401	2.599611499	0.009332935	0.130992405	TMEM106B
35.08679642	-0.207712125	0.079919858	-2.599005169	0.009349437	0.131059567	CCDC86
283.1338106	-0.156074522	0.060052312	-2.598976068	0.009350229	0.131059567	UFD1
149.5658989	0.213602011	0.082222125	2.597865361	0.009380527	0.131308575	PCBD1
331.6969865	0.150501251	0.057930545	2.597960207	0.009377936	0.131308575	ZNF347
304.2964339	-0.145883971	0.056182373	-2.596614618	0.009414749	0.131699642	ZYX
1666.312992	0.062398891	0.0240379	2.595854457	0.009435602	0.131903301	YTHDC1
241.2289028	0.231548191	0.089227218	2.595039888	0.009457994	0.132040152	SLC26A4-AS1
46.53788767	-0.241620792	0.093103402	-2.595187579	0.009453931	0.132040152	SARDH
2680.089443	0.063223535	0.024368244	2.594505218	0.009472718	0.132069725	USP48
1979.741307	0.091798502	0.03538029	2.594622626	0.009469483	0.132069725	FEZ2
754.5835148	-0.119895631	0.046218139	-2.594125013	0.0094832	0.13212796	VSTM2B
102.6020064	-0.58231514	0.224560742	-2.593129752	0.009510688	0.132361476	WDR64
240.8220396	-0.22866081	0.088181813	-2.593060885	0.009512593	0.132361476	MRPL51
90.70035532	0.4458375	0.171988841	2.592246664	0.009535138	0.132587136	AL365259.1
2492.919574	0.157338384	0.060705954	2.591811402	0.009547209	0.132666958	PEG3
110.3784463	0.185128075	0.071458665	2.590701577	0.009578051	0.133007327	PHF19
90.80190739	0.204217173	0.078847741	2.590019307	0.009597055	0.133145988	CAPN14
3879.203664	-0.088510489	0.034175659	-2.589869284	0.009601238	0.133145988	APBA2
111.3632019	-0.237590456	0.091745837	-2.589659241	0.009607098	0.133145988	EIF6
544.6969932	-0.218206111	0.084277114	-2.589150247	0.00962131	0.13318682	ADRA1B
79.74171778	-0.204418203	0.078957458	-2.588966376	0.009626449	0.13318682	BOP1
30.2502552	0.293035519	0.113190461	2.588871155	0.009629112	0.13318682	IGFL2-AS1
1737.848426	-0.297902264	0.115090778	-2.588411251	0.009641979	0.133276827	MSC-AS1
87.69088322	0.139950379	0.054084861	2.587607266	0.00966451	0.133332207	AC007405.3
1708.693062	0.096421546	0.037272903	2.58690737	0.009684162	0.133332207	HNRNPA3
85.78157879	0.356720001	0.137894301	2.586908952	0.009684118	0.133332207	CAV2
29.43492691	0.238696623	0.092259938	2.587218553	0.00967542	0.133332207	AC120053.1
933.3190586	-0.152001467	0.058753928	-2.587086034	0.009679142	0.133332207	SEPTIN9
266.0641176	0.117733845	0.045501279	2.587484317	0.00966796	0.133332207	L3MBTL2
344.5616591	0.197042104	0.076205271	2.585675533	0.009718837	0.133721756	IFI16
161.7261926	0.191846292	0.074236284	2.584265827	0.009758655	0.134181503	POLD2
747.6560969	-0.135249038	0.05234553	-2.583774373	0.00977257	0.134196729	ETFA
302.0511058	0.12929044	0.050035743	2.58396162	0.009767266	0.134196729	ZNF630
221.809738	-0.120194438	0.046528596	-2.583238011	0.009787777	0.134317534	FPGS
687.7433765	-0.154313804	0.059763088	-2.582092224	0.009820334	0.134588029	PRDM5
445.2915254	-0.207493797	0.080358137	-2.582113079	0.00981974	0.134588029	NDUFC1
1236.895085	-0.140011889	0.054239372	-2.581370024	0.009840904	0.134781793	LINC-PINT
209.0850976	-0.20359353	0.078886937	-2.580826928	0.009856398	0.13481777	AKR1A1
11724.8498	-0.101870447	0.039469423	-2.580996596	0.009851555	0.13481777	GABRB1
61.30654502	0.211948641	0.082139361	2.580354139	0.009869904	0.134914443	TMCO1-AS1
77.26471323	-0.209361952	0.08116698	-2.579398066	0.009897266	0.135200271	SIX4
344.9657803	-0.185796179	0.072065954	-2.57814084	0.00993335	0.135604791	ATOX1
2354.146878	-0.054821805	0.021268094	-2.577654855	0.00994733	0.135707226	ARID2
135.4424719	0.301170561	0.116874417	2.576873261	0.00996985	0.135794505	PPP1R1C
629.1106571	-0.154754881	0.060056845	-2.576806732	0.009971769	0.135794505	GPC1
31.5163445	0.300078825	0.11645595	2.576758218	0.009973168	0.135794505	AC002546.1
958.4739333	-0.169856771	0.065947092	-2.575652177	0.010005124	0.136141146	CDH22
49.04164344	0.200119628	0.077714828	2.575050773	0.010022537	0.136210136	AL133351.1
1180.774804	-0.116888221	0.045392988	-2.575028112	0.010023194	0.136210136	TXNL4A
71.17073759	-0.152132664	0.059089855	-2.574598708	0.010035645	0.136290949	GPATCH3
1424.081344	-0.219513698	0.085272331	-2.574266403	0.010045289	0.136333574	NRP1
73.87684243	-0.290741647	0.113011904	-2.572663914	0.010091916	0.136700769	TNFRSF14
6042.550492	0.126559831	0.049188656	2.572947528	0.010083649	0.136700769	PDZRN3
362.5939485	-0.091115931	0.035415577	-2.572764274	0.01008899	0.136700769	ALDH18A1
186.2803464	-0.230826396	0.089735187	-2.572306391	0.010102344	0.136716904	SPRY1
46.61516773	0.367881396	0.143030786	2.572043438	0.010110021	0.136716904	VWF
96.63387397	-0.202659092	0.078795818	-2.571952394	0.01011268	0.136716904	FAM174C
68.15713305	-0.265569774	0.103288564	-2.571144021	0.010136316	0.136859864	SOHLH1
1269.693403	0.09559824	0.037181149	2.571148075	0.010136198	0.136859864	ESF1
3320.122425	-0.217669787	0.084705333	-2.56972942	0.010177798	0.137243081	CKB
30.14306044	0.367934575	0.143167933	2.56995102	0.010171289	0.137243081	C5AR2
1969.398377	0.082466073	0.032108955	2.568320078	0.010219275	0.137713763	PPP4R3B
92.81263489	-0.183206424	0.071351209	-2.567670928	0.01023843	0.137883225	INPP5J
164.6731032	0.170133751	0.066270624	2.567257422	0.010250648	0.13795911	ANKRD13C-DT
282.9445613	0.172518458	0.067205712	2.567020769	0.010257647	0.137964692	RBM11
122.3807553	0.156440948	0.060958294	2.566360342	0.0102772	0.138050467	AP000866.1
50292.26476	-0.07653504	0.029820417	-2.566531514	0.010272129	0.138050467	DLGAP1
68.66428029	0.231309198	0.090171944	2.565201401	0.010311593	0.138335106	IGFBP3
673.4689998	-0.081404612	0.031732837	-2.565311516	0.010308321	0.138335106	AMFR
172.0870747	-0.448765172	0.174967365	-2.564850718	0.01032202	0.138386396	LINC01622
339.2013503	0.303490785	0.11838299	2.563635068	0.010358239	0.138783183	AL109930.1
414.4609716	0.096831097	0.037789719	2.562366142	0.010396165	0.13920233	VHL
5693.874414	-0.202447973	0.079022807	-2.561892964	0.01041034	0.139303108	SDK1
67.17362318	0.19853719	0.077539754	2.560456781	0.010453466	0.139523815	GSTM2
82.47405671	-0.283934757	0.110876712	-2.560815086	0.010442692	0.139523815	S100A13
36.82443177	-0.207104579	0.080873928	-2.560832452	0.01044217	0.139523815	AC100774.1
419.219498	-0.158297075	0.061823543	-2.56046593	0.010453191	0.139523815	RPS27L
2424.653836	-0.080970802	0.031636092	-2.559443898	0.010483978	0.139570491	RYK
1770.586157	0.142242421	0.055575936	2.559424632	0.010484559	0.139570491	INTU
22.9253436	-0.266428146	0.104113939	-2.559005522	0.010497207	0.139570491	SMPD2
743.3833002	0.094455067	0.036898202	2.559882653	0.010470751	0.139570491	WIPI2
71.48093708	0.233382701	0.091223784	2.558353645	0.010516908	0.139570491	AK7
21.28350282	0.533471385	0.208518806	2.558384996	0.01051596	0.139570491	EFCAB3
22.44383378	0.300953662	0.117556799	2.560070228	0.010465101	0.139570491	SPC24
13.79866771	0.452424072	0.17683508	2.558452051	0.010513932	0.139570491	AC123912.4
60.41656851	-0.326278652	0.127530404	-2.558438148	0.010514352	0.139570491	SIM2
1228.633117	-0.141087147	0.055214102	-2.555273761	0.010610431	0.140722522	DPYSL5
648.2712033	-0.119228671	0.046678911	-2.554229924	0.010642296	0.141055852	FOXG1
451.110143	0.099735564	0.039060977	2.553329986	0.010669835	0.141331481	ASB8
288.1372314	0.082593859	0.032360592	2.552297539	0.010701509	0.141661473	ZNF606
2173.035866	0.07816266	0.030635167	2.551403068	0.010729016	0.141846397	C11orf58
187.7352751	-0.176638177	0.069228041	-2.551540873	0.010724774	0.141846397	ABCA7
369.8564662	-0.094468654	0.037032221	-2.550985354	0.010741884	0.141926973	MMADHC
2587.932699	0.151563113	0.059457129	2.54911592	0.01079964	0.142002274	FIGN
387.2416522	-0.188762404	0.074058064	-2.548843339	0.010808084	0.142002274	BHLHE40
5232.350658	-0.052884671	0.020742233	-2.549613153	0.010784251	0.142002274	WDR70
1692.491318	-0.075977469	0.029808791	-2.54882759	0.010808572	0.142002274	TMEM181
17215.64172	-0.100937804	0.039599146	-2.54898941	0.010803558	0.142002274	GRIA4
16.97715554	0.426399631	0.167274795	2.549096715	0.010800234	0.142002274	AL512452.1
403.7252532	-0.154994996	0.060803317	-2.549120719	0.010799491	0.142002274	BEGAIN
122.056063	0.320591837	0.125762644	2.549181741	0.010797601	0.142002274	XAF1
728.1391025	0.085169146	0.033394645	2.550383307	0.010760454	0.142002274	GRIPAP1
208.6869537	-0.157759185	0.061904259	-2.548438301	0.010820643	0.142070703	ANKRD39
1397.099455	0.073189695	0.028721862	2.548222462	0.01082734	0.142070703	PRR14L
591.042004	0.116720621	0.04581481	2.54766138	0.010844768	0.142126125	CCDC90B
1343.443695	-0.116045027	0.045549835	-2.547649773	0.010845129	0.142126125	CEP83
72.35812702	-0.207737106	0.081556632	-2.547151612	0.010860624	0.142240231	LINC02542
1242.313271	-0.219082142	0.086039137	-2.546307987	0.010886909	0.142495423	ATP5F1A
1916.68012	-0.156912586	0.061636397	-2.545778046	0.010903449	0.142622832	LINC00511
3683.236003	0.084356444	0.033145422	2.545040552	0.010926505	0.142661938	PPP3R1
71.63885601	0.196783751	0.077327434	2.544811611	0.010933671	0.142661938	AC092171.4
24173.47225	-0.092213978	0.036233617	-2.544984048	0.010928273	0.142661938	CSMD3
417.0077242	0.100175511	0.039359755	2.545125367	0.010923851	0.142661938	DTD2
136.4462113	0.185946518	0.073079624	2.54443725	0.010945398	0.142726077	ATP13A5
231.5719763	-0.172087999	0.06765165	-2.543736895	0.010967366	0.142923604	KCNN1
429.2517838	0.220812952	0.086825695	2.543175175	0.010985014	0.143064618	CDC14A
664.4617743	0.198820433	0.078197434	2.542544215	0.011004868	0.143145253	ST8SIA4
258.1018838	-0.244396545	0.096115464	-2.54273907	0.010998733	0.143145253	TRMT112
96.95820832	0.191760076	0.075463645	2.541092139	0.011050679	0.143651976	ZNF724
18.44877912	0.678011679	0.266937765	2.539961621	0.011086463	0.143886573	AC092957.1
1228.410176	0.171133421	0.06738452	2.539654829	0.011096192	0.143886573	AP2M1
1234.710529	-0.083066263	0.032702532	-2.540056062	0.01108347	0.143886573	SLC16A10
43.60856567	-0.231640617	0.091203213	-2.539829553	0.01109065	0.143886573	AC099506.1
53064.02029	-0.081855517	0.032235517	-2.539295914	0.011107583	0.143945208	NALF1
883.1693185	0.180314394	0.071031512	2.538512686	0.011132477	0.144089592	SET
13.35835144	0.784946325	0.309210094	2.538553363	0.011131183	0.144089592	RXFP2
21.78107487	0.453606266	0.178724826	2.538014867	0.011148325	0.144205646	PLA2G5
534.0652917	-0.226069559	0.089094508	-2.53741297	0.011167513	0.144364736	BBLN
19.94691121	0.315222154	0.124257336	2.536849444	0.011185505	0.14450817	AC079313.2
4170.297062	-0.293637976	0.11577662	-2.536245882	0.011204803	0.144668298	CLU
179.7385362	-0.165786984	0.065373439	-2.535999129	0.011212701	0.14468113	BAG6
28.50819485	0.218325669	0.086101809	2.535668784	0.011223283	0.14472855	AC008736.1
260.5443212	0.232235521	0.091607363	2.535118512	0.011240929	0.144777914	ALPK1
1916.248394	0.169762474	0.066960759	2.535253153	0.011236609	0.144777914	ENO2
527.1877748	0.086724093	0.034215184	2.534666859	0.011255431	0.144783778	CPSF2
155.2347319	0.128682661	0.050773227	2.534458953	0.011262112	0.144783778	STOML1
410.8792598	0.139560451	0.055060529	2.534673283	0.011255225	0.144783778	VMA21
1232.759069	0.121125652	0.047808095	2.533580373	0.011290384	0.145058251	AL162253.2
462.754783	-0.098229022	0.038784771	-2.532669933	0.011319749	0.145244855	RHBDL2
139.4260849	-0.190805776	0.075346515	-2.532376929	0.011329213	0.145244855	TNFAIP8L3
337.3127171	-0.184509964	0.072863433	-2.532271094	0.011332634	0.145244855	NDUFAF8
243.9973864	-0.223571286	0.088267971	-2.532869907	0.011313293	0.145244855	LSM7
110.5925044	-0.154407297	0.060996359	-2.531418249	0.01136023	0.145339989	COMMD5
2746.266949	0.062080588	0.024523836	2.531438723	0.011359566	0.145339989	RHOT1
96.81257508	-0.213348305	0.08428102	-2.531392062	0.011361078	0.145339989	EXOSC5
753.9183867	0.113531414	0.044853075	2.531184619	0.0113678	0.145339989	UPF3B
80.35935266	0.149684381	0.059151552	2.530523318	0.011389251	0.145525466	TSSK3
12930.89245	0.096070412	0.037983398	2.529273774	0.011429883	0.145689295	RTN4
29.98790331	0.534446988	0.211260078	2.529805887	0.011412565	0.145689295	TOPAZ1
21.58599284	-0.448218941	0.177208435	-2.52933186	0.011427992	0.145689295	AC113404.1
1635.273698	0.076454919	0.030226186	2.529426641	0.011424905	0.145689295	USP22
93.00598169	-0.142927255	0.056519427	-2.528816424	0.011444787	0.145790585	SKIC2
85.78362127	0.14167928	0.056035771	2.52837208	0.011459284	0.145886567	ZNF841
308.3083756	0.485892754	0.192199428	2.528065563	0.011469293	0.145925342	MET
94.24158992	-0.188755741	0.074675591	-2.52767655	0.011482008	0.145998468	C14orf119
28.49880787	-0.255398898	0.10110017	-2.52619652	0.011530496	0.146437301	AP002851.1
1194.266148	-0.082165761	0.032522903	-2.526396898	0.011523921	0.146437301	SLC1A1
216.5954042	0.119538716	0.047347099	2.524731568	0.011578669	0.146960034	ERV3-1
29.07092106	-0.322677209	0.127849716	-2.523878971	0.011606788	0.147227751	TRIB1
754.4674851	-0.144325083	0.057216641	-2.522431966	0.011654649	0.14725991	MRPS21
8198.364122	0.150017286	0.05945172	2.523346419	0.011624382	0.14725991	SORBS2
25.01767721	0.277086721	0.109837019	2.522707954	0.011645507	0.14725991	AC007036.5
2108.448862	-0.168143321	0.066656972	-2.522516633	0.011651844	0.14725991	PVT1
515.5313662	-0.196836731	0.078007188	-2.523315286	0.011625412	0.14725991	NDUFA8
23.99560491	0.775459642	0.307439613	2.522315308	0.011658515	0.14725991	AC092114.1
2827.165851	0.224022053	0.088813049	2.522400188	0.011655702	0.14725991	CALM3
15.76007479	0.890000383	0.352895675	2.521992891	0.011669207	0.14730616	AC144836.1
586.8953846	-0.148008215	0.058717681	-2.520675433	0.011712984	0.147323268	PINK1
1015.852322	0.153646881	0.060932017	2.521611611	0.011681861	0.147323268	DCTN1
654.5062699	0.091729664	0.036384951	2.521088012	0.011699259	0.147323268	INSIG2
3577.875599	0.085047105	0.033742539	2.520471432	0.011719775	0.147323268	RAB3GAP1
18.86099704	0.431548938	0.17120578	2.520644678	0.011714007	0.147323268	LFNG
1339.987559	0.298747573	0.118479481	2.521513185	0.01168513	0.147323268	DACH1
57.39579611	-0.204240498	0.081014448	-2.521037956	0.011700923	0.147323268	SH3BP1
21.45999267	-0.321571047	0.127597586	-2.520196939	0.011728919	0.14734982	AL121977.2
34.71544266	0.26776549	0.10626019	2.519904119	0.011738681	0.147384092	EFEMP2
124.734717	0.229958072	0.091273858	2.519429735	0.01175451	0.147467415	KLF15
111.3779479	0.261998928	0.103997396	2.519283551	0.011759392	0.147467415	HTR5A-AS1
106.943209	0.192423526	0.076390703	2.518939064	0.011770903	0.147523483	MAP1LC3B2
15.70182201	0.299849838	0.119053678	2.518610449	0.011781893	0.147572958	ZNF792
637.4348712	0.150514561	0.059771615	2.518161186	0.011796932	0.147673066	LIN7C
27.88484111	-0.478758297	0.190201505	-2.517110976	0.011832155	0.147937242	AADACL2-AS1
143.0232928	0.131653038	0.052298902	2.517319319	0.01182516	0.147937242	ZKSCAN2-DT
389.1867184	0.207983892	0.082667018	2.51592349	0.011872095	0.148348095	DIRAS1
327.8354335	-0.262007315	0.104164483	-2.515322954	0.011892339	0.148512494	ACAT2
1718.366177	0.085009696	0.033806997	2.51455923	0.011918128	0.148745905	DTWD1
13.87112336	0.445939757	0.177378251	2.514061084	0.011934976	0.148778954	AC108057.1
701.4368011	0.122487377	0.048718691	2.514176272	0.011931078	0.148778954	PURB
93.34351311	0.155653061	0.061935703	2.513139472	0.011966202	0.149079522	SLC39A7
1940.614429	0.083837693	0.033362607	2.51292391	0.011973516	0.149082009	HACD3
2460.624487	-0.1392972	0.055451369	-2.512060614	0.012002847	0.149358468	TAFA5
575.2365573	-0.270520469	0.107723672	-2.511244417	0.012030637	0.149615426	ALDOC
401.8234966	0.128557919	0.051236202	2.509122728	0.012103143	0.150348749	ACP6
53.28532346	0.544280995	0.21694633	2.508827847	0.01211325	0.150348749	PAX8
4049.748184	0.065362644	0.02605459	2.508680526	0.012118303	0.150348749	SGK3
143.7437903	-0.128460038	0.051203966	-2.5087908	0.012114521	0.150348749	ZNF787
2023.106668	0.138733905	0.055327315	2.507512002	0.012158445	0.150491723	FANCL
1653.282151	-0.157937509	0.062983637	-2.507595888	0.01215556	0.150491723	AL591519.1
2108.605769	0.116952494	0.046629651	2.508114274	0.012137741	0.150491723	SYTL2
424.7422591	-0.468750165	0.186938588	-2.507508857	0.012158553	0.150491723	DUXAP8
33.48622717	0.462057522	0.184316976	2.506863617	0.01218077	0.150677707	TRBC2
1372.135063	0.111070816	0.044340474	2.504953259	0.012246758	0.151404605	ZNF506
671.508567	0.161766132	0.064597533	2.504215312	0.012272333	0.151631325	RASSF4
176.4584783	0.185022646	0.073902165	2.503616025	0.012293137	0.151798868	FIGNL1
3687.945175	-0.087408959	0.034926467	-2.502656781	0.012326502	0.15189056	SCFD2
405.3960627	0.352031035	0.140670862	2.502515658	0.012331417	0.15189056	GASK1B-AS1
53.00377533	-0.201508874	0.080509208	-2.502929511	0.012317007	0.15189056	NECTIN1-AS1
124.8979083	-0.181187504	0.072384947	-2.503110259	0.012310719	0.15189056	POP5
351.8085647	-0.103459733	0.041344846	-2.502361046	0.012336804	0.15189056	AC103876.1
2360.832892	0.153025368	0.061164321	2.50187308	0.01235382	0.151959357	RANBP17
48.52958783	0.214772824	0.085847836	2.50178496	0.012356895	0.151959357	AL353572.4
343.3702245	-0.238088176	0.095192295	-2.50112865	0.01237982	0.152151979	EEF1A2
2230.757034	-0.099334496	0.039723851	-2.500626038	0.012397401	0.152207947	GALNT2
549.0367291	0.100639028	0.040246223	2.500583193	0.012398901	0.152207947	C2orf69
730.730674	0.127503616	0.051006162	2.499768861	0.012427436	0.152468923	LINC01376
6872.081817	0.077506947	0.031008975	2.499500415	0.012436855	0.152495204	KIF5C
2583.67034	0.085549809	0.034235991	2.498826688	0.012460523	0.152696063	CEP290
461.3254642	-0.11652837	0.046665861	-2.49707962	0.012522084	0.153360763	SYAP1
33.34492063	0.247202478	0.099005409	2.496858294	0.012529902	0.153366875	DIO1
2410.383377	0.184078045	0.073730307	2.496640143	0.012537612	0.153371659	ARL6IP1
4064.437795	0.075732031	0.030346651	2.49556467	0.012575683	0.153747629	REPS2
121.6080427	0.171894137	0.068887431	2.495290282	0.012585413	0.153776863	PET117
257.9113676	0.106728737	0.042794328	2.493992583	0.012631518	0.153802131	AL122035.1
216.9016851	-0.194763955	0.078082972	-2.494320461	0.012619855	0.153802131	MRPS34
27.1738216	0.234347955	0.093952083	2.494334858	0.012619343	0.153802131	LCMT1-AS2
328.6080337	0.107362128	0.043047138	2.494059623	0.012629133	0.153802131	GLOD4
7870.434946	-0.223757909	0.089711867	-2.494184069	0.012624706	0.153802131	CBLN2
55.33589845	0.304353042	0.122027962	2.494125421	0.012626792	0.153802131	RGL3
508.8802249	0.094111266	0.037740759	2.493624118	0.012644637	0.153872453	SDCBP2-AS1
92.17941601	0.149403084	0.059923431	2.493233127	0.01265857	0.153952606	RBM15-AS1
408.0149391	0.205475819	0.082440617	2.492409993	0.012687948	0.154041691	KCNAB1
37.0283762	-0.251067151	0.100728424	-2.492515428	0.012684182	0.154041691	LINC02316
72.35583094	-0.24574239	0.09858042	-2.492811347	0.012673616	0.154041691	AC027682.6
365.466526	-0.144873435	0.058133874	-2.492065717	0.012700254	0.154101804	BCAP31
452.0427339	0.091223714	0.036615009	2.491429509	0.012723021	0.154288719	EBLN3P
34.03201113	0.201387264	0.080844035	2.491059039	0.012736295	0.154334798	AC079807.1
966.6665804	-0.085057142	0.034146982	-2.490912457	0.012741551	0.154334798	Z83843.1
215.4584593	-0.135434394	0.05439977	-2.489613365	0.012788213	0.154721131	MRPL16
241.192771	-0.089988759	0.036144465	-2.489696772	0.012785212	0.154721131	AFG2B
234.0631671	-0.091267822	0.036674217	-2.488609975	0.012824357	0.154957786	RNF139
36.09535763	-0.221147983	0.088872027	-2.488386831	0.012832407	0.154957786	AC123567.2
633.3413914	-0.100100519	0.040229288	-2.488249819	0.012837352	0.154957786	LAMP1
940.3835766	0.137226939	0.055148608	2.48831194	0.01283511	0.154957786	FEM1B
137.9280868	0.276050937	0.110962234	2.487791798	0.012853896	0.155052096	AC079154.1
1216.863709	0.14617053	0.058759095	2.487623931	0.012859964	0.155052096	B3GLCT
3062.693363	0.070664031	0.028410311	2.487267032	0.012872873	0.155118495	OPA1
193.9627291	0.114540341	0.046075725	2.485915114	0.012921878	0.155575784	PEX19
2291.930777	0.058566993	0.023560521	2.485810671	0.012925671	0.155575784	DHX36
1452.922422	0.091242498	0.03670932	2.485540425	0.012935489	0.155604582	RNMT
790.2076183	0.083267901	0.03350832	2.484991841	0.01295544	0.155665856	TMEM248
2017.414517	0.082940503	0.033374155	2.485171632	0.012948899	0.155665856	ELP2
5821.909052	-0.050174843	0.020200081	-2.483893184	0.012995478	0.156057448	TMCC1
313.5376693	0.177862546	0.07165543	2.482192149	0.013057684	0.156535339	SMC2
1810.353239	0.047797444	0.019255293	2.48230152	0.013053677	0.156535339	CACUL1
58.28576729	-0.189357026	0.076284927	-2.482233807	0.013056158	0.156535339	IRAK1
30.31815486	-0.229217637	0.092379476	-2.481261506	0.013091829	0.156765297	AL590822.1
46.25431041	0.255226564	0.102854781	2.481426351	0.013085775	0.156765297	ZNF501
566.0081238	0.096558308	0.038918592	2.481032889	0.013100229	0.156776293	KIAA1586
213.1148675	-0.269302618	0.108573736	-2.48036613	0.013124754	0.156980145	SPRY4
72.50085906	0.303571328	0.12242298	2.479692365	0.013149578	0.157187339	COL8A1
517.7804887	-0.201750153	0.081385172	-2.478954685	0.013176805	0.157394499	PFDN2
138.8348983	0.161384738	0.065116248	2.478409669	0.013196952	0.157394499	NABP1
250.8463792	0.184469002	0.07442467	2.478600208	0.013189905	0.157394499	KBTBD6
826.3043937	0.072794785	0.029367764	2.478730942	0.013185072	0.157394499	APOOL
122.7300464	0.541122694	0.218353011	2.478201204	0.013204666	0.157396913	AC073941.1
166.1826655	-0.266684541	0.107673113	-2.476797916	0.013256694	0.157927241	KCNS1
4768.401834	-0.081016718	0.032713016	-2.476589665	0.01326443	0.157929622	MIR9-2HG
1525.001227	0.066323817	0.026790749	2.475623849	0.013300362	0.158177691	PCNP
2664.833964	0.175649328	0.070950356	2.475665219	0.013298821	0.158177691	PRNP
2751.010262	0.065809315	0.026587905	2.475159866	0.013317655	0.15820039	GPBP1
4433.912883	0.098559032	0.039817019	2.475299082	0.013312464	0.15820039	GAS7
131.6474237	0.16621035	0.067156644	2.474965102	0.01332492	0.15820039	BAIAP2-DT
1244.613257	0.10432238	0.042161996	2.474322632	0.013348909	0.158305817	SGTB
115.7666617	-0.27071996	0.109404376	-2.474489312	0.013342681	0.158305817	WDR74
2648.837034	-0.082708259	0.033447205	-2.472800313	0.013405903	0.158384663	COLGALT2
314.2717054	-0.159138146	0.064344176	-2.473233085	0.013389678	0.158384663	SLCO5A1
54.52511935	-0.320786779	0.129711782	-2.473073566	0.013395657	0.158384663	SH2D4B
231.4581897	-0.150825263	0.060983028	-2.473233425	0.013389666	0.158384663	FBXL15
205.5171045	0.170685296	0.069038188	2.472331638	0.013423493	0.158384663	TMEM106C
133.3038401	-0.1390765	0.056223468	-2.473637875	0.013374519	0.158384663	ALKBH6
215.1766926	0.236738742	0.095741045	2.472698546	0.01340972	0.158384663	H1-0
57.69126401	-0.236225086	0.09553016	-2.472780169	0.013406658	0.158384663	AL031073.2
174.5031662	0.148856086	0.060208844	2.472329254	0.013423582	0.158384663	RAB39B
2512.170055	0.101314414	0.041002199	2.470950769	0.013475437	0.158673387	ATG4C
357.6136714	-0.077901655	0.031530229	-2.470697437	0.013484986	0.158673387	E2F6
20.53269158	0.439985942	0.178030075	2.471413556	0.013458008	0.158673387	LINC00698
150.7322003	0.164390714	0.066536348	2.470690365	0.013485252	0.158673387	CCDC137
398.7511413	0.088932903	0.035995418	2.47067285	0.013485913	0.158673387	ZNF790
36.04113806	-0.199589262	0.080807283	-2.469941504	0.013513515	0.158865646	HTR6
26.19951105	0.297872669	0.12060412	2.469838251	0.013517416	0.158865646	BTN2A2
3021.774301	-0.102338329	0.041443415	-2.469350797	0.013535845	0.15899307	ENAH
1503.507784	0.427024973	0.172955051	2.468993944	0.013549351	0.159062551	CXCL14
73.35623716	0.317398075	0.12860317	2.468042386	0.013585423	0.159396721	LVRN
267.5196963	-0.219802441	0.089083978	-2.467362225	0.013611259	0.159521215	AC107072.2
178.1763843	0.193722796	0.078510224	2.467484955	0.013606594	0.159521215	Z95118.2
668.4690086	0.096725909	0.039209672	2.466889018	0.013629259	0.159548432	DCP1B
851.9166096	0.177592236	0.071996918	2.466664405	0.013637811	0.159548432	RASGRP1
38.33708815	0.233819677	0.094785383	2.466832647	0.013631405	0.159548432	AC023908.3
118.6278629	0.124666974	0.050544061	2.466500947	0.013644037	0.159548432	ZNF182
51.38380017	0.303048349	0.122922337	2.465364357	0.013687399	0.159966225	PECAM1
136.3002668	0.134022786	0.054369767	2.465024095	0.013700404	0.160028964	TOR1A
1758.693812	0.115243651	0.046774885	2.463793382	0.013747533	0.160490008	CRB1
15.97854203	-0.291250737	0.118266963	-2.462655081	0.013791252	0.160910734	AC008906.1
10511.18289	-0.185879608	0.07559157	-2.458999151	0.013932495	0.160979192	ST6GALNAC5
16.71302223	-0.316101502	0.128511678	-2.459710332	0.013904919	0.160979192	AC016743.1
225.9010988	-0.172235818	0.070067724	-2.458133465	0.013966126	0.160979192	SNORC
2764.68389	0.093889395	0.038148446	2.461159113	0.013848893	0.160979192	FXR1
282.3511148	0.238356684	0.096828883	2.461627931	0.013830806	0.160979192	AC006230.1
134.7464729	-0.320286585	0.130292051	-2.458220455	0.013962743	0.160979192	AC008945.2
1201.719121	0.197094547	0.080154423	2.458935395	0.013934969	0.160979192	AC093523.1
121.0223075	-0.116656882	0.047388398	-2.461718227	0.013827325	0.160979192	CDHR2
111.1591285	0.120867585	0.049108115	2.461254836	0.013845199	0.160979192	HCG25
88.89587611	0.347001224	0.141012391	2.460785341	0.013863328	0.160979192	IP6K3
14.07620539	0.414931717	0.1687918	2.458245699	0.013961762	0.160979192	AL121956.6
2624.692587	0.074188411	0.030175134	2.458594211	0.013948217	0.160979192	TMEM245
360.0278508	-0.09695026	0.039432069	-2.458665286	0.013945457	0.160979192	SEC24C
730.0020273	0.111287842	0.045201467	2.462040478	0.013814907	0.160979192	ARL14EP
135.5147123	-0.168077702	0.068325711	-2.459948075	0.013895712	0.160979192	A2ML1-AS1
77.58757829	0.280186323	0.11379456	2.462211937	0.013808304	0.160979192	FBLN5
3856.610717	0.196813286	0.07998813	2.460531138	0.013873153	0.160979192	RYR3
605.9879026	-0.150907197	0.06134251	-2.460075358	0.013890785	0.160979192	LPCAT4
19.23313716	0.298733897	0.121500618	2.458702699	0.013944004	0.160979192	AC078909.2
19.89323441	-0.259807468	0.105624097	-2.459736698	0.013903898	0.160979192	AC015845.1
431.7348513	-0.217739843	0.088570684	-2.458373731	0.013956785	0.160979192	SULF2
16214.3537	0.436116414	0.177337371	2.459247091	0.013922876	0.160979192	COX1
12362.23537	-0.093985599	0.038237973	-2.457912707	0.013974714	0.160989625	HCN1
170.8472329	0.102940497	0.041897695	2.456948954	0.01401226	0.161287312	POLR3GL
59.12238592	-0.236489256	0.096264656	-2.456657152	0.014023645	0.161287312	TRPT1
24.30258031	0.24223167	0.098598693	2.456743211	0.014020286	0.161287312	AC079949.1
670.9563365	-0.142709828	0.058118351	-2.455503727	0.014068729	0.161688877	ACAP3
40.21299024	0.377453857	0.153725901	2.455369292	0.014073992	0.161688877	AL590617.2
396.2941997	0.181551631	0.073959896	2.454730749	0.014099015	0.161887589	ZMAT2
72.4627501	0.199793116	0.081419206	2.453881889	0.014132339	0.161915345	LINC01412
622.9984648	0.138248282	0.056332172	2.454162101	0.014121331	0.161915345	PPID
59.78295647	-0.217144365	0.088483682	-2.454061124	0.014125297	0.161915345	AL356580.1
1832.322491	0.070817899	0.028859025	2.453925531	0.014130624	0.161915345	POLA1
426.5366466	0.141785724	0.057785014	2.453676376	0.014140418	0.161919372	AC138649.1
35.25003063	-0.327899157	0.133713308	-2.452255217	0.014196393	0.162471556	GPC3
1091.690936	-0.313597312	0.127916064	-2.451586629	0.014222795	0.162684859	TRPC6
671.3623621	0.116633064	0.047588083	2.45088806	0.014250426	0.16282396	ALDH7A1
102.8279033	0.348316822	0.142118719	2.4508863	0.014250496	0.16282396	LAMA1
168.764729	-0.17094054	0.069758933	-2.450446604	0.014267912	0.162907545	TTC39A
59.90568785	0.325121522	0.132685918	2.450309174	0.01427336	0.162907545	CP
21.81600646	-0.260845451	0.106477569	-2.449769023	0.014294788	0.1630633	AC131025.3
599.044896	-0.159078904	0.064954507	-2.449081831	0.014322091	0.163285858	FDPS
1271.918592	0.073500915	0.030015848	2.44873696	0.01433581	0.163353396	LPIN2
742.7185597	-0.100516744	0.041061283	-2.447968889	0.014366406	0.163382726	SDHB
945.5702962	0.076706293	0.031333664	2.448047367	0.014363277	0.163382726	UBA5
589.4343206	0.126172374	0.05154612	2.447756936	0.014374859	0.163382726	PRIMPOL
24.38881911	0.374083136	0.152821879	2.447837569	0.014371643	0.163382726	KCNJ5
317.3924663	-0.138436703	0.056558009	-2.447694055	0.014377368	0.163382726	CCDC65
208.2176996	-0.170120732	0.069529772	-2.446732204	0.01441579	0.163725128	DMAP1
27.40522055	0.252577958	0.103246708	2.446353622	0.014430938	0.163725128	AC005618.1
34.5801461	-0.230628458	0.094271036	-2.446440253	0.014427471	0.163725128	VSIG1
374.19769	-0.118995119	0.048669047	-2.444985624	0.014485792	0.16425853	BCL2L2-PABPN1
160.5223986	0.104590016	0.042788122	2.444370357	0.014510522	0.164361077	ZNF17
523.2321881	-0.183863707	0.07521807	-2.444408721	0.014508979	0.164361077	SUN2
29.66358444	0.32455013	0.132804953	2.443810444	0.01453306	0.164527431	RARRES2
199.9936843	0.135893825	0.055621038	2.443209057	0.014557302	0.164712884	TRMT6
915.6681842	-0.240635456	0.098558323	-2.441553888	0.014624206	0.164936443	RPS7
24.16268137	-0.315433769	0.129193964	-2.441551904	0.014624286	0.164936443	AL672310.1
5461.717406	0.066913377	0.027397527	2.442314528	0.014593426	0.164936443	NAP1L1
735.7801336	-0.306649179	0.125574751	-2.441965256	0.014607552	0.164936443	LINC00507
4177.315156	-0.08844638	0.036221296	-2.441833631	0.014612879	0.164936443	ZNF609
1126.838432	0.08830527	0.03616131	2.44198203	0.014606874	0.164936443	DNAJC7
1377.033158	0.072260111	0.029601957	2.441058596	0.014644278	0.164995211	WDR41
654.8699785	-0.313405755	0.128390532	-2.441034781	0.014645244	0.164995211	PFDN5
435.4766686	0.081739892	0.033494472	2.440399452	0.014671029	0.165108175	HAUS6
163.6364578	0.384163957	0.157407796	2.440564995	0.014664307	0.165108175	ITGA11
73.78561244	-0.203962232	0.083586411	-2.440136262	0.014681723	0.16513983	AC010307.2
55.13054017	-0.195859722	0.080296412	-2.4392089	0.014719456	0.165466005	KIF26B-AS1
642.9585675	-0.174076583	0.071371069	-2.439035686	0.014726514	0.165466005	FHL2
1219.315478	-0.369893823	0.1517552	-2.437437559	0.014791769	0.165843505	RPL24
213.3234945	0.144946006	0.059455007	2.437910862	0.014772416	0.165843505	COPZ1
1093.151609	0.074954308	0.030750211	2.437521728	0.014788325	0.165843505	NMT1
373.1887116	0.082586323	0.033879256	2.437666372	0.01478241	0.165843505	DHX40
430.3290952	0.1573901	0.064589692	2.436768065	0.014819181	0.165973243	CFAP43
686.8728174	0.085292054	0.035001631	2.436802244	0.01481778	0.165973243	ZCCHC8
186.2409453	-0.217442515	0.089243209	-2.436516101	0.014829509	0.166000196	CLIC2
112.4568188	0.20584018	0.084494644	2.436132883	0.01484523	0.166087449	TTPA
55.43096966	-0.469766216	0.192872664	-2.4356288	0.014865931	0.166174923	LINC02192
1107.184027	0.136730571	0.056139359	2.435556345	0.014868909	0.166174923	ATP6AP2
303.5058689	0.106393353	0.043688682	2.435261221	0.014881043	0.166221879	ETAA1
111.5205752	-0.14298542	0.058726498	-2.434768364	0.014901325	0.166359762	G6PC3
1141.0163	0.093583038	0.038440129	2.43451415	0.014911797	0.16638802	CDKL2
350.261028	0.121411094	0.049890193	2.433566353	0.014950895	0.166550402	FAM161A
94.22356363	0.195235017	0.080222351	2.433673594	0.014946467	0.166550402	AC008438.2
1029.784157	-0.077534489	0.031862735	-2.433390923	0.014958142	0.166550402	LRP1
29.34574656	0.316735411	0.130156674	2.433493422	0.014953907	0.166550402	LINC01791
1355.699273	0.069506494	0.028584691	2.431598618	0.015032355	0.16686771	PTCD3
312.3294724	-0.12452094	0.051199709	-2.432063402	0.015013079	0.16686771	UGDH
920.1133187	0.126554584	0.052047014	2.431543581	0.015034639	0.16686771	NPM1
1063.986596	0.072600508	0.029850267	2.432156047	0.015009239	0.16686771	PPIL4
787.284172	0.120889561	0.049709543	2.43191859	0.015019083	0.16686771	ATAD2
135.4244563	-0.216853471	0.089186066	-2.431472547	0.015037588	0.16686771	AC124798.1
265.2639197	-0.222970537	0.091706208	-2.431357081	0.015042382	0.16686771	MAGED2
5199.010892	-0.091434505	0.037614722	-2.430816967	0.015064823	0.167028232	JAK1
306.6923197	-0.103080966	0.042409813	-2.430592342	0.015074164	0.167043423	POMGNT2
95.59046459	0.160463338	0.066024627	2.430355844	0.015084005	0.167064127	AL050341.2
1464.093222	0.088563647	0.036443734	2.430147456	0.015092681	0.167071913	TCAIM
358.2547707	-0.470887512	0.19390089	-2.428495874	0.015161598	0.167475018	TXNIP
135.1364499	0.181492951	0.07476017	2.427669044	0.015196203	0.167475018	AC106881.1
35.66098508	0.314222524	0.129444842	2.427462686	0.015204851	0.167475018	LRRC55
1242.371987	0.087074254	0.03585226	2.428696368	0.015153217	0.167475018	SLC35E3
237.6149614	0.186052994	0.076644584	2.427477391	0.015204234	0.167475018	NDN
111.1736256	0.152386275	0.062771189	2.427646773	0.015197136	0.167475018	FSD2
144.5078014	-0.29171215	0.120116504	-2.428576767	0.015158216	0.167475018	AC134312.4
16929.84527	-0.082623212	0.034038256	-2.427363297	0.015209017	0.167475018	DTNA
699.6778943	0.099425665	0.040938363	2.428667349	0.01515443	0.167475018	ZNF566
851.4627325	-0.174768804	0.071986637	-2.427795083	0.015190924	0.167475018	NPTXR
19.25979869	-0.29486358	0.121487129	-2.42711786	0.015219311	0.167500345	NPFF
122.3752727	0.187974147	0.07745491	2.426884824	0.01522909	0.167506433	AL359504.2
668.920214	0.19885224	0.081942676	2.426723772	0.015235851	0.167506433	PDPR
101.9375897	-0.1930574	0.07957952	-2.425968392	0.0152676	0.167767465	AP001816.1
295.9334688	0.175650147	0.072414376	2.425625372	0.015282036	0.167838088	MNS1
302.4184806	0.088610785	0.036535639	2.425324649	0.015294703	0.167889204	CWC25
713.6683827	0.099368769	0.041002325	2.42349109	0.01537213	0.168650781	TMPO
992.6643701	0.076740468	0.031687334	2.421802614	0.015443737	0.169278506	STX17
59.00550919	0.18882186	0.077968823	2.421761063	0.015445502	0.169278506	AC027808.2
14.09793565	0.374694311	0.154749634	2.421293679	0.015465377	0.169407728	GBP4
815.0304082	0.374093329	0.154527349	2.420887518	0.015482667	0.169508512	LURAP1L-AS1
196.9384114	0.091197478	0.037679098	2.42037315	0.015504588	0.169659862	TSR1
88.38053988	-0.221441262	0.091513977	-2.419753444	0.015531034	0.169844861	ZC2HC1B
167.0928763	0.137997323	0.057033178	2.41959727	0.015537705	0.169844861	HDHD5-AS1
278.568356	0.128611255	0.053167592	2.418978381	0.015564165	0.170045402	HELLS
172.1725804	-0.502489833	0.207827014	-2.417827329	0.015613484	0.170092631	CTXN3
321.5264623	-0.152609551	0.063116172	-2.417915206	0.015609714	0.170092631	SEC61B
419.3156358	0.09190587	0.038012936	2.417752443	0.015616697	0.170092631	SPESP1
112.3062705	-0.144831919	0.059890478	-2.418279554	0.015594091	0.170092631	RHCG
690.9162082	-0.110698	0.045785715	-2.417740957	0.01561719	0.170092631	CUEDC1
62.29014462	0.222954344	0.092213605	2.417803137	0.015614522	0.170092631	CYGB
321.371645	0.113884871	0.04711497	2.417169544	0.01564173	0.170105691	SLC3A1
395.8969452	0.090703028	0.037524845	2.417145976	0.015642742	0.170105691	TMEM9B
722.7045965	0.081096511	0.033546303	2.417449994	0.015629681	0.170105691	USP16
1012.581102	0.087262919	0.036110667	2.416541303	0.015668748	0.1702206	NIPAL3
1252.299358	0.066858318	0.027667161	2.416522551	0.015669556	0.1702206	PITPNB
253.9720633	-0.119818247	0.049595842	-2.415892991	0.015696674	0.170426837	AL390783.1
353.7592775	0.113624718	0.047048966	2.415031141	0.015733864	0.17074217	VBP1
1294.589354	0.126047742	0.052202559	2.41458933	0.01575296	0.170860905	ZC3H15
1041.939876	-0.128643469	0.053286957	-2.414164293	0.015771349	0.170971867	KCNT1
127.5598408	-0.125634546	0.052050236	-2.41371714	0.015790716	0.171093303	PDCD2L
1041.861727	-0.124800634	0.051717853	-2.41310547	0.015817242	0.171102451	SGPP2
8802.992713	-0.110065456	0.04562524	-2.412380851	0.015848717	0.171102451	KCNMB2
388.6737612	0.080690314	0.033447427	2.412452061	0.015845621	0.171102451	COX18
98.97846013	0.248540003	0.103024454	2.412436992	0.015846276	0.171102451	DDX60
391.188427	0.10431456	0.043230478	2.412986519	0.015822405	0.171102451	TMEM254
1044.425778	0.109013822	0.045182614	2.41273828	0.015833184	0.171102451	CBX5
17.24347457	0.315830212	0.130887331	2.412992983	0.015822124	0.171102451	NPIPB7
631.3265444	0.07318767	0.030341181	2.412156283	0.015858482	0.17111972	POLR1D
4830.639851	0.243160389	0.100815261	2.411940285	0.01586788	0.171133005	RORB
127.4526038	-0.180797751	0.074974142	-2.411468089	0.015888442	0.171266618	RASGRP2
63.34011521	0.243244975	0.100879093	2.411252609	0.015897833	0.17127974	TMEM51-AS1
266.7317228	-0.129695079	0.053792982	-2.411003713	0.015908686	0.171308595	SYDE2
481.181349	-0.189684961	0.078692111	-2.410469854	0.015931988	0.171471395	PTOV1
3148.378395	0.101929636	0.042297594	2.409821162	0.015960342	0.17168838	RNPC3
1087.178623	0.074154895	0.030795996	2.407939472	0.016042841	0.172222195	KANSL3
658.2675113	-0.099051135	0.041126019	-2.408478573	0.016019167	0.172222195	PSMA3
680.3845838	-0.085631781	0.035561612	-2.407983689	0.016040898	0.172222195	ZFP64
18464.03303	0.541132376	0.224711158	2.408124197	0.016034725	0.172222195	COX2
3038.662432	-0.104225589	0.043297413	-2.40720132	0.016075306	0.172482349	MOB3B
169.0328313	0.280247078	0.116449615	2.406595155	0.016102009	0.172680446	CGNL1
3368.989678	-0.065823994	0.027359205	-2.405917615	0.016131902	0.172825409	VGLL4
143.956674	0.158936243	0.066060625	2.405914925	0.016132021	0.172825409	AC092747.4
870.7857505	0.156223181	0.064940122	2.405649636	0.016143739	0.172862571	TESK2
17.63519532	0.321815162	0.133785666	2.405453233	0.016152419	0.172867183	HTR3E-AS1
399.4251585	0.092344589	0.038395876	2.405065312	0.016169576	0.17287684	IKZF5
1811.165787	0.090407585	0.037590577	2.40505976	0.016169821	0.17287684	ZNF519
189.6626551	-0.165824538	0.068979227	-2.403977924	0.016217753	0.17330087	LINC00310
750.9360186	0.124265157	0.051702022	2.403487357	0.016239529	0.17335676	TMEM268
35.1846593	0.20297225	0.084443934	2.403633272	0.016233049	0.17335676	FADD
144.5672622	0.163301837	0.067960082	2.402908191	0.01626527	0.173491566	DCTN1-AS1
20.53989531	0.377603194	0.15714931	2.402830748	0.016268715	0.173491566	AC140725.1
2039.120455	-0.103983865	0.04328044	-2.40256028	0.016280751	0.173531606	FAM110B
271.7692032	-0.16503702	0.068718469	-2.401639926	0.016321765	0.173880323	HCN2
3561.546034	-0.048030239	0.020000994	-2.401392579	0.016332804	0.173909503	AGO3
474.6065496	-0.14202657	0.059186267	-2.399654126	0.01641057	0.174588847	AL137009.1
20.85013264	-0.258310393	0.107647544	-2.399593938	0.016413268	0.174588847	MEX3D
1479.121285	0.064676501	0.026963652	2.398655113	0.016455405	0.174859543	KPNA6
2401.023945	0.449884587	0.187547503	2.398776739	0.016449941	0.174859543	ND5
9133.74649	-0.078431502	0.03270655	-2.398036526	0.016483221	0.175066349	XKR6
2086.798409	0.076245344	0.031806119	2.397191097	0.016521305	0.175381937	TPP2
2764.161069	-0.076947925	0.032102306	-2.396959431	0.016531754	0.175404002	MTA3
1244.580116	-0.111270088	0.046440244	-2.39598417	0.016575806	0.175560364	LAMC1
186.7115507	-0.121725303	0.050807687	-2.395804829	0.016583918	0.175560364	RABIF
1093.936447	-0.279419287	0.116708247	-2.394169165	0.016658064	0.175560364	ETV5
17.94693115	-0.625314669	0.261073544	-2.395166734	0.016612809	0.175560364	C6orf141
60.12194491	0.500568007	0.20888205	2.396414659	0.016556348	0.175560364	NPSR1
296.1420316	0.148218802	0.061875729	2.395427153	0.016601013	0.175560364	THAP5
128.06218	-0.231011969	0.096478431	-2.394441599	0.016645694	0.175560364	CDK5
1138.064443	-0.092746874	0.038724908	-2.395018592	0.016619523	0.175560364	RSU1
170.9895764	-0.210691916	0.088006728	-2.394043274	0.016663783	0.175560364	MYG1
453.8127892	0.127863148	0.053405547	2.394192262	0.016657015	0.175560364	SLC46A3
140.3446216	0.123413957	0.051543179	2.394379976	0.016648491	0.175560364	C14orf28
22.44683587	-0.555299511	0.231801098	-2.395586194	0.016593812	0.175560364	AC090164.5
763.1633573	0.128734428	0.053748764	2.395114217	0.016615189	0.175560364	THRA
1022.353553	0.088593637	0.036992056	2.394936831	0.016623229	0.175560364	UBE2L3
625.2477798	0.101973524	0.042606864	2.393359091	0.016694893	0.175799737	CCDC28A
13.4235141	0.39375304	0.164584503	2.392406525	0.016738291	0.175872971	HJV
67.01339326	0.366817911	0.153342523	2.392147357	0.016750116	0.175872971	RGS16
377.3223092	-0.159478388	0.066669067	-2.392089676	0.016752749	0.175872971	FH
590.8761581	-0.075536153	0.031579536	-2.391933566	0.016759876	0.175872971	NFU1
48.74724283	-0.521570572	0.218063647	-2.391827243	0.016764731	0.175872971	AC095050.1
31.14778568	-0.402740813	0.168330567	-2.392559	0.016731338	0.175872971	MUCL1
857.8819381	-0.180298874	0.075345888	-2.392949089	0.01671356	0.175872971	PSMA6
537.1648739	-0.086636088	0.036223129	-2.391734003	0.016768991	0.175872971	SLC25A17
[truncated: 33,369 more rows]
