# Supplementary material for: Multi-modal dissection of cell-type specific TDP-43 pathology in the motor cortex
Source: Nat Commun. 2026 Mar 9;17:2406. doi: 10.1038/s41467-026-69944-6 (PMC12982666; doi:10.1038/s41467-026-69944-6)
Supplement: Supplementary file 3 — Supplementary Data 1-25 [file 41467_2026_69944_MOESM3_ESM.zip › Supplementary_Data_8.csv]

# Supplementary Data 8. Differential gene expression results from the cell-type unaware ('complete pseudo-bulk') comparison of ALS-FTD vs. Ctrl. 'baseMean': average expression estimate as assessed by DESeq2; 'log2FoldChange': Log2 estimate of the expression fold change, negative values: decreased in ALS, positive values: increased in ALS; 'lfcSE': standard error estimate for the log2 fold change;…
baseMean	log2FoldChange	lfcSE	stat	pvalue	padj	SYMBOL
398.5600909	-0.98151233	0.101522486	-9.667930402	4.12638063978267e-22	1.03435983497432e-17	PPDPF
145.8787216	-0.674497659	0.08502335	-7.933087282	2.13764082786766e-15	2.67921213160793e-11	GP1BB
370.1483584	0.321568702	0.041331254	7.780279296	7.23646086619235e-15	6.04654548442812e-11	RBM12
99.8531289	-0.648796681	0.084956162	-7.636840732	2.22616598754249e-14	1.39508257024319e-10	C1orf56
62.60449524	-0.594304559	0.078289513	-7.591113219	3.17168663587811e-14	1.59009337803113e-10	AC026979.2
1946.307172	-0.481226008	0.064743771	-7.432776988	1.06341107807444e-13	3.80807507058458e-10	ATP6V0C
156.1110582	-0.64147527	0.086234372	-7.438742312	1.01648385452752e-13	3.80807507058458e-10	MYADM
99.02166996	-1.532427851	0.207414326	-7.388244988	1.48779432325212e-13	4.66181753762012e-10	S100A1
1490.689577	-0.786513809	0.106982467	-7.351801006	1.95553795757212e-13	4.90194699824603e-10	AC009041.2
150.3369425	-0.723202987	0.098342346	-7.353932607	1.92458796000102e-13	4.90194699824603e-10	AC135782.1
41.34147633	-0.665538309	0.091144874	-7.301982859	2.83557402068243e-13	6.46175763422241e-10	AKT3-IT1
708.2614207	-2.433807076	0.345374209	-7.046869771	1.82987427441833e-12	3.82245486973703e-09	AC018742.1
22.19422859	-2.682936853	0.383889736	-6.988821529	2.77204775738796e-12	4.38362005774716e-09	AC009411.2
21.86387836	0.99146635	0.141891165	6.98751292	2.79801814832068e-12	4.38362005774716e-09	NAA11
814.7528251	0.329211608	0.047040608	6.998455618	2.58799314274502e-12	4.38362005774716e-09	MATR3.1
85.78362127	0.414923039	0.059249847	7.002938546	2.50648796213212e-12	4.38362005774716e-09	ZNF841
184.7436025	-0.430748206	0.061995754	-6.948027574	3.70428613926306e-12	5.46207886193571e-09	PRAF2
581.8180843	-0.271983929	0.039266536	-6.926608705	4.31048687950558e-12	6.00283192269813e-09	BRD9
262.3878199	0.222794811	0.032249459	6.90848217	4.89866541830211e-12	6.46288663371468e-09	HUS1
601.8753172	-0.271081812	0.039291462	-6.899254912	5.22759931871038e-12	6.55201160610565e-09	ARHGAP1
157.1313165	-1.007362805	0.146483231	-6.876983771	6.1133071542353e-12	7.29725097310553e-09	SNHG25
1338.307692	-0.424371815	0.061941941	-6.851122315	7.32728300466146e-12	8.34877286717495e-09	BCL11B
381.908748	-0.604065099	0.088561165	-6.820880218	9.04843658849566e-12	9.45071499849253e-09	CALR
244.2264316	-0.349654801	0.051232977	-6.824799635	8.80481169596068e-12	9.45071499849253e-09	DACT3
9.248894801	-2.781427342	0.410458205	-6.776396014	1.23210666443308e-11	1.18789299066708e-08	AC011752.1
2062.933267	0.226871618	0.0334718	6.77799273	1.2185698010199e-11	1.18789299066708e-08	RPE
94.16142858	-0.843128838	0.125009094	-6.744540037	1.53512556541198e-11	1.42522194622896e-08	SNHG9
159.9019289	-0.49767306	0.073893617	-6.734993892	1.639368215149e-11	1.46764439461214e-08	EBP
1445.935845	0.174012577	0.025920758	6.713251893	1.90334121693646e-11	1.64520876844642e-08	STX18
586.9783224	-0.271784156	0.040629004	-6.689412149	2.24068848399095e-11	1.8722446076067e-08	ASPHD1
371.1383846	0.37753983	0.056728635	6.655189804	2.82934684615031e-11	2.28784636749838e-08	HNMT
300.3404518	-0.479350126	0.072590388	-6.60349313	4.01580915021347e-11	3.14575899901253e-08	GRINA
134.8050967	-0.479295551	0.072727578	-6.590286159	4.38979647770344e-11	3.33451600929067e-08	EME2
349.3495754	0.218631346	0.033228419	6.579649307	4.71559168846794e-11	3.47663931925958e-08	EIF2D
1544.435462	0.209049863	0.032109146	6.510601802	7.48503212398838e-11	5.25474280959543e-08	HACD2
778.1951915	-0.334244244	0.051348162	-6.509371164	7.54660474510055e-11	5.25474280959543e-08	GIPC1
496.8123493	-1.340571052	0.206365508	-6.496100351	8.24286853208196e-11	5.58443204037023e-08	PPP1R14A
312.4315919	-0.38106621	0.058908759	-6.468752984	9.88149737935169e-11	6.51840775811076e-08	KHSRP
174.1661444	-1.200568312	0.185973811	-6.455577311	1.07807126711656e-10	6.92923396225916e-08	CMTM5
38.25918821	-0.863071558	0.134240949	-6.429271894	1.28216606954857e-10	8.03501421634349e-08	LENG9
2316.972529	0.239167591	0.037374591	6.399202821	1.56190256438444e-10	9.5493198979085e-08	LRRC49
89.60356819	0.38348296	0.060168691	6.373463617	1.84806134490978e-10	1.10298461268699e-07	AP005059.2
1499.314156	0.228653343	0.036014262	6.348966525	2.16766190517115e-10	1.26364606923082e-07	STK38L
312.1589782	-0.306110487	0.048373979	-6.327998932	2.4836086048366e-10	1.41492311130543e-07	CADM4
333.5777086	-0.266116479	0.042119665	-6.318105325	2.64789532628878e-10	1.45448212568952e-07	PDCD11
106.0366764	-0.633466007	0.100334412	-6.313546818	2.72711772080453e-10	1.45448212568952e-07	SNX22
147.7557559	-0.580504929	0.091908143	-6.316142519	2.68172755595273e-10	1.45448212568952e-07	SNHG19
2140.006856	0.207936884	0.032958625	6.309027784	2.80793712597114e-10	1.4663866653483e-07	MGAT4A
250.3949825	0.248164468	0.039369244	6.303511201	2.90977172693073e-10	1.4885560791627e-07	N4BP2L2-IT2
1857.638678	0.174590012	0.027888219	6.260350105	3.84114128853337e-10	1.92571777359332e-07	ZNF138
293.3076206	-0.633727239	0.101315731	-6.254973736	3.97582813030294e-10	1.95415850475106e-07	SH3BGRL3
167.8597307	0.270163458	0.043232171	6.249130087	4.12745045192496e-10	1.98966923996929e-07	TH2LCRR
6145.037517	0.216571166	0.034714888	6.23856735	4.41596490724025e-10	2.04990726536651e-07	PDS5B
160.5223986	0.285303081	0.045720174	6.240201123	4.37008635189335e-10	2.04990726536651e-07	ZNF17
339.9235712	0.30481964	0.048915182	6.231595685	4.6170784386411e-10	2.10429645857121e-07	MID2
625.1005831	0.183532564	0.029483814	6.224858184	4.81991789863896e-10	2.15751574937826e-07	FDX1
367.5283992	-0.255587875	0.041200689	-6.203485399	5.52261663589471e-10	2.42869177564864e-07	NLGN3
46.61516773	0.969096978	0.156552489	6.190236806	6.00738960991125e-10	2.59633164399388e-07	VWF
168.7641781	0.255204875	0.041327872	6.175127404	6.61101382078179e-10	2.8087844651786e-07	ZNF180
228.8028753	0.288245204	0.046827216	6.155505863	7.48382272904828e-10	3.07536039916481e-07	YOD1
155.7288012	-0.387596174	0.0629673	-6.155515239	7.48337991534439e-10	3.07536039916481e-07	MMP28
1563.535158	0.204596134	0.033258957	6.151610087	7.67002580796307e-10	3.09416643134488e-07	FARSB
91.38216085	-0.499567584	0.081238103	-6.149424515	7.77645849821388e-10	3.09416643134488e-07	AC003659.1
3044.407479	0.221600912	0.036088584	6.140471265	8.22770178836085e-10	3.17493656748633e-07	PAPOLA
736.7122654	0.522328058	0.085064543	6.140373426	8.23277124851844e-10	3.17493656748633e-07	AC025809.1
13.31138237	-0.918550972	0.149943006	-6.126000768	9.01153710155211e-10	3.42260909885768e-07	AC008686.1
217.0482659	-0.5851913	0.095579222	-6.1225786	9.20729708753902e-10	3.4447659118409e-07	MIDN
2509.854405	0.176604075	0.02892317	6.105972349	1.02176697819666e-09	3.76656365330232e-07	ATF6
40.8403516	-0.937263999	0.153917687	-6.089384631	1.13345509502368e-09	4.03707188796384e-07	NPPC
1926.474518	0.268267527	0.044061179	6.088523505	1.13956725581128e-09	4.03707188796384e-07	NEK11
43.08639737	0.666347599	0.109453044	6.08797686	1.14346393284171e-09	4.03707188796384e-07	ZNF295-AS1
61.61823792	-0.476351634	0.078325506	-6.081692388	1.18920558581094e-09	4.14025228048929e-07	AC090360.1
2897.486926	0.169964582	0.027996104	6.071008329	1.27109594721301e-09	4.32308073042499e-07	RBM33
1701.799295	-0.279053882	0.045969881	-6.070363356	1.27621164898651e-09	4.32308073042499e-07	SYP
1322.429903	0.318841263	0.052654388	6.055359787	1.40104164520798e-09	4.6210409105827e-07	AC023590.1
2601.85522	0.150318091	0.02481943	6.056468212	1.39142621505649e-09	4.6210409105827e-07	MAPKAP1
2905.950104	0.1294993	0.021457294	6.035211005	1.58755106621396e-09	5.16313486250112e-07	DIS3L2
511.2779732	0.211554053	0.035064486	6.033285461	1.60659240944304e-09	5.16313486250112e-07	EDEM1
1000.278132	-0.227937678	0.037894349	-6.015083574	1.79793917571487e-09	5.56406682933883e-07	APBB1
617.951719	-0.461787914	0.076753828	-6.01648054	1.78249914603203e-09	5.56406682933883e-07	TIMP2
3074.34339	0.152923042	0.02541496	6.017048238	1.77626162891005e-09	5.56406682933883e-07	CEP192
92.23228275	-0.47459264	0.079095814	-6.000224449	1.9704496722442e-09	6.0235685285543e-07	MINDY1
3658.740263	0.144593628	0.024235458	5.966201717	2.42840045331789e-09	7.3340619473879e-07	PTEN
32.18393497	-0.963352233	0.161942728	-5.948721769	2.70244556760934e-09	8.06454798134088e-07	GPD1
36.18269052	0.90977001	0.153286041	5.935113243	2.93642749253469e-09	8.65969740651376e-07	SLFN11
435.3093027	-0.211692275	0.035785387	-5.915606676	3.30654519448676e-09	9.6378102779302e-07	OS9
19370.67	-0.412499612	0.06980901	-5.908973774	3.44245496287676e-09	9.91862282234848e-07	GRID2
65.50057306	-0.480692091	0.08144337	-5.902163583	3.5876516782233e-09	1.02195073429572e-06	ZMYND19
513.9580278	-0.26378401	0.044741173	-5.895777662	3.72920838844914e-09	1.05033782778938e-06	NRSN2
256.9163649	-0.260080908	0.044209172	-5.882962616	4.02986974244961e-09	1.11993174800075e-06	MEMO1
2139.710507	-0.202222588	0.034393405	-5.879690899	4.11033313982802e-09	1.11993174800075e-06	PSEN1
141.0491584	-0.341747473	0.058120994	-5.879931635	4.10435963824847e-09	1.11993174800075e-06	QPCTL
168.7172681	-0.404841678	0.06899191	-5.867958666	4.41193198287589e-09	1.18918170983602e-06	ADRB1
143.9786849	-0.339823405	0.058111244	-5.847808123	4.98092624950067e-09	1.32826466272588e-06	MUS81
46.31659578	0.572613591	0.097970403	5.844761027	5.07295993228252e-09	1.33856722760554e-06	AL512625.2
922.6812858	0.176053368	0.030168256	5.835715717	5.3560150616806e-09	1.39853364115779e-06	SRFBP1
4152.845857	0.195665445	0.033548185	5.832370453	5.46454282979942e-09	1.41216180530497e-06	TRIM44
2038.339055	0.341983162	0.058700702	5.825878582	5.68129113776552e-09	1.45319311173845e-06	STAMBPL1
821.7782587	-0.232213257	0.03992594	-5.816099856	6.02364914611233e-09	1.52520013278382e-06	RDH11
778.1566692	-0.262375009	0.045136554	-5.81291628	6.13937697974544e-09	1.53895762751279e-06	CNPY2
4975.852108	0.169333764	0.029288507	5.781577162	7.40035235461479e-09	1.83667952943692e-06	DYRK1A
270.7952827	-0.333666904	0.057762651	-5.776516479	7.62630362242136e-09	1.87420149905134e-06	SELENOS
3084.540433	0.652021669	0.113004562	5.769870315	7.93325606317071e-09	1.93070805568447e-06	FOXP2
50.09367532	-0.846938821	0.146936596	-5.763974709	8.21557317262779e-09	1.98019012229097e-06	HES1
105.1283431	-0.668484984	0.116351396	-5.745397184	9.17054671576863e-09	2.1893151859445e-06	SOX4
65.46010597	-0.510129666	0.088856159	-5.741072696	9.40786905162722e-09	2.2247835237466e-06	RAMAC
244.0422635	0.501013599	0.087329505	5.737048392	9.63407367397606e-09	2.23608634060702e-06	AC011369.1
3667.936302	0.534105894	0.093094038	5.737272808	9.62132134179124e-09	2.23608634060702e-06	CASC15
3285.297721	0.16674122	0.029148118	5.720479792	1.062236621345e-08	2.44285187039038e-06	AUH
80.41973833	1.285535389	0.225470527	5.701567326	1.1871083174481e-08	2.70520401758832e-06	IGSF1
521.9492472	-0.250565056	0.044097597	-5.682056861	1.33084396379995e-08	3.00542933698858e-06	GPR173
153.2725905	1.217947933	0.21462609	5.674743143	1.38896906093068e-08	3.10868637949547e-06	AL450352.1
1561.138495	0.176545763	0.031146822	5.668179057	1.44323100519034e-08	3.20154615992091e-06	ATXN7
128.2718156	-1.094503578	0.193265285	-5.663218723	1.48559599145733e-08	3.26560484711894e-06	ANKRD30A
208.640002	-0.285352891	0.050399911	-5.661773698	1.49816315242621e-08	3.26560484711894e-06	TBC1D17
479.0913048	-0.837532653	0.14827501	-5.648508502	1.61845848927731e-08	3.49740508195814e-06	LINC00486
575.3677707	-0.411797419	0.073112147	-5.632407689	1.77710971220463e-08	3.80741958596867e-06	CD81
547.2931004	-0.258843754	0.04597396	-5.630225304	1.79974366628609e-08	3.82323512566046e-06	GLTP
152.8207494	-0.379398068	0.067407799	-5.628400166	1.81888726126811e-08	3.83143251917713e-06	YIF1B
7.306146375	-2.355431329	0.419817632	-5.610606009	2.01619318391999e-08	4.2116595451102e-06	LINC01822
1408.265132	0.137644994	0.024551678	5.606337533	2.06652773449015e-08	4.24603694430038e-06	ZNF655
99.38169788	-0.423114669	0.075459121	-5.607203751	2.05621547639252e-08	4.24603694430038e-06	DACT3-AS1
10677.54291	0.319625989	0.057043935	5.603154624	2.10485296693817e-08	4.289621896117e-06	FMN1
28.32936575	0.672478393	0.120143497	5.597293295	2.17724201094266e-08	4.40136495873385e-06	CELF2-AS1
1139.391853	0.164575927	0.029419045	5.594196702	2.21645558889622e-08	4.44479137974892e-06	ZFP91
308.3083756	1.211900227	0.216735422	5.591611267	2.2497205289052e-08	4.44803892399166e-06	MET
207.8326635	0.256375835	0.045852512	5.591314921	2.25356422127475e-08	4.44803892399166e-06	CCDC117
61.02597255	0.5186562	0.092949199	5.579996452	2.40523490354775e-08	4.71031432243996e-06	AL118511.1
212.3663388	0.264793659	0.047539282	5.569996987	2.54743740552296e-08	4.76541891374956e-06	BOD1
132.2702822	0.718325861	0.128900251	5.572726639	2.50782918905616e-08	4.76541891374956e-06	AL033539.2
117.7701929	-0.614983423	0.110400122	-5.570495877	2.54015328456542e-08	4.76541891374956e-06	EFS
280.1981541	-0.309270751	0.055521134	-5.570324794	2.5426489244875e-08	4.76541891374956e-06	BCL7C
732.0866809	0.160002434	0.028696084	5.57575855	2.46453563120158e-08	4.76541891374956e-06	KAT7
751.0264247	0.176885039	0.031734138	5.573966947	2.4900299856588e-08	4.76541891374956e-06	ZNF24
133.7034015	-0.297144667	0.053491556	-5.554982645	2.77639344206988e-08	5.15524847499005e-06	UBXN8
677.6194937	0.260861534	0.047016771	5.548265675	2.88517231782864e-08	5.3178393008096e-06	MED21
136.6378797	-0.27128427	0.048950632	-5.541997311	2.99040899839431e-08	5.44348279761224e-06	FLII
477.6445265	0.331451787	0.059811296	5.541625246	2.99677115757965e-08	5.44348279761224e-06	AL035427.1
2419.653767	0.228864157	0.041319387	5.538904982	3.04368714948168e-08	5.48892847309765e-06	KIF16B
92.52927686	-0.350910909	0.063400548	-5.534824525	3.11540095283931e-08	5.57812540605878e-06	SLC35F6
2216.114396	0.180144711	0.032584072	5.528612634	3.22773165468517e-08	5.72819213987477e-06	ALMS1
390.0071051	-0.668840193	0.120998338	-5.52768084	3.24491675853599e-08	5.72819213987477e-06	PRKCG
289.9273201	0.274022033	0.049694943	5.514082839	3.50603444192234e-08	6.10317814969911e-06	NUDT6
548.3720074	-0.24693533	0.044774357	-5.5151061	3.48569607304388e-08	6.10317814969911e-06	NOP56
2494.784929	0.222939495	0.040475073	5.508069001	3.62791211487744e-08	6.27178434369882e-06	AMMECR1
260.9616968	-0.262325177	0.047690444	-5.50058161	3.78540490021476e-08	6.49922908449885e-06	FAM98C
78.75135324	-0.90827137	0.165286812	-5.495123057	3.904380605563e-08	6.65789854691481e-06	GJB1
747.7563781	-0.7853702	0.143132373	-5.487020028	4.08770802303292e-08	6.92341736576798e-06	SCD
778.7846477	-0.187932421	0.03425982	-5.485505206	4.12289413203879e-08	6.9361467924709e-06	WDR45B
226.4564209	-0.391953254	0.071472721	-5.48395599	4.159182844002e-08	6.95054909003988e-06	CDK5R2
55.56647556	-1.354993143	0.24725311	-5.48018645	4.24877853173577e-08	7.05325373874308e-06	LINC02015
1525.033497	0.446657649	0.081685555	5.468012649	4.55109412712698e-08	7.50541292662447e-06	PLCXD3
2493.95068	0.148807684	0.027233738	5.464093182	4.65279095619763e-08	7.62297456856248e-06	HERC3
5226.081079	0.163868003	0.030008891	5.460648351	4.743988825106e-08	7.72191999213845e-06	PSPC1
513.6322984	0.237040405	0.043496698	5.449618376	5.04780161784924e-08	8.11110533042481e-06	DNAAF5
976.3143205	-0.305697474	0.056090026	-5.450121846	5.03353223019893e-08	8.11110533042481e-06	PABPN1
150.2897046	-0.406668899	0.074677329	-5.445680792	5.16076144260939e-08	8.2382212082915e-06	ANKRD13B
445.739592	0.316745576	0.05817626	5.444584687	5.19263952970063e-08	8.2382212082915e-06	AC092329.4
4852.448822	0.263110834	0.048371527	5.439374199	5.34680479252156e-08	8.42945633548038e-06	CSMD2
187.6122245	0.239220136	0.044145338	5.418921806	5.99595329887029e-08	9.39378508392385e-06	ZNF776
339.2013503	0.721836486	0.133239636	5.417580723	6.04108774462487e-08	9.40571096239203e-06	AL109930.1
36.74014341	0.610757109	0.112905959	5.409432022	6.32249435506041e-08	9.78308432088266e-06	RGL4
3224.327389	0.188382107	0.034835725	5.407727404	6.38294737258614e-08	9.81603323856545e-06	VPS41
279.6382614	-0.765122249	0.141580965	-5.404132198	6.51229030481501e-08	9.95387689456084e-06	LINC01949
10739.92872	0.187810202	0.034763323	5.402538858	6.57042179641939e-08	9.98186443459666e-06	FOCAD
322.0716731	0.263241746	0.048773173	5.39726518	6.76643443966245e-08	1.02177236204228e-05	ZNF12
111.3322214	-0.50446138	0.093662526	-5.385946789	7.20642820711704e-08	1.08169781956768e-05	AC016716.2
546.8353185	-0.263551442	0.048964196	-5.382533848	7.34445606429023e-08	1.09585404859264e-05	RABEPK
1335.189938	-0.230930022	0.04302842	-5.3669185	8.00932256089208e-08	1.18798632327741e-05	CLSTN3
376.7970855	-0.297937079	0.0555509	-5.363316915	8.17074657199977e-08	1.20480061364893e-05	NUCB1
64.13543401	0.320602387	0.059822541	5.359223784	8.35802735354597e-08	1.22520860626513e-05	ZSCAN22
313.5042904	0.243394845	0.045455214	5.354607856	8.57421642338454e-08	1.24959234351733e-05	HAUS3
724.2280518	-0.539269808	0.100761821	-5.351925994	8.70229906462368e-08	1.26092792284926e-05	RAB3A
2327.858545	0.140954356	0.026351141	5.349079803	8.84025573328244e-08	1.27355569233443e-05	REV1
1897.929385	-0.221311398	0.041402087	-5.3454165	9.02093774209287e-08	1.29215912217738e-05	ABHD18
2248.508693	-0.158726985	0.029730328	-5.338891169	9.3516756344849e-08	1.33192302914564e-05	TCF25
1038.710672	-0.204435744	0.038308911	-5.336506305	9.47545786529392e-08	1.34192826163459e-05	QRICH1
726.3620911	0.3236264	0.060711372	5.330572967	9.79033866364883e-08	1.37873269259374e-05	RBM14
301.7469911	-0.723574651	0.136127773	-5.315407987	1.06418615093919e-07	1.4902767734968e-05	OLIG1
6968.455128	0.123957494	0.023399489	5.297444502	1.17434580708278e-07	1.62637162133393e-05	FTO
115.2156646	-0.406338841	0.076700542	-5.29773105	1.17250493847547e-07	1.62637162133393e-05	PAF1
1168.543591	0.141866569	0.02680412	5.292715085	1.20513600444293e-07	1.65077290838092e-05	CTNNBL1
61.42320466	-0.921124455	0.174016992	-5.293301785	1.20127435753564e-07	1.65077290838092e-05	ICOSLG
124.5175355	0.26091321	0.049310237	5.291258544	1.21477492577582e-07	1.65493277524035e-05	WDR77
638.2662935	0.17390811	0.032891608	5.287309458	1.2412854890024e-07	1.68190828934179e-05	GABPA
369.8621795	-0.465553089	0.088129413	-5.282607388	1.27358135267679e-07	1.71639052513705e-05	NOS1
1188.535072	0.374634351	0.070935401	5.281345378	1.28238683844741e-07	1.71901555504606e-05	OGFRL1
511.565948	-0.223214026	0.042302081	-5.2766677	1.31554124595829e-07	1.75407831981044e-05	MESD
2037.004018	-0.436809371	0.083004057	-5.262506282	1.42104806616428e-07	1.8847307870127e-05	GNAL
694.9269273	-0.42113	0.080137309	-5.255105351	1.47939762052286e-07	1.93398590807364e-05	DENND2A
569.0145728	0.201412186	0.038328708	5.254864961	1.4813312097584e-07	1.93398590807364e-05	CCDC180
82.76255422	-1.074871225	0.204519428	-5.255594704	1.47546902776858e-07	1.93398590807364e-05	TPPP3
117.4604557	-0.29195442	0.055602784	-5.250715855	1.51509242525303e-07	1.96781460227034e-05	ABHD14B
233.733408	-0.244271947	0.046568021	-5.245486954	1.55870089965223e-07	2.01401832224651e-05	FKBP11
465.2032541	0.207992159	0.039706218	5.238276774	1.62082864914442e-07	2.07292406878078e-05	HAPSTR1
1149.679833	0.165696013	0.031629907	5.238586738	1.61810922162509e-07	2.07292406878078e-05	MTM1
136.0580573	-0.270995664	0.051781204	-5.233475539	1.6635202960487e-07	2.11672402340369e-05	EIF2B4
790.321621	0.189397748	0.036226198	5.228198322	1.71169848592229e-07	2.1600616990228e-05	MTG1
169.6339035	-0.390882427	0.074769078	-5.227862088	1.71481341247671e-07	2.1600616990228e-05	HYOU1
388.8160079	0.232284638	0.044483164	5.221855115	1.77139541977936e-07	2.22017844938046e-05	BMI1
135.9928728	-0.245803772	0.047087391	-5.220161252	1.78767409208957e-07	2.22943415255767e-05	CCDC159
5487.369393	0.170480472	0.032685068	5.215851831	1.82974397331029e-07	2.27060357321628e-05	VWA8
139.1240573	0.2611128	0.050082395	5.213664453	1.85146241899984e-07	2.28623686980635e-05	TEX22
571.6370631	-0.41216069	0.079122697	-5.209133445	1.89724627706949e-07	2.31991572816102e-05	SOX2
605.9879026	-0.36119497	0.069334716	-5.209438918	1.89412550470405e-07	2.31991572816102e-05	LPCAT4
113.8532024	-0.303074088	0.058203969	-5.207103425	1.91811195118408e-07	2.33404428545298e-05	APH1A
250.2509192	-0.294771754	0.056623912	-5.205782246	1.93181074579038e-07	2.33935748621872e-05	CDIPT
1086.94072	0.156763212	0.030122784	5.204140832	1.94896168092482e-07	2.34877992575685e-05	ELP3
118.20624	-0.315492194	0.060698589	-5.197685784	2.01784833198301e-07	2.42016287740756e-05	FALEC
758.8057854	-0.853048133	0.164227659	-5.194302447	2.05488845028075e-07	2.45285184681845e-05	APOD
80.03377018	0.37596145	0.072507054	5.185170678	2.15817127719805e-07	2.56392793391106e-05	NFYC-AS1
368.9005762	-0.238185419	0.045964914	-5.181896267	2.19641364393065e-07	2.59705192511366e-05	RFX1
275.9911654	-0.279589889	0.053967402	-5.180717939	2.21033509420829e-07	2.60124271392109e-05	REXO4
267.4906439	-0.435707666	0.084196379	-5.17489791	2.28035632450817e-07	2.65079811034443e-05	RNF187
147.4377437	-0.323061904	0.062437843	-5.174136233	2.28967722638645e-07	2.65079811034443e-05	SEMA4C
649.4766001	0.160733313	0.031054103	5.175912283	2.26800001463671e-07	2.65079811034443e-05	NUDCD1
170.3270433	0.333321542	0.064425851	5.17372354	2.2947428489438e-07	2.65079811034443e-05	AC090772.2
50.32951241	0.592798102	0.114802132	5.163650614	2.42179545991743e-07	2.78473150430047e-05	AC012501.2
67.01713123	-0.439785479	0.085300338	-5.155729608	2.52645246726062e-07	2.87901412330151e-05	AL139424.2
378.4932081	0.22165451	0.04299901	5.15487478	2.53800470930625e-07	2.87901412330151e-05	AL391684.1
103.153384	0.282706971	0.054842835	5.154856967	2.5382459857567e-07	2.87901412330151e-05	SRRD
501.8627923	-0.235343717	0.04566974	-5.15316521	2.56126129857282e-07	2.88066933804269e-05	GOLGA2
983.7894423	-0.225652787	0.043798197	-5.152102174	2.57582624168037e-07	2.88066933804269e-05	SNX32
58.34097593	-0.673843629	0.130808199	-5.151386798	2.58567280113138e-07	2.88066933804269e-05	SULT1A3
381.5188218	-0.654358859	0.127023315	-5.15148622	2.58430216351645e-07	2.88066933804269e-05	LINC02073
987.7624796	0.143886594	0.027946742	5.148599875	2.62438036636621e-07	2.91085586919035e-05	GDAP2
7379.751642	0.209136147	0.040649203	5.144901541	2.67661155430461e-07	2.95571021285258e-05	NR2F1-AS1
648.2712033	-0.271053332	0.052708687	-5.142479355	2.71136244520784e-07	2.98095273745723e-05	FOXG1
540.4968323	0.187678189	0.03650911	5.140585143	2.73884177642823e-07	2.98498029607506e-05	AL157392.3
11.85012054	-1.180860352	0.229687626	-5.141157905	2.73050446862503e-07	2.98498029607506e-05	MYL11
54.04807479	-0.992165049	0.193210597	-5.135148197	2.81921780984964e-07	3.03834308695744e-05	RBP7
78.84787825	0.433854085	0.084492587	5.134818327	2.82416698951244e-07	3.03834308695744e-05	RBM5-AS1
194.3277611	0.302493693	0.058894755	5.136173711	2.80388504121577e-07	3.03834308695744e-05	RTL9
1271.918592	0.172618257	0.033624118	5.13376317	2.84005435584882e-07	3.04237788624198e-05	LPIN2
118.1711866	-0.48449775	0.094424273	-5.131072079	2.88096554508851e-07	3.07307077952058e-05	INHA
111.7445645	-0.665339484	0.12981503	-5.125288521	2.97082456041174e-07	3.15549403626445e-05	AC018953.2
7667.076299	0.222894515	0.043551131	5.117996072	3.0879903321466e-07	3.25238040571087e-05	HIVEP2
1220.832545	0.62002755	0.121143842	5.118110341	3.08612045378917e-07	3.25238040571087e-05	LINC00923
280.5687061	-0.259382258	0.050702645	-5.115754028	3.12490069433336e-07	3.27748475752528e-05	PRKCSH
831.1678811	0.24826188	0.0486277	5.10535926	3.30166643442588e-07	3.44845302132306e-05	AP001831.1
168.0682816	0.468857268	0.092134517	5.088834033	3.60271739075777e-07	3.74727455743258e-05	SPAG6
30.26568776	0.484537013	0.095387659	5.07966143	3.78108114008856e-07	3.91654384043801e-05	AC068790.3
1238.389031	0.303449991	0.059754285	5.078296751	3.80833542504592e-07	3.92854090944963e-05	UNC13B
2031.860698	-0.401127858	0.079013361	-5.076709196	3.84027942046642e-07	3.94525755052589e-05	PCDH17
32.80241661	-0.949106038	0.187219322	-5.069487623	3.98888074141958e-07	4.0646046156571e-05	VIT
127.9254619	0.329429094	0.064978973	5.069779948	3.98275915478402e-07	4.0646046156571e-05	AC006112.1
622.3332552	0.220701502	0.043679773	5.052716339	4.35570552805347e-07	4.4204239057375e-05	LSM8
4.209260838	-2.714047925	0.537355464	-5.05074966	4.40079510097541e-07	4.43031047374099e-05	H2AC19
687.7016797	-0.548565086	0.108600157	-5.05123659	4.38958961177481e-07	4.43031047374099e-05	MOXD1
419.1172046	0.203200639	0.040262373	5.046911616	4.49008932764444e-07	4.47181257957061e-05	ZBTB40
274.3614586	-0.369519051	0.073215437	-5.047010125	4.48777575680275e-07	4.47181257957061e-05	LINC02802
210.6575718	-0.394940886	0.078257568	-5.046679767	4.49553903559179e-07	4.47181257957061e-05	IDH3B
82.47405671	-0.638024166	0.126531841	-5.042400094	4.597287940683e-07	4.48764106179862e-05	S100A13
372.2579816	-0.323853584	0.064228026	-5.042247173	4.60096442686498e-07	4.48764106179862e-05	CSPG5
589.2874494	-0.217380906	0.04311121	-5.042329041	4.59899583172295e-07	4.48764106179862e-05	SUMF2
4400.420437	0.180647585	0.035821448	5.043000564	4.58287899274079e-07	4.48764106179862e-05	ARID5B
366.8295248	-0.277413708	0.054989497	-5.044848945	4.53879797235263e-07	4.48764106179862e-05	RBFA
17528.78385	0.300669965	0.059759146	5.03136312	4.87004752621866e-07	4.73168532324508e-05	KHDRBS3
16.50020489	0.581493633	0.115593306	5.03051303	4.89169139569063e-07	4.73436402377518e-05	AL139288.1
461.7715671	0.14727668	0.029291537	5.027960113	4.95724954505593e-07	4.76104882551406e-05	AK2
142.3134062	0.245610193	0.048847868	5.028063708	4.95457283320065e-07	4.76104882551406e-05	ZNF548
1102.128894	-0.147685322	0.029389412	-5.025119924	5.03118041735998e-07	4.8136106687772e-05	PCBP2
1908.765754	0.11738459	0.023366256	5.023679868	5.06907058941621e-07	4.83142176672608e-05	TBC1D15
67.58383274	0.341205227	0.067947528	5.021598847	5.12431206394085e-07	4.86557312525778e-05	HTR2B
396.0272903	0.301724743	0.060103431	5.020091828	5.16467839238602e-07	4.8853959721487e-05	KCNMA1-AS1
373.697678	-0.25140498	0.050088852	-5.019180282	5.18924331295725e-07	4.89017902728945e-05	CASKIN1
343.6554818	-0.22488069	0.044848989	-5.014175286	5.3261415990868e-07	5.00038919341981e-05	TMEM231
335.4134152	0.192067296	0.038392486	5.002731405	5.65236695466085e-07	5.26720752611463e-05	ZNF92
49.24775437	-0.475740532	0.09509084	-5.003011166	5.64416702563809e-07	5.26720752611463e-05	VPS9D1-AS1
309.1483328	0.326866201	0.065360412	5.000981373	5.70392237772283e-07	5.29556378675475e-05	AMOT
754.5835148	-0.26013996	0.052030804	-4.999729756	5.74107240789877e-07	5.3103860534612e-05	VSTM2B
606.7318031	-0.265533127	0.053185391	-4.992595183	5.95733380067082e-07	5.47005444620569e-05	TAF11
72.02974088	-0.43295833	0.0867164	-4.992807906	5.95077369353974e-07	5.47005444620569e-05	RTL5
193.699346	-0.256142498	0.05132926	-4.990184894	6.03215263534345e-07	5.51853905511512e-05	TRIM46
293.6401533	-0.300138259	0.060195304	-4.986074337	6.16184446849123e-07	5.61668928333344e-05	GTF2IRD2B
1667.36166	0.197910939	0.039708345	4.984114533	6.22462023556709e-07	5.63294423989026e-05	EIF3E
17.42918243	-0.785273364	0.157549199	-4.984305646	6.21847155260708e-07	5.63294423989026e-05	AC005363.2
21.8088861	0.518441201	0.10405643	4.982308166	6.28302676079983e-07	5.66534646809242e-05	AC009754.2
136.6487386	-0.373910427	0.075094735	-4.979182988	6.38532494115835e-07	5.71646215357201e-05	ADAM15
169.6272766	-0.320545645	0.064371894	-4.979590077	6.37190910499887e-07	5.71646215357201e-05	GBA1
14086.19693	0.191458103	0.038466485	4.977270599	6.44871391940981e-07	5.75266590099095e-05	SAMD12
308.2636562	-0.224888369	0.045240799	-4.970919445	6.66361332929171e-07	5.88157730018857e-05	SLC38A7
4.73398703	-1.295875136	0.260631115	-4.972066114	6.62431050305708e-07	5.88157730018857e-05	HCRT
26.07098635	-0.613738293	0.123462337	-4.97105683	6.65889257310966e-07	5.88157730018857e-05	AC093330.1
354.3803785	0.253273402	0.050971222	4.968949003	6.73167697810619e-07	5.92080515123466e-05	MYLK-AS1
2026.448806	0.239963335	0.04832575	4.965537771	6.85109566079517e-07	6.00476975276757e-05	AC009899.1
690.9162082	-0.255632556	0.051490345	-4.964669674	6.88180989113251e-07	6.01067346832817e-05	CUEDC1
370.4384927	-0.310736896	0.062645943	-4.960207808	7.04178077215219e-07	6.12903884081733e-05	TTYH3
10743.23108	-0.188709218	0.038075053	-4.956243034	7.18693096924865e-07	6.19153774807029e-05	CACNB2
1093.151609	-0.171998413	0.034703529	-4.956222587	7.18768693776062e-07	6.19153774807029e-05	NMT1
393.6674397	0.154129947	0.031094803	4.956775223	7.16728135277464e-07	6.19153774807029e-05	ZNF417
171.5183827	-0.20497776	0.04138842	-4.95253893	7.32513957301031e-07	6.28833129029622e-05	YIPF2
831.8757021	0.272386278	0.05503718	4.949132134	7.45451282879467e-07	6.35585962855088e-05	ECE1
3212.083796	0.138615414	0.028005173	4.949636087	7.43523739104325e-07	6.35585962855088e-05	SMCHD1
918.4615395	0.161238004	0.032623159	4.942439946	7.71508742594382e-07	6.55573208495368e-05	SRSF1
300.8309772	0.245216367	0.049653857	4.938515973	7.871933148218e-07	6.6664104130534e-05	AC010976.1
842.8390659	-0.986350802	0.199894895	-4.934347128	8.04193036706069e-07	6.76466672856075e-05	MT3
1889.779754	-0.36060749	0.073079267	-4.934470567	8.03684636703124e-07	6.76466672856075e-05	POLR2F
783.4135881	0.175750814	0.035633375	4.932196716	8.13099678157586e-07	6.81671225163084e-05	PLEKHA3
65.22895439	0.361209646	0.073342427	4.924975382	8.43709755735305e-07	7.04975748233896e-05	AL138820.1
459.8405484	0.178534031	0.036256624	4.924176934	8.47161601684959e-07	7.05508301310195e-05	PROSER1
101.9058504	0.377623498	0.076719348	4.92214165	8.56022158981203e-07	7.10526737059001e-05	AC093297.1
83.78862368	-0.354569754	0.072073616	-4.919549956	8.67434277191211e-07	7.17622938163435e-05	AC021097.1
26.83708111	-0.511056044	0.103925788	-4.917509427	8.76522372553174e-07	7.22756128710211e-05	AC008870.2
3678.066523	0.59131775	0.120385393	4.911872919	9.0210516478038e-07	7.41412136575403e-05	PCDH11X
48.57554217	-0.560053753	0.114056815	-4.910305054	9.09348189014874e-07	7.44922583465223e-05	KCNQ5-IT1
486.7079665	-0.34088253	0.069485497	-4.905808304	9.30433643168817e-07	7.59712707925496e-05	AFMID
6.97278705	1.514800704	0.308891689	4.90398661	9.39108939298225e-07	7.64306616278851e-05	AC097105.1
102.352309	0.791846678	0.161491069	4.903346554	9.42175470938161e-07	7.64320793851355e-05	CDR1
262.0483881	0.381128221	0.077799513	4.898851007	9.63987054633524e-07	7.79492370919308e-05	AP002518.2
1301.207978	0.173498883	0.035431629	4.896723269	9.74479165044622e-07	7.8544274052005e-05	POT1
258.3687307	-0.295265078	0.060386616	-4.889578157	1.01052295601209e-06	8.11883940331896e-05	ANKRD49
19.85559629	0.812688621	0.166360699	4.88509981	1.03376472917605e-06	8.27903529273353e-05	AL391097.1
3069.911904	0.245051298	0.050169511	4.884466523	1.03709260647918e-06	8.2792357855457e-05	MIR124-2HG
195.195846	-0.269669372	0.05522007	-4.883539077	1.04198487918426e-06	8.291884116353e-05	LSM14B
634.9881692	0.156101378	0.031972176	4.882413383	1.0479527606111e-06	8.31298476273371e-05	GTF3C3
344.3005947	0.26586846	0.054488929	4.879311496	1.06456815870209e-06	8.39167611137903e-05	ZCCHC4
3523.195573	0.132110652	0.027073732	4.879661746	1.06267940900211e-06	8.39167611137903e-05	ZNF91
270.8993401	0.259127982	0.053119149	4.87824046	1.07036387519558e-06	8.41091262054159e-05	TIMM10B
531.1370763	-0.30014256	0.061594704	-4.872863116	1.09992436402563e-06	8.61618876032202e-05	ZDHHC9
1219.956871	0.117102744	0.024055249	4.868074481	1.12690860758566e-06	8.80006793344229e-05	TIAL1
25.45383033	0.512187634	0.10524063	4.86682412	1.13405867335552e-06	8.82840023757852e-05	AC100839.2
256.0202974	0.44558487	0.09157979	4.865537129	1.1414637903805e-06	8.85853648094983e-05	EMX1
669.5957135	-0.324420539	0.066691992	-4.864460183	1.14769607448998e-06	8.87941280840749e-05	NFE2L1
38.72535747	2.3658952	0.48648872	4.863206695	1.15499124994205e-06	8.89395348889602e-05	LINC02109
4064.437795	0.165942743	0.034124101	4.86291904	1.15667165491686e-06	8.89395348889602e-05	REPS2
22.81416946	-0.719379234	0.148151863	-4.855688072	1.19969426928123e-06	9.19655542754515e-05	CBS
93.34351311	-0.351307254	0.072447787	-4.849109535	1.24016929727933e-06	9.47784261429907e-05	SLC39A7
14021.44538	0.23351891	0.04817359	4.84744667	1.25060636158287e-06	9.51701805278612e-05	ARPP21
45.85444325	-0.386345337	0.07971624	-4.846507275	1.25653982268488e-06	9.51701805278612e-05	PLSCR3
11.50685353	0.715570976	0.147647435	4.846484301	1.25668527365549e-06	9.51701805278612e-05	TTC39C-AS1
869.5441468	-0.33609869	0.069440286	-4.840110944	1.29766664297172e-06	9.79777401788318e-05	GCNT1
4442.903592	0.314367351	0.0649625	4.839212667	1.30354501563194e-06	9.81260147352726e-05	SEMA6D
616.0367278	0.148048902	0.030614519	4.835904905	1.32541278755402e-06	9.92617974139923e-05	TDRD7
165.2729218	-0.372697095	0.077071465	-4.835733888	1.32655292351248e-06	9.92617974139923e-05	ESYT1
214.1117584	1.021594684	0.211320108	4.834346779	1.33583546900406e-06	9.94114111082454e-05	AL359636.2
529.0727251	-0.203923285	0.042183022	-4.834250207	1.33648404449989e-06	9.94114111082454e-05	BRSK1
40.0859184	-0.476071434	0.098522334	-4.832116881	1.35088902817939e-06	0.000100186	AC005899.6
420.3250558	-0.350200051	0.072586496	-4.824589555	1.4029187118256e-06	0.000103737	MAF
781.6388271	-0.17918876	0.037174073	-4.820261659	1.43370051052277e-06	0.000105702	ZNF821
127.5815163	-0.271022477	0.056234713	-4.819487167	1.43927710275144e-06	0.000105802	AC004816.1
2869.717838	0.144580897	0.030023207	4.815638108	1.46730237646526e-06	0.000107546	PLEKHM3
127.992245	0.266186603	0.055293208	4.814092257	1.47870487627934e-06	0.000108066	UNC119B
4901.949218	0.157755419	0.032777408	4.812931484	1.48732291811894e-06	0.00010838	MICU3
500.6002459	0.138620438	0.028817759	4.810243594	1.50746467376138e-06	0.000109213	TGFBRAP1
1831.061259	0.663769784	0.137982977	4.81051936	1.50538620504821e-06	0.000109213	AC073365.1
1335.852918	0.176752084	0.036761687	4.808051491	1.52408514552015e-06	0.000109955	CCSAP
122.9005973	-0.37814027	0.078659458	-4.807308347	1.52975952430572e-06	0.000109955	WFDC1
1832.322491	0.155288035	0.032303468	4.807162935	1.53087221301291e-06	0.000109955	POLA1
921.8513586	0.155768877	0.03244626	4.800826944	1.58011774605191e-06	0.000113168	WDR75
205.1059556	0.265747374	0.055367962	4.799659651	1.58935495586858e-06	0.000113505	ZNF181
1210.516538	0.359660288	0.074974699	4.797088799	1.60988245039489e-06	0.000114645	TSHZ1
522.6932497	0.19738672	0.041180332	4.793227982	1.64118938455101e-06	0.000116543	RANBP3
387.6250286	-0.166899305	0.034831878	-4.791567803	1.65483076996662e-06	0.00011685	DPF2
428.6178044	-0.5313348	0.110881091	-4.79193336	1.65181773217246e-06	0.00011685	ATP1B2
601.3462276	-0.391721029	0.081770925	-4.790468361	1.66392460088466e-06	0.000117162	RTL8C
79.81156205	-0.334255581	0.069795886	-4.789044196	1.67577573844509e-06	0.00011751	ZNF497
438.1284776	0.230518611	0.048137554	4.788747904	1.67825150110679e-06	0.00011751	TMLHE-AS1
2656.202799	-0.513588804	0.107264365	-4.788065506	1.68396686653293e-06	0.000117581	ACTB
97.28018645	-0.697939242	0.145783402	-4.787508256	1.68864793366777e-06	0.000117581	CDKN1C
100.6007153	-0.368990391	0.077090778	-4.786440128	1.69765551770819e-06	0.000117881	SNAPIN
2181.754767	0.153305282	0.032046514	4.783836435	1.71980650463521e-06	0.00011894	RAD50
95.41413487	-0.517670308	0.108230495	-4.783035584	1.7266754376553e-06	0.00011894	FMC1
363.8400665	-0.239678308	0.050110649	-4.78298147	1.72714052381429e-06	0.00011894	SLC39A6
1583.244151	-0.192950451	0.040438539	-4.771449568	1.82904779960042e-06	0.000125613	MAPK8IP3
5295.550079	0.139850455	0.029337918	4.766884072	1.87096889495413e-06	0.000128141	ANKRD36C
457.5553947	0.438994617	0.09214857	4.763987304	1.89804452439055e-06	0.000129641	HS3ST1
6.263721209	1.250160197	0.262727362	4.758393602	1.95139705457741e-06	0.000132923	GALNT13
130.5090031	0.236387417	0.049708135	4.755507621	1.97948391918561e-06	0.000134471	AC007878.1
6271.748399	0.143148038	0.030112946	4.753704297	1.99723089324764e-06	0.000135127	ASTN1
636.7547717	-0.561457543	0.118116259	-4.753431473	1.99992909508423e-06	0.000135127	PMP22
145.6461949	-1.321648487	0.278170646	-4.751214784	2.02198214083488e-06	0.000135995	AL139379.1
931.3639338	0.285024255	0.059998672	4.750509396	2.02904865375723e-06	0.000135995	ERVK13-1
827.5112578	0.167072368	0.035168517	4.750623079	2.02790819094984e-06	0.000135995	TMLHE
162.4420103	-0.330404608	0.06956001	-4.749921811	2.0349531359448e-06	0.000136027	RND1
82.20199543	-0.397996467	0.08386829	-4.745494	2.07998079525231e-06	0.000138667	CHRNA4
3589.621068	0.565063443	0.119143785	4.742701786	2.10886597442025e-06	0.00014022	TSHZ2
454.0914364	0.145184681	0.03064741	4.73725784	2.16629475423733e-06	0.000143657	ZNF546
542.9527759	-0.187385918	0.039600048	-4.731961931	2.22360122297239e-06	0.000147069	NFATC2IP
160.9036014	-0.464618365	0.098253326	-4.728780027	2.25872938090699e-06	0.000148999	SOX8
34.16619171	-0.483669516	0.102376771	-4.724406834	2.3078798825713e-06	0.000151842	AP001107.4
19.33916034	0.739812294	0.156643708	4.72289824	2.32507202940712e-06	0.000152572	AC006019.2
68.47697597	0.766265053	0.162282607	4.721794063	2.33773324324024e-06	0.000153003	CCDC168
147.1819365	0.345904833	0.073319682	4.717762297	2.38452864999446e-06	0.000155659	DLGAP2-AS1
404.3392496	-0.327865867	0.069555562	-4.7137261	2.43227559250141e-06	0.000158363	FSCN1
288.1372314	0.165383421	0.035110047	4.710430121	2.47194545633168e-06	0.000160529	ZNF606
114.790274	-0.299739667	0.063645534	-4.709516124	2.48305571526045e-06	0.000160834	ARSA
988.4280585	-0.397761384	0.084481191	-4.708283365	2.49811669165244e-06	0.000161393	RNASEK
5251.076416	0.38008867	0.080801346	4.703989322	2.55126596952743e-06	0.000164403	TOX
3683.425152	0.146188266	0.0310883	4.702356437	2.57176038280364e-06	0.000164508	TMEM131
797.1309177	0.196866947	0.041866181	4.702290551	2.57259062691701e-06	0.000164508	IFT122
960.8825056	-0.20629569	0.043870888	-4.702336747	2.5720084747862e-06	0.000164508	MTCL2
53.36316216	0.379575046	0.080758734	4.700111413	2.60019592115083e-06	0.000165429	AL049820.1
170.4992715	0.555728476	0.118231145	4.700356038	2.59708290537621e-06	0.000165429	LRIG3
393.0493882	-0.217974126	0.046383401	-4.699399364	2.60927761553646e-06	0.000165587	APTR
209.1521158	-0.304237271	0.064764312	-4.69760678	2.6322757817303e-06	0.000166624	RNF44
242.4658793	-0.253261428	0.05393039	-4.696080055	2.6520163732856e-06	0.000167451	SSR2
260.9357319	-0.197091109	0.041988414	-4.693940335	2.67992226514955e-06	0.000168788	TARS2
104.268955	-0.336031539	0.071629125	-4.691269621	2.71514883782034e-06	0.000170578	ARAF
130.482348	0.250144454	0.053341481	4.689492139	2.73883954549809e-06	0.000170924	AC010226.1
14.70235616	-1.162704932	0.247896029	-4.690292692	2.7281451311651e-06	0.000170924	TGFBI
179.8671842	-0.438072369	0.093419119	-4.689322434	2.74111176176359e-06	0.000170924	AC005972.3
99.10012113	-0.300657448	0.064178007	-4.684742699	2.80311841309732e-06	0.000173939	CDK4
545.6965407	-0.339042227	0.072371829	-4.684726515	2.80333990540311e-06	0.000173939	VSTM2L
3835.453838	-0.325887363	0.069573398	-4.684080032	2.81220120758387e-06	0.000174058	KLHL29
23.1283312	-0.938602281	0.200541188	-4.680346659	2.86390249170758e-06	0.000176079	S100A16
45.40938463	-1.000002386	0.213637384	-4.680839881	2.85702022828646e-06	0.000176079	RMRP
111.9809064	0.342886413	0.073263212	4.680199027	2.86596558299248e-06	0.000176079	AL157896.1
57.69126401	-0.501271954	0.107116255	-4.67970013	2.87294804149944e-06	0.000176079	AL031073.2
1598.494871	0.225299285	0.048183259	4.675883085	2.92691334026707e-06	0.000178949	JAKMIP3
364.1754571	-0.485807377	0.103973124	-4.672432253	2.97653711130847e-06	0.00018154	ZFP36L1
256.558868	-0.23115184	0.049490561	-4.670624731	3.0028508100552e-06	0.0001827	ARID3A
2792.06797	0.248803338	0.053309307	4.667165097	3.05383943287995e-06	0.000185353	TTC39C
684.4060938	0.159506816	0.034181188	4.666508788	3.06360547805999e-06	0.000185496	CEP120
32.1981911	0.445410463	0.095564967	4.660813223	3.14962447510881e-06	0.000188851	AC107027.3
85.329132	-0.396676727	0.085124188	-4.659976615	3.1624531074538e-06	0.000188851	AC106897.1
1116.116255	-0.13866269	0.029751345	-4.660720112	3.1510497715874e-06	0.000188851	METAP2
605.5947789	-0.212140351	0.045518536	-4.660526628	3.15401351592301e-06	0.000188851	TUBG2
1643.680203	0.149806567	0.032131705	4.662266376	3.12746023088006e-06	0.000188851	XRN2
63.4029318	0.431879326	0.092680718	4.659861683	3.16421939147988e-06	0.000188851	AL031846.2
923.93308	-0.531740348	0.114263219	-4.653644036	3.26119607699202e-06	0.000194177	CLIC4
171.2511553	-0.280714359	0.060328759	-4.653076946	3.2701814619513e-06	0.00019425	SURF6
9.828225143	0.785817682	0.169004354	4.649688986	3.32435948515149e-06	0.000197002	AL356740.2
1171.453638	0.148985079	0.032053264	4.648047019	3.35092541130576e-06	0.000198108	USP28
345.1026034	-0.196106053	0.042205688	-4.646436582	3.37717890271604e-06	0.00019919	ODF2
57.99291104	0.823698818	0.17733587	4.644851704	3.40320823299395e-06	0.000199965	SLC22A8
857.2382301	-0.21335765	0.045936059	-4.644665927	3.4062719162117e-06	0.000199965	EML2
950.3278574	0.118567852	0.025537804	4.642836733	3.436579085283e-06	0.000201273	SCAF4
48.47538284	-0.379859541	0.08188561	-4.63890471	3.50260490834856e-06	0.000204662	CLP1
255.7610876	-0.400440933	0.086386212	-4.63547276	3.56122621550351e-06	0.000207603	GTF2F1
377.1136344	-0.177932332	0.038391104	-4.634728156	3.57406843958485e-06	0.000207868	CARM1
6.242214153	-1.062672676	0.229373483	-4.632936031	3.60515962394279e-06	0.000209191	AC083967.1
2068.590236	0.20841695	0.04501029	4.630428981	3.64908929904331e-06	0.000211251	TTC39B
484.3857075	-0.241359017	0.052150565	-4.628118937	3.69002086642617e-06	0.000213128	RASSF8-AS1
40.4636351	0.573523551	0.123941915	4.627357495	3.7036090078793e-06	0.000213422	AC005291.2
186.2803464	-0.467457575	0.101129168	-4.622381296	3.79359897632231e-06	0.00021711	SPRY1
3083.205897	0.165200164	0.035733629	4.623100634	3.78046201686711e-06	0.00021711	EFR3A
122.5666572	-0.322325965	0.069727095	-4.622678783	3.78816080833674e-06	0.00021711	EMD
102.3658038	-0.531155519	0.114923197	-4.621830341	3.80369039264669e-06	0.000217192	LGALS3BP
1176.485674	-0.13478939	0.029169294	-4.620934215	3.82015905416003e-06	0.000217636	VKORC1L1
153.9334775	-0.29541064	0.063969103	-4.618020705	3.87417606011417e-06	0.000220213	ADPRS
46.53714223	0.624671802	0.135347946	4.615303141	3.92521953376969e-06	0.00022261	LINC02742
75.76134686	0.389561369	0.084438671	4.613542173	3.95863895780608e-06	0.000223494	AL353693.1
50.3204023	0.509043069	0.110333559	4.61367397	3.95612831750309e-06	0.000223494	TSPAN19
600.4567141	-0.620667784	0.134548619	-4.612962886	3.96969207495968e-06	0.000223614	MYRF
17.94693115	-1.386515591	0.300651975	-4.611696271	3.99396292732649e-06	0.000224477	C6orf141
142.7197054	-0.365287118	0.079257792	-4.608848024	4.04906157154868e-06	0.000226619	IRF2BPL
204.4307606	-0.325705742	0.070670526	-4.608791796	4.0501565970759e-06	0.000226619	CATSPERG
1657.638076	-0.324204223	0.070358996	-4.60785744	4.06839435740498e-06	0.000227132	HIP1
43.4247322	-0.434486575	0.094322993	-4.606369693	4.09759632592551e-06	0.000228254	SERF1A
2344.913165	0.136101317	0.0295502	4.605766411	4.10949488057111e-06	0.00022841	SMAD2
2085.947512	0.170271579	0.036977296	4.604760193	4.12941428612084e-06	0.000228868	CENPC
150.9597498	-0.493114223	0.107095641	-4.60442853	4.13600024030358e-06	0.000228868	FXYD1
95.86984986	-0.388896373	0.084475582	-4.603654241	4.1514147601355e-06	0.000229215	H2AX
4.756369005	1.150384073	0.250110428	4.59950464	4.23496760203673e-06	0.000233314	AL033539.1
143.3918283	-0.40037718	0.08708577	-4.597504063	4.27582293589224e-06	0.000235048	RFNG
9496.622451	0.268268138	0.058393582	4.594137394	4.34543016333309e-06	0.000237832	SH3GL2
4744.98164	0.182875295	0.039806204	4.59414053	4.34536481591903e-06	0.000237832	PLEKHA1
483.3701154	-0.46125011	0.100428922	-4.592801578	4.37334845666528e-06	0.000238838	MMD2
260.7903373	-0.231006757	0.050354545	-4.587604918	4.48360114958872e-06	0.000243797	TIMM50
322.3664555	0.171116093	0.037296272	4.588021436	4.47466702151373e-06	0.000243797	TMEM185A
163.2654143	0.313771883	0.068412797	4.586450169	4.50845946951517e-06	0.000244618	SLC16A4
10.13635934	-0.759610767	0.165653322	-4.585545018	4.52803693679657e-06	0.00024515	AC024475.1
1410.85836	-0.218543442	0.047665576	-4.584932364	4.54133419479861e-06	0.00024534	CACNG8
149.9575316	0.259801934	0.056670326	4.584443981	4.55196101430899e-06	0.000245385	TEX261
1649.106633	0.138361248	0.030192729	4.582601659	4.59226330196394e-06	0.000247026	PARG
79.83537402	-0.530399278	0.115845318	-4.578512854	4.68293392220044e-06	0.000251364	ALDOA
763.1948501	-0.380677947	0.083208711	-4.574977121	4.76272031075612e-06	0.000253476	TMA7
1091.226441	-0.641849566	0.140281098	-4.575452961	4.75190730752576e-06	0.000253476	CERCAM
77.63996911	-0.417121529	0.091162681	-4.575573274	4.7491770423512e-06	0.000253476	CHST6
298.4779124	-0.397434101	0.086863205	-4.575402222	4.75305917796025e-06	0.000253476	POLR2I
261.7398573	-0.277013	0.060557143	-4.574406681	4.7757140603342e-06	0.000253629	FRMD8
2680.089443	0.124775103	0.027310113	4.56882417	4.90468019961844e-06	0.000259927	USP48
24.87983582	-0.788151239	0.172613599	-4.56598578	4.97152470403948e-06	0.000262914	CACNA1H
4929.406129	0.190295891	0.041682937	4.565318671	4.98736136522929e-06	0.000263196	MAGI3
6305.240223	0.137890336	0.030222551	4.56249823	5.05485199105183e-06	0.000266197	PPP1R12B
143.3605991	-0.552663377	0.121169657	-4.561070722	5.08934348023982e-06	0.000267359	OST4
1084.586562	-0.525150788	0.115159408	-4.560207416	5.11031193935708e-06	0.000267359	SCG2
387.2416522	-0.382530492	0.083878748	-4.560517429	5.1027726697037e-06	0.000267359	BHLHE40
21.86299075	-1.431166854	0.313864275	-4.559827193	5.11957322582519e-06	0.000267359	HBA2
14841.80793	0.219406932	0.048178051	4.554084879	5.26141107428932e-06	0.000273626	CACNA1C
203.4941027	-0.423948264	0.093085116	-4.55441517	5.25315174841712e-06	0.000273626	HRK
371.827156	-0.277973337	0.061058511	-4.552573126	5.2993731633001e-06	0.00027503	LIMK1
90.54146567	-0.390421727	0.085781926	-4.55132851	5.33082380802671e-06	0.00027609	RHEBL1
714.5975761	0.161139859	0.035419317	4.54949083	5.37758773649926e-06	0.000277938	PGM3
284.1164339	-0.224520735	0.049393552	-4.545547434	5.47926554655362e-06	0.000281649	KCNC4
195.1531243	-0.279966934	0.061593458	-4.545400474	5.48309016150438e-06	0.000281649	ZFAND2B
10.43052348	0.868348942	0.191004975	4.546211113	5.46202516390371e-06	0.000281649	AL391097.2
461.7412947	-0.805253448	0.177179572	-4.544843612	5.49760561591273e-06	0.000281817	ERMN
32.63114873	-0.443045719	0.097493666	-4.544353878	5.5104016813804e-06	0.000281896	AC108488.3
545.9154344	-0.175301413	0.038627556	-4.538247575	5.67236422079601e-06	0.000289591	LEPROTL1
1091.690936	-0.653918875	0.144115886	-4.537451711	5.69380623819486e-06	0.000290095	TRPC6
52.7254446	-0.324723817	0.071595135	-4.535557008	5.74516567722358e-06	0.000292118	TMEM216
145.8242579	0.272039159	0.060079953	4.52795224	5.95580380373816e-06	0.000302215	AL161430.1
1634.754771	-0.303937851	0.067152279	-4.526098815	6.00824945824722e-06	0.00030426	CHD7
3066.648102	0.139787763	0.030917195	4.521359813	6.14436451467005e-06	0.000309901	DMTF1
6.651305231	0.83995685	0.185760252	4.521725407	6.13375962684e-06	0.000309901	AC007431.1
2445.842078	0.142391987	0.031507802	4.519261158	6.20558097081871e-06	0.000311442	SENP7
388.6737612	0.166522681	0.036856054	4.518190672	6.23703071468786e-06	0.000311442	COX18
3253.887829	0.17684437	0.039137137	4.518582177	6.22551105861087e-06	0.000311442	ME3
23.63032617	-0.692272968	0.153193588	-4.518942198	6.21493575431832e-06	0.000311442	AC018653.4
8439.439388	0.145205576	0.032135694	4.518513815	6.22752107775205e-06	0.000311442	MBNL2
3988.955096	0.132978908	0.029439454	4.517030414	6.27129006852254e-06	0.00031253	ATE1
1583.733429	0.173608564	0.038449177	4.515273827	6.32350035242457e-06	0.000314506	METTL25
13.06011673	-0.755483638	0.167360814	-4.514101121	6.35858744415519e-06	0.000315465	AP003392.5
31.05668712	-0.908072036	0.201177313	-4.513789465	6.36794339523146e-06	0.000315465	AMIGO2
29.73856151	0.511210228	0.11328096	4.512763924	6.39882333028957e-06	0.000316369	AP000866.5
36.31779379	0.392643521	0.087022848	4.511958977	6.42316131329897e-06	0.000316948	ZNF416
668.4690086	0.197067831	0.043706901	4.508849352	6.51801696866075e-06	0.000320996	DCP1B
488.4407691	0.328521899	0.072902198	4.506337375	6.59561914504555e-06	0.000324181	PDIA5
70.29769534	-0.367669501	0.081613768	-4.504993601	6.63749427426777e-06	0.000325601	AC097500.1
6.848198436	0.780852814	0.173385818	4.503556431	6.68256124039413e-06	0.000327171	ARPP21-AS1
4830.639851	0.512400206	0.113792687	4.502927366	6.70237954470556e-06	0.000327502	RORB
1152.727988	-0.871900095	0.19368258	-4.501696006	6.74133559663224e-06	0.000328765	CST3
254.1443806	-0.801787835	0.178152125	-4.500579697	6.77683895630707e-06	0.000329854	TAC1
7198.565003	0.19829309	0.044099066	4.496537207	6.90690976666122e-06	0.000335534	SLC44A5
94.53330641	-0.561035605	0.12482259	-4.494664029	6.96798742168967e-06	0.000337846	PSMB10
105.5206434	0.243027821	0.05409404	4.492691262	7.03287071757349e-06	0.000340334	ZNF225
55.08599955	-0.420961681	0.093726202	-4.491398032	7.07571751527513e-06	0.000341748	MAP3K15
705.5103389	-0.271953969	0.060566998	-4.490134544	7.11781994011201e-06	0.00034312	SULT1A1
2244.080065	0.138171218	0.030786476	4.488049153	7.18783471830454e-06	0.00034583	SMARCAD1
1921.411469	0.412591174	0.091978136	4.485752727	7.26569665806412e-06	0.000348907	EPHA3
163.1556932	-0.343673094	0.076709839	-4.480169688	7.45837202668677e-06	0.000356792	WBP1
2743.234881	-0.152520171	0.034040479	-4.480552962	7.44499021225001e-06	0.000356792	PPP6R2
4038.312947	-0.641479886	0.143240605	-4.478338286	7.52263253524731e-06	0.000359181	PKN2-AS1
1309.543134	0.131152633	0.029295078	4.476951098	7.57165841221246e-06	0.000360834	INTS8
193.6652625	0.753147942	0.168337178	4.474044001	7.67539365359356e-06	0.000365084	ANO2
147.9107683	-0.615861986	0.137743197	-4.471088218	7.78225862104974e-06	0.000369012	MCAM
7.862294116	-0.956011735	0.213827601	-4.47094636	7.78742301979041e-06	0.000369012	DHRS7C
545.7729109	-0.520107522	0.11636972	-4.469440348	7.84245266115149e-06	0.000370918	ERBB3
215.5465467	-0.31032759	0.06949008	-4.465782607	7.97765862246e-06	0.000376603	C8orf33
1765.427157	0.136603328	0.030599025	4.464303361	8.03296835214376e-06	0.000378501	ZNF254
106.3635627	-0.730997821	0.163832057	-4.46187295	8.12463937608111e-06	0.000381386	LBH
690.6261776	-0.286769238	0.064266656	-4.462177679	8.11309093000407e-06	0.000381386	RHBDD2
1294.671204	0.254235003	0.056999911	4.460270215	8.18563811195497e-06	0.000381667	AC104827.1
1797.483502	0.147423708	0.03305673	4.459718481	8.20673774367427e-06	0.000381667	MTCL3
2598.189076	0.100860742	0.022614787	4.459946567	8.19800890173041e-06	0.000381667	CUL1
671.508567	0.323701382	0.072565071	4.460842921	8.1637913360299e-06	0.000381667	RASSF4
86.88481387	-0.426871516	0.095695456	-4.46072921	8.16812458110456e-06	0.000381667	SMPD1
51.53618782	0.543565096	0.121955385	4.457081541	8.30830065450941e-06	0.000385674	IQCJ
343.2484438	-0.22380914	0.050226969	-4.455955539	8.35203416282677e-06	0.000386988	CDK11B
208.1752863	-0.491829362	0.11040349	-4.454835289	8.39576258142733e-06	0.000388296	SOX9
144.3619864	-0.418572984	0.094023705	-4.451781447	8.51608192871952e-06	0.000393136	GLIPR2
8.480674918	1.588654253	0.357133289	4.448351084	8.65320099066964e-06	0.000398731	AL356022.1
1980.351594	0.132745424	0.029868188	4.444374922	8.81477713577478e-06	0.000405431	ALG13
102.4878866	-0.348688253	0.078487486	-4.442596787	8.88796310106057e-06	0.000408049	TICAM1
222.9582942	0.341418929	0.076866789	4.441696276	8.92524818715374e-06	0.000409011	AC011824.2
87.70033787	-0.571051411	0.128589846	-4.440874845	8.95938933744469e-06	0.000409827	AC092650.1
308.049296	-0.321827033	0.07252438	-4.437501345	9.10091535088899e-06	0.000415509	AP001266.2
3016.692126	0.161350626	0.036363764	4.437126654	9.116765626602e-06	0.000415509	FBN1
411.163099	-0.180497503	0.040691563	-4.435747602	9.17533020378877e-06	0.000417419	ZMPSTE24
7.907361727	-1.242850617	0.280219238	-4.435279403	9.19529494599053e-06	0.00041749	AC103591.3
32.07033995	0.496010776	0.111841829	4.434930834	9.21018542650571e-06	0.00041749	MTUS2-AS1
51.62225225	-0.528169645	0.119310694	-4.426842438	9.56225268661579e-06	0.000432666	ARSD
239.2512275	0.564600288	0.127572319	4.425727254	9.61179070156035e-06	0.000433343	AL353709.1
15.70182201	0.552352173	0.12480465	4.42573393	9.61149344043181e-06	0.000433343	ZNF792
90.66981709	-0.681236788	0.153978658	-4.424228631	9.67874786102376e-06	0.000434798	VWA1
471.0283945	-0.311925196	0.070498905	-4.424539585	9.66481817534896e-06	0.000434798	PNMA3
319.6060581	-0.706319517	0.159758662	-4.421165703	9.81698529344643e-06	0.000439855	SNCG
217.8614002	-0.604800715	0.136803082	-4.420958245	9.82641623313596e-06	0.000439855	AL627171.2
502.0402824	-0.323136635	0.073103179	-4.42028157	9.85723781963253e-06	0.000440217	EPHA10
983.7322638	0.163613783	0.037019827	4.419625823	9.88719425514721e-06	0.000440217	STRADB
623.651065	0.176238892	0.03987346	4.419954814	9.87215413320051e-06	0.000440217	ABHD13
27.94355142	-0.42709472	0.096690906	-4.417113626	1.00027654067887e-05	0.000444573	AC024075.1
1768.514811	0.196873831	0.044584179	4.41577783	1.00647416565231e-05	0.000444961	CNST
1685.540666	0.133793062	0.030297639	4.415956755	1.00564189317417e-05	0.000444961	SS18
55.53306077	-0.370488651	0.083894154	-4.416143824	1.00477244232823e-05	0.000444961	AC244090.1
5.23777252	1.313508314	0.297596265	4.413725805	1.01606634235433e-05	0.000447623	COMETT
3173.187677	0.179944396	0.040767509	4.413916911	1.01516934370046e-05	0.000447623	SLC16A7
4264.889175	0.122469981	0.027754059	4.412687148	1.02095475496631e-05	0.000448201	PPP6R3
53850.56099	0.133964075	0.030357779	4.412841754	1.02022568619322e-05	0.000448201	ANKS1B
78.7909613	-0.868819826	0.197048594	-4.409165306	1.03769796227723e-05	0.000454587	TMEM125
494.6704664	-0.213110188	0.048336727	-4.408866699	1.03912956702933e-05	0.000454587	GNAI2
318.6415126	-0.304844183	0.069194831	-4.405591859	1.05495433832345e-05	0.000460706	ANKRD20A3P
1513.629774	-0.605270444	0.137427091	-4.404302235	1.06124902769637e-05	0.000462649	COL24A1
939.7052194	0.113051979	0.025683887	4.401669447	1.07421126993427e-05	0.000467487	ZNF507
4715.776839	0.151627104	0.034456612	4.400522767	1.07990395911653e-05	0.00046915	CTTNBP2
367.7834925	0.285326709	0.064852434	4.399629904	1.08435650563885e-05	0.000470269	AL355347.1
30.45010712	-0.857625634	0.194989831	-4.398309551	1.09097301061491e-05	0.000472322	TREH
70.94508526	-0.351737481	0.080120103	-4.390127696	1.13284116127698e-05	0.000489602	PCDHB10
447.9877758	-0.281871797	0.064227925	-4.388617505	1.14073495264842e-05	0.000491314	POU3F3
619.6255671	0.189608562	0.043211339	4.387935326	1.14431789828359e-05	0.000491314	MTX3
841.7641728	0.301332487	0.068673918	4.387873797	1.14464159215955e-05	0.000491314	WSCD2
111.5334524	0.407854194	0.092945511	4.388099991	1.14345206190001e-05	0.000491314	AC005332.4
532.6756545	0.18162181	0.041411781	4.385752229	1.1558563300721e-05	0.000492753	ATIC
216.4408866	-0.220856444	0.050351693	-4.386276441	1.15307559847299e-05	0.000492753	KDELR2
18.07254871	0.767643448	0.175021895	4.385985245	1.15461948302456e-05	0.000492753	AC092681.2
86.69291204	-0.365335595	0.08328145	-4.386758344	1.15052493211034e-05	0.000492753	THAP7-AS1
133.3038401	-0.277466888	0.063297119	-4.383562691	1.16754029944753e-05	0.000496046	ALKBH6
58.91853399	0.332517005	0.075853598	4.383668223	1.16697457390174e-05	0.000496046	AP001407.1
169.1513984	-0.258972241	0.059138895	-4.379051051	1.19197209229594e-05	0.000503864	KIAA2013
784.1586877	0.215811614	0.049279652	4.379325022	1.19047465146993e-05	0.000503864	ZFAT
654.4680388	0.382074754	0.08724062	4.379551116	1.18924024574867e-05	0.000503864	AC007785.1
619.7727356	-0.631059989	0.144173773	-4.377078957	1.20280411171535e-05	0.000507587	PCED1B
118.5614901	-0.483401941	0.110487434	-4.37517573	1.21334690499457e-05	0.000511176	AC093765.3
287.2379783	-0.20881211	0.047739269	-4.374011432	1.21983986638908e-05	0.000513049	SGSM3
5124.477669	0.307979755	0.070489959	4.369129469	1.24742799005156e-05	0.000522985	BRINP1
248.383495	0.292268235	0.066894487	4.369092997	1.24763631684493e-05	0.000522985	AL157938.2
643.7515887	-0.276974949	0.06348739	-4.362676582	1.2848080867985e-05	0.000537668	RGPD8
26.62722149	-0.568535576	0.130379314	-4.360627141	1.29690198555405e-05	0.000540922	AC106707.1
121.6080427	-0.35023788	0.080314349	-4.360838199	1.29565151979481e-05	0.000540922	PET117
164.1949385	0.298886449	0.068579721	4.35823365	1.31116364144923e-05	0.000545962	AL022097.1
460.535012	-0.235460625	0.054048646	-4.356457413	1.32184397367302e-05	0.000549497	MBOAT7
1059.927318	-0.212826988	0.048873653	-4.354636366	1.33287987510589e-05	0.000553167	SYNGR1
849.8033277	0.177620082	0.040803837	4.353023982	1.34272455793047e-05	0.000554239	CCNL2
428.6593891	0.227530125	0.05227254	4.352765837	1.34430712739595e-05	0.000554239	LSM6
4584.59863	0.110134806	0.025296647	4.353731387	1.3383968660841e-05	0.000554239	TIAM2
633.3413914	-0.197147257	0.045291513	-4.352852071	1.34377827199038e-05	0.000554239	LAMP1
2051.912803	0.331740872	0.076234869	4.351563504	1.35170158555551e-05	0.000554552	UTRN
228.8504382	-0.226769453	0.052108664	-4.351856975	1.34989314422132e-05	0.000554552	FUT11
3967.689084	-0.174946309	0.040200026	-4.351895371	1.3496567058506e-05	0.000554552	GAB2
18.37941737	0.51795904	0.11904201	4.351060935	1.35480391072604e-05	0.000554916	AC007279.2
21.9189149	0.460799855	0.105935578	4.349812048	1.36254265713132e-05	0.000557175	AL357568.1
2788.330583	0.207415065	0.047703013	4.34804954	1.37353583394523e-05	0.000560756	NUAK1
3192.699245	0.18832121	0.043315964	4.34761679	1.37624790383329e-05	0.00056095	SFPQ
327.977901	-0.231658774	0.053296594	-4.346596223	1.38266410101093e-05	0.00056265	HMCES
9.041738793	-1.01356954	0.233238787	-4.3456303	1.38876302891986e-05	0.000562728	APOA1
2603.435351	0.113766847	0.026180384	4.345499582	1.38959036427763e-05	0.000562728	ZDHHC17
107.7649407	0.356958461	0.082138156	4.345829977	1.38750014864002e-05	0.000562728	AC009102.4
922.1096635	-0.444601311	0.102370637	-4.343055036	1.40514914705935e-05	0.00056671	RPS28
75.12580731	-0.455201529	0.104801429	-4.343466797	1.40251683175777e-05	0.00056671	WTIP
317.1647988	-0.304502904	0.070115267	-4.342890136	1.4062046467136e-05	0.00056671	RBM3
2006.591218	0.29330545	0.067551133	4.341976794	1.41206450440682e-05	0.000568158	RNLS
462.754783	-0.188356207	0.043389749	-4.341030139	1.41816267020104e-05	0.000569697	RHBDL2
269.7999024	-0.287387674	0.06621317	-4.340340062	1.4226238329908e-05	0.000570575	SEMA6B
7125.459405	0.269179458	0.06202685	4.339724786	1.42661270825844e-05	0.00057126	ZBTB16
322.9898107	0.343683758	0.079241693	4.337158209	1.44336734256637e-05	0.000576424	FMO5
1014.505467	-0.296724503	0.068416273	-4.337045691	1.44410613465052e-05	0.000576424	WIPF1
2670.285547	0.147309944	0.033996765	4.333057662	1.47052574369045e-05	0.000586036	HACE1
26462.35561	0.297598092	0.068692899	4.332297735	1.47561205873919e-05	0.000586842	TENM2
126.611094	-0.416528601	0.096150315	-4.332056524	1.47723002939349e-05	0.000586842	COL9A3
22.55606701	0.611423423	0.141172572	4.331035506	1.48409745740074e-05	0.000588637	AC009229.2
701.696571	-0.156719144	0.036212616	-4.327749884	1.50640394322128e-05	0.000592747	C1orf159
269.0203375	-0.219865264	0.050796121	-4.328386897	1.50205435352908e-05	0.000592747	SHISA5
35.43999522	0.834676618	0.192807162	4.329074765	1.49737097374975e-05	0.000592747	AC093606.1
180.811042	-0.399854626	0.09240019	-4.327422101	1.50864675371904e-05	0.000592747	ARHGEF25
983.8634462	-0.460664798	0.106430933	-4.328298022	1.50266048389911e-05	0.000592747	FA2H
1489.424936	-0.154632223	0.035731007	-4.327676069	1.5069087327849e-05	0.000592747	KPNB1
73.70403645	-0.289392132	0.066892874	-4.326202673	1.5170185175644e-05	0.000595103	CNPPD1
71.88645835	0.321501018	0.074336857	4.324920768	1.52586695016846e-05	0.000597567	AC026888.1
60.7245176	0.391790138	0.090595627	4.324603173	1.52806676787262e-05	0.000597567	AF064866.1
50.06461713	-0.50625777	0.117103402	-4.323168769	1.53803985010144e-05	0.00060053	NPIPA9
1655.683149	0.231476037	0.053548772	4.322714209	1.54121323393259e-05	0.000600833	RAP2A
4887.570793	0.110392021	0.025542378	4.321916363	1.54679826618805e-05	0.000602074	CHD6
6290.645767	0.20220785	0.046836366	4.317325795	1.57930964311364e-05	0.000610934	ANKRD36
1183.947527	0.15342977	0.035535134	4.317692202	1.57669093518896e-05	0.000610934	CGGBP1
80.6837913	0.371379195	0.086019219	4.317397892	1.57879403911643e-05	0.000610934	AC108472.1
1614.67391	0.223241463	0.051701448	4.31789577	1.57523782632803e-05	0.000610934	BMAL1
470.0728011	-0.179302552	0.041558493	-4.314462323	1.59991815713081e-05	0.000617953	OTUD5
2132.216465	0.207670987	0.048138715	4.314011833	1.60318360124772e-05	0.000618262	TPK1
1428.376587	0.144209769	0.03344254	4.312165508	1.61663343210414e-05	0.000622491	PDZD8
106.2961543	-0.366907841	0.085101945	-4.311391971	1.62230028881635e-05	0.000623715	SLC35F2
17.32833598	-0.591602836	0.137284746	-4.309312244	1.63763020934575e-05	0.000628644	AC090559.2
39.11389359	0.381835929	0.088651996	4.307132927	1.65384231106897e-05	0.000633897	USP46-DT
1020.519712	-0.416494575	0.096783193	-4.303377073	1.68214197302135e-05	0.00064345	PHLDB1
73.42386235	-0.377852956	0.087808542	-4.303145751	1.68389994385685e-05	0.00064345	FBXL8
1628.45939	0.27647086	0.064279779	4.301054945	1.69986900790081e-05	0.000648563	RHOBTB1
317.3924663	-0.274316886	0.063787066	-4.300509554	1.70405824441263e-05	0.000649174	CCDC65
340.4117262	-0.216820391	0.05042544	-4.299821508	1.70935726845193e-05	0.000649219	ACAA1
138.3774034	0.317516231	0.073843764	4.299838131	1.70922905986776e-05	0.000649219	GK-AS1
386.4825659	-0.370823023	0.086267412	-4.29852958	1.71934957786411e-05	0.000652026	BCAN
431.7348513	-0.429278758	0.09988579	-4.297695983	1.72582647835629e-05	0.000653494	SULF2
29.65153811	0.484044142	0.112772185	4.29222988	1.76887674939776e-05	0.000668785	AL356489.2
420.2428403	-0.220847698	0.05149004	-4.289134294	1.79370896561474e-05	0.000677152	NIPSNAP1
1909.768758	0.146459272	0.034166732	4.286604589	1.81424804804179e-05	0.000683443	PPP4R2
494.740275	0.199062266	0.046443921	4.286077992	1.81855165563604e-05	0.000683443	OBI1
266.0788549	-0.338793852	0.079043511	-4.286169064	1.81780667392959e-05	0.000683443	SYNGR3
318.1241732	-0.226884436	0.052946456	-4.285167609	1.82601469839578e-05	0.000684408	PACC1
1454.526891	0.176950612	0.041294407	4.285098761	1.82658027529728e-05	0.000684408	SUGT1
211.6607517	0.204300066	0.047686398	4.284241961	1.83363278595073e-05	0.000686025	NSMCE4A
123.8384343	0.37840595	0.088419214	4.279680119	1.87162117231839e-05	0.000699194	C1QTNF6
642.1657781	0.171373106	0.040051689	4.278798446	1.8790491675547e-05	0.000700924	XPNPEP1
140.3446216	0.241218493	0.056404363	4.276592832	1.89775440462288e-05	0.000705938	C14orf28
350.8475787	-0.867984401	0.202963705	-4.276549848	1.89812070081627e-05	0.000705938	MT2A
2579.320907	0.127153229	0.029735931	4.276080314	1.90212626400391e-05	0.000706379	RPTOR
945.5702962	0.149578875	0.035018022	4.271482696	1.94177597207936e-05	0.000720037	UBA5
250.0125302	-0.28303302	0.066295955	-4.269235149	1.96144399639376e-05	0.000722734	SRM
1180.992543	0.119507229	0.02799209	4.269321356	1.96068612093774e-05	0.000722734	ABCD3
731.7848741	0.289815082	0.067893406	4.26867788	1.96634987010065e-05	0.000722734	AC068051.1
788.3364946	-0.227400033	0.053264011	-4.269299806	1.96087554776609e-05	0.000722734	ARHGAP23
342.0124772	-0.199562125	0.04674985	-4.268722236	1.96595895757099e-05	0.000722734	DDX27
232.5231207	-0.370878376	0.08687531	-4.269088367	1.96273504999386e-05	0.000722734	YBEY
1566.81779	-0.287294977	0.067332675	-4.26679877	1.98297873123783e-05	0.000726715	SV2A
199.7799333	-0.952213242	0.223167524	-4.266809185	1.98288619567377e-05	0.000726715	ANGPTL4
2643.767824	-0.189825707	0.044542046	-4.261719544	2.02859927923296e-05	0.000742349	PTPRS
2365.032809	0.266290613	0.062505159	4.260298131	2.04154401179979e-05	0.000745997	EPHB1
1226.873142	0.363128269	0.085290151	4.257563909	2.06666590805442e-05	0.000754077	TSHZ3
796.6851946	0.11873266	0.02789	4.257176814	2.07024620839536e-05	0.000754286	MED28
6042.550492	0.235893886	0.055495334	4.250697672	2.13105662507962e-05	0.000774191	PDZRN3
203.3378473	-0.527544681	0.124099036	-4.250997421	2.12820618784096e-05	0.000774191	LINC01476
2252.35039	0.136423619	0.032124237	4.246750499	2.1689325854711e-05	0.000785674	THADA
48.19507706	-0.624598755	0.14706624	-4.247057346	2.16596534369387e-05	0.000785674	AJ003147.2
111.0584628	0.26391258	0.062162107	4.245553997	2.18053986947956e-05	0.000788739	CRPPA-AS1
916.5619871	0.138463393	0.03262841	4.243645061	2.1991810001454e-05	0.000792187	MRPL3
3842.548772	-0.186925261	0.044045066	-4.243954624	2.19614778129798e-05	0.000792187	SH3D19
133.0760312	-0.309977876	0.07304585	-4.243606927	2.19955492453972e-05	0.000792187	RIC8A
99.81620405	-0.279086322	0.065776775	-4.242931087	2.20619198675443e-05	0.000792528	MANEAL
12237.35834	0.121771906	0.028700384	4.242866731	2.20682498864303e-05	0.000792528	ARID1B
693.3504731	0.21095194	0.049736327	4.241405677	2.22124235887602e-05	0.000796565	IFTAP
288.2426449	0.184652031	0.043557731	4.239248189	2.24269602910802e-05	0.000803109	ZNF564
689.1001907	0.22166164	0.052293475	4.238801121	2.24716619520253e-05	0.000803562	AP001011.1
184.337951	0.202656419	0.047824058	4.237541227	2.25980933912006e-05	0.000806932	ASF1A
702.4983024	-0.532870241	0.125804873	-4.235688384	2.27852583068925e-05	0.000812458	PLLP
1003.068404	0.136848361	0.032311319	4.23530714	2.28239522350103e-05	0.000812682	RPRD1B
22.50271746	0.599047796	0.141541346	4.232316665	2.31296437096188e-05	0.000822398	AC092674.1
5308.518892	0.18866565	0.044587042	4.231400908	2.32240304975162e-05	0.000824585	RNF144A
72.31607368	-0.284002829	0.067125333	-4.230933614	2.32723354574938e-05	0.000825131	AC024075.3
304.6150692	0.254678934	0.060225893	4.228728215	2.35016045772928e-05	0.000831348	C4orf33
203.9742852	-0.364437782	0.086183835	-4.228609499	2.35140067841642e-05	0.000831348	DDR1
155.5828128	-0.213974002	0.050607771	-4.22808585	2.35687867149008e-05	0.000832111	KXD1
28.77094223	0.459959657	0.108803223	4.227445162	2.36359754553795e-05	0.0008333	AC010731.2
9032.302058	0.162086977	0.038345547	4.227009172	2.36818018073718e-05	0.0008333	FOXP1
1147.448902	0.120766255	0.028571453	4.22681537	2.37021991418678e-05	0.0008333	SLC11A2
621.0996343	-0.22155607	0.052448232	-4.224281011	2.39704803474781e-05	0.000841552	STAT2
121.3043788	0.261555534	0.061953817	4.221782426	2.42378013014808e-05	0.000849747	ZNF660
207.5743577	-0.424687265	0.100618634	-4.220761582	2.43478343587963e-05	0.000852412	TRAPPC1
110.3301426	0.324836004	0.077013864	4.217889934	2.46599132889775e-05	0.000862134	AC116903.2
1990.310272	0.120110022	0.028495271	4.215086201	2.49682803054126e-05	0.000871699	ERP44
1492.524741	0.112816151	0.026781234	4.212507652	2.52551156587542e-05	0.000880487	TUBGCP3
803.885312	0.270160559	0.064182088	4.209282797	2.56182581104403e-05	0.000891907	C14orf132
3882.934863	-0.794590197	0.188820602	-4.208175322	2.57441095535972e-05	0.000895045	PTGDS
137.0480951	0.238475531	0.056704592	4.205577081	2.60416812097679e-05	0.000902425	DCLRE1A
1245.136033	0.129426104	0.030777804	4.205176612	2.60878361132305e-05	0.000902425	C2CD3
279.4051213	0.421517843	0.100240434	4.205068038	2.61003628950735e-05	0.000902425	NFKBIA
1418.983837	0.139235774	0.033111028	4.205117784	2.60946226787591e-05	0.000902425	USP10
1749.69528	-0.139812822	0.033254318	-4.204350886	2.61832483988013e-05	0.000903359	PRKCI
139.7399812	-0.237170697	0.056412657	-4.204210703	2.61994794566825e-05	0.000903359	ERCC2
75.30107628	0.292994585	0.069696299	4.203875772	2.62382980507033e-05	0.000903455	AL035071.2
4599.922627	-0.185624915	0.044171837	-4.202336363	2.64174204191079e-05	0.000908375	DOK6
59.09472213	0.406181883	0.096668874	4.20178561	2.64817868180123e-05	0.000909341	AC093158.1
285.7789646	-0.477518904	0.113667612	-4.201011129	2.65725527441861e-05	0.00091121	WIF1
512.0959709	-0.16523954	0.03935419	-4.198778877	2.6835821275206e-05	0.00091898	TNPO2
355.939912	-0.348030857	0.082909129	-4.197738669	2.69593473350546e-05	0.000920695	MVD
5387.620465	0.161436286	0.038457841	4.197746986	2.69583575172994e-05	0.000920695	SPECC1
408.3391667	-0.240634157	0.057342854	-4.196410559	2.71178480863698e-05	0.000924848	ATP13A3-DT
11160.77745	0.259357879	0.061833063	4.194485377	2.73491792782714e-05	0.000931098	ZNF385B
3456.758712	0.15378971	0.036666638	4.194268105	2.73754044170337e-05	0.000931098	ANKRD26
953.8906091	0.143484451	0.034215837	4.193509908	2.74671074395338e-05	0.000932921	MAD1L1
34.72684772	-0.663409868	0.158210492	-4.19321032	2.7503422604603e-05	0.000932921	AC010503.1
362.0832844	-0.20622	0.049190555	-4.192268177	2.76179244099903e-05	0.000935539	TTC9C
986.4695347	-0.140177566	0.033441022	-4.191784763	2.76768511349235e-05	0.000936269	SGPP1
1145.308816	0.164560611	0.039284194	4.188977701	2.80213930377698e-05	0.000946647	PRIM2
45.19119906	-0.395591657	0.094446592	-4.188522308	2.80776714284794e-05	0.000947272	AL357497.1
172.7563427	-0.350149989	0.083649954	-4.185895786	2.84043656430289e-05	0.000957006	SGK2
40.0444568	-0.575154824	0.13742293	-4.185290077	2.84802165417007e-05	0.000957104	GJC2
490.6751151	-0.548405571	0.131032529	-4.185262808	2.84836359849115e-05	0.000957104	NEFH
1604.46659	0.121023414	0.028920779	4.184652682	2.85602434044882e-05	0.000958393	ZNF800
89.63562598	-0.377834067	0.0902987	-4.184269174	2.86084968060033e-05	0.000958729	NECTIN2
73.04465516	0.34230053	0.081836442	4.182739663	2.88017138546263e-05	0.00096263	MAPT-IT1
536.3972446	-0.236025167	0.056428216	-4.182750826	2.88002992525486e-05	0.00096263	CDC37
2572.758578	0.221649011	0.052998074	4.18220881	2.886906402941e-05	0.000963596	SSX2IP
45.68439171	-0.471116885	0.112770273	-4.177669121	2.94511667589101e-05	0.000980415	ETNK2
149.7165264	-0.566312969	0.135550775	-4.177865951	2.94256984403172e-05	0.000980415	AIF1L
24.06276718	-0.611923657	0.146503487	-4.176853871	2.95568770680551e-05	0.000982629	AC008083.3
1116.463608	-0.673437095	0.161274112	-4.17572967	2.9703239443489e-05	0.000986187	CNP
53.41038401	1.158187818	0.277581121	4.172430071	3.01368107602588e-05	0.000999259	RERGL
174.0145956	-0.719230113	0.172427053	-4.171213859	3.02981342981042e-05	0.00100328	KLK6
4915.973565	0.154615213	0.037074484	4.170394232	3.04073157763927e-05	0.001005568	STOX2
117.3332294	0.347289615	0.083281552	4.170066563	3.04510686265732e-05	0.001005688	AC055811.1
10440.1537	0.157528918	0.037799452	4.167492116	3.07969160238883e-05	0.001015771	ARHGAP32
769.8632567	0.224320973	0.0538304	4.167180115	3.08390825260757e-05	0.001015826	GK
516.7042221	0.384172687	0.092199841	4.166739148	3.08987721671033e-05	0.001016456	ARHGAP29
343.5219341	0.301788324	0.072442509	4.165901051	3.10125202532956e-05	0.001016491	MAP3K20
141.8314792	-0.363570977	0.087274451	-4.165835165	3.10214793158799e-05	0.001016491	ASS1
53.72534659	-0.401527373	0.096382428	-4.165981083	3.10016410513786e-05	0.001016491	IL27RA
132.8753113	-0.517762372	0.124298958	-4.165460272	3.10725032487612e-05	0.001016833	NLRP1
46.77141791	-0.43413926	0.104290431	-4.162790925	3.14381204563385e-05	0.001024908	VANGL2
104.7839532	-0.659288655	0.158364159	-4.163117842	3.13931243416566e-05	0.001024908	AC109492.1
59.12238592	-0.456943964	0.109775365	-4.1625365	3.14731813389109e-05	0.001024908	TRPT1
17.04586209	-0.521541357	0.125305142	-4.162170417	3.15236943421096e-05	0.001024908	AC145285.3
183.4152746	-0.296242555	0.071171432	-4.16238011	3.14947508881851e-05	0.001024908	MAZ
14.6010875	-0.612288339	0.147121814	-4.161778066	3.15779173247549e-05	0.001025342	AP001160.1
3869.593066	0.151138685	0.036319786	4.161331975	3.16396749170412e-05	0.001026018	DYNC2H1
40.91864321	0.471384142	0.113366598	4.1580514	3.20973812162649e-05	0.001039516	AL354794.1
11.41510956	0.639816399	0.153943509	4.156176539	3.23617798732145e-05	0.001046726	AC007881.3
1170.474548	-0.165807214	0.039898756	-4.155698819	3.24294793707159e-05	0.001047564	DAP3
52.83275709	-0.478740419	0.115227755	-4.154731809	3.25669302014478e-05	0.00105065	AC005355.1
128.4512045	-0.292560261	0.070475676	-4.151223179	3.30703086680573e-05	0.001064051	CERS2
505.1252328	0.197333858	0.047539432	4.150951139	3.31096450433952e-05	0.001064051	LINC00534
199.4963244	-0.18800717	0.045288838	-4.151291551	3.3060429130512e-05	0.001064051	PIGH
1263.488721	0.120956767	0.0291577	4.14836444	3.34859035131356e-05	0.001074765	NUP214
100.0655353	-0.417728777	0.100808683	-4.143777751	3.41630848592055e-05	0.001095097	AC090921.1
114.6362331	0.252725483	0.060999132	4.143099668	3.42642943104257e-05	0.001096939	KRBA1
1392.426039	0.126221882	0.030469914	4.142508574	3.43527520823044e-05	0.001098368	FAM204A
851.2899405	0.171052307	0.041298366	4.141866225	3.44491262327656e-05	0.001100046	TAF1B
14.34692393	0.64636574	0.156098424	4.140757632	3.46160570840205e-05	0.001102568	AC002351.1
101.555608	-0.315353535	0.076157972	-4.140781658	3.461243119051e-05	0.001102568	RAB11B-AS1
171.4668902	-0.507027166	0.12246424	-4.140205886	3.46994244511414e-05	0.001103002	GPR37L1
2385.492884	0.155230565	0.037494535	4.140085142	3.47176939549406e-05	0.001103002	OGT
3262.209947	0.129282458	0.031229266	4.139785293	3.47631029862529e-05	0.001103046	SNX13
102.837231	-0.478122779	0.115531213	-4.138472779	3.49625343757859e-05	0.001107972	C1QL1
24.93354519	-1.175829886	0.284155016	-4.137987441	3.50365543822721e-05	0.001108916	HBA1
127.2345625	-0.241538885	0.058389157	-4.136707867	3.52324191665779e-05	0.001113709	RETSAT
510.0907451	-0.264014101	0.063853323	-4.134696345	3.55424270109558e-05	0.001122093	NBPF15
100.8050759	-0.77919376	0.18853573	-4.132870507	3.58260591695045e-05	0.001128206	CX3CR1
2208.681685	0.154345218	0.037344779	4.132979881	3.58090082347714e-05	0.001128206	OXCT1
31.66689752	-1.181510673	0.285964674	-4.131666527	3.60142640305617e-05	0.00113271	LINC00922
198.3202502	0.226729463	0.054884037	4.131063922	3.61088147657361e-05	0.00113426	ZNF772
538.0437512	0.212006959	0.051329246	4.130334568	3.62235681727489e-05	0.001136441	SRSF6
2383.816623	-0.550211356	0.133237277	-4.12956021	3.6345781277456e-05	0.00113885	NEFM
4833.188636	-0.218693859	0.052976634	-4.128119165	3.65742571470109e-05	0.001144578	KIF13A
18.34520934	0.457063249	0.11074716	4.127087762	3.67386212666631e-05	0.001148288	ZNF252P-AS1
19.04577103	-1.048252839	0.254137732	-4.124743029	3.71148907983469e-05	0.001157163	AC005482.1
2501.382869	0.114545236	0.02776884	4.124955762	3.70806022267134e-05	0.001157163	ATM
96.49574109	-0.286891831	0.069567893	-4.123911471	3.72492112003487e-05	0.001158469	PAQR7
26.13672757	0.468852192	0.113685972	4.124098896	3.72188963571461e-05	0.001158469	AC078789.1
563.3268884	-0.202847236	0.049204768	-4.122511769	3.74763457613122e-05	0.001164089	COMT
5270.22883	0.103454855	0.025096926	4.122212296	3.75251128231834e-05	0.001164161	SDCCAG8
106.1497554	0.593946255	0.144143763	4.120513025	3.78029694115166e-05	0.001171331	LOXHD1
8043.591479	0.132523724	0.03216971	4.119518753	3.79664525965255e-05	0.001174945	WDFY3
302.4398606	0.198454933	0.048181193	4.118929435	3.80636676530406e-05	0.001176501	FBXO30
128.6442419	-0.334083011	0.081120622	-4.118348708	3.81596967111008e-05	0.001178016	RCAN3
2403.636013	-0.152365828	0.037003785	-4.117574187	3.82881295715692e-05	0.001180527	GPR155
2878.261208	0.138617173	0.0336708	4.116836342	3.84108621826637e-05	0.001181509	XRCC5
226.6184605	-0.233491319	0.056716482	-4.116815957	3.84142583064234e-05	0.001181509	PLPPR2
528.8709027	-0.148600314	0.036131126	-4.112806001	3.9087884607284e-05	0.001197819	SETDB1
477.1003762	-0.445341407	0.108271923	-4.113175351	3.90253723675452e-05	0.001197819	NENF
481.8060739	0.124560254	0.030284714	4.112974425	3.90593671583062e-05	0.001197819	SENP1
1842.819022	0.13792922	0.033541591	4.112184804	3.91932362146056e-05	0.001199581	XPO7
38.68730924	0.408505336	0.099368815	4.111001397	3.9394681733865e-05	0.001204276	CTBP1-AS
3412.17567	0.111542635	0.027142623	4.109501026	3.9651495239942e-05	0.00121065	PPHLN1
73.32460057	0.325583177	0.079252155	4.108193365	3.98766184723667e-05	0.001216043	AC005746.2
2129.444376	0.119414755	0.02907179	4.107581765	3.99823257350871e-05	0.001217785	MAP3K4
2470.80189	0.088491052	0.021547921	4.10670942	4.01335594716167e-05	0.001220908	ARMH3
1029.784157	-0.146829403	0.035761134	-4.105837422	4.0285275437054e-05	0.001224038	LRP1
901.8074188	0.213492073	0.052005859	4.105154235	4.04045210432971e-05	0.001226174	DISP1
6989.507958	-0.727132512	0.177188643	-4.103719616	4.06560149181926e-05	0.001232315	PLP1
1520.727433	0.122229121	0.029788803	4.103190024	4.07492291972347e-05	0.001233648	ERI3
295.9334442	-0.293110846	0.071440928	-4.102842067	4.08105838825909e-05	0.001234016	NBL1
213.5621038	0.182852737	0.044575332	4.102105994	4.09406635654307e-05	0.001236457	MRPS14
86.69351563	-1.013014002	0.247010229	-4.101101426	4.11188268802978e-05	0.001239109	AC016576.1
30.81465136	-0.424983556	0.103641936	-4.100498033	4.12261941027301e-05	0.001239109	AC084125.2
683.8198593	-0.20700244	0.050480626	-4.100631398	4.12024403018995e-05	0.001239109	COQ4
249.9084773	0.308775868	0.075299651	4.100628151	4.12030184736216e-05	0.001239109	CCDC40
132.0592903	-0.2233944	0.054496839	-4.09921758	4.14549182831608e-05	0.001244492	AL022311.1
2329.220501	-0.341323661	0.083318951	-4.096590936	4.19278832268587e-05	0.001254936	FGFR2
460.4221381	-0.637880568	0.155712947	-4.096515933	4.19414633844731e-05	0.001254936	AC112481.2
74.85638151	-0.359001344	0.08763714	-4.09645209	4.19530262811141e-05	0.001254936	OCEL1
20.82125302	0.57196763	0.139716997	4.093758411	4.24436554524089e-05	0.001268099	AC026780.1
1233.480355	0.177660984	0.043416814	4.091985802	4.2769484429831e-05	0.001274795	MARCHF11
897.1108225	-0.134873747	0.032959235	-4.092138265	4.27413666580394e-05	0.001274795	UFL1
403.1690232	-0.156902302	0.038350952	-4.091223165	4.29103959742681e-05	0.001277476	KMT2D
575.2016224	0.760878544	0.186132544	4.087831851	4.35423563379041e-05	0.001294752	AC246817.1
1220.872083	-0.155138019	0.037960054	-4.086875633	4.37221337367308e-05	0.001298558	GPSM2
341.3704112	0.20115218	0.049258889	4.083571165	4.43488393562564e-05	0.001315612	DUSP22
288.3716253	-0.199200517	0.048798462	-4.082106461	4.46293432051045e-05	0.001322368	GATD1
18.82999887	-0.621527642	0.152347428	-4.079672702	4.50991540336242e-05	0.001334711	AC092068.2
8.203526787	1.023910561	0.251024689	4.078923733	4.52446757234932e-05	0.001337439	LINC01942
271.1603765	-0.457813776	0.112283234	-4.077311997	4.55593411032349e-05	0.001343158	INHBA-AS1
485.0396934	0.365282665	0.089589969	4.077271903	4.55671953132299e-05	0.001343158	IRAG2
145.7468565	0.184510646	0.045255252	4.077110163	4.55988918127092e-05	0.001343158	ZNF558
52.7790727	-0.482841885	0.11844934	-4.076357741	4.57466210994757e-05	0.00134435	DIRAS3
52.36725127	0.324046529	0.079493173	4.07640701	4.57369338497242e-05	0.00134435	AC004884.2
35.19934959	0.455475995	0.111768495	4.075173377	4.59800772666503e-05	0.001349628	AC004692.2
1386.414502	0.118602951	0.029127043	4.071918628	4.66274696378332e-05	0.001366193	DHX9
21.45999267	-0.574291613	0.141041593	-4.071789042	4.66534232917384e-05	0.001366193	AL121977.2
126.3849938	-0.205023405	0.050372686	-4.070130517	4.6986806585966e-05	0.00137435	AC007406.5
116.7106806	-0.444928279	0.109332717	-4.069488913	4.71163816872688e-05	0.001376534	NKX2-2
534.0274328	0.182333027	0.044832722	4.066963089	4.76297837244906e-05	0.001389914	L3HYPDH
527.6315421	-0.976750463	0.240303112	-4.064660062	4.81025188033093e-05	0.001398823	RNASE1
1675.217655	-0.23425267	0.057629859	-4.064779497	4.80778937752645e-05	0.001398823	CELF5
25.53750642	0.479135465	0.117878113	4.064668616	4.81007545981987e-05	0.001398823	Z98885.3
293.4412891	-0.691343065	0.170113594	-4.064008333	4.82371024810595e-05	0.001399995	ZIC1
1887.238849	0.199848063	0.049176129	4.063924201	4.82545019240335e-05	0.001399995	MAGI2-AS3
62.78683536	0.498608417	0.122701718	4.063581393	4.832546027879e-05	0.001400034	ARG1
10624.84024	0.186019642	0.045779553	4.063378337	4.83675376781075e-05	0.001400034	FLRT2
1647.534841	0.110148883	0.027112701	4.062630437	4.85228177422109e-05	0.001401292	TRRAP
36.64984538	-0.470361867	0.115773708	-4.062769317	4.84939476805166e-05	0.001401292	AC015849.4
16.36203985	0.478263819	0.117769377	4.061020209	4.88587415547786e-05	0.001409369	AC090181.2
1308.386972	0.125138455	0.030823873	4.059790117	4.91168459755152e-05	0.001415186	DIDO1
176.8525114	-0.246751181	0.060795358	-4.058717464	4.93429701313875e-05	0.001417447	AIRIM
916.7099421	0.11344619	0.027949024	4.05903943	4.92749935622315e-05	0.001417447	FBXO25
5993.01417	0.119380793	0.029414181	4.058613491	4.93649409695711e-05	0.001417447	ARHGEF12
793.0082805	0.182685429	0.045036816	4.056357575	4.98439330066396e-05	0.001429563	ZNF382
577.621566	0.171939165	0.042392429	4.055893155	4.99430872066503e-05	0.00143077	ZBTB37
159.7916465	-0.189921485	0.046837039	-4.054942147	5.01467124732637e-05	0.001434963	CES2
383.391826	0.146786297	0.036208914	4.053871802	5.03768306735032e-05	0.001439904	SLC7A6OS
7297.013618	0.099208497	0.02447426	4.053585058	5.04386487651355e-05	0.001440029	FRY
1608.743184	0.309075449	0.076254211	4.053224666	5.05164463211034e-05	0.00144061	VWC2L
2741.265516	0.281538249	0.069470614	4.052623575	5.0646456684229e-05	0.001442676	ZNF365
1321.236523	-0.25351734	0.062569141	-4.051795141	5.08261589728074e-05	0.001446151	GSN
22643.04	0.139944495	0.034543416	4.051263884	5.09417159890353e-05	0.001447796	KCNMA1
77.28759955	0.312910981	0.077354418	4.045159787	5.22874484437007e-05	0.001482149	INO80-AS1
730.4916566	-0.336028857	0.083067844	-4.045233877	5.22709141856253e-05	0.001482149	CLIP3
21.75094994	0.526433749	0.130144991	4.044978936	5.23278287753215e-05	0.001482149	LHFPL1
742.9100119	-0.255708444	0.063226606	-4.044317094	5.24758570429886e-05	0.00148299	AC006001.2
84.37355998	0.805571448	0.199173224	4.044577027	5.24176727857182e-05	0.00148299	ANXA1
1640.24933	-0.375230702	0.092794211	-4.043686564	5.26172507148636e-05	0.001485312	PTN
198.851914	-0.351425255	0.086926741	-4.042775012	5.282230121914e-05	0.001489423	TMEM151A
1822.899988	0.141903445	0.035104154	4.04235475	5.29170924690531e-05	0.001489638	SF3B1
31.81032789	-0.773013575	0.191246741	-4.041969934	5.3004030064206e-05	0.001489638	ZIC4
422.8147733	0.21664788	0.053599823	4.041951441	5.30082113094646e-05	0.001489638	JAKMIP2-AS1
27054.06792	0.216123445	0.053487085	4.040665996	5.32996231265816e-05	0.00149615	RYR2
577.4538764	-0.17482152	0.043278617	-4.039443268	5.35782249160337e-05	0.001502288	TOX4
29.48072976	0.74324578	0.184060263	4.038056719	5.38958234811433e-05	0.001509505	SMPX
14755.00708	0.145584234	0.036060188	4.03725662	5.4079902279608e-05	0.00151297	LINC00882
3607.17406	-0.124317407	0.030797135	-4.03665494	5.42187230367151e-05	0.001515162	RAB6A
33.32134566	-0.552884287	0.136996579	-4.035752518	5.44275647982861e-05	0.001519305	CAVIN1
487.3583461	1.366055519	0.338521827	4.035354331	5.45199565567969e-05	0.001520191	ADGRL4
475.0001343	-0.166711151	0.041323899	-4.034255121	5.4775779929141e-05	0.001525627	UBTD2
2455.347473	0.131491642	0.032598346	4.033690669	5.49075885606435e-05	0.001527601	DDX10
532.4113628	0.304802508	0.075571606	4.03329404	5.50003875326431e-05	0.001528486	AC012404.1
484.5371303	-0.197107899	0.048883994	-4.032156234	5.52674242082802e-05	0.001532509	ITGA3
54.25274807	-0.43586795	0.108091138	-4.032411508	5.52074061916497e-05	0.001532509	HAUS7
1397.400679	0.263357979	0.065322285	4.031671256	5.53816187534582e-05	0.001533979	MTHFD2L
970.4997707	0.148314081	0.036789935	4.031376577	5.54511139779285e-05	0.001534209	ERCC6
3977.34333	0.156784688	0.038894327	4.031042563	5.55299855931492e-05	0.001534697	SND1
27.24095894	-0.661982662	0.164318251	-4.028661797	5.60952482933936e-05	0.001543512	RHOC
17.50001619	0.480212839	0.119188307	4.029026423	5.60083236319825e-05	0.001543512	AC025449.2
401.1169044	-0.52497988	0.130309005	-4.028730622	5.60788309754495e-05	0.001543512	COX8A
153.3487629	-0.2379787	0.059066848	-4.028972393	5.60211959849159e-05	0.001543512	ATG4D
26.22451907	0.592265807	0.147079854	4.026831631	5.65334836783055e-05	0.001553865	AC005632.6
1186.763673	0.129429688	0.032151994	4.025557068	5.68405929609337e-05	0.001560595	OTUD4
728.1391025	-0.151416731	0.037626468	-4.024207873	5.7167406152393e-05	0.001567851	GRIPAP1
197.7990354	-0.179579943	0.044648431	-4.022088568	5.768435783296e-05	0.001580299	SELENON
122.219548	-0.45365058	0.112800265	-4.021715557	5.77758017235645e-05	0.001581076	ELOVL1
41.72411636	0.315501957	0.078488362	4.019729166	5.82650826428181e-05	0.001592727	EID3
1472.936789	0.136550983	0.033988386	4.017577774	5.87994315923831e-05	0.001605583	EPG5
29.07092106	-0.587689628	0.146308183	-4.016792604	5.89956007064741e-05	0.001609187	TRIB1
21.02124493	0.489583747	0.12189891	4.016309471	5.91166157841129e-05	0.001610735	ZNRF3-AS1
118.0899969	-0.22450119	0.055910165	-4.015391276	5.9347253065559e-05	0.001615263	TUT1
1049.580704	-0.257014122	0.06406046	-4.012055542	6.01923331357802e-05	0.001636487	NBPF12
973.999997	0.694923422	0.173237588	4.011389383	6.0362458123393e-05	0.001639334	LINC02296
60.99431611	-0.42019512	0.104779443	-4.010282052	6.06462585241689e-05	0.001645259	FKBP2
477.5050912	0.120634571	0.030084917	4.009802363	6.0769590740031e-05	0.001646823	ZNF510
2346.957443	0.128464621	0.032041525	4.009316636	6.08947174717044e-05	0.001648432	CHIC1
107.7294491	0.315983195	0.078822449	4.008796998	6.10288499868296e-05	0.001650281	AL358334.4
93.57525525	-0.524090502	0.130745337	-4.008483313	6.11099560535097e-05	0.001650693	AL158058.2
423.9571847	-0.322306171	0.080433076	-4.007134724	6.14598088464522e-05	0.001655902	RHOB
7.38347325	-0.749470361	0.187041363	-4.006976576	6.15009598413477e-05	0.001655902	AC009054.2
104.8960023	-0.343933118	0.085828326	-4.007221541	6.1437229576501e-05	0.001655902	AC145207.1
1216.41411	0.236192998	0.058958332	4.006100414	6.17294150109716e-05	0.00166027	ILDR2
1544.515256	0.216105844	0.053958747	4.005019666	6.20123218469759e-05	0.001665697	ANTXR1
674.9560252	-0.222977695	0.0556773	-4.004822356	6.20641038327916e-05	0.001665697	SLC27A1
202.3401234	0.214527633	0.053598222	4.002513988	6.26729611679189e-05	0.001680239	FAM200C
1304.699162	0.121070297	0.03025127	4.002155817	6.27679380012084e-05	0.001680987	ZNF875
124.2015324	-0.548604586	0.137096747	-4.001587188	6.29190020330872e-05	0.001683234	ADAMTS4
111.4060509	-0.371339335	0.092826362	-4.000365065	6.32448415705821e-05	0.001690148	MEA1
422.5339881	-0.494433991	0.123610109	-3.999947851	6.33564432643822e-05	0.001691327	BEX5
1603.576273	0.133654409	0.033419547	3.999288471	6.3533203051991e-05	0.0016935	DNAJC13
378.5773598	-0.307387235	0.076863328	-3.999140344	6.35729756180706e-05	0.0016935	CAPNS1
7410.509664	-0.212402905	0.053119316	-3.998600146	6.37182202002835e-05	0.001695568	SOX2-OT
557.1241793	0.220315289	0.055102166	3.998305428	6.37975939494306e-05	0.001695879	LZTFL1
4437.146269	0.14146042	0.035383403	3.997931446	6.38984502528035e-05	0.001696761	UBE2D3
124.9418578	-0.205030165	0.051298894	-3.996775516	6.42111390177782e-05	0.00170326	AF131215.6
240.0827943	-0.231025153	0.057814894	-3.995945253	6.44366251309577e-05	0.001707434	DUSP8
289.027545	0.318267473	0.079655949	3.995526704	6.45505800651734e-05	0.001708648	CEP152
6910.597626	0.244853283	0.061303079	3.994143302	6.49285872249991e-05	0.001716841	NCALD
2018.814425	-0.520171106	0.130252534	-3.993558418	6.50890329029978e-05	0.00171927	COL4A5
426.5416781	0.233114317	0.058397002	3.991888454	6.55492061153638e-05	0.001728355	AC099788.1
17.90225505	-0.987438602	0.247366132	-3.991810007	6.55708983197628e-05	0.001728355	LINC01549
188.4927636	0.273012843	0.068425023	3.989956153	6.60855107824211e-05	0.00174009	AC019130.1
63.12206932	-0.535895784	0.134326933	-3.989488723	6.62158669468786e-05	0.001740295	KLF10
97.32437699	-0.415699031	0.104200097	-3.989430358	6.62321607953901e-05	0.001740295	ASCL1
214.0952864	-0.229910451	0.057645409	-3.988356678	6.65325791615751e-05	0.001742284	SCAMP3
130.8800513	-0.343501099	0.086115127	-3.988858996	6.63918692246961e-05	0.001742284	AC139491.4
1175.997566	0.116426005	0.029190096	3.988544739	6.64798663918441e-05	0.001742284	R3HCC1L
10.51795851	-0.614652454	0.154119049	-3.988166656	6.6585882037368e-05	0.001742284	AC022558.1
2760.022001	0.13144556	0.032969479	3.986886245	6.69461031659649e-05	0.001749883	SERGEF
2200.28672	0.152539977	0.038282257	3.984612929	6.7590208272752e-05	0.001763341	ZNF706
428.8708816	0.516569462	0.129644934	3.984494008	6.7624063312908e-05	0.001763341	AC103855.2
560.8886855	0.181958558	0.045668595	3.984325763	6.76719877823565e-05	0.001763341	RPGR
555.6204137	0.215810127	0.054182245	3.98304147	6.80388772219025e-05	0.00177106	TDP1
572.1040986	-0.232010534	0.058267912	-3.981789036	6.83984776368621e-05	0.001775883	KCNH3
12.47081522	1.369963802	0.34406883	3.981656233	6.84367135992003e-05	0.001775883	LINC02277
2247.762232	0.109595069	0.027523397	3.981887449	6.83701563972445e-05	0.001775883	TRAPPC8
215.6825072	0.169216707	0.042513797	3.980277412	6.88348921084749e-05	0.001782525	ZNF317
619.0170986	-0.168560288	0.042346885	-3.98046489	6.87806234952023e-05	0.001782525	PRPF6
26.56083534	-0.465983355	0.117106651	-3.979136567	6.9166003677106e-05	0.001789251	AC233723.1
30.53232045	-1.060621724	0.266639607	-3.977735105	6.95748178983728e-05	0.001797971	LINC00558
134.6514341	-0.280184268	0.070447203	-3.977223468	6.97246340038831e-05	0.00179821	AL109811.2
34.25397893	-0.429897743	0.108090182	-3.977213608	6.97275241288385e-05	0.00179821	TEDC1
19.9520799	0.446470942	0.11227956	3.976422259	6.99598550705263e-05	0.001802347	AL158163.1
29.38324328	-0.536018582	0.134816952	-3.975898992	7.01138823556651e-05	0.001804461	DLX6
2033.808191	0.118541758	0.029818208	3.975482242	7.0236784968556e-05	0.001805227	UBQLN1
18.82861103	-0.479518602	0.120624208	-3.975309851	7.02876839993017e-05	0.001805227	SLC10A3
540.16816	0.159881527	0.040230971	3.97409071	7.06486360207442e-05	0.001811558	UNC50
168.6507266	0.643662766	0.161968924	3.973989278	7.06787459611848e-05	0.001811558	ATP10A
1262.697993	0.121127587	0.030481971	3.973745282	7.07512256051752e-05	0.001811564	CNOT1
134.8344247	0.247898779	0.062399219	3.972786592	7.10366882767339e-05	0.001817017	TRIM65
28.64792288	-0.492232796	0.123934553	-3.971715592	7.13568811254033e-05	0.001823347	MDK
4649.78723	0.136332283	0.034338844	3.970205951	7.18105320054105e-05	0.00183307	ATP9B
24.12188546	-1.9194814	0.483515947	-3.969840935	7.1920629125951e-05	0.001834013	HBB
2525.534047	0.185118589	0.046635229	3.969501018	7.2023299277693e-05	0.001834764	ATOSA
208.5479971	-0.233589634	0.058849725	-3.969256188	7.20973347276954e-05	0.001834786	AP5Z1
518.0470901	-0.242826434	0.061184523	-3.968755858	7.22488562084187e-05	0.001836777	TMC7
750.8465711	0.239843736	0.060448561	3.967732781	7.2559626073317e-05	0.001839905	PTPRG-AS1
409.6828557	0.210169339	0.052971054	3.967626138	7.25920928072175e-05	0.001839905	AC009554.1
490.7081222	-0.199746234	0.050341787	-3.967801842	7.25386085682024e-05	0.001839905	PRKACA
490.0967191	0.155848353	0.039288275	3.966790425	7.28469947482944e-05	0.001844501	CLPB
747.2105288	-0.177984513	0.044886182	-3.965240622	7.33219442708837e-05	0.001854653	PAAF1
2268.065672	0.104476006	0.026358758	3.963616397	7.38228437042822e-05	0.001854858	CNOT6L
5009.952164	-0.146791039	0.037038595	-3.963191372	7.39544516182509e-05	0.001854858	SCD5
952.0372159	0.119254205	0.030091466	3.963057361	7.39959936849702e-05	0.001854858	WASHC5
1907.515443	0.152208118	0.038406611	3.963070775	7.39918343806608e-05	0.001854858	EXT2
1236.221143	-0.314856647	0.079440375	-3.963433567	7.38794292546078e-05	0.001854858	GPRC5B
580.443224	-0.21026566	0.053053373	-3.963285435	7.39253060651363e-05	0.001854858	ATXN2L
44.17521692	-0.427684595	0.107872284	-3.964731049	7.3478745861133e-05	0.001854858	MPRIP-AS1
221.688926	0.622483376	0.157017116	3.964430068	7.35715102590791e-05	0.001854858	AC018697.1
234.7516409	0.211755069	0.053431416	3.963119139	7.3976840392914e-05	0.001854858	AC092279.1
364.6831778	0.147722465	0.037301542	3.960224055	7.4879474731922e-05	0.001873257	DCLRE1C
218.6939787	-0.367600023	0.092820215	-3.960344455	7.48417293004314e-05	0.001873257	CPT1A
97.26846519	-0.662221231	0.167329919	-3.957578158	7.5713517356882e-05	0.001892234	LINC00683
905.108844	0.153765064	0.038857242	3.957179098	7.58400692625323e-05	0.001893509	ERMP1
336.8432361	-0.183840552	0.046492403	-3.95420627	7.67891427224387e-05	0.001913393	SLC16A1
47.54606489	-0.378117277	0.095621091	-3.954329246	7.67496608494271e-05	0.001913393	AL121929.2
72.90025488	-0.322654881	0.081666922	-3.950863739	7.78696518241068e-05	0.00193839	USP51
6192.298672	0.08864383	0.022438159	3.950583899	7.79607623890027e-05	0.001938733	GSK3B
873.2785362	0.203963952	0.051637808	3.949895659	7.81852688541299e-05	0.001942389	FANCC
22.7782181	0.7806936	0.197707877	3.948722786	7.85692734064112e-05	0.001949996	LINC01257
848.1296578	0.147287347	0.037304079	3.948290705	7.87111879724756e-05	0.001951586	BMS1
1879.775678	0.134423908	0.034064831	3.946119943	7.94278365521614e-05	0.001967409	SLC25A26
5819.724798	0.260046438	0.065911397	3.945394121	7.96688299136196e-05	0.00197143	LINC01122
25.92127761	-0.486862738	0.123463479	-3.94337451	8.03430405985231e-05	0.001986153	AC022034.1
269.0094277	0.202441267	0.051346433	3.942654913	8.05845657379334e-05	0.001990161	ZNF780A
68.86858691	0.323481986	0.082080653	3.941025994	8.1133832482547e-05	0.002001754	AC069547.2
112.7905086	-0.256629241	0.065134384	-3.939996456	8.14828129386655e-05	0.002008387	ATOSB
156.6588269	0.261519866	0.066387092	3.939317968	8.17135737070234e-05	0.002012096	AC097716.1
303.956151	-0.190227068	0.048295587	-3.9388085	8.18872549737194e-05	0.002014394	PRR12
14024.72251	0.199542184	0.050671731	3.937938992	8.2184482462654e-05	0.002019724	SPOCK1
44.1970756	0.343082047	0.087140984	3.937091717	8.24750907834997e-05	0.002024881	AC016644.1
122.3807553	0.263174808	0.066858321	3.936305994	8.27454548469948e-05	0.002029531	AP000866.1
14.27734437	-0.743271497	0.188836344	-3.936061688	8.28296898914341e-05	0.002029611	MYB
358.2547707	-0.861165112	0.218815789	-3.935571183	8.29990581148994e-05	0.002031323	TXNIP
34.49696088	0.401682002	0.102069169	3.935390135	8.30616553175487e-05	0.002031323	AC096642.2
35.622227	0.4547619	0.115629743	3.932914551	8.39220764791518e-05	0.002041254	CSMD2-AS1
2340.028118	0.152267034	0.038719339	3.932583559	8.40377533965602e-05	0.002041254	STX18-AS1
1944.796224	0.167746168	0.042649904	3.933096006	8.38587245012527e-05	0.002041254	PREP
215.736899	-0.299161662	0.076052615	-3.93361443	8.36779743126543e-05	0.002041254	CACNB3
6173.857547	0.118304497	0.030079697	3.93303486	8.38800674704945e-05	0.002041254	VPS13C
20.85013264	-0.477327245	0.121376375	-3.932620704	8.40247641825571e-05	0.002041254	MEX3D
5.966876745	-1.055788848	0.268471331	-3.932594383	8.40339679998189e-05	0.002041254	AC011445.2
888.8325101	0.213522658	0.054304314	3.931964892	8.42543723731263e-05	0.0020419	KBTBD12
3857.795684	0.170242026	0.043298178	3.931851957	8.42939724054761e-05	0.0020419	UMAD1
815.4532571	-0.169298739	0.04305873	-3.931809884	8.43087295433678e-05	0.0020419	ZNF10
68.15713305	-0.446025849	0.11346735	-3.930873957	8.46376371706976e-05	0.002047888	SOHLH1
370.0280723	0.194157972	0.049417957	3.928895122	8.53370448664259e-05	0.002062819	MDM1
690.3117839	0.106617898	0.027142234	3.928117979	8.56132118627639e-05	0.002065655	MATCAP2
458.1251287	-0.219806294	0.055957391	-3.928101215	8.56191784536046e-05	0.002065655	VSIG10
84.38955161	-0.650607065	0.165661285	-3.927333206	8.58929476947808e-05	0.002069415	ARC
631.3265444	0.132402437	0.033714198	3.927201155	8.5940102292993e-05	0.002069415	POLR1D
89.30056232	-0.291621274	0.074267845	-3.926615543	8.61495171901322e-05	0.002072466	UBALD2
992.6643701	0.138892405	0.035389327	3.924697541	8.68387753113526e-05	0.002087045	STX17
497.1167913	0.171511887	0.043719092	3.923043165	8.74374783686999e-05	0.002097412	CREG1
455.1950784	-0.564326469	0.143848432	-3.923063051	8.74302584169406e-05	0.002097412	SEMA3B
1628.717806	-0.190777255	0.048686062	-3.918518891	8.90947477201218e-05	0.002133083	SNTB2
2057.089994	0.106543821	0.027189045	3.918630528	8.90534998678552e-05	0.002133083	THOC2
5.735414056	1.004216913	0.256348264	3.917393062	8.95117325623148e-05	0.002141022	TGM2
24245.58944	0.134363667	0.034301305	3.917159093	8.95986213551717e-05	0.002141057	MAPK10
73.87684243	-0.49865646	0.127357091	-3.915419675	9.0247087923034e-05	0.002152523	TNFRSF14
1539.932456	-0.209036749	0.053390717	-3.915226454	9.03193946836756e-05	0.002152523	ZER1
53.61734589	0.402727912	0.102869165	3.914952663	9.04219461768166e-05	0.002152523	AC048380.1
220.2241118	0.352327979	0.089991352	3.915131514	9.0354943052345e-05	0.002152523	Z99774.1
6546.503607	0.108378453	0.02768906	3.914125341	9.07324980463842e-05	0.002155821	JAKMIP2
167.90885	-0.230285044	0.058831855	-3.91429171	9.06699675162795e-05	0.002155821	UNG
1249.254578	-0.127247978	0.032513044	-3.913751615	9.08731136722694e-05	0.002157118	SAMD8
6.000984569	0.831234298	0.212413049	3.913292056	9.10463064659578e-05	0.002157143	PRDM7
752.8739498	-0.328185773	0.083862048	-3.913400398	9.10054479207097e-05	0.002157143	AC011474.1
8.068291666	0.677823457	0.173237057	3.912693203	9.12724620784719e-05	0.00216046	AC129915.3
30.53381317	0.356604504	0.091153266	3.912141822	9.14811595109004e-05	0.002163357	AC008781.1
4175.676656	-0.135109366	0.034538303	-3.911870471	9.15840311589078e-05	0.002163748	FNBP1
66.4620981	-0.276616496	0.070753005	-3.909607723	9.24461233598264e-05	0.002182059	AC133550.3
699.6164623	-0.135116676	0.034569456	-3.908556571	9.28492070982414e-05	0.002189512	SLC33A1
61.95722923	0.534463125	0.136763579	3.907934622	9.30884862391798e-05	0.002193091	AC113167.1
345.3479934	-0.205908849	0.052694144	-3.907623017	9.32085872781987e-05	0.002193859	CDO1
92.80239927	0.251030011	0.064255764	3.906731379	9.35530573834232e-05	0.002199901	STKLD1
8283.353403	0.131014518	0.033548549	3.905221565	9.41390931947924e-05	0.002211607	MLLT3
32781.29314	-0.19820827	0.050788088	-3.902652746	9.51441576554578e-05	0.002233126	MEG3
6872.081817	0.136350151	0.034967114	3.899382511	9.6438318783424e-05	0.002261384	KIF5C
3778.184643	0.106339001	0.027273445	3.898994152	9.65931073530975e-05	0.002262897	ZNF644
171.282933	-0.650900872	0.166976309	-3.898163015	9.69251624364488e-05	0.002268556	NKX6-2
289.5803757	0.177325648	0.045499926	3.897273354	9.72817934710873e-05	0.002274779	TICAM2
99.51627382	-0.315908257	0.081070409	-3.896714714	9.7506363702067e-05	0.002277905	LINC02024
334.8536438	-0.228696376	0.058697949	-3.896156173	9.77313833260266e-05	0.002281036	ERP29
249.5751421	0.855662207	0.219656332	3.895458879	9.80129905590585e-05	0.002285481	AP003066.1
196.9018037	-0.251358073	0.064547345	-3.89416598	9.85371652961744e-05	0.002291885	RNF167
327.1110674	0.162765163	0.041797835	3.894105083	9.8561919403807e-05	0.002291885	PPP1R3F
198.896146	-0.225328238	0.057857937	-3.894508679	9.83979688354186e-05	0.002291885	STEEP1
1156.689647	0.112492437	0.028901911	3.892214471	9.9333372420363e-05	0.002305546	AGK
6.05995392	-1.116529486	0.286846697	-3.892425812	9.92468538526453e-05	0.002305546	AC022535.3
695.3985887	0.158014921	0.040619077	3.890165275	0.000100176	0.002322952	VAMP4
60.19524818	-0.332382863	0.085456291	-3.889507224	0.000100448	0.002327107	ZNF768
313.5451124	-0.292380861	0.075203036	-3.88788641	0.000101121	0.002334068	COL16A1
29.66358444	-0.606417556	0.155972571	-3.887975645	0.000101084	0.002334068	RARRES2
45.63698314	0.850511451	0.218736963	3.888284087	0.000100955	0.002334068	VWA2
207.4854571	-0.337547236	0.086812269	-3.888243449	0.000100972	0.002334068	MYO15B
4.816754479	0.979544708	0.251982571	3.887351036	0.000101344	0.002337069	PLA2G4D
820.8563488	0.185691714	0.047779733	3.886411741	0.000101737	0.002343969	ZNF33B
8802.992713	-0.200044606	0.051482732	-3.885664105	0.000102051	0.002349036	KCNMB2
7.980634922	-0.836334226	0.215255888	-3.885302436	0.000102203	0.002350378	AL365205.4
21.19820865	-0.48003303	0.123630279	-3.882811178	0.000103256	0.002372422	AC018761.2
258.9566485	0.190573125	0.049091183	3.88202347	0.000103591	0.002377942	ZFP62
300.4294964	0.175446083	0.045203689	3.881233709	0.000103928	0.002383496	AL049646.1
1183.960267	0.115785327	0.029834547	3.880914578	0.000104064	0.002384444	NFYC
43.87345532	-0.422990653	0.109000041	-3.880646744	0.000104179	0.002384892	KLF16
3842.293619	-0.388282526	0.100070154	-3.880103203	0.000104412	0.002388047	PTPRZ1
402.8853876	0.310827101	0.080114581	3.879781885	0.00010455	0.002389024	TNS1
3170.02843	0.180989271	0.04665245	3.879523379	0.000104661	0.002389386	GABRA2
1872.095057	0.117042493	0.030174784	3.878817858	0.000104965	0.002394145	ICE1
648.7764667	-0.127230759	0.032813765	-3.877359401	0.000105596	0.002401981	PLEKHM2
1854.797515	0.144014216	0.03714124	3.877474632	0.000105546	0.002401981	AGPS
181.9695613	0.271620768	0.070050695	3.877488564	0.00010554	0.002401981	AC073571.1
170.8472329	-0.184043534	0.047484074	-3.875900246	0.000106231	0.002414232	POLR3GL
43.85473509	0.283835201	0.073243588	3.875222534	0.000106527	0.002418768	TAS2R30
159.2025248	-0.777515655	0.200698847	-3.874041457	0.000107045	0.002428327	AC025839.1
388.8104892	0.277759758	0.071713493	3.87318687	0.000107421	0.002434658	KY
475.3654112	-0.193721773	0.050021911	-3.872738359	0.000107619	0.002436941	LINC00407
1861.181943	0.172332373	0.044504922	3.872209302	0.000107853	0.002440034	NAA16
64.09419703	-0.38192357	0.098639826	-3.871900272	0.00010799	0.002440928	FBXL6
83.04115347	-0.34139894	0.088209836	-3.870304686	0.000108699	0.002454746	CSKMT
11451.32868	0.160699879	0.041525291	3.869927809	0.000108868	0.002456331	CDK14
226.1626856	-0.538013644	0.139047381	-3.869282841	0.000109156	0.002460623	HGF
33.67095436	0.453848193	0.117305446	3.868943931	0.000109308	0.002461831	AC008992.1
30.33447841	-0.642343951	0.166045437	-3.868483005	0.000109515	0.002464274	CA14
2121.411088	0.112870394	0.029180066	3.868065125	0.000109702	0.002466286	ATG2B
96.79706577	-0.282377583	0.073008241	-3.867749449	0.000109844	0.002467268	LMF2
975.4588146	-0.137881172	0.035655112	-3.867080077	0.000110146	0.002471832	GARRE1
2032.833552	0.145143053	0.037548666	3.865464944	0.000110878	0.002486023	KLHL3
61.92815762	1.28835037	0.333356189	3.864786114	0.000111187	0.00248856	AC023503.1
1732.52153	0.191277496	0.049492471	3.864779676	0.00011119	0.00248856	AFG1L
8702.505994	0.155720392	0.040353993	3.858859617	0.000113917	0.002547338	SETBP1
11.94629173	-0.727463029	0.18853688	-3.858465412	0.000114101	0.002548898	RTP5
95.9158957	-0.26979298	0.06992976	-3.858056695	0.000114292	0.002548898	GPANK1
7.331624681	-0.723077278	0.187416435	-3.858131648	0.000114257	0.002548898	AP000769.6
1219.650754	0.139040263	0.036047869	3.857100808	0.00011474	0.002556608	EIF4E3
453.0190962	0.142904476	0.037051823	3.856881044	0.000114843	0.002556634	RBM19
2654.283864	-0.190417849	0.049390468	-3.855356253	0.000115561	0.002565787	SEC62
50.300226	0.392956223	0.101914339	3.855750122	0.000115375	0.002565787	GAS6-AS1
3146.59141	-0.138506505	0.035924287	-3.85551164	0.000115488	0.002565787	SECISBP2L
704.3172903	0.210466186	0.054625946	3.852861175	0.000116746	0.002589789	CCT8
3118.779588	0.106539665	0.027655171	3.852431958	0.00011695	0.00259204	RAB28
699.689351	-0.279083219	0.072464322	-3.851318969	0.000117483	0.002601551	CA11
8.408505513	-0.755698396	0.196230851	-3.851068227	0.000117604	0.002601918	AC103769.1
4308.363596	-0.278363022	0.072341717	-3.847890711	0.000119139	0.002632573	MAML2
397.6350911	-0.219571806	0.057064735	-3.847766997	0.000119199	0.002632573	RRBP1
62.29541723	0.318531216	0.082791808	3.847376012	0.00011939	0.002634455	AC007218.2
179.4114011	0.265374038	0.068986399	3.846758815	0.000119691	0.002636684	AC092338.3
143.187694	-0.320614898	0.083347224	-3.846737571	0.000119701	0.002636684	DOHH
40.51673244	-0.350461605	0.091163638	-3.844313485	0.00012089	0.002660544	AC004034.1
206.1334518	-0.255532738	0.066476578	-3.843951442	0.000121069	0.002662137	RAB3D
8.475167193	0.847520682	0.220518354	3.843311297	0.000121385	0.002666754	AC010754.1
1975.599642	-0.278093547	0.072368143	-3.842761973	0.000121657	0.002670392	PLPPR1
85.41679989	-0.279220413	0.072707246	-3.840338161	0.000122865	0.002694537	AC009118.3
15.5023227	0.489304994	0.127481502	3.838243092	0.000123918	0.002715251	AL031432.3
33.22358039	0.422701234	0.110169037	3.836842403	0.000124626	0.002726012	AC022613.2
99.03138032	-0.340218112	0.088666739	-3.837043232	0.000124525	0.002726012	AC006213.2
75.55920316	-0.451981255	0.117850913	-3.835195198	0.000125465	0.002741954	EFNA1
966.5607306	0.121987946	0.031810851	3.834790371	0.000125671	0.002744082	NPAT
11191.46134	0.14320639	0.037348254	3.834353005	0.000125895	0.002746576	RAPGEF2
1291.540351	0.210819963	0.054988707	3.833877464	0.000126139	0.002749501	PCNT
445.7536771	0.239809516	0.06255962	3.833295606	0.000126438	0.002753621	AC107068.2
105.9564497	-0.301633613	0.078692928	-3.833046005	0.000126566	0.002754025	AL109628.2
269.431981	-0.23473561	0.061279125	-3.830596604	0.000127833	0.002779174	RGPD5
131.012335	-0.305575712	0.079782327	-3.830117802	0.000128082	0.002782175	SOX12
699.4506368	0.114789705	0.029976253	3.829354641	0.00012848	0.0027884	ZKSCAN7-AS1
71.74373414	0.239904319	0.062707118	3.825790886	0.000130353	0.002826606	MIR4453HG
194.1095607	0.413271151	0.108097183	3.823144501	0.000131761	0.002854659	NEURL1B
152.5689098	-0.385661055	0.10088423	-3.822808147	0.00013194	0.002856089	UBE2M
2436.471987	0.162434138	0.042497813	3.822176393	0.000132279	0.002860947	LRCH1
1842.376739	-0.200292293	0.05242883	-3.820270114	0.000133306	0.002880665	CLIP2
827.8130172	-0.3359171	0.08793918	-3.81987985	0.000133517	0.002882742	CNTNAP3
153.0307488	-0.358866142	0.093959804	-3.819358133	0.000133799	0.002886359	PFDN6
4045.927413	0.120443925	0.031546536	3.817976247	0.000134551	0.002900075	C1orf21
66.4031287	-0.409182112	0.107233678	-3.815798543	0.000135743	0.002923261	KCNV2
1055.202863	0.231619045	0.060728201	3.814027767	0.00013672	0.002941771	AC010210.1
1003.775557	0.141641738	0.037140315	3.81369245	0.000136906	0.00294324	ANGEL2
252.6765183	-0.286673712	0.075195117	-3.812397994	0.000137625	0.002954102	ADAMTSL4-AS1
26.98297724	0.63315227	0.166080725	3.812316401	0.00013767	0.002954102	PTGS1
48.30462665	-0.42398646	0.111219845	-3.812147537	0.000137765	0.002954102	RELB
343.5559988	0.480531506	0.12608299	3.811231845	0.000138276	0.002961586	USH2A
38.69242956	-0.564634884	0.148155367	-3.811099751	0.00013835	0.002961586	TNFAIP6
83.1491379	-0.341801173	0.089708232	-3.810142778	0.000138887	0.002970537	TRAF4
2258.630562	0.148872412	0.039074866	3.809927669	0.000139007	0.002970588	AHCTF1
435.8151212	-0.132202465	0.034704965	-3.809324302	0.000139347	0.00297531	TBC1D20
297.9733501	-0.148535221	0.039019403	-3.806701511	0.000140833	0.003004468	HAUS2
30.1740094	0.379582276	0.099734757	3.805917691	0.000141279	0.003011437	MAGI1-IT1
365.2593048	-0.253623607	0.066662243	-3.804606576	0.00014203	0.00302486	CTSD
124.5372229	-0.408354505	0.107342124	-3.804233507	0.000142244	0.00302685	MEG9
101.9537876	-0.503143245	0.13227305	-3.803822806	0.00014248	0.003029304	FFAR4
22.3112237	-0.680428657	0.17909155	-3.799334238	0.000145085	0.003075616	TAGLN2
312.6122135	-0.208834032	0.054961908	-3.799613966	0.000144922	0.003075616	OBSL1
1778.627464	0.207199928	0.054532319	3.799580374	0.000144941	0.003075616	MTURN
5109.894699	0.103205898	0.027164986	3.799225181	0.000145149	0.003075616	MAPK8
1714.354546	-0.155713916	0.041009737	-3.796998634	0.000146459	0.003100741	SCAMP5
1699.058914	0.151076457	0.039802673	3.795635935	0.000147265	0.003115193	CTNNB1
1505.630403	0.142533652	0.037566832	3.794135493	0.000148159	0.00312998	ZNF33A
502.708415	-0.592734437	0.156227671	-3.794042574	0.000148214	0.00312998	CARNS1
2602.236655	0.241501018	0.063665986	3.793250289	0.000148688	0.003136036	LIN7A
363.5624119	-0.173746688	0.045805443	-3.793145058	0.000148751	0.003136036	ZNF276
2272.047825	0.119960144	0.031632802	3.792270589	0.000149276	0.003144458	U2SURP
231.5719763	-0.287585448	0.075842223	-3.791891052	0.000149505	0.003146624	KCNN1
671.4260553	-0.225696574	0.059538686	-3.790755069	0.00015019	0.0031584	ZBTB46
5.062280659	0.806581019	0.212787704	3.790543356	0.000150318	0.003158444	AL033519.5
27.42743502	0.647207604	0.170788245	3.789532486	0.000150931	0.003168668	TYRP1
433.2393818	0.19574657	0.051671277	3.78830525	0.000151678	0.003176972	LEMD2
593.0622183	0.121016994	0.03194376	3.78843922	0.000151597	0.003176972	ALKBH8
575.2365573	-0.462413223	0.122064848	-3.788258717	0.000151707	0.003176972	ALDOC
1518.080758	0.136941484	0.036156723	3.787441775	0.000152206	0.003184772	SPOP
737.0394354	-0.254896484	0.067312675	-3.786753167	0.000152629	0.003190943	SNU13
288.9228231	0.213111083	0.056283176	3.786408273	0.00015284	0.003191839	MTRF1
222.1613673	-0.258949314	0.068391684	-3.786269036	0.000152926	0.003191839	AC130324.2
2199.629497	-0.354519419	0.093647085	-3.785696255	0.000153279	0.003193882	SLIT1
157.9063596	1.178246737	0.311224599	3.785840643	0.00015319	0.003193882	AC113137.1
133.6206565	0.197333641	0.052137004	3.784905672	0.000153767	0.003201391	ZNF543
1252.857061	0.113195787	0.029916966	3.783665273	0.000154536	0.003212273	RNF146
2606.739249	-0.606110829	0.160192149	-3.783648772	0.000154546	0.003212273	LINC02822
2556.557456	0.246075291	0.065083761	3.780901511	0.000156261	0.003237608	TBC1D1
1519.036808	0.109373731	0.028928746	3.780797474	0.000156327	0.003237608	CYB5R4
495.5674818	-0.280488083	0.0741775	-3.781309453	0.000156006	0.003237608	LZTS1
4656.088573	0.111097279	0.02938524	3.780717115	0.000156377	0.003237608	UVRAG
496.3528596	-0.172804019	0.045707318	-3.780664155	0.000156411	0.003237608	POLR2A
160.9349351	0.245910717	0.065050791	3.780287896	0.000156647	0.003239829	AL513327.1
7.034547296	-0.837542326	0.221589411	-3.779703741	0.000157015	0.003244762	AC133919.1
11762.27061	0.105395095	0.02789143	3.778762665	0.00015761	0.003254365	RASAL2
150.4756324	0.232133734	0.061438739	3.778295876	0.000157905	0.003257786	FAM24B
74.62443136	0.29856298	0.079050911	3.776844264	0.000158828	0.003274129	ASPM
776.5406194	-0.538994482	0.142726125	-3.776424837	0.000159096	0.00327695	S100B
1694.547141	0.187304463	0.049601545	3.776182064	0.000159251	0.003277451	CDIN1
365.466526	-0.248912426	0.065965302	-3.773384141	0.000161048	0.003311723	BCAP31
83.32699212	0.257796939	0.068333766	3.772614263	0.000161546	0.003316521	PIGV
448.8856139	0.184716625	0.048960388	3.772776983	0.000161441	0.003316521	TMEM8B
996.5626248	0.532650592	0.141251712	3.770931931	0.000162639	0.00333623	AL589693.1
273.0927676	-0.136318112	0.036166556	-3.769175865	0.000163787	0.003348826	TXLNA
901.0957543	0.131213776	0.034807738	3.769672595	0.000163462	0.003348826	CCDC149
14.57376421	0.480340105	0.127430968	3.769414248	0.000163631	0.003348826	SPATA31G1
224.6657693	-0.174814941	0.046378911	-3.769276525	0.000163721	0.003348826	RAB35
860.8317721	0.127240322	0.033766451	3.768246793	0.000164398	0.003358572	GTF3C1
676.9772753	0.152685144	0.040529607	3.76724953	0.000165056	0.003369266	AP1AR
6.849080839	-1.030421116	0.273576358	-3.766484514	0.000165562	0.003376852	KLK5
16.1398389	0.501160685	0.133074024	3.766029396	0.000165864	0.00338026	AC024610.1
52.70947578	0.402473278	0.10688325	3.76554116	0.000166189	0.003381182	LINC01103
6567.312083	0.093623929	0.024862032	3.765739246	0.000166057	0.003381182	VTI1A
2119.804042	0.123943049	0.032917775	3.765231634	0.000166395	0.003381182	BLTP3B
935.6178232	0.129126484	0.034295175	3.765150136	0.000166449	0.003381182	SPIN3
60.04660782	-0.424246006	0.112698239	-3.76444218	0.000166921	0.003386513	TMEM158
36.51031299	-0.361720141	0.096090952	-3.76435174	0.000166982	0.003386513	C22orf23
115.2407214	-0.300795959	0.079940101	-3.762766806	0.000168044	0.0034053	ERF
1259.503555	0.124639955	0.033126506	3.762544548	0.000168193	0.003405575	RSBN1
1896.993853	0.581320121	0.154532554	3.76179715	0.000168697	0.003413014	AC011246.1
307.5553111	0.479842926	0.127587556	3.760891268	0.000169309	0.003422636	GASK1B
458.0195061	-0.201309072	0.053534492	-3.760362069	0.000169668	0.003424362	ARL8A
147.4655649	0.24490386	0.065126054	3.760459048	0.000169602	0.003424362	AC069272.1
201.9192828	-0.232365691	0.06179687	-3.760153072	0.000169809	0.003424467	HSD11B1L
872.5990147	0.17267975	0.045927101	3.759866137	0.000170004	0.003425641	CEP162
53.65034912	-0.295610095	0.078671481	-3.757525515	0.000171602	0.003452283	GLMP
4.74434328	-0.871639758	0.231968545	-3.757577385	0.000171566	0.003452283	AL356608.1
38.11304864	-0.397018388	0.105699456	-3.756106275	0.000172577	0.003469125	AC123784.1
2429.700537	0.126763295	0.033751747	3.755755045	0.00017282	0.00347121	CDC73
1294.914323	-0.216478463	0.05765064	-3.755005395	0.000173338	0.003478829	COX7A2L
22.24760983	0.438625223	0.116821599	3.754658603	0.000173578	0.003480862	AC090948.4
1710.766845	-0.505779631	0.134765625	-3.753031472	0.000174709	0.003500742	GLUL
1644.944922	-0.223068225	0.059483621	-3.750078129	0.000176779	0.003539402	KIF5A
580.7245933	0.147132695	0.039245007	3.749080596	0.000177484	0.003550672	ACOX3
208.8781644	-0.156231909	0.041681138	-3.748264004	0.000178063	0.003550914	RNF19B
8574.722035	-0.390200336	0.104088662	-3.748730456	0.000177732	0.003550914	ZNF804B
266.2938829	-0.196397107	0.052394306	-3.74844374	0.000177935	0.003550914	SWI5
226.1943359	0.181404265	0.048396142	3.748320767	0.000178022	0.003550914	ZNF624
212.785247	-0.714400906	0.190605606	-3.748058199	0.000178209	0.003551004	EGR1
79.69594174	-0.283795128	0.075750026	-3.746469031	0.000179341	0.003566628	AC096564.2
7099.840694	0.126894987	0.033868944	3.746647289	0.000179214	0.003566628	AOPEP
588.8452758	-0.62531441	0.166912576	-3.74635887	0.00017942	0.003566628	MAG
466.658596	-0.349252562	0.093229872	-3.746144368	0.000179573	0.003566849	TCEAL4
4.032647952	-1.003270021	0.267859338	-3.745510724	0.000180027	0.003573033	AC006450.2
555.8574139	0.19568698	0.052249527	3.745239235	0.000180222	0.003573335	PANK1
9312.601232	0.184981404	0.049393016	3.745092271	0.000180327	0.003573335	TENM4
135.8180255	-0.228422772	0.061001614	-3.744536546	0.000180727	0.003578425	AC012184.3
61.06879797	0.303163682	0.080996087	3.742942324	0.000181878	0.003598371	AP000919.2
5826.498483	-0.116579362	0.031149475	-3.742578661	0.000182141	0.003600742	NFAT5
3409.765532	0.101663903	0.027170399	3.741715519	0.000182768	0.003610287	USP15
354.6223996	-0.273588321	0.073122809	-3.741490866	0.000182932	0.003610671	SEPTIN10
72.50085906	0.50816763	0.135894856	3.739417692	0.000184447	0.003631998	COL8A1
1493.713898	-0.195737008	0.052341357	-3.739624226	0.000184296	0.003631998	CANX
60.41656851	-0.53621106	0.143386823	-3.739611827	0.000184305	0.003631998	SIM2
450.2724161	0.171020019	0.045747326	3.738361034	0.000185224	0.00363587	AC018816.1
88.83987158	-0.552326096	0.147733625	-3.738662039	0.000185002	0.00363587	ST8SIA6
374.9029884	-0.147709383	0.039507262	-3.738790686	0.000184908	0.00363587	STX5
158.4569671	0.242804625	0.064946303	3.738544189	0.000185089	0.00363587	AC092828.1
71.7463718	0.415404375	0.111136433	3.737787543	0.000185647	0.003641319	LINC00402
257.0913242	-0.191449186	0.051223847	-3.737501161	0.000185858	0.003642618	GRHL1
1216.571177	0.230690964	0.061726827	3.737288531	0.000186015	0.00364285	GLIS1
2704.425231	0.102417596	0.027406372	3.736999425	0.000186229	0.003644193	NRIP1
265.3948433	-0.32696512	0.087511657	-3.736246468	0.000186788	0.003652266	CACNG4
896.0279358	0.116935238	0.031303541	3.735527448	0.000187322	0.003659863	CNOT6
28.75630652	-0.488761393	0.130882688	-3.73434715	0.000188203	0.003674204	RN7SL832P
1527.412345	0.132011123	0.03535489	3.733885844	0.000188548	0.00367808	SMC6
1242.559076	-0.218553953	0.058547487	-3.732934814	0.000189262	0.003689129	TMEM130
88.58787421	-0.237064046	0.063514893	-3.732416656	0.000189651	0.003693856	CDK20
115.0998062	0.198984876	0.053316626	3.732135549	0.000189863	0.003695111	ZNF616
6.236470798	-0.806556731	0.216240245	-3.729910362	0.000191548	0.003722117	LINC02479
1073.263857	-0.200115235	0.053649553	-3.730044746	0.000191446	0.003722117	AL050309.1
3560.585257	0.137949366	0.037003384	3.728020306	0.00019299	0.003744345	DUBR
178.3051693	0.238965854	0.06409995	3.728019367	0.000192991	0.003744345	SAP30L
5.651303148	-0.814351894	0.218460253	-3.72768905	0.000193244	0.003746355	TNN
8234.151678	0.146400674	0.039287687	3.726375483	0.000194253	0.003763013	MYRIP
12412.05638	0.126029004	0.033822777	3.726157758	0.000194421	0.003763355	FMN2
1989.947536	0.154151793	0.041388024	3.724550657	0.000195663	0.003778773	SMAP2
813.2381543	0.161956214	0.043485763	3.724350312	0.000195819	0.003778773	DNAI4
130.0454835	-0.28012019	0.075213205	-3.724348533	0.00019582	0.003778773	MRPL24
7.999608018	0.875067414	0.23493993	3.724643211	0.000195592	0.003778773	AC096589.1
1429.368446	0.474104303	0.127319203	3.723745456	0.000196289	0.003781993	ARHGAP10
360.0278508	-0.163916804	0.044018528	-3.723813858	0.000196236	0.003781993	SEC24C
5471.513769	0.158121944	0.042473189	3.72286492	0.000196975	0.003792297	PRICKLE2
28.43462312	-0.464409087	0.124755578	-3.7225517	0.00019722	0.003792967	NMI
75.20652887	-0.707070482	0.189948484	-3.722432871	0.000197312	0.003792967	OPN4
492.271163	0.212550205	0.057136183	3.720063108	0.000199173	0.003825801	GAS6
221.809738	-0.192551171	0.051772007	-3.719213957	0.000199844	0.003835745	FPGS
913.1449316	0.134377315	0.036133266	3.718936306	0.000200063	0.003837025	GNPDA2
610.4909899	-0.309908652	0.083349216	-3.718195151	0.000200651	0.003845355	TP53TG5
2608.723137	0.196816164	0.052972707	3.71542579	0.000202862	0.003884749	MRPS30-DT
127.9383434	-0.240479604	0.064740071	-3.714540333	0.000203573	0.0038954	SMN1
451.5858636	-0.231541365	0.062361574	-3.712885198	0.00020491	0.003917983	SLITRK2
16569.2364	0.30228007	0.08145529	3.710993749	0.000206447	0.003944369	TAFA2
137.4068698	-0.269393021	0.072600525	-3.710620854	0.000206752	0.003945837	WNT10B
1962.358815	-0.174567067	0.0470466	-3.710513983	0.000206839	0.003945837	SIPA1L3
929.6606075	0.095440322	0.025723125	3.710292695	0.00020702	0.003946285	AP4E1
5582.35403	0.108340531	0.029211308	3.708855916	0.000208198	0.003965726	BLTP1
577.1637329	0.124503682	0.033572654	3.708484985	0.000208503	0.003968468	DGUOK
10704.03296	0.171296677	0.046195983	3.708042703	0.000208867	0.003968468	HECW1
279.3271315	-0.212090665	0.057199484	-3.70791221	0.000208975	0.003968468	AC027031.2
22.73323718	-0.589676117	0.159016912	-3.708260404	0.000208688	0.003968468	AP000755.2
890.0962491	0.118193441	0.031892925	3.70594548	0.000210604	0.003992058	TTC33
275.5596147	-0.149802233	0.040423336	-3.705835471	0.000210695	0.003992058	AC008443.1
844.115131	0.172506431	0.046548348	3.705962457	0.000210589	0.003992058	MIOS
45.43069547	0.370287313	0.099936385	3.705230214	0.000211199	0.003998581	CA3-AS1
85.05878967	0.293064458	0.079114008	3.704330809	0.00021195	0.004006741	KHK
56.47924019	0.347451602	0.093791976	3.704491739	0.000211815	0.004006741	AC105402.4
187.289023	-0.267683845	0.072270494	-3.703916099	0.000212296	0.004010276	CEBPB
24634.56548	0.211747364	0.057178829	3.70324766	0.000212857	0.004017834	RORA
1876.371369	0.101363032	0.027379677	3.702126623	0.0002138	0.004032597	TMEM260
23.38603856	0.73154173	0.197687735	3.700491238	0.000215183	0.004055624	CACNA2D4
1645.663299	0.143531128	0.038796146	3.699623335	0.00021592	0.00406646	PUS7L
6428.891564	0.115197233	0.031139165	3.699432312	0.000216082	0.004066467	DENND1A
2132.78667	-0.114192527	0.030869641	-3.69918542	0.000216293	0.004067371	DENND5A
50.53416686	0.390020864	0.105441799	3.698920807	0.000216518	0.004068561	AC109129.1
772.5669239	-0.129018774	0.034885804	-3.698317388	0.000217033	0.004075188	C19orf12
809.8694772	0.120388827	0.032560685	3.697367797	0.000217847	0.004087396	RCHY1
457.0486033	-0.487820117	0.131956994	-3.696811382	0.000218324	0.004093297	TCEAL6
40.14457989	0.373618724	0.101110609	3.695148569	0.000219758	0.004114025	AC018643.1
673.4053682	-0.296069944	0.080121534	-3.695260537	0.000219661	0.004114025	NPIPA1
60.91544427	-0.57876854	0.156653472	-3.694578441	0.000220252	0.004119455	SIGIRR
292.653705	0.141199692	0.038219572	3.694434186	0.000220377	0.004119455	ZNF112
254.5428793	-0.416459338	0.112733058	-3.694207768	0.000220573	0.004120055	LITAF
150.8088428	-0.349531652	0.094628807	-3.693712989	0.000221003	0.00412501	HPN
761.1968958	0.155536891	0.042111533	3.693451159	0.000221231	0.004126189	MRS2
251.4159813	-0.213006442	0.057689411	-3.692297046	0.000222238	0.004141882	DUSP18
47.66824843	-0.918117335	0.248686019	-3.691873545	0.000222608	0.004142911	TWIST2
13.59899617	0.558035317	0.151160405	3.691676507	0.000222781	0.004142911	AL731553.1
403.3228069	-0.272208659	0.073735965	-3.691667424	0.000222789	0.004142911	Z93930.2
272.3181799	-0.232473003	0.062979559	-3.69124531	0.000223159	0.004146717	TMEM219
1129.759279	-0.514002511	0.139303593	-3.689800808	0.00022443	0.004167244	MOG
1482.262795	-0.150860262	0.040902745	-3.688267438	0.000225786	0.004187336	GDPD1
111.9712512	0.421388948	0.114253272	3.688200254	0.000225846	0.004187336	DGCR6
15.94310718	0.505851314	0.137173536	3.687674243	0.000226313	0.004190302	AC108050.1
2921.194184	0.085527969	0.02319343	3.687594685	0.000226384	0.004190302	EHMT1
82.78839913	0.280430775	0.076049933	3.687455898	0.000226507	0.004190302	AC026471.1
330.9854927	-0.202937451	0.055046499	-3.686655025	0.000227221	0.004200406	TJAP1
1035.416409	0.111978313	0.030383262	3.685526306	0.000228231	0.00421086	XPA
45.98130883	0.301435664	0.081789584	3.685501858	0.000228252	0.00421086	AP003718.1
346.9258473	-0.485776806	0.131809026	-3.685459331	0.000228291	0.00421086	TCEAL5
97.55854927	0.220166454	0.059746261	3.685024795	0.00022868	0.004214949	ZNF517
1844.464946	-0.164846199	0.044752425	-3.683514313	0.00023004	0.004236901	FAM222B
458.0056754	-0.156239555	0.042433881	-3.681952999	0.000231454	0.004259809	ZNF785
88.94069486	1.031382087	0.280132536	3.68176472	0.000231625	0.004259829	AC008568.1
73.71398367	0.338182358	0.091888857	3.680341334	0.000232922	0.004280539	AC004828.1
10397.15084	0.125474807	0.034098321	3.679794292	0.000233422	0.004283451	GLS
54.6648701	0.30371128	0.082531751	3.679932571	0.000233296	0.004283451	AL133453.1
2402.768199	-0.09870886	0.026830558	-3.678971597	0.000234176	0.004288265	KIF2A
484.9805443	-0.181920008	0.049448843	-3.67895377	0.000234193	0.004288265	FBXL18
932.60814	0.201712796	0.054828929	3.678948282	0.000234198	0.004288265	METTL9
952.7068599	-0.103463586	0.028127338	-3.678399548	0.000234702	0.004291231	USP4
192.771502	0.207028263	0.056280292	3.678521494	0.00023459	0.004291231	AC010632.1
140.7014278	-0.249529873	0.067846506	-3.677858845	0.0002352	0.004297201	UCKL1
125.741233	-0.301627611	0.082024777	-3.677274373	0.000235739	0.004303919	SLC22A1
458.5175233	-0.170736683	0.046439449	-3.676544084	0.000236415	0.004306842	IDH1
69.35041691	0.458447232	0.124690966	3.676667581	0.000236301	0.004306842	LINC02147
453.1607069	0.13995681	0.03806703	3.676588654	0.000236374	0.004306842	RPP30
18.35544096	0.574881295	0.156436873	3.674845217	0.000237994	0.004330148	AL360178.2
6545.065162	-0.223594753	0.060845492	-3.674795687	0.00023804	0.004330148	CA10
378.7043077	-0.196738978	0.053552415	-3.673764828	0.000239003	0.004341595	TIMM17A
294.5923243	-0.203720357	0.055452955	-3.673751179	0.000239015	0.004341595	MAFG
142.3340128	-0.290065958	0.078965307	-3.673334126	0.000239406	0.004345542	TNS2
976.9787059	-0.411988784	0.112169857	-3.672901022	0.000239812	0.004349766	TUBB4A
43.77342979	-0.409339159	0.111454238	-3.672710586	0.000239991	0.004349863	GPR153
354.5889246	-0.183765063	0.050041867	-3.672226369	0.000240447	0.004354966	FKBP14
1932.424044	-0.15195383	0.041393242	-3.670981643	0.000241621	0.004373073	SLC16A1-AS1
2324.689693	-0.135757111	0.037011761	-3.667945185	0.000244508	0.00442213	PPP1R13B
853.5551134	0.131276236	0.035792722	3.667679572	0.000244762	0.004423533	RBM12B
1157.83154	0.105221516	0.028698979	3.666385358	0.000246003	0.004442767	RBM41
152.5363289	-0.187068441	0.051031212	-3.665765205	0.0002466	0.004450342	STK19
542.2114821	-0.234336687	0.063935111	-3.665226897	0.000247119	0.00445629	TBCE
26874.08632	0.131342684	0.035836482	3.665055187	0.000247285	0.00445629	AUTS2
7627.776681	0.177183959	0.048381774	3.662204686	0.000250054	0.004502947	ARAP2
11.94886787	-1.033068385	0.282168208	-3.661179246	0.000251057	0.004517765	AL158801.2
239.572262	-0.675002698	0.184395374	-3.660627067	0.000251599	0.004524265	HSPA2
64.6413131	0.643266161	0.175755309	3.66000985	0.000252206	0.004531926	AC124248.1
12.56637854	-0.623749567	0.170434723	-3.659756383	0.000252455	0.004533161	GARIN1B
45.70910399	0.379266469	0.103667408	3.658492846	0.000253703	0.004545796	MBLAC1
698.6599586	0.118088211	0.032274962	3.658818001	0.000253381	0.004545796	FAM91A1
1009.322795	0.26970149	0.073717447	3.658584214	0.000253612	0.004545796	MAP2K6
477.4085245	0.151104629	0.041332236	3.655854193	0.000256327	0.004579722	FBXO8
4755.721144	0.127679355	0.034919764	3.656363675	0.000255818	0.004579722	PPM1H
11.23208018	0.507705413	0.138867728	3.656035987	0.000256145	0.004579722	AC022211.2
9.395760492	-0.587626888	0.160721006	-3.656192185	0.000255989	0.004579722	AC008982.2
22.98395861	-0.48750039	0.13337308	-3.655163314	0.000257018	0.004588802	PPM1M
166.9482931	-0.246104535	0.067345073	-3.654380695	0.000257804	0.004599545	ARHGAP33
1906.729411	-0.203611945	0.055721517	-3.654099092	0.000258087	0.00460132	ZNF608
3091.678111	-0.102356112	0.028014335	-3.653704844	0.000258483	0.00460512	GNB1
335.1810656	-0.253698471	0.069451533	-3.65288511	0.00025931	0.00461657	TIMM44
62.02396423	0.367947097	0.100776881	3.651106211	0.000261113	0.004645369	AL079338.1
771.0248376	0.156532202	0.04287841	3.650606465	0.000261622	0.004651117	ZNF195
235.7179629	0.297979289	0.081636204	3.650087517	0.000262151	0.004657221	CHDH
234.9490792	-0.26711816	0.073192108	-3.649548647	0.000262701	0.004660395	CHRD
23.07245142	0.87559741	0.239919089	3.649552907	0.000262697	0.004660395	TDRD1
33.8842575	-0.450746114	0.123523799	-3.649062916	0.000263199	0.004665913	AC010624.2
127.55244	-0.251119874	0.068848848	-3.647408494	0.000264899	0.004689416	THRB-IT1
84.67606154	-0.598556693	0.164099141	-3.647530925	0.000264772	0.004689416	IFI27L2
308.2315759	0.21659311	0.059396434	3.646567598	0.000265767	0.004695451	RALB
118.2265758	-0.454062369	0.12451827	-3.646552178	0.000265783	0.004695451	PAX6
971.7715462	0.134099421	0.036774489	3.646533865	0.000265801	0.004695451	COX10
457.562358	0.123561684	0.033889547	3.646011675	0.000266342	0.004698376	THAP12
12.91416755	2.070402602	0.567834014	3.646140512	0.000266208	0.004698376	LINC00348
26.19402024	-0.542498065	0.148819017	-3.645354439	0.000267024	0.004707088	GAL3ST4
125.734594	-0.512770302	0.140698207	-3.644469356	0.000267944	0.004716681	POLR2L
94.51489715	-0.464165468	0.127357275	-3.644593279	0.000267815	0.004716681	ZNF730
214.6805045	-0.329214813	0.090348532	-3.643831351	0.000268609	0.004725076	GRIN2D
109.407598	-0.934003969	0.256448595	-3.642070915	0.000270454	0.004752212	FOS
6.805449709	0.695402304	0.190939836	3.641996977	0.000270531	0.004752212	AC100835.1
274.4416683	-0.265132201	0.072803531	-3.641749192	0.000270792	0.004753459	EMID1
68.40722599	-0.39313281	0.107961228	-3.641425867	0.000271132	0.004756103	AP005899.1
29.04984499	0.807024733	0.221652976	3.640937948	0.000271647	0.004761794	EBF1
102.6596454	-0.479739751	0.131775931	-3.640571895	0.000272033	0.004765237	AF064860.1
1145.757791	0.22568674	0.062004122	3.63986671	0.000272779	0.00477497	KCNK10
921.831068	0.145768415	0.040069627	3.637878012	0.000274894	0.004808623	CRLS1
1503.563401	0.120466414	0.033117894	3.637502241	0.000275295	0.00480893	IWS1
5.785781057	-1.730390375	0.475704949	-3.637528639	0.000275267	0.00480893	APOL4
1456.684881	-0.265231047	0.072922945	-3.637141188	0.000275681	0.00481232	MIR4500HG
80.2227188	0.319930866	0.087987083	3.63611175	0.000276784	0.00482822	CYP3A7
14.91395732	0.443572293	0.122003836	3.635724162	0.000277201	0.004832123	AL353801.3
850.7200568	-0.247679203	0.068133502	-3.635204345	0.00027776	0.004838512	TLE5
1268.930465	0.168280002	0.046327525	3.632397863	0.0002808	0.004887211	RHBDD1
254.3529063	-0.159288157	0.043853688	-3.632263623	0.000280946	0.004887211	TVP23B
2624.692587	0.123217785	0.033927973	3.631746139	0.00028151	0.004893627	TMEM245
160.6936606	-0.198239341	0.054589255	-3.631471815	0.000281809	0.004895438	CAMSAP3
22.77898203	0.359636655	0.099100927	3.628993842	0.000284528	0.004939241	AP000813.1
892.7378106	0.144385897	0.039801993	3.627604669	0.000286063	0.004962448	PMPCB
348.3681641	0.16300812	0.04493943	3.627284943	0.000286417	0.004965158	RUVBL1
322.518706	-0.529842316	0.146157342	-3.625150182	0.000288794	0.005002895	LDLR
12.51604238	-0.642164107	0.177151718	-3.624938633	0.00028903	0.005003534	NLRP12
234.4744243	-0.297871242	0.082228739	-3.622471264	0.000291802	0.005048032	IL34
814.548628	-0.142939886	0.039471424	-3.621351101	0.000293068	0.005066446	CLASRP
35.15655979	-0.365735681	0.101013721	-3.620653504	0.00029386	0.005076626	AL355001.1
270.9422543	-0.155833144	0.043056291	-3.619288584	0.000295414	0.005099961	SPTY2D1
45.53798787	-0.452592103	0.125059163	-3.619023934	0.000295716	0.005101666	EPOP
491.8548728	0.107476896	0.029701289	3.618593667	0.000296208	0.005106639	COPS7B
3.989981571	0.852224115	0.235539523	3.618178826	0.000296683	0.005109003	RUVBL1-AS1
530.843906	0.138374939	0.038245004	3.618118068	0.000296753	0.005109003	NCOA4
19.18049974	0.369025664	0.102003286	3.617782116	0.000297138	0.005109132	AC020703.1
39.01123334	0.280681596	0.077584443	3.617756173	0.000297168	0.005109132	AC074194.1
99.61069183	-0.388734568	0.107473239	-3.617035938	0.000297996	0.005119852	AC128687.3
978.2755671	0.135829771	0.037579524	3.614462221	0.000300972	0.005167437	RESF1
1173.208526	0.121094472	0.033507794	3.613919536	0.000301603	0.005171187	UCHL5
1502.13692	-0.6592973	0.182426892	-3.614035706	0.000301468	0.005171187	FAM106A
39.76152918	-0.295187608	0.081688482	-3.613576842	0.000302002	0.00517449	AL139424.3
312.8092216	0.157173491	0.043506747	3.612623374	0.000303115	0.005184559	ADI1
659.745962	0.133970131	0.037086541	3.612365263	0.000303417	0.005184559	RBM45
14619.04519	0.349231011	0.096663281	3.612861141	0.000302837	0.005184559	CADPS2
161.0207241	-0.212208947	0.058742344	-3.612537933	0.000303215	0.005184559	STAT6
62.23230725	0.357534784	0.098980239	3.612183492	0.00030363	0.005184661	GYS2
67.10628363	-0.424248699	0.117455611	-3.611991749	0.000303854	0.005184965	IGFBP6
1473.364535	0.120606088	0.033393346	3.611680253	0.00030422	0.005187667	OXNAD1
2675.606819	0.120530498	0.033403162	3.608355987	0.000308143	0.005251008	CHM
674.520909	-0.344207432	0.095426236	-3.607052383	0.000309695	0.00527324	CNN3
346.3569595	-0.162647897	0.045093456	-3.60690685	0.000309869	0.00527324	ELP6
464.532427	-0.551875022	0.153019803	-3.606559479	0.000310284	0.005276718	CD9
69.06758021	-0.300486229	0.083341745	-3.605470818	0.000311588	0.005295298	VAT1
4705.844973	0.093344776	0.025902552	3.603690396	0.000313731	0.005328109	MAN1A2
66.82910043	0.402295818	0.111646369	3.603304077	0.000314198	0.005332425	HCG11
117.3562829	0.198441031	0.055084733	3.602468792	0.000315209	0.005345975	LYG1
55.35977384	0.367721193	0.102081757	3.602222404	0.000315508	0.005347427	PGLYRP1
652.578687	0.194219366	0.053922872	3.601799346	0.000316022	0.00535252	PINX1
678.3928992	0.275011465	0.076364397	3.601304754	0.000316624	0.00535653	TRHDE-AS1
255.3411634	0.185275964	0.051447629	3.601253664	0.000316686	0.00535653	PSKH1
441.495324	-0.223423293	0.062047025	-3.600870336	0.000317154	0.005357205	RETREG2
1123.878707	0.240290836	0.066729191	3.600985314	0.000317013	0.005357205	TMEM72-AS1
664.4617743	0.317024181	0.088053241	3.600369234	0.000317766	0.005363926	ST8SIA4
19.6262328	-0.622708479	0.17298988	-3.599681537	0.000318607	0.005374512	LINC02476
12.94051309	-0.552791733	0.15362501	-3.598318612	0.000320281	0.005395974	AL049835.1
1094.434192	0.106927477	0.029716149	3.598295206	0.00032031	0.005395974	MED14
736.9629548	-0.173967287	0.048367342	-3.596792417	0.000322165	0.005419946	REEP2
118.9207301	-0.188866407	0.05250786	-3.596916894	0.000322011	0.005419946	SMIM27
1003.066289	0.128098447	0.035620407	3.596209486	0.000322888	0.005428457	PRPF39
756.6227235	-0.200748914	0.055838292	-3.595183674	0.000324163	0.005431677	GABPB2
1264.733031	0.109515189	0.030459116	3.595481576	0.000323792	0.005431677	SUCLG1
282.3511148	0.391065595	0.108757269	3.595765137	0.00032344	0.005431677	AC006230.1
584.8964235	0.211976552	0.058959015	3.595320468	0.000323992	0.005431677	TCP1
10.37543402	-0.565518938	0.157293505	-3.595310171	0.000324005	0.005431677	AC011462.5
212.8043588	-0.560885297	0.156019689	-3.594964851	0.000324435	0.005432613	BAIAP3
267.1124063	-0.147353838	0.041006114	-3.593460164	0.000326316	0.005460449	SNUPN
101.2552872	-0.481748911	0.134076748	-3.593083206	0.000326788	0.005461066	MDGA1
159.1005786	-0.425501429	0.118418941	-3.593187246	0.000326658	0.005461066	OPRK1
25.95268461	0.372406188	0.103661868	3.592508956	0.000327509	0.005465831	AC025031.4
373.5497207	2.203853576	0.613436287	3.592636471	0.000327349	0.005465831	LINC02388
323.5993844	-0.27658054	0.077036083	-3.590272628	0.000330332	0.005509274	PDZD7
12243.15801	-0.221953572	0.061846041	-3.588808098	0.000332193	0.005534161	GALNTL6
765.8663114	0.171506931	0.047790146	3.588750964	0.000332266	0.005534161	MRPS30
109.1054095	0.229663746	0.063998871	3.58855932	0.00033251	0.005534553	AL450992.2
274.0262622	-0.220810632	0.061534956	-3.58837717	0.000332743	0.005534745	LASP1NB
147.2844014	-0.325890913	0.090826536	-3.588058389	0.00033315	0.00553784	AMIGO1
952.9719054	-0.268772565	0.074919291	-3.587494757	0.00033387	0.00554247	AC092683.1
782.247279	-0.308489156	0.085986817	-3.587633154	0.000333693	0.00554247	CECR2
51.60003595	0.331332505	0.092377725	3.58671427	0.000334871	0.005551831	AC013640.1
349.0572782	-0.228715198	0.06376742	-3.586709301	0.000334877	0.005551831	KDELR1
1007.276612	0.210921892	0.05881631	3.586112272	0.000335644	0.005560873	CNTLN
353.8050688	-0.301479528	0.084083533	-3.585476481	0.000336463	0.005570757	PPIB
143.0232928	0.205218122	0.057243325	3.585013993	0.00033706	0.005576955	ZKSCAN2-DT
46.60605793	1.085012978	0.302741333	3.583960491	0.000338423	0.005592127	SLC30A8
413.6774501	-0.644677949	0.179877798	-3.583977331	0.000338401	0.005592127	AL359091.1
124.5721124	-0.358044895	0.099964496	-3.581720601	0.000341339	0.005636586	AL445213.2
597.4766689	-0.338251424	0.094448605	-3.581327881	0.000341852	0.005641351	SERF2
60.86782903	0.585084301	0.163554787	3.577298545	0.000347164	0.00572523	PTH1R
36.57335468	-0.446409149	0.124798263	-3.577046174	0.000347499	0.005726991	GACAT2
47.70792141	-0.285489709	0.079823844	-3.576496608	0.00034823	0.005731502	AC006043.1
247.2385086	-0.200134564	0.055956908	-3.576583665	0.000348114	0.005731502	AC025043.1
5.772183331	0.712457511	0.199329743	3.574265934	0.000351212	0.005776789	RNF148
14861.08861	0.140541677	0.039326109	3.573749862	0.000351905	0.005784397	ATP8A2
168.5849387	0.300565137	0.084115391	3.573247808	0.000352581	0.005787913	CTSC
491.2741589	-0.150340679	0.042072764	-3.573349224	0.000352444	0.005787913	ZSWIM7
67.1734369	-0.280092286	0.078414435	-3.571948023	0.000354336	0.005812915	DAPK1-IT1
88.74711983	-0.250184827	0.070063565	-3.570826396	0.000355857	0.005834048	CNPY4
145.7329463	-0.461912203	0.129383666	-3.570096732	0.000356849	0.0058465	CPNE7
610.2649117	0.153692771	0.043058577	3.56938808	0.000357816	0.005858507	ELMOD2
258.5690348	0.22550165	0.063186295	3.568837972	0.000358568	0.005866988	FBXO15
1602.019834	-0.242435395	0.067944866	-3.56811942	0.000359553	0.00587926	SEZ6L2
49.6742319	-0.585356838	0.164073423	-3.567651773	0.000360195	0.005882086	ST3GAL5-AS1
72.48383823	-0.48136995	0.134926062	-3.567657293	0.000360187	0.005882086	H2AJ
4231.934807	-0.110379557	0.030948684	-3.566534717	0.000361733	0.005898617	KMT2A
955.9963227	0.117397679	0.032915426	3.566646229	0.000361579	0.005898617	DDX42
1521.924289	-0.203010723	0.056923083	-3.566404207	0.000361913	0.005898617	AATK
215.4739653	0.311382676	0.087316391	3.566142294	0.000362275	0.005900676	ANKDD1B
571.3286567	-0.285531783	0.080071752	-3.56594901	0.000362542	0.005901193	MKRN3
117.7254277	-0.202557311	0.056808058	-3.565644033	0.000362964	0.005904226	PBX2
443.9251111	0.137582647	0.038591224	3.565127786	0.000363679	0.005907776	NUDCD2
4167.11667	0.088561139	0.024840012	3.565261514	0.000363494	0.005907776	SPIN1
761.8904737	-0.375535879	0.105340357	-3.564976317	0.000363889	0.005907776	LDB3
740.263975	0.207563251	0.058232263	3.564402971	0.000364685	0.00591661	EMB
31.18231742	0.449219625	0.126035675	3.564225956	0.000364931	0.00591661	AC091564.5
171.3126265	-0.40615657	0.113958474	-3.564075201	0.000365141	0.00591661	CNIH2
431.6892193	-0.175872209	0.049349623	-3.563800444	0.000365524	0.005918984	QTRT1
1659.702714	0.127122209	0.035675704	3.563271249	0.000366262	0.005927105	APPL2
103.246991	0.604024412	0.169583003	3.561821661	0.000368291	0.00595609	SLC22A6
777.5814811	0.221516058	0.062200038	3.561349226	0.000368954	0.005959129	OTUD3
100.8496499	0.703783365	0.197611451	3.561450321	0.000368812	0.005959129	AL157769.1
82.49086217	-0.464780772	0.130571722	-3.559582167	0.000371445	0.005991809	DOC2B
824.4228248	-0.179522809	0.050433775	-3.559575083	0.000371455	0.005991809	SRSF2
14.13666909	0.483725325	0.135944295	3.558261315	0.000373318	0.006017979	AL627232.1
465.0354445	-0.163283849	0.045908396	-3.556731715	0.000375497	0.006049223	TBC1D24
1061.448155	0.160345209	0.045096268	3.555620378	0.000377088	0.006067054	AC104123.1
64.30420867	0.279315007	0.078555732	3.555628576	0.000377076	0.006067054	AL035634.1
488.9088529	-0.172333961	0.048475451	-3.555076983	0.000377868	0.006071813	CELF6
174.4658901	-0.237158681	0.066707665	-3.555193876	0.0003777	0.006071813	E4F1
186.836527	0.302633945	0.085143841	3.554384454	0.000378865	0.006083925	AL157829.1
237.0726714	0.340174165	0.095750707	3.552706574	0.00038129	0.00611894	AL035701.1
6.398679168	-0.723409128	0.203641435	-3.552367068	0.000381782	0.006122921	FKBP6
17.01241525	0.44038827	0.12398463	3.551958586	0.000382375	0.006128513	AC005586.1
402.9031506	0.400239103	0.112700721	3.551344667	0.000383268	0.006138903	AL138828.1
1113.037939	-0.325043483	0.0915514	-3.550393351	0.000384656	0.006157197	SRP14
623.5783155	0.127121434	0.035826821	3.548219762	0.000387844	0.006202655	ABHD5
27.77624569	-0.479733035	0.135207651	-3.54812048	0.000387991	0.006202655	AC009185.1
272.3178424	-0.176080393	0.04963603	-3.547431008	0.000389008	0.006203088	TMEM169
6.551982581	1.433011804	0.403934533	3.5476338	0.000388708	0.006203088	AC139491.3
467.5855058	-0.15526318	0.043767187	-3.547479075	0.000388937	0.006203088	TECPR1
4.331171367	0.756181683	0.213157129	3.547531751	0.000388859	0.006203088	CACNA1C-AS3
695.8399872	-0.133626403	0.037678516	-3.546487973	0.000390403	0.006221374	TMCO1
8146.739787	0.10261456	0.028936396	3.546210839	0.000390813	0.006223964	FER
410.3056702	-0.16265485	0.045876399	-3.545501676	0.000391866	0.006236773	ZMIZ2
559.4797839	0.144570431	0.04079468	3.543855054	0.000394322	0.006267894	IVNS1ABP
103.4431767	0.262319997	0.074020197	3.543897595	0.000394258	0.006267894	AL731569.1
368.6374191	-0.182778882	0.051586051	-3.543184244	0.000395326	0.006279878	NMRAL1
591.457645	0.191353826	0.054012546	3.542766239	0.000395954	0.006285856	RORA-AS1
607.4512163	-0.352987639	0.099650969	-3.542239926	0.000396744	0.006294426	SEPTIN4
27.89144013	0.350697456	0.099059975	3.540253822	0.000399742	0.006337977	AC008608.2
5955.394263	0.122996482	0.034745954	3.539879263	0.00040031	0.006342967	CDKL5
23590.86542	0.098863216	0.027940156	3.53839172	0.000402572	0.006374783	NBEA
70.83576244	-0.413085028	0.116753702	-3.538089346	0.000403034	0.006378059	BATF3
908.9115101	-0.138720356	0.039209682	-3.537910787	0.000403306	0.006378346	ATG12
410.8979365	0.227089527	0.064196478	3.537414091	0.000404066	0.006386326	LNX2
1010.387659	-0.127515103	0.036056065	-3.536578496	0.000405346	0.006402526	YY1AP1
571.5126933	0.265557402	0.075092993	3.536380577	0.00040565	0.00640329	CELF2-AS2
46.60586352	0.369852979	0.104602643	3.535789995	0.000406558	0.006413583	AL138999.2
101.5718104	-0.308878531	0.087396093	-3.534237311	0.000408954	0.006446733	VEGFB
10.37409074	0.536183319	0.151717277	3.534095319	0.000409173	0.006446733	AP002992.1
296.0291483	-0.214619744	0.06073338	-3.533802092	0.000409628	0.006449835	MFAP1
651.5574525	-0.482407651	0.13655874	-3.532601808	0.000411492	0.006475118	RGS20
507.8296019	0.161274459	0.045669646	3.531327096	0.00041348	0.006502325	OCRL
1518.040353	0.214790846	0.060831217	3.530931232	0.000414099	0.006507981	FBXO32
302.2602178	-0.420653639	0.11914294	-3.530663575	0.000414519	0.006510488	LINC00685
40126.11655	0.193861404	0.054923783	3.529644083	0.000416119	0.006519285	NEGR1
2037.93064	-0.116540579	0.033014373	-3.529995207	0.000415567	0.006519285	LARP1
701.8965238	-0.264996989	0.075072306	-3.529890111	0.000415732	0.006519285	AASS
541.0199781	0.507053492	0.143650306	3.529776628	0.000415911	0.006519285	THSD4
6.429589072	0.859165198	0.24355191	3.527647139	0.000419271	0.006563235	AL451127.2
782.2202678	-0.185325223	0.052536746	-3.527535214	0.000419448	0.006563235	LRSAM1
564.5812761	0.202514042	0.057429417	3.526312005	0.00042139	0.006589512	ZFYVE21
1336.907364	0.150651111	0.042732221	3.525468738	0.000422734	0.006606406	CAB39L
860.0638651	-0.157849111	0.044785827	-3.524532727	0.00042423	0.006619373	PPP1R2
193.8320782	-2.268459739	0.64363432	-3.524454288	0.000424356	0.006619373	NPY
205.4672285	0.182465167	0.051769006	3.524602476	0.000424119	0.006619373	ALG2
677.9139155	-0.242519839	0.068813842	-3.524288617	0.000424621	0.006619394	FAXDC2
435.8355831	-0.25009789	0.070981685	-3.523414395	0.000426025	0.006628902	HMGN2
688.8113119	0.19393754	0.055042376	3.523422377	0.000426012	0.006628902	MAIP1
107.2873133	-0.25952102	0.073654808	-3.523476992	0.000425924	0.006628902	TP53
38.43561221	-0.33675533	0.095604324	-3.522385982	0.000427681	0.006650545	AC073389.1
91.04465187	0.315088929	0.089491061	3.520898362	0.000430087	0.006680391	ITPR1-DT
508.1052365	0.148073841	0.042056036	3.520870108	0.000430133	0.006680391	FAM13A-AS1
1346.36776	0.111514729	0.031674852	3.520607685	0.000430559	0.006682269	DNAJC10
5.373266076	0.912080053	0.259079269	3.520467145	0.000430787	0.006682269	LINC02414
344.7553902	-0.23943417	0.068038258	-3.519110792	0.000432996	0.006711169	SELENOK
83.1730614	0.322109731	0.091535156	3.518972896	0.000433221	0.006711169	AC016650.1
895.1945837	-0.116267003	0.033041377	-3.518830444	0.000433454	0.006711169	SRP54
22.69943852	0.378768128	0.107650382	3.51850241	0.00043399	0.006715324	TAS2R13
643.2788385	0.364567966	0.103651178	3.517258306	0.000436029	0.006742717	LAMA4
963.7296234	0.116553113	0.033141083	3.516876981	0.000436656	0.006748248	COG3
2551.062817	0.249937588	0.071081335	3.51621965	0.000437739	0.006756647	TOMM20
23.7171248	-0.799263302	0.227297322	-3.516377997	0.000437478	0.006756647	CNGA3
210.7641484	0.18376627	0.052272464	3.515546361	0.00043885	0.006769635	AL442067.3
6.525356091	-0.682371236	0.194127545	-3.515066535	0.000439644	0.006777707	AC010998.1
31.83546432	-0.606724628	0.172636507	-3.514463059	0.000440644	0.006785819	GACAT3
9.494559727	-0.872837013	0.248358597	-3.514422388	0.000440711	0.006785819	AP001255.1
1312.984113	-0.176669294	0.050281424	-3.513609595	0.000442062	0.006802436	TMEM59L
1450.188376	0.120391367	0.034277795	3.512226161	0.00044437	0.006833751	ZNF25
2821.784011	0.129944676	0.037003797	3.511657921	0.000445321	0.006844179	TBC1D22A
68.8067121	-0.298296316	0.084976258	-3.510348922	0.000447519	0.00687375	STAM-DT
50.24758617	-0.307548349	0.087647761	-3.508912806	0.000449942	0.00690674	AC025287.4
318.2496683	-0.274261731	0.078197196	-3.507309042	0.000452663	0.006935762	CCDC192
27.39437224	-0.373816112	0.106574202	-3.507566594	0.000452225	0.006935762	AC008147.2
46.43058027	-0.445937384	0.127140005	-3.507451369	0.000452421	0.006935762	AC254562.3
413.9160709	-0.196104412	0.055918706	-3.506955504	0.000453265	0.006939258	AC005740.5
174.6365311	-0.236953989	0.067568901	-3.506849822	0.000453445	0.006939258	B4GALT1
1121.460517	0.131030581	0.037367951	3.506496251	0.000454048	0.006944245	ARL5A
495.958891	0.115694308	0.032996555	3.506254115	0.000454461	0.006946327	ZNF594
18.28947283	-0.624654393	0.178167854	-3.505988192	0.000454915	0.006949034	ELOVL2-AS1
798.3731188	0.25292555	0.072161159	3.505009554	0.000456591	0.00697038	LIN28B
1410.04602	-0.472440757	0.134798142	-3.504801688	0.000456948	0.006971578	CLDN11
104.3668343	0.285894718	0.081638318	3.501967283	0.000461836	0.00704188	AC007996.1
171.5969819	0.712201961	0.20341631	3.50120381	0.000463161	0.007057793	ERG
444.3985394	0.485563447	0.138751371	3.499521803	0.000466093	0.007098156	DPP4
286.9284497	0.214329088	0.061263998	3.498450914	0.000467969	0.007122395	WIPI1
69.44469619	-0.349427922	0.099919311	-3.497100987	0.000470344	0.007154191	SPRN
6783.335243	0.082042293	0.023463143	3.496645507	0.000471147	0.00716207	PCNX2
382.8574779	-0.117560153	0.033625895	-3.496119629	0.000472077	0.007171851	TMEM39B
15.64817153	-0.524384625	0.150011474	-3.495630113	0.000472944	0.007180668	LTB
48.56183974	-0.751417951	0.214991213	-3.495110055	0.000473866	0.007190319	SCTR
144.3820375	0.24848523	0.071109672	3.494394271	0.000475139	0.00720471	AC067751.1
196.0957185	-0.190377432	0.054483007	-3.494253397	0.00047539	0.00720471	MON1B
1744.196112	0.182931566	0.052359586	3.493755027	0.000476278	0.007213811	NCK2
230.4442638	-0.292916169	0.083893272	-3.491533502	0.000480256	0.007269676	RAB11FIP1
84.06462954	-0.378827291	0.108504913	-3.491337686	0.000480608	0.007270616	AC092164.1
664.8273353	-0.163671677	0.046882353	-3.491114768	0.00048101	0.007272296	WSB2
134.0159113	-0.26149103	0.074913617	-3.4905674	0.000481996	0.00728207	SEMA6C
1085.465447	-0.146127594	0.041865167	-3.490433794	0.000482237	0.00728207	AGAP3
1389.601603	0.133556289	0.038267488	3.490072043	0.00048289	0.007287545	EIF1B-AS1
91.61594864	-0.31813309	0.091168108	-3.489521682	0.000483886	0.007293786	GRM2
4697.794315	0.112156147	0.032140543	3.489553574	0.000483828	0.007293786	CHCHD3
19.6949751	-0.580905105	0.166496227	-3.488998606	0.000484834	0.007303681	AC022087.1
982.8271987	-0.381768254	0.109450686	-3.488038946	0.000486577	0.007325544	PLAAT3
163.6364578	0.615959918	0.176773592	3.48445664	0.000493137	0.007419852	ITGA11
9.93260027	0.500186402	0.143555284	3.4842772	0.000493468	0.007420375	AL445228.2
35.58970722	0.300291201	0.086197358	3.483763395	0.000494416	0.007430177	FOXP1-AS1
194.4094115	-0.232987158	0.066905819	-3.48231532	0.000497098	0.007466001	AGPAT1
251.2314885	-0.187363102	0.053822321	-3.48114126	0.000499282	0.007480875	TRIM62
1383.230795	0.237133808	0.068114753	3.481386866	0.000498824	0.007480875	TNNI3K
375.9304287	0.166900581	0.047940266	3.48142791	0.000498748	0.007480875	MBLAC2
8.888090576	-0.844173013	0.242489398	-3.481278032	0.000499027	0.007480875	HCST
255.6528302	0.224843501	0.064596927	3.480715131	0.000500077	0.007487356	GPAM
256.0413814	-0.284105344	0.081625644	-3.480589311	0.000500312	0.007487356	PCDH9-AS3
2733.239115	0.1267957	0.036442058	3.479378169	0.000502579	0.007516792	ELAPOR2
378.4843877	-0.154349882	0.044370511	-3.478659093	0.000503929	0.007532495	IL17D
265.855525	-0.194260482	0.055880219	-3.476372931	0.000508245	0.00759197	ISG20L2
1233.62906	0.388439563	0.111741582	3.476231106	0.000508514	0.00759197	AC008696.2
236.0367988	-0.205919852	0.059239485	-3.476057429	0.000508843	0.007592366	BAHD1
14.29384576	0.491476015	0.141430269	3.475041212	0.000510775	0.007616653	AC023509.2
98.24042751	-0.413288582	0.118967972	-3.47394829	0.00051286	0.007638656	PAUPAR
704.6489218	-0.487071803	0.140203964	-3.47402304	0.000512717	0.007638656	LINC02552
796.2180851	-0.555215866	0.159907871	-3.472098412	0.000516407	0.00768692	MAL
96.09231151	-0.519509477	0.149637832	-3.471778963	0.000517022	0.007691505	AL353626.1
113.2754399	-0.20403361	0.058776196	-3.471364649	0.00051782	0.007698815	PPT2
16151.49833	0.259881649	0.074884589	3.470428997	0.000519628	0.007721107	CNTNAP5
398.7511413	0.137942188	0.039752437	3.470030958	0.000520398	0.007727978	ZNF790
3038.662432	-0.16932067	0.048805966	-3.469261757	0.000521891	0.00774555	MOB3B
1916.248394	-0.262910299	0.075799185	-3.468510884	0.000523351	0.007762632	ENO2
394.3459067	-0.225447747	0.065017333	-3.467502242	0.000525319	0.007787215	RAB4B
20.83904824	-0.466250029	0.134506675	-3.466370945	0.000527535	0.00781082	AC009309.1
5777.054149	-0.266230211	0.076801276	-3.466481591	0.000527318	0.00781082	CDH9
818.8932152	0.148537271	0.042862142	3.46546543	0.000529315	0.007832543	ATP10D
2674.658349	0.101908024	0.029413135	3.464711434	0.000530801	0.0078499	SPECC1L
16.17336623	-0.951002963	0.27452357	-3.464194217	0.000531822	0.007856695	OR2T10
122.5435206	1.428056965	0.412237404	3.464161554	0.000531887	0.007856695	AC020637.1
660.0998068	0.225126196	0.065012815	3.462797233	0.000534591	0.007891988	PPP1R14C
88.68932185	0.186038855	0.053734183	3.462206816	0.000535765	0.007904666	BCDIN3D
927.1595954	0.152247893	0.04398105	3.461670287	0.000536834	0.007915781	DENND11
5915.070885	0.108309553	0.031289671	3.461511457	0.000537151	0.007915797	DYM
15.18558258	-0.514279118	0.148590976	-3.461038699	0.000538095	0.007925052	VSIG10L
118.2288173	0.260809273	0.075368824	3.46043973	0.000539294	0.007938039	CEACAM1
302.7642105	-0.149246192	0.043143475	-3.45929925	0.000541583	0.007967052	TBP
1245.129133	-0.145029857	0.041934518	-3.45848392	0.000543225	0.007986518	PAIP2
11.27372405	-0.54989191	0.159008835	-3.458247523	0.000543702	0.007988844	AC099518.1
770.8323745	-0.175242236	0.050680084	-3.457812626	0.00054458	0.007997063	BSG
249.5785077	-0.223717114	0.064704159	-3.457538391	0.000545135	0.00800052	MAGT1
2016.17516	0.09708868	0.028086898	3.456724878	0.000546783	0.008020014	EP300
51.52129031	-0.381017673	0.110285579	-3.454827687	0.000550645	0.008071935	AC002454.1
118.9832874	-0.36402366	0.10539528	-3.453889582	0.000552564	0.008095331	JOSD2
3497.558998	0.12560644	0.036369175	3.453651087	0.000553052	0.00809776	PIK3CA
991.7379914	0.182546133	0.052865722	3.453015057	0.000554358	0.008112139	CCNT2-AS1
271.6295158	0.215279435	0.062356814	3.452380278	0.000555664	0.008126505	CEP135
736.4980948	-0.579163117	0.167792059	-3.451671788	0.000557125	0.0081383	MARCKSL1
3362.310999	-0.336537243	0.097499598	-3.451678267	0.000557112	0.0081383	CREB5
67.00773561	0.276913164	0.080229406	3.451517076	0.000557444	0.0081383	AC117377.1
782.0230523	0.129956423	0.037657708	3.450991347	0.000558531	0.008145897	TRIT1
144.5078014	-0.4634906	0.134308076	-3.450951094	0.000558615	0.008145897	AC134312.4
1653.909704	0.128069174	0.037123242	3.44983806	0.000560923	0.008174799	ARK2N
851.4627325	-0.280245052	0.081243856	-3.4494307	0.00056177	0.008182386	NPTXR
12.39831304	0.421136273	0.122108401	3.448872228	0.000562933	0.008190711	AC021237.1
35.1846593	0.317004161	0.091916102	3.448842499	0.000562995	0.008190711	FADD
60.21652545	-0.25490831	0.073920386	-3.448416928	0.000563883	0.00819887	HBEGF
678.7355669	-0.128596044	0.037315505	-3.44618257	0.000568566	0.008262172	SH2B1
9.786173937	0.480132331	0.139355519	3.44537723	0.000570263	0.008282029	AC074050.3
155.4249913	-0.462415043	0.134234529	-3.444829331	0.00057142	0.008289228	AL591895.1
13248.02715	0.228888124	0.066441636	3.444950139	0.000571165	0.008289228	PDE1A
197.9126212	-0.248980944	0.072281912	-3.444581612	0.000571944	0.008292029	LINC01285
4391.963559	-0.287994289	0.083621713	-3.444013263	0.000573148	0.008304677	FRMD4B
69.01839779	-0.412686545	0.119847526	-3.443429823	0.000574386	0.008317808	AL133325.3
750.0164811	0.100191388	0.029099652	3.443044164	0.000575205	0.008324869	BIRC2
45.06590245	-0.315374543	0.091611464	-3.442522678	0.000576316	0.008336123	LAT
25.29694141	0.394031913	0.114483477	3.441823436	0.000577807	0.00835288	AL139120.1
30.79331626	-0.512200809	0.14889224	-3.440077271	0.000581548	0.008397426	AC010267.1
190.9740284	-0.191778399	0.055748362	-3.440072368	0.000581559	0.008397426	COQ5
2110.798484	-0.257300658	0.074818258	-3.439008939	0.000583848	0.008425628	AC006504.5
253.018245	-0.146427932	0.042584207	-3.438550123	0.000584838	0.008435064	POLG2
67.58315234	-0.443679085	0.129058112	-3.437824072	0.000586409	0.008452848	FBLL1
361.0110239	-0.225245277	0.065532382	-3.43715991	0.000587848	0.008468734	ABCF1
37.40575422	0.335849115	0.097721242	3.436807699	0.000588613	0.008474883	ERVW-1
1093.192754	0.27142008	0.078994524	3.435935361	0.000590512	0.008487592	CDH7
805.5441139	-0.12921195	0.03760601	-3.435938794	0.000590504	0.008487592	MAU2
9.44266806	0.752450224	0.218985745	3.436069435	0.00059022	0.008487592	AP001037.1
4741.225119	-0.106335044	0.030956481	-3.434984825	0.000592587	0.008512538	BMPR2
1139.247753	0.160792726	0.046824428	3.433949608	0.000594855	0.008525572	SPCS3
2352.568522	-0.13865769	0.040373132	-3.43440506	0.000593856	0.008525572	UBE2B
142.6329403	-0.225771767	0.065746134	-3.433993026	0.000594759	0.008525572	TRAF7
309.9479945	-0.260014979	0.075713101	-3.434213819	0.000594275	0.008525572	MAGEE1
3144.691487	0.237590508	0.069201989	3.433290158	0.000596304	0.008541452	TLE4
11.57240901	-0.517877334	0.150850128	-3.433058632	0.000596813	0.008543868	LINC01943
319.5592612	0.147601846	0.04299987	3.432611418	0.000597798	0.008549942	PPP1R15B
549.493985	-0.149155239	0.043453106	-3.432556402	0.00059792	0.008549942	LIMA1
930.1777093	-0.199287825	0.05807956	-3.431290208	0.000600718	0.008585056	RAVER2
519.8483038	0.157171922	0.04581479	3.430593538	0.000602262	0.008592435	PRKAB2
27.23596106	-0.381640096	0.111239321	-3.430802116	0.000601799	0.008592435	GAS6-DT
85.86592048	-0.474788407	0.138397467	-3.430614853	0.000602215	0.008592435	PNPLA3
5693.874414	-0.305924804	0.089182195	-3.430334991	0.000602837	0.008595735	SDK1
29.14230556	0.348127494	0.101494032	3.43002921	0.000603516	0.008600536	AC007728.1
29.2470583	-0.649748274	0.1894537	-3.429588732	0.000604497	0.008604725	PLAAT4
29.01625062	-0.671085208	0.195668366	-3.429707231	0.000604233	0.008604725	AC108721.1
180.9240612	-0.161344213	0.047054706	-3.428864536	0.000606112	0.00862282	RNF40
465.0729041	0.254940968	0.074364111	3.428279621	0.000607419	0.008631624	PTPN3
6953.513131	0.122021389	0.035591239	3.428410796	0.000607126	0.008631624	ARHGEF7
8524.919761	0.073967235	0.021580671	3.427476109	0.00060922	0.008632827	FAF1
1972.781963	0.262343026	0.076539994	3.427528697	0.000609102	0.008632827	ATG10
701.3050584	0.189068014	0.055161175	3.427555961	0.000609041	0.008632827	GALNT8
47.88658979	-0.501421417	0.14628927	-3.427602162	0.000608937	0.008632827	EMILIN2
948.6788568	-0.164452206	0.047980594	-3.427473355	0.000609226	0.008632827	SIRT2
1558.571413	0.104896744	0.030607314	3.427178969	0.000609887	0.008637309	EWSR1
117.2589241	0.60743844	0.17730128	3.426024001	0.000612486	0.008669222	LINC01885
5689.826045	0.12435933	0.036300694	3.425811337	0.000612966	0.008671116	MPDZ
40.39576374	-0.521668858	0.152307105	-3.425111769	0.000614547	0.008688572	ARSF
551.9711589	-0.160031558	0.04672964	-3.424626398	0.000615645	0.008699201	CLPTM1
53.0661934	-0.644730361	0.188306831	-3.423828851	0.000617455	0.008706817	ATF3
655.2293145	0.103827637	0.030321615	3.424212006	0.000616585	0.008706817	DESI2
16.13605506	0.583753718	0.170499945	3.423776575	0.000617574	0.008706817	AC011374.3
34.42421032	-0.369510193	0.107915845	-3.424058756	0.000616933	0.008706817	AL450306.1
524.7112323	0.113222262	0.033080594	3.422618797	0.00062021	0.008739068	TAB3
82.04542832	-0.517275513	0.151167456	-3.421870863	0.000621918	0.008758219	PSENEN
370.6063651	0.375975144	0.109891999	3.421315002	0.000623191	0.008771213	LAMA3
606.7400251	-0.28723849	0.083991323	-3.419859101	0.000626536	0.00881334	ATP6V1F
251.5701763	-0.152863829	0.044709632	-3.419035708	0.000628435	0.008835095	PGD
347.8000247	0.188566353	0.055159236	3.418581697	0.000629484	0.008844888	FAM114A2
546.9687038	0.250371134	0.073241845	3.41841656	0.000629866	0.008845298	CCNG2
2412.064347	0.078421141	0.022942256	3.418196613	0.000630376	0.008847493	WDR33
19.49648661	0.422341527	0.123616976	3.416533403	0.000634239	0.008896735	AC011824.4
68.5961602	0.261076943	0.076436261	3.415616351	0.000636378	0.008916767	SCUBE3
107.7047388	0.311466149	0.091187498	3.415667238	0.000636259	0.008916767	ACCS
174.2570994	-0.168841118	0.049482666	-3.412126507	0.000644582	0.009018495	PLPP5
67.26228171	0.361423345	0.105919416	3.412248284	0.000644294	0.009018495	AC005833.2
84.20376574	-0.292176089	0.085630181	-3.41206902	0.000644718	0.009018495	PYY
13.53388101	-0.68536623	0.200997095	-3.409831526	0.00065003	0.009087734	HOXD1
82.61818044	-0.291222283	0.085446192	-3.408253502	0.000653801	0.00910997	AL139220.2
129.4327942	-0.400466499	0.117496345	-3.40833156	0.000653614	0.00910997	SCRT1
273.7656359	-0.262919633	0.077140935	-3.408302409	0.000653684	0.00910997	ITGA7
2218.846418	0.092879866	0.027249548	3.408492031	0.00065323	0.00910997	SPART
78.32575254	-0.27628905	0.081058834	-3.408500172	0.00065321	0.00910997	AC005899.5
71.52775802	-0.222566931	0.065300734	-3.408337333	0.0006536	0.00910997	ZNF77
1796.983889	0.075196106	0.022069626	3.407221646	0.000656278	0.009139402	PRPF40A
243.0564878	-0.271084345	0.079570338	-3.406851739	0.000657168	0.009146715	ARHGDIA
86.05514814	-0.359610734	0.105574683	-3.406221304	0.000658688	0.009157694	TNFRSF10B
181.290768	-0.237660629	0.069770338	-3.406327598	0.000658431	0.009157694	YES1
34.97781037	-0.446029109	0.130971566	-3.405541531	0.00066033	0.009175435	AL121944.1
260.8125684	0.352099817	0.103423466	3.404448062	0.000662979	0.009207145	AC009264.1
52.42402976	-0.336702453	0.098911188	-3.404088648	0.000663852	0.009212502	SOX1
438.8455107	-0.350392175	0.102935824	-3.403986693	0.0006641	0.009212502	ARHGDIG
337.2406179	-0.145670664	0.042797742	-3.403699726	0.000664798	0.009217085	EHMT2
31.89300844	-0.627176135	0.184275024	-3.403478789	0.000665336	0.009219443	AL133244.2
6352.212111	0.153203199	0.045015877	3.403314737	0.000665735	0.009219884	NR3C1
285.8185722	-0.164736948	0.04841126	-3.402864287	0.000666834	0.009229998	FCF1
211.7841594	0.225495345	0.066274928	3.402423104	0.000667911	0.009239811	AL109946.1
1735.171712	0.19814095	0.058241176	3.402076702	0.000668759	0.009246428	FAM53B
14.41275749	0.447765172	0.131623769	3.401856488	0.000669298	0.00924878	AC099811.1
296.2985444	-0.218024047	0.064093592	-3.401651223	0.000669801	0.009250629	DISP2
77939.0845	0.162831593	0.047875653	3.401135732	0.000671065	0.009262988	PTPRD
404.4412334	-0.113370892	0.033346378	-3.399796305	0.000674361	0.009303357	ZNF490
1662.002726	0.171277885	0.050384706	3.399402298	0.000675333	0.009306527	ZNF718
829.6906016	0.211149155	0.062112798	3.399446854	0.000675223	0.009306527	SYCP2
89.8262033	-0.465951756	0.13708198	-3.399073719	0.000676145	0.009307482	PAQR6
358.011832	0.143498946	0.042216415	3.399126806	0.000676014	0.009307482	COA5
1606.010365	0.113654452	0.033447006	3.398045669	0.000678691	0.009337401	RBL2
1072.095205	0.20414988	0.060081309	3.397893377	0.000679069	0.009337475	CEP128
8.376714192	-0.707143378	0.20812934	-3.397615044	0.00067976	0.009341855	AC092868.2
312.0147909	-0.193764354	0.057040821	-3.396941921	0.000681434	0.009354607	RSKR
1811.165787	0.143406819	0.042214656	3.3970861	0.000681075	0.009354607	ZNF519
502.0193086	0.328187685	0.096628806	3.396375258	0.000682847	0.009368867	KCNK2
180.8213797	-0.275182904	0.081031691	-3.395991117	0.000683806	0.009376893	ZNF236-DT
14.09569134	-0.461185338	0.135817269	-3.395631063	0.000684706	0.009378973	AC090607.1
53.21063059	-0.376838218	0.11097584	-3.395678008	0.000684588	0.009378973	CLDND2
437.8488067	-0.189515473	0.055817473	-3.395271442	0.000685606	0.009386173	ATN1
1288.152615	0.093508241	0.027547865	3.39439158	0.000687813	0.00940611	CHIC2
16.76143096	0.543316438	0.160061005	3.394433497	0.000687707	0.00940611	AC010401.1
352.0581486	0.202710502	0.059732132	3.393659251	0.000689654	0.009426155	ZNF514
141.5386662	0.798219985	0.235254467	3.393006711	0.000691299	0.009433208	FSHR
445.2915254	-0.308668468	0.090970165	-3.393073615	0.000691131	0.009433208	NDUFC1
123.3493294	-0.24730115	0.072880247	-3.393253441	0.000690677	0.009433208	LRTM2
82.9680504	-0.266275027	0.078482611	-3.39279012	0.000691846	0.009435533	GM2A
6.03694695	0.793887266	0.234017584	3.392425696	0.000692767	0.009442955	AC129807.1
12.60977933	0.455323313	0.134256245	3.39144977	0.000695239	0.009471499	BX293535.1
1524.855193	0.086115992	0.02539444	3.39113572	0.000696036	0.009477208	LEMD3
82.24287003	0.259577761	0.076563787	3.390346428	0.000698044	0.009499379	AC100763.1
17.22824317	-0.677221167	0.199775906	-3.389904116	0.000699171	0.009509557	MDS2
1077.709449	0.145485435	0.042923081	3.389445253	0.000700342	0.00952032	HBP1
6963.486208	0.171264676	0.050531072	3.389294297	0.000700728	0.009520401	AC006148.1
2494.169644	0.370575688	0.109353419	3.388789227	0.000702019	0.009527625	LINC01725
394.047195	-0.179345399	0.052922241	-3.388847422	0.000701871	0.009527625	POR
2158.552093	0.09757245	0.028802231	3.387669887	0.00070489	0.009561412	RSBN1L
646.5592329	-0.109510913	0.032331521	-3.38712534	0.000706291	0.00957523	ZNF791
5167.082686	0.121383878	0.035840212	3.386806953	0.000707111	0.00957599	CDKAL1
2441.331486	0.102716222	0.030327029	3.38695298	0.000706735	0.00957599	SGCE
377.5607503	-0.24901233	0.07353182	-3.386456775	0.000708014	0.009583042	FADS3
39.20108875	-0.361019262	0.106629172	-3.385745722	0.000709851	0.009602721	AC009163.7
159.3689978	0.353289571	0.10438632	3.384443189	0.000713228	0.009611674	AC025508.1
152.4598511	-0.179067309	0.052910252	-3.384359393	0.000713446	0.009611674	AC026356.2
711.0262975	-0.121258301	0.035824016	-3.384832735	0.000712216	0.009611674	BAZ2A
366.9255079	-0.330485973	0.097643705	-3.384611138	0.000712792	0.009611674	NEK3
2629.290056	0.107467919	0.031747453	3.385087945	0.000711555	0.009611674	SMG1
143.5201216	-0.271195167	0.080133136	-3.384307408	0.000713581	0.009611674	NPIPB13
100.2153303	-0.202428224	0.059802218	-3.384961788	0.000711882	0.009611674	PFAS
7.783578964	0.615312171	0.181809483	3.384378859	0.000713395	0.009611674	AC011443.1
14843.55642	0.201003047	0.059406792	3.383502811	0.000715675	0.009634704	EFNA5
296.2267108	-0.140400435	0.041503004	-3.382898138	0.000717252	0.009650759	ISY1
539.6668113	-0.251113049	0.074234418	-3.382703827	0.00071776	0.009652408	LGI4
12.54606026	-0.645843464	0.190949717	-3.382269813	0.000718895	0.009662488	CD68
621.7022991	0.131836745	0.038986344	3.381613413	0.000720615	0.009675228	HINT3
2858.302147	0.217124384	0.064206402	3.381662524	0.000720486	0.009675228	CCDC3
6033.991635	0.10272299	0.030386239	3.380575985	0.000723341	0.009691065	PTPN4
40.53503338	0.296297464	0.087645755	3.380625401	0.000723211	0.009691065	TEX12
346.9542232	-0.110952405	0.032818664	-3.380771528	0.000722826	0.009691065	BFAR
129.5019903	-0.350942009	0.1038056	-3.380761804	0.000722852	0.009691065	TMEM97
1957.312824	-0.149299094	0.044183423	-3.379074869	0.000727302	0.009738931	RFFL
1169.629669	0.084231219	0.024932002	3.378437888	0.000728989	0.009756309	VPS37A
489.4829566	0.197779449	0.058544366	3.378283203	0.000729399	0.00975659	HS1BP3
250.0530243	0.189282054	0.056034265	3.377969784	0.000730231	0.009762507	SASS6
21.91039551	0.369645603	0.109445366	3.377444058	0.000731628	0.009773828	AL590822.2
113.2927298	-0.592673417	0.17548434	-3.377357876	0.000731858	0.009773828	GADD45B
2790.262564	-0.143842056	0.042606362	-3.37606993	0.000735292	0.009813927	ATP6V1A
2096.025492	0.143662998	0.042554979	3.375938646	0.000735643	0.009813927	FGFR1OP2
393.4674596	0.228286468	0.067631621	3.375439827	0.000736978	0.009826505	IQUB
670.9563365	-0.220798991	0.065428849	-3.374642771	0.000739116	0.009848228	ACAP3
2071.132733	0.088975371	0.026366671	3.374539493	0.000739393	0.009848228	PIKFYVE
4207.14951	0.174600447	0.051755405	3.373569313	0.000742004	0.009869367	HDAC4
5.575492042	-0.846761279	0.251002983	-3.373510816	0.000742161	0.009869367	AL732323.1
2368.664852	-0.349434941	0.103576654	-3.373684393	0.000741694	0.009869367	BCAS1
727.0452267	0.585557069	0.173585218	3.373311827	0.000742698	0.009871266	XKR9
61.04487709	-0.296919138	0.088042111	-3.372467261	0.000744979	0.009896343	CARMIL3
278.568356	0.198725457	0.058937065	3.371824792	0.000746719	0.009914202	HELLS
1466.575983	0.59743871	0.177224426	3.371085597	0.000748726	0.009921012	VAV3
248.3856381	-0.42382734	0.125725517	-3.371052677	0.000748815	0.009921012	SLC35D2
534.4560457	-0.155858357	0.046230351	-3.37134274	0.000748027	0.009921012	SUPT5H
135.9045577	0.206602695	0.061283063	3.371285378	0.000748183	0.009921012	PLCG1-AS1
14.73605417	-0.527671927	0.156580364	-3.369975105	0.00075175	0.009954628	AC011751.1
26.40687461	-0.388379287	0.115257711	-3.369659911	0.00075261	0.009960759	AC104506.1
2239.894826	0.153118469	0.04546336	3.367953167	0.000757285	0.010017337	AFF1
18.72761309	0.386267821	0.114736243	3.366571987	0.000761087	0.010062327	PCDHGC5
30.2502552	0.419127638	0.124551026	3.365107876	0.000765137	0.010110542	IGFL2-AS1
192.5563347	0.171668865	0.051019134	3.364793815	0.000766009	0.010116724	SYS1
924.8900537	-0.188704367	0.056105796	-3.363366713	0.00076998	0.010163818	ZFR2
757.3341208	-0.545307549	0.162155825	-3.362861314	0.000771391	0.010177084	DBNDD2
42.51328804	0.345587907	0.102786846	3.362180295	0.000773296	0.010196851	GRIK1-AS1
9.291978316	-0.586239145	0.17439157	-3.361625488	0.000774851	0.01020126	AC007036.2
177.8564695	0.376867022	0.112099972	3.361883295	0.000774128	0.01020126	FER1L6-AS2
3629.544206	0.299050516	0.088956764	3.361751287	0.000774498	0.01020126	CCDC144A
4.388734508	-1.372975902	0.408481361	-3.36117148	0.000776126	0.010212681	AC106744.1
400.3421691	0.136056391	0.040497602	3.35961595	0.000780509	0.010264962	UPRT
34.59424471	-0.332440527	0.09895928	-3.359366866	0.000781213	0.010268832	TARBP2
103.8966387	0.2235598	0.066558995	3.358821777	0.000782755	0.010269562	AC093019.2
1926.210726	0.124753614	0.037142112	3.358818537	0.000782764	0.010269562	LYRM4
6.993045258	-0.970155682	0.288842704	-3.358768177	0.000782907	0.010269562	SMIM6
1101.314064	0.137569136	0.040955624	3.358980326	0.000782306	0.010269562	RCAN1
226.299815	-0.308554802	0.091889538	-3.357888259	0.000785404	0.010291537	CYBRD1
130.7168831	-0.282700102	0.084186942	-3.358004153	0.000785074	0.010291537	IER2
4.434212221	0.741693032	0.221069104	3.35502799	0.00079357	0.010393108	AP000893.2
48.62276587	-0.261413076	0.077921939	-3.354807128	0.000794203	0.010395977	AC011511.2
57.83481815	-0.288128251	0.085895742	-3.354395017	0.000795387	0.01040604	AC024075.2
319.1896916	-0.249901601	0.074530352	-3.353017838	0.000799356	0.010452502	MIATNB
11.50500748	-0.500416071	0.14931801	-3.351344363	0.000804202	0.010498323	AC068888.2
26.79328695	0.607349948	0.181231958	3.351229845	0.000804535	0.010498323	AC073578.1
117.7718132	-0.271060282	0.080876571	-3.351530349	0.000803662	0.010498323	MED11
121.3716697	-0.251316028	0.074987566	-3.351436006	0.000803936	0.010498323	SIRT6
243.212871	-0.15245557	0.0455074	-3.35012703	0.000807745	0.010534727	EAF1
34.78859808	0.315368856	0.094174329	3.348777304	0.00081169	0.010580674	AC010504.1
395.9317477	-0.255660393	0.076356942	-3.348227224	0.000813303	0.010590684	AP001972.3
117.4357919	0.189922284	0.056721261	3.348343822	0.000812961	0.010590684	TAS2R14
698.6992664	0.2185453	0.065278253	3.347903644	0.000814253	0.010597551	H2AZ2
177.6735475	-0.23738923	0.070926745	-3.346963547	0.00081702	0.010628038	CYB5R1
181.1896078	0.248836482	0.074352695	3.346704259	0.000817784	0.010632465	LINC01002
202.1702862	-0.171647608	0.051294686	-3.346303927	0.000818966	0.010642309	MNT
50.02986195	0.257230613	0.076875419	3.346071043	0.000819654	0.010645733	AC067750.1
2301.742966	0.176778413	0.052835113	3.345850975	0.000820305	0.010648668	SRRM2
4625.005331	0.090320108	0.027000771	3.345093683	0.000822548	0.01067226	ZNF148
162.0481855	-0.267848377	0.080077989	-3.344843945	0.000823289	0.010676348	CHRM1
249.7263218	-0.220333078	0.06588677	-3.344117141	0.000825449	0.010698823	ZDHHC8
479.2740363	-0.231614951	0.069263714	-3.343958023	0.000825922	0.010699429	SLC2A3
348.3579362	-0.230933906	0.069069915	-3.343480372	0.000827345	0.010712329	CX3CL1
585.4861812	-0.156621346	0.046852808	-3.342838004	0.000829263	0.010731613	MEGF8
11.57061532	0.504727792	0.151036476	3.341760922	0.000832487	0.010767781	LINC02749
92.77743369	-0.364409928	0.109077471	-3.340835861	0.000835266	0.010798148	TMC2
104.9280701	-0.21142283	0.063293185	-3.340372714	0.00083666	0.010810599	TM9SF1
524.1713749	-0.252154719	0.075501214	-3.339743881	0.000838557	0.010829523	SYT12
1303.348788	-0.144939343	0.043405033	-3.339228958	0.000840113	0.010844032	CFAP36
1648.986374	-0.317651359	0.095140921	-3.338745892	0.000841575	0.010857315	APLP1
45.32029827	0.399484708	0.119681379	3.337901946	0.000844135	0.010884743	FNDC9
20.51469916	-0.54656706	0.163805808	-3.336676932	0.000847864	0.010924643	IDO1
7.580431435	-0.60062351	0.180010682	-3.336599276	0.000848101	0.010924643	AD000671.3
20.48719222	-0.507243864	0.152036138	-3.336337474	0.0008489	0.010929321	AL845331.2
4956.994861	-0.217438911	0.065182409	-3.335852646	0.000850382	0.010942778	PITPNC1
2887.476165	0.111874261	0.033541711	3.335377257	0.000851837	0.010950262	RSRC1
222.5411212	-0.244292306	0.073241524	-3.335434489	0.000851662	0.010950262	NAA10
71.72541478	0.328317904	0.098445108	3.335035253	0.000852886	0.010952505	FBXL22
14.60017266	0.435393452	0.130550682	3.335053059	0.000852831	0.010952505	AC092117.1
258.5337483	0.357800103	0.107315821	3.334085319	0.000855804	0.010984352	AC116362.1
2015.982413	0.109609772	0.032876959	3.333938866	0.000856255	0.010984513	WWC2
1255.79239	0.157597564	0.047280044	3.3332787	0.000858289	0.01100498	ZRANB2-DT
46.74758528	-0.450069145	0.135042163	-3.332804627	0.000859753	0.011018112	GSN-AS1
4147.966635	0.155715192	0.046725893	3.332524671	0.000860618	0.011023567	ZNF483
1873.060844	0.155394974	0.046635072	3.332148281	0.000861783	0.01103285	NYAP2
3735.224249	-0.126350495	0.037927926	-3.331331543	0.000864316	0.011059626	NAV1
3030.204752	0.336520593	0.101072195	3.329507103	0.000869998	0.011126659	PDE7B
278.7187654	-0.380640758	0.114332466	-3.329244714	0.000870819	0.011131468	PLEKHB1
2103.774482	-0.113392079	0.034063068	-3.328886273	0.00087194	0.011140122	GNPTAB
82.85167783	0.492873077	0.148072523	3.328592412	0.00087286	0.011146201	QRFPR
2196.528605	0.199810982	0.060042886	3.327804407	0.000875333	0.011172084	ST3GAL6
2008.952552	-0.284796076	0.085591239	-3.327397514	0.000876612	0.011182717	SCG3
329.3531598	0.236036813	0.070957009	3.326476341	0.000879515	0.011208337	AC103770.1
50.69749481	-0.230637245	0.069332954	-3.326516914	0.000879387	0.011208337	AL356020.1
110.8532875	-0.553409538	0.166426626	-3.325246392	0.000883404	0.011252182	GLP2R
9.967152952	1.151677975	0.346426712	3.324449113	0.000885934	0.011278673	AC006459.1
5163.400735	0.144568456	0.043494605	3.323825023	0.000887919	0.011298204	SORL1
19.214313	0.398433554	0.119927769	3.322279381	0.000892852	0.011320755	GPR52
401.152601	0.429123864	0.129148456	3.322717718	0.000891451	0.011320755	FSTL1
137.4456682	0.218086372	0.065643555	3.322281555	0.000892846	0.011320755	AC004982.2
701.5934909	0.111875267	0.033670294	3.322669733	0.000891604	0.011320755	FHIP2A
73.99350296	0.234495217	0.070581794	3.322318731	0.000892727	0.011320755	ZNF597
7870.434946	-0.336343927	0.101217205	-3.322991634	0.000890576	0.011320755	CBLN2
707.3465673	0.129239972	0.038896788	3.322638636	0.000891703	0.011320755	ZNF587B
7798.536579	0.088780888	0.026724718	3.322051438	0.000893582	0.011324279	ARB2A
70.22305075	0.302417861	0.09105452	3.321283332	0.000896045	0.011349755	AC007682.1
70.52180407	-0.297309061	0.089582177	-3.318841654	0.000903917	0.011443677	TMEM17
1660.193236	0.15639856	0.047150241	3.317025689	0.000909813	0.011511471	SEC14L1
45.8644352	-0.357575822	0.107803904	-3.316909766	0.00091019	0.011511471	TEKTIP1
303.0591177	-0.170887863	0.051530447	-3.316250369	0.000912341	0.011532849	MRPL32
157.1842213	-0.231166552	0.069715338	-3.315863607	0.000913604	0.011543	C17orf100
544.9714978	-0.423064861	0.127595693	-3.315667245	0.000914246	0.011545294	TSC22D4
258.863208	-0.173397776	0.052302025	-3.315316666	0.000915394	0.011553964	PDGFA
1815.23067	0.139346804	0.042038232	3.314763657	0.000917206	0.011571018	USP31
128.6459895	0.255878217	0.077204318	3.314299309	0.000918731	0.011584422	AL118556.1
123.4790522	-0.282970329	0.085402743	-3.313363466	0.000921811	0.011617414	NOTCH1
48.83108621	-0.484787028	0.146397136	-3.311451591	0.000928133	0.011689522	ATAD3C
4177.315156	-0.135165699	0.040818893	-3.311351448	0.000928465	0.011689522	ZNF609
1675.665486	0.128488371	0.038812698	3.310472559	0.000931386	0.011717634	GOPC
620.7147896	-0.174579162	0.052736603	-3.310398303	0.000931633	0.011717634	DDX19A
465.2367474	-0.335989039	0.101517544	-3.309664773	0.000934078	0.01174249	INSIG1
491.113683	0.129585975	0.039161543	3.309010929	0.000936262	0.011764048	TMEM242
71.51034002	0.33017916	0.099787858	3.308810976	0.000936931	0.011766554	AC073593.2
12.09876567	-0.975662899	0.294913579	-3.308301041	0.000938639	0.011782099	TLCD1
1575.689918	0.268113168	0.081081056	3.306730079	0.000943918	0.011842438	ST6GAL2
[truncated: 33,369 more rows]
