# Supplementary material for: Multi-modal dissection of cell-type specific TDP-43 pathology in the motor cortex
Source: Nat Commun. 2026 Mar 9;17:2406. doi: 10.1038/s41467-026-69944-6 (PMC12982666; doi:10.1038/s41467-026-69944-6)
Supplement: Supplementary file 3 — Supplementary Data 1-25 [file 41467_2026_69944_MOESM3_ESM.zip › Supplementary_Data_9.csv]

# Supplementary Data 9. Differentially expressed genes from the cell-type unaware ('complete pseudo-bulk') comparison of ALS vs. Ctrl and ALS-FTD vs. Ctrl. All unique genes from both analyses listed. 'ID_CellRanger': Gene ID assigned by CellRanger from the 10X Genomics Human GRCh38 (GENCODE v32/Ensembl98) '2020-A' genomic reference; 'SYMBOL': HGNC gene symbol (or GenBank accession id if no HGNC s…
ID_CellRanger	SYMBOL	GENETYPE	DEG_In
KCNN2	KCNN2	protein-coding	ALS & ALS-FTD
AEBP1	AEBP1	protein-coding	ALS
PHPT1	PHPT1	protein-coding	ALS
ATXN7L3B	ATXN7L3B	protein-coding	ALS
UQCR11	UQCR11	protein-coding	ALS
CIAO2B	CIAO2B	protein-coding	ALS
KLHL29	KLHL29	protein-coding	ALS & ALS-FTD
MGAT4A	MGAT4A	protein-coding	ALS & ALS-FTD
NME2	NME2	protein-coding	ALS
MRPL24	MRPL24	protein-coding	ALS & ALS-FTD
SCRG1	SCRG1	protein-coding	ALS
AC093797.1	NA	Accession	ALS
EIF2AK1	EIF2AK1	protein-coding	ALS
GNB2	GNB2	protein-coding	ALS
NDUFB9	NDUFB9	protein-coding	ALS
BORCS7	BORCS7	protein-coding	ALS
TRAF3	TRAF3	protein-coding	ALS
AL139351.3	NA	Accession	ALS & ALS-FTD
EME2	EME2	protein-coding	ALS & ALS-FTD
RPL7L1	RPL7L1	protein-coding	ALS
NDUFA11	NDUFA11	protein-coding	ALS
COX5B	COX5B	protein-coding	ALS
NENF	NENF	protein-coding	ALS & ALS-FTD
SCAND1	SCAND1	protein-coding	ALS
DPP6	DPP6	protein-coding	ALS
TOMM20	TOMM20	protein-coding	ALS & ALS-FTD
NDUFB10	NDUFB10	protein-coding	ALS
RAB34	RAB34	protein-coding	ALS
DDHD1	DDHD1	protein-coding	ALS
AL158058.2	NA	Accession	ALS & ALS-FTD
ZNHIT1	ZNHIT1	protein-coding	ALS
FIS1	FIS1	protein-coding	ALS
TMEM258	TMEM258	protein-coding	ALS
BLOC1S1	BLOC1S1	protein-coding	ALS
IFI27L2	IFI27L2	protein-coding	ALS & ALS-FTD
SEPTIN5	SEPTIN5	protein-coding	ALS
CA10	CA10	protein-coding	ALS & ALS-FTD
HEXB	HEXB	protein-coding	ALS
ANKRD30A	ANKRD30A	protein-coding	ALS & ALS-FTD
ABTB2	ABTB2	protein-coding	ALS
BCL11B	BCL11B	protein-coding	ALS & ALS-FTD
C4orf48	NICOL1	protein-coding	ALS & ALS-FTD
MRPL27	MRPL27	protein-coding	ALS
AC092902.4	NA	Accession	ALS & ALS-FTD
NDUFS8	NDUFS8	protein-coding	ALS
COX6A1	COX6A1	protein-coding	ALS
MIF	MIF	protein-coding	ALS
DNAJC9	DNAJC9	protein-coding	ALS
HMGXB4	HMGXB4	protein-coding	ALS
WDR75	WDR75	protein-coding	ALS & ALS-FTD
MICOS13	MICOS13	protein-coding	ALS
HCG11	HCG11	ncRNA	ALS & ALS-FTD
MIR3976HG	MIR3976HG	ncRNA	ALS & ALS-FTD
ATP5MC1	ATP5MC1	protein-coding	ALS
TCF25	TCF25	protein-coding	ALS & ALS-FTD
CEBPZOS	CEBPZOS	protein-coding	ALS & ALS-FTD
PSMB10	PSMB10	protein-coding	ALS & ALS-FTD
NFATC4	NFATC4	protein-coding	ALS
CUTA	CUTA	protein-coding	ALS
RNASEH1	RNASEH1	protein-coding	ALS
NDUFA2	NDUFA2	protein-coding	ALS
ATP5PD	ATP5PD	protein-coding	ALS
NDUFB2	NDUFB2	protein-coding	ALS
AL627171.2	NA	Accession	ALS & ALS-FTD
FAM200B	FAM200B	protein-coding	ALS & ALS-FTD
LINC00407	LINC00407	ncRNA	ALS & ALS-FTD
DEK	DEK	protein-coding	ALS & ALS-FTD
NDUFB11	NDUFB11	protein-coding	ALS
NDST3	NDST3	protein-coding	ALS & ALS-FTD
NDUFB7	NDUFB7	protein-coding	ALS
AC087672.2	NA	Accession	ALS
NUP93	NUP93	protein-coding	ALS
AL162231.1	NA	Accession	ALS & ALS-FTD
NAXE	NAXE	protein-coding	ALS
TCERG1L	TCERG1L	protein-coding	ALS
KRTCAP2	KRTCAP2	protein-coding	ALS
PCSK2	PCSK2	protein-coding	ALS
LINC00278	LINC00278	ncRNA	ALS
ECI1	ECI1	protein-coding	ALS
NDUFB8	NDUFB8	protein-coding	ALS
CRLF1	CRLF1	protein-coding	ALS & ALS-FTD
TALDO1	TALDO1	protein-coding	ALS
AL450352.1	NA	Accession	ALS & ALS-FTD
MCFD2	MCFD2	protein-coding	ALS
COPS9	COPS9	protein-coding	ALS
MOXD1	MOXD1	protein-coding	ALS & ALS-FTD
AL450313.1	NA	Accession	ALS
SERPINA3	SERPINA3	protein-coding	ALS
ATP10A	ATP10A	protein-coding	ALS & ALS-FTD
KCNE2	KCNE2	protein-coding	ALS & ALS-FTD
EPHA10	EPHA10	protein-coding	ALS & ALS-FTD
MAIP1	MAIP1	protein-coding	ALS & ALS-FTD
FAM114A1	FAM114A1	protein-coding	ALS
CCDC113	CFAP263	protein-coding	ALS
NDUFA3	NDUFA3	protein-coding	ALS
AC005821.1	NA	Accession	ALS
ALKBH7	ALKBH7	protein-coding	ALS
IFITM3	IFITM3	protein-coding	ALS & ALS-FTD
FLT1	FLT1	protein-coding	ALS & ALS-FTD
SLIRP	SLIRP	protein-coding	ALS
ELOB	ELOB	protein-coding	ALS & ALS-FTD
PTPN14	PTPN14	protein-coding	ALS
COX14	COX14	protein-coding	ALS
UQCRQ	UQCRQ	protein-coding	ALS
PGRMC2	PGRMC2	protein-coding	ALS
PPM1K	PPM1K	protein-coding	ALS
LINC02073	LINC02073	ncRNA	ALS & ALS-FTD
RGS9	RGS9	protein-coding	ALS
TUBA1A	TUBA1A	protein-coding	ALS
YJEFN3	YJEFN3	protein-coding	ALS
PGD	PGD	protein-coding	ALS & ALS-FTD
PSMB4	PSMB4	protein-coding	ALS
TBL3	TBL3	protein-coding	ALS
ROMO1	ROMO1	protein-coding	ALS
ANTKMT	ANTKMT	protein-coding	ALS
MEG8	MEG8	ncRNA	ALS
LSM14B	LSM14B	protein-coding	ALS & ALS-FTD
AGTRAP	AGTRAP	protein-coding	ALS
AL096870.8	NA	Accession	ALS
HBA1	HBA1	protein-coding	ALS & ALS-FTD
ANAPC11	ANAPC11	protein-coding	ALS & ALS-FTD
LINC01793	LINC01793	ncRNA	ALS & ALS-FTD
ATP5ME	ATP5ME	protein-coding	ALS
C12orf57	C12orf57	protein-coding	ALS
MRPL52	MRPL52	protein-coding	ALS
TRAPPC5	TRAPPC5	protein-coding	ALS
TRAPPC2B	TRAPPC2B	protein-coding	ALS
RBMX2	RBMX2	protein-coding	ALS
COX7B	COX7B	protein-coding	ALS
USP27X	USP27X	protein-coding	ALS
VARS	VARS1	protein-coding	ALS
CD24	CD24	protein-coding	ALS
ZNF804B	ZNF804B	protein-coding	ALS & ALS-FTD
TMEM117	TMEM117	protein-coding	ALS
RABAC1	RABAC1	protein-coding	ALS
TRPM2	TRPM2	protein-coding	ALS
COMT	COMT	protein-coding	ALS & ALS-FTD
RRAGB	RRAGB	protein-coding	ALS
S100A6	S100A6	protein-coding	ALS
CCDC167	CCDC167	protein-coding	ALS
POLR3D	POLR3D	protein-coding	ALS
GSTP1	GSTP1	protein-coding	ALS
LINC01515	LINC01515	ncRNA	ALS
RTF1	RTF1	protein-coding	ALS
CCNI	CCNI	protein-coding	ALS
FAM189A2	ENTREP1	protein-coding	ALS
ABHD13	ABHD13	protein-coding	ALS & ALS-FTD
PEMT	PEMT	protein-coding	ALS
SNRPD2	SNRPD2	protein-coding	ALS
NDUFS6	NDUFS6	protein-coding	ALS
MTPN	MTPN	protein-coding	ALS
MRPS15	MRPS15	protein-coding	ALS
MRPS10	MRPS10	protein-coding	ALS
TMEM208	TMEM208	protein-coding	ALS
RAC1	RAC1	protein-coding	ALS
TMEM256	TMEM256	protein-coding	ALS
EIF4A2	EIF4A2	protein-coding	ALS
KCND2	KCND2	protein-coding	ALS
RAB14	RAB14	protein-coding	ALS & ALS-FTD
EI24	EI24	protein-coding	ALS
AC068305.2	NA	Accession	ALS
EPOR	EPOR	protein-coding	ALS
LGALS1	LGALS1	protein-coding	ALS
SOX13	SOX13	protein-coding	ALS & ALS-FTD
POLR2G	POLR2G	protein-coding	ALS
IGSF9B	IGSF9B	protein-coding	ALS
NDUFA7	NDUFA7	protein-coding	ALS
TXN	TXN	protein-coding	ALS
PLXNA4	PLXNA4	protein-coding	ALS
TMEM167B	TMEM167B	protein-coding	ALS
MYL6	MYL6	protein-coding	ALS
MRPL54	MRPL54	protein-coding	ALS
RSBN1	RSBN1	protein-coding	ALS & ALS-FTD
GASK1A	GASK1A	protein-coding	ALS
FOXG1-AS1	FOXG1-AS1	ncRNA	ALS
EID2B	EID2B	protein-coding	ALS
MZT1	MZT1	protein-coding	ALS
RSRC2	RSRC2	protein-coding	ALS
SEPHS2	SEPHS2	protein-coding	ALS
LINC02015	LINC02015	ncRNA	ALS & ALS-FTD
C4orf50	C4orf50	protein-coding	ALS
C6orf226	C6orf226	protein-coding	ALS
EDF1	EDF1	protein-coding	ALS
MRPL20	MRPL20	protein-coding	ALS
MED6	MED6	protein-coding	ALS
NDUFA13	NDUFA13	protein-coding	ALS
PCBP2	PCBP2	protein-coding	ALS & ALS-FTD
ATP5F1E	ATP5F1E	protein-coding	ALS
UFM1	UFM1	protein-coding	ALS
NOSIP	NOSIP	protein-coding	ALS
RPS19BP1	RPS19BP1	protein-coding	ALS
ANXA2	ANXA2	protein-coding	ALS
GOLGA2	GOLGA2	protein-coding	ALS & ALS-FTD
MRPL55	MRPL55	protein-coding	ALS
BEX4	BEX4	protein-coding	ALS
OST4	OST4	protein-coding	ALS & ALS-FTD
NDUFB6	NDUFB6	protein-coding	ALS
FKBP11	FKBP11	protein-coding	ALS & ALS-FTD
AL050403.2	NA	Accession	ALS
MT3	MT3	protein-coding	ALS & ALS-FTD
NCOR1	NCOR1	protein-coding	ALS
PSMB3	PSMB3	protein-coding	ALS
YOD1	YOD1	protein-coding	ALS & ALS-FTD
LPAR3	LPAR3	protein-coding	ALS
USP11	USP11	protein-coding	ALS
AC006058.1	NA	Accession	ALS
PAXIP1-AS1	PAXIP1-DT	ncRNA	ALS
SERF2	SERF2	protein-coding	ALS & ALS-FTD
COX6C	COX6C	protein-coding	ALS
TRUB2	TRUB2	protein-coding	ALS
NLGN3	NLGN3	protein-coding	ALS & ALS-FTD
OGFRL1	OGFRL1	protein-coding	ALS & ALS-FTD
RIIAD1	RIIAD1	protein-coding	ALS
UCHL5	UCHL5	protein-coding	ALS & ALS-FTD
NDUFC2	NDUFC2	protein-coding	ALS
AC026780.1	NA	Accession	ALS & ALS-FTD
SF3B5	SF3B5	protein-coding	ALS
PTEN	PTEN	protein-coding	ALS & ALS-FTD
POLR2I	POLR2I	protein-coding	ALS & ALS-FTD
SLCO4A1	SLCO4A1	protein-coding	ALS
C19orf53	C19orf53	protein-coding	ALS
MPG	MPG	protein-coding	ALS
LINC02306	LINC02306	ncRNA	ALS & ALS-FTD
AL139379.1	NA	Accession	ALS & ALS-FTD
S100A11	S100A11	protein-coding	ALS
LAMTOR4	LAMTOR4	protein-coding	ALS
FBXO25	FBXO25	protein-coding	ALS & ALS-FTD
CCDC59	CCDC59	protein-coding	ALS
TMEM8A	PGAP6	protein-coding	ALS
EFEMP1	EFEMP1	protein-coding	ALS
UQCC2	UQCC2	protein-coding	ALS
EMC7	EMC7	protein-coding	ALS
RPL19	RPL19	protein-coding	ALS
YAP1	YAP1	protein-coding	ALS
AC138904.3	NA	Accession	ALS
CD38	CD38	protein-coding	ALS
POLR2L	POLR2L	protein-coding	ALS & ALS-FTD
LDLRAD3	LDLRAD3	protein-coding	ALS
NDUFB1	NDUFB1	protein-coding	ALS
CCDC117	CCDC117	protein-coding	ALS & ALS-FTD
PPIB	PPIB	protein-coding	ALS & ALS-FTD
CFLAR	CFLAR	protein-coding	ALS
FMC1	FMC1	protein-coding	ALS & ALS-FTD
AHNAK	AHNAK	protein-coding	ALS & ALS-FTD
GRN	GRN	protein-coding	ALS
JOSD2	JOSD2	protein-coding	ALS & ALS-FTD
CISD3	CISD3	protein-coding	ALS
SLC12A1	SLC12A1	protein-coding	ALS
ST3GAL2	ST3GAL2	protein-coding	ALS
AC019186.1	NA	Accession	ALS
AC111152.2	NA	Accession	ALS
ZNF593	ZNF593	protein-coding	ALS
UBL5	UBL5	protein-coding	ALS
TNFRSF1B	TNFRSF1B	protein-coding	ALS
ZNF853	ZNF853	protein-coding	ALS
NAA38	NAA38	protein-coding	ALS
SV2C	SV2C	protein-coding	ALS
NUB1	NUB1	protein-coding	ALS
RPP25L	RPP25L	protein-coding	ALS
RPS5	RPS5	protein-coding	ALS
COX4I1	COX4I1	protein-coding	ALS
TEP1	TEP1	protein-coding	ALS
VAMP2	VAMP2	protein-coding	ALS
SMPD3	SMPD3	protein-coding	ALS
ZNF708	ZNF708	protein-coding	ALS
FSTL4	FSTL4	protein-coding	ALS
CD63	CD63	protein-coding	ALS
CHPF2	CHPF2	protein-coding	ALS
SNRPG	SNRPG	protein-coding	ALS
TIMM50	TIMM50	protein-coding	ALS & ALS-FTD
DCP2	DCP2	protein-coding	ALS & ALS-FTD
TXNDC12	TXNDC12	protein-coding	ALS
RELB	RELB	protein-coding	ALS & ALS-FTD
APRT	APRT	protein-coding	ALS
PEPD	PEPD	protein-coding	ALS
GADD45GIP1	GADD45GIP1	protein-coding	ALS
AC009411.2	NA	Accession	ALS & ALS-FTD
PARP9	PARP9	protein-coding	ALS
ZNF92	ZNF92	protein-coding	ALS & ALS-FTD
CALM1	CALM1	protein-coding	ALS
HBA2	HBA2	protein-coding	ALS & ALS-FTD
C1QL1	C1QL1	protein-coding	ALS & ALS-FTD
PIH1D1	PIH1D1	protein-coding	ALS
ATP6V0B	ATP6V0B	protein-coding	ALS
CCDC115	CCDC115	protein-coding	ALS
GRASP	TAMALIN	protein-coding	ALS
STK24	STK24	protein-coding	ALS
GDNF	GDNF	protein-coding	ALS
AC010230.1	NA	Accession	ALS
MRVI1	IRAG1	protein-coding	ALS
ORMDL2	ORMDL2	protein-coding	ALS
GPR176	GPR176	protein-coding	ALS & ALS-FTD
ZNF624	ZNF624	protein-coding	ALS & ALS-FTD
TMEM185A	TMEM185A	protein-coding	ALS & ALS-FTD
MED10	MED10	protein-coding	ALS
TXNDC17	TXNDC17	protein-coding	ALS
COX17	COX17	protein-coding	ALS
RFK	RFK	protein-coding	ALS
PARK7	PARK7	protein-coding	ALS
COX6B1	COX6B1	protein-coding	ALS
UBL7	UBL7	protein-coding	ALS
HNMT	HNMT	protein-coding	ALS & ALS-FTD
DCXR	DCXR	protein-coding	ALS
AC024588.1	NA	Accession	ALS
ATP5F1D	ATP5F1D	protein-coding	ALS & ALS-FTD
GSTO1	GSTO1	protein-coding	ALS
ABHD17C	ABHD17C	protein-coding	ALS
DDX42	DDX42	protein-coding	ALS & ALS-FTD
NDUFS7	NDUFS7	protein-coding	ALS
UBE2S	UBE2S	protein-coding	ALS
CCDC106	CCDC106	protein-coding	ALS
AC011997.1	NA	Accession	ALS
ATF6	ATF6	protein-coding	ALS & ALS-FTD
NDUFB4	NDUFB4	protein-coding	ALS
ANAPC10	ANAPC10	protein-coding	ALS
EFR3A	EFR3A	protein-coding	ALS & ALS-FTD
TMEM205	TMEM205	protein-coding	ALS
LAMTOR2	LAMTOR2	protein-coding	ALS
RIMKLB	RIMKLB	protein-coding	ALS & ALS-FTD
ZNRD2	ZNRD2	protein-coding	ALS
PSMC3	PSMC3	protein-coding	ALS
NDUFS3	NDUFS3	protein-coding	ALS
DEPDC1	DEPDC1	protein-coding	ALS
KDELR1	KDELR1	protein-coding	ALS & ALS-FTD
ITPA	ITPA	protein-coding	ALS
GRM5-AS1	GRM5-AS1	ncRNA	ALS
CYP46A1	CYP46A1	protein-coding	ALS
MRPL14	MRPL14	protein-coding	ALS
FDX1	FDX1	protein-coding	ALS & ALS-FTD
PLEKHA3	PLEKHA3	protein-coding	ALS & ALS-FTD
TAC3	TAC3	protein-coding	ALS
AVEN	AVEN	protein-coding	ALS
SLC10A3	SLC10A3	protein-coding	ALS & ALS-FTD
COX7A2	COX7A2	protein-coding	ALS
ARC	ARC	protein-coding	ALS & ALS-FTD
MPHOSPH8	MPHOSPH8	protein-coding	ALS
SMAD3	SMAD3	protein-coding	ALS
KLHL11	KLHL11	protein-coding	ALS & ALS-FTD
LARP1B	LARP1B	protein-coding	ALS
EBP	EBP	protein-coding	ALS & ALS-FTD
BST2	BST2	protein-coding	ALS
MZT2B	MZT2B	protein-coding	ALS
NDUFA4	NDUFA4	protein-coding	ALS
NDUFS5	NDUFS5	protein-coding	ALS
PRSS55	PRSS55	protein-coding	ALS
MSR1	MSR1	protein-coding	ALS & ALS-FTD
FBXL22	FBXL22	protein-coding	ALS & ALS-FTD
SEC11C	SEC11C	protein-coding	ALS
LDB2	LDB2	protein-coding	ALS
AC007279.2	NA	Accession	ALS & ALS-FTD
NUDT14	NUDT14	protein-coding	ALS & ALS-FTD
AC016168.4	NA	Accession	ALS
WDR48	WDR48	protein-coding	ALS
TMEM168	TMEM168	protein-coding	ALS
AC025030.2	NA	Accession	ALS
PSMB6	PSMB6	protein-coding	ALS
AC080079.2	NA	Accession	ALS & ALS-FTD
ST3GAL1	ST3GAL1	protein-coding	ALS
CAV1	CAV1	protein-coding	ALS & ALS-FTD
PKIA-AS1	PKIA-AS1	ncRNA	ALS & ALS-FTD
ITGB4	ITGB4	protein-coding	ALS
PTK2B	PTK2B	protein-coding	ALS
AC003093.1	NA	Accession	ALS
SNTB1	SNTB1	protein-coding	ALS
DHRS7	DHRS7	protein-coding	ALS
ATP5PO	ATP5PO	protein-coding	ALS
PQBP1	PQBP1	protein-coding	ALS
MEG9	MEG9	ncRNA	ALS & ALS-FTD
UQCRFS1	UQCRFS1	protein-coding	ALS
LINC02388	LINC02388	ncRNA	ALS & ALS-FTD
LINC02614	LINC02614	ncRNA	ALS
MFAP3	MFAP3	protein-coding	ALS
PNRC2	PNRC2	protein-coding	ALS
SPACA9	SPACA9	protein-coding	ALS
UBN1	UBN1	protein-coding	ALS
AC005523.2	NA	Accession	ALS
MX2	MX2	protein-coding	ALS
IFT20	IFT20	protein-coding	ALS
UQCRC1	UQCRC1	protein-coding	ALS
BHLHE22	BHLHE22	protein-coding	ALS
DMAC1	DMAC1	protein-coding	ALS
NAP1L4	NAP1L4	protein-coding	ALS & ALS-FTD
AC005972.3	NA	Accession	ALS & ALS-FTD
AL139424.2	NA	Accession	ALS & ALS-FTD
KLHL5	KLHL5	protein-coding	ALS
MAL2	MAL2	protein-coding	ALS
AC025809.1	NA	Accession	ALS & ALS-FTD
SLC35F3	SLC35F3	protein-coding	ALS
CASP4	CASP4	protein-coding	ALS
LRIG3	LRIG3	protein-coding	ALS & ALS-FTD
CSNK2A1	CSNK2A1	protein-coding	ALS
NUDT22	NUDT22	protein-coding	ALS
DPM3	DPM3	protein-coding	ALS
ATP5MF	ATP5MF	protein-coding	ALS & ALS-FTD
TECR	TECR	protein-coding	ALS
GPATCH11	GPATCH11	protein-coding	ALS
OSMR-AS1	OSMR-DT	ncRNA	ALS
ARL1	ARL1	protein-coding	ALS
CACNB2	CACNB2	protein-coding	ALS & ALS-FTD
AC073525.1	NA	Accession	ALS
NDUFAF3	NDUFAF3	protein-coding	ALS
CHCHD6	CHCHD6	protein-coding	ALS
HCFC1R1	HCFC1R1	protein-coding	ALS & ALS-FTD
RIOK3	RIOK3	protein-coding	ALS
ABAT	ABAT	protein-coding	ALS
TDP1	TDP1	protein-coding	ALS & ALS-FTD
HBQ1	HBQ1	protein-coding	ALS
BTF3L4	BTF3L4	protein-coding	ALS
TACC1	TACC1	protein-coding	ALS
GPR183	GPR183	protein-coding	ALS
RETREG1	RETREG1	protein-coding	ALS & ALS-FTD
PPM1J	PPM1J	protein-coding	ALS
SLC22A8	SLC22A8	protein-coding	ALS & ALS-FTD
SOX2-OT	SOX2-OT	ncRNA	ALS & ALS-FTD
DOK6	DOK6	protein-coding	ALS & ALS-FTD
MRPL40	MRPL40	protein-coding	ALS
AS3MT	AS3MT	protein-coding	ALS
LINC02054	LINC02054	ncRNA	ALS
UROD	UROD	protein-coding	ALS
AURKAIP1	AURKAIP1	protein-coding	ALS
ZMPSTE24	ZMPSTE24	protein-coding	ALS & ALS-FTD
PLXNA1	PLXNA1	protein-coding	ALS
CFAP46	CFAP46	protein-coding	ALS
YPEL4	YPEL4	protein-coding	ALS
DAB2IP	DAB2IP	protein-coding	ALS
NRGN	NRGN	protein-coding	ALS
NECTIN3	NECTIN3	protein-coding	ALS
TPRG1L	TPRG1L	protein-coding	ALS
POLR2J	POLR2J	protein-coding	ALS
SSNA1	SSNA1	protein-coding	ALS
CDYL2	CDYL2	protein-coding	ALS
ZNF469	ZNF469	protein-coding	ALS
AL033539.2	NA	Accession	ALS & ALS-FTD
IFI44L	IFI44L	protein-coding	ALS
LZTS1	LZTS1	protein-coding	ALS & ALS-FTD
DNMBP	DNMBP	protein-coding	ALS
AASDHPPT	AASDHPPT	protein-coding	ALS
ARPP19	ARPP19	protein-coding	ALS
AC010632.1	NA	Accession	ALS & ALS-FTD
UXT	UXT	protein-coding	ALS
ITGA9	ITGA9	protein-coding	ALS
NR4A1	NR4A1	protein-coding	ALS
PRDM16-DT	PRDM16-DT	ncRNA	ALS
UBXN2B	UBXN2B	protein-coding	ALS
AC104024.2	NA	Accession	ALS
SH3BGRL3	SH3BGRL3	protein-coding	ALS & ALS-FTD
SERBP1	SERBP1	protein-coding	ALS
LINC01090	LINC01090	ncRNA	ALS & ALS-FTD
MRPL12	MRPL12	protein-coding	ALS
PGRMC1	PGRMC1	protein-coding	ALS
COA6	COA6	protein-coding	ALS & ALS-FTD
SYT12	SYT12	protein-coding	ALS & ALS-FTD
HMOX2	HMOX2	protein-coding	ALS
PWWP2B	PWWP2B	protein-coding	ALS
BCL7C	BCL7C	protein-coding	ALS & ALS-FTD
YIF1B	YIF1B	protein-coding	ALS & ALS-FTD
NDUFA6	NDUFA6	protein-coding	ALS
HINT2	HINT2	protein-coding	ALS
SLC22A1	SLC22A1	protein-coding	ALS & ALS-FTD
GRIN2C	GRIN2C	protein-coding	ALS
MINDY4	MINDY4	protein-coding	ALS
ZFPM2	ZFPM2	protein-coding	ALS
COX8A	COX8A	protein-coding	ALS & ALS-FTD
ARPC3	ARPC3	protein-coding	ALS
CNIH1	CNIH1	protein-coding	ALS & ALS-FTD
NTHL1	NTHL1	protein-coding	ALS
SLC11A1	SLC11A1	protein-coding	ALS
TM7SF2	TM7SF2	protein-coding	ALS
HAUS5	HAUS5	protein-coding	ALS
DLGAP2	DLGAP2	protein-coding	ALS
CENPE	CENPE	protein-coding	ALS
VPS41	VPS41	protein-coding	ALS & ALS-FTD
LAP3	LAP3	protein-coding	ALS
PDZD2	PDZD2	protein-coding	ALS
AL589693.1	NA	Accession	ALS & ALS-FTD
CALB2	CALB2	protein-coding	ALS
LINC01560	LINC01560	ncRNA	ALS
SSR4	SSR4	protein-coding	ALS
PET100	PET100	protein-coding	ALS
TMEM141	TMEM141	protein-coding	ALS
MBIP	MBIP	protein-coding	ALS
P3H2	P3H2	protein-coding	ALS
AC116611.1	NA	Accession	ALS
MRPL21	MRPL21	protein-coding	ALS
TMEM160	TMEM160	protein-coding	ALS
AC007785.1	NA	Accession	ALS & ALS-FTD
TMED2	TMED2	protein-coding	ALS
CREG1	CREG1	protein-coding	ALS & ALS-FTD
JARID2	JARID2	protein-coding	ALS
TBC1D2	TBC1D2	protein-coding	ALS
TSC22D1-AS1	TSC22D1-AS1	ncRNA	ALS & ALS-FTD
ZNF483	ZNF483	protein-coding	ALS & ALS-FTD
TAF10	TAF10	protein-coding	ALS
RPL18	RPL18	protein-coding	ALS
FGF14	FGF14	protein-coding	ALS
STK10	STK10	protein-coding	ALS
MIR4500HG	MIR4500HG	ncRNA	ALS & ALS-FTD
GID8	GID8	protein-coding	ALS
AC104574.2	NA	Accession	ALS
NDUFA1	NDUFA1	protein-coding	ALS & ALS-FTD
AC018953.2	NA	Accession	ALS & ALS-FTD
STEAP3-AS1	STEAP3-AS1	ncRNA	ALS
CSNK2B	CSNK2B	protein-coding	ALS
RSL1D1	RSL1D1	protein-coding	ALS
JAG1	JAG1	protein-coding	ALS & ALS-FTD
MRPL36	MRPL36	protein-coding	ALS
GRID1	GRID1	protein-coding	ALS
AC093158.1	NA	Accession	ALS & ALS-FTD
AC092040.1	NA	Accession	ALS & ALS-FTD
EID1	EID1	protein-coding	ALS
ADGRL4	ADGRL4	protein-coding	ALS & ALS-FTD
DGKB	DGKB	protein-coding	ALS
NTMT1	NTMT1	protein-coding	ALS
MYH9	MYH9	protein-coding	ALS
CCDC148	CCDC148	protein-coding	ALS
RAB2A	RAB2A	protein-coding	ALS
TSPAN19	TSPAN19	protein-coding	ALS & ALS-FTD
PSENEN	PSENEN	protein-coding	ALS & ALS-FTD
CHCHD5	CHCHD5	protein-coding	ALS
CX3CR1	CX3CR1	protein-coding	ALS & ALS-FTD
UBE2V1	UBE2V1	protein-coding	ALS
PRPH2	PRPH2	protein-coding	ALS
ZNF770	ZNF770	protein-coding	ALS
GBA	GBA1	protein-coding	ALS & ALS-FTD
IGFBP7	IGFBP7	protein-coding	ALS
TMEM219	TMEM219	protein-coding	ALS & ALS-FTD
IFNG-AS1	IFNG-AS1	ncRNA	ALS
NPL	NPL	protein-coding	ALS
CHUK	CHUK	protein-coding	ALS
RAD23A	RAD23A	protein-coding	ALS
CHMP2A	CHMP2A	protein-coding	ALS
TAF1D	TAF1D	protein-coding	ALS
LAGE3	LAGE3	protein-coding	ALS
STAB2	STAB2	protein-coding	ALS
SCIMP	SCIMP	protein-coding	ALS
ATP5MD	ATP5MK	protein-coding	ALS
AC011246.1	NA	Accession	ALS & ALS-FTD
LAMB1	LAMB1	protein-coding	ALS
ZNF276	ZNF276	protein-coding	ALS & ALS-FTD
PRR34-AS1	PRR34-AS1	ncRNA	ALS & ALS-FTD
DAD1	DAD1	protein-coding	ALS
SLC35G2	SLC35G2	protein-coding	ALS
NLRC5	NLRC5	protein-coding	ALS
S100Z	S100Z	protein-coding	ALS
AL138701.2	NA	Accession	ALS
ETFB	ETFB	protein-coding	ALS
ENTPD2	ENTPD2	protein-coding	ALS
PTPRF	PTPRF	protein-coding	ALS
PKN2-AS1	PKN2-AS1	ncRNA	ALS & ALS-FTD
GBP1	GBP1	protein-coding	ALS
AC018742.1	NA	Accession	ALS & ALS-FTD
CREG2	CREG2	protein-coding	ALS
GPAA1	GPAA1	protein-coding	ALS
EIF3K	EIF3K	protein-coding	ALS
ECT2	ECT2	protein-coding	ALS & ALS-FTD
GPD1	GPD1	protein-coding	ALS & ALS-FTD
AC010401.1	NA	Accession	ALS & ALS-FTD
RAB33A	RAB33A	protein-coding	ALS
LNX1	LNX1	protein-coding	ALS
HINT1	HINT1	protein-coding	ALS
AC110751.1	NA	Accession	ALS
RPP21	RPP21	protein-coding	ALS
SCN2B	SCN2B	protein-coding	ALS
THSD4	THSD4	protein-coding	ALS & ALS-FTD
MAP1LC3B	MAP1LC3B	protein-coding	ALS
RBM12B	RBM12B	protein-coding	ALS & ALS-FTD
CCBE1	CCBE1	protein-coding	ALS
GCC2	GCC2	protein-coding	ALS
AL356608.3	NA	Accession	ALS
CCDC88C	CCDC88C	protein-coding	ALS & ALS-FTD
ZNF252P-AS1	ZNF252P-AS1	ncRNA	ALS & ALS-FTD
YWHAB	YWHAB	protein-coding	ALS
PTH1R	PTH1R	protein-coding	ALS & ALS-FTD
NCOA7	NCOA7	protein-coding	ALS
AC024560.4	NA	Accession	ALS
AC016831.5	NA	Accession	ALS
MRPL41	MRPL41	protein-coding	ALS
AC055839.2	NA	Accession	ALS
CCDC124	CCDC124	protein-coding	ALS
LINC02669	LINC02669	ncRNA	ALS
ORC3	ORC3	protein-coding	ALS
CCDC136	CCDC136	protein-coding	ALS
XYLT1	XYLT1	protein-coding	ALS
RPS16	RPS16	protein-coding	ALS
GRID2	GRID2	protein-coding	ALS & ALS-FTD
APEH	APEH	protein-coding	ALS
SRRM1	SRRM1	protein-coding	ALS
C1orf61	MIR9-1HG	ncRNA	ALS
PELI1	PELI1	protein-coding	ALS
UBTD2	UBTD2	protein-coding	ALS & ALS-FTD
CDK2AP1	CDK2AP1	protein-coding	ALS
PNPO	PNPO	protein-coding	ALS
C5orf51	RIMOC1	protein-coding	ALS
TMEM178B	TMEM178B	protein-coding	ALS
RPRM	RPRM	protein-coding	ALS
SLC41A2	SLC41A2	protein-coding	ALS
AP001372.2	NA	Accession	ALS
TWIST2	TWIST2	protein-coding	ALS & ALS-FTD
AC011995.2	NA	Accession	ALS
ATRAID	ATRAID	protein-coding	ALS
AIMP2	AIMP2	protein-coding	ALS
LINC02649	LINC02649	ncRNA	ALS & ALS-FTD
SYT14	SYT14	protein-coding	ALS
AC061975.8	NA	Accession	ALS
TOP1	TOP1	protein-coding	ALS
TPM1	TPM1	protein-coding	ALS
SMIM18	SMIM18	protein-coding	ALS
NUDT15	NUDT15	protein-coding	ALS
PPM1N	PPM1N	protein-coding	ALS & ALS-FTD
TYW3	TYW3	protein-coding	ALS
ZNF706	ZNF706	protein-coding	ALS & ALS-FTD
KAT7	KAT7	protein-coding	ALS & ALS-FTD
AC127164.1	NA	Accession	ALS
PRDX5	PRDX5	protein-coding	ALS
GATAD2B	GATAD2B	protein-coding	ALS & ALS-FTD
HNRNPA1	HNRNPA1	protein-coding	ALS
STRADB	STRADB	protein-coding	ALS & ALS-FTD
NGRN	NGRN	protein-coding	ALS
VIT	VIT	protein-coding	ALS & ALS-FTD
PRDX4	PRDX4	protein-coding	ALS
RAB3B	RAB3B	protein-coding	ALS
AC018616.1	NA	Accession	ALS
ZNF587B	ZNF587B	protein-coding	ALS & ALS-FTD
MMGT1	MMGT1	protein-coding	ALS
CHST8	CHST8	protein-coding	ALS
PSIP1	PSIP1	protein-coding	ALS
UBE2I	UBE2I	protein-coding	ALS
TIMM10	TIMM10	protein-coding	ALS
ALG1L9P	ALG1L9P	pseudo	ALS
ACYP2	ACYP2	protein-coding	ALS
STEAP1B	STEAP1B	protein-coding	ALS
AC011586.2	NA	Accession	ALS
UBC	UBC	protein-coding	ALS
SLC32A1	SLC32A1	protein-coding	ALS
PRODH	PRODH	protein-coding	ALS
HSD17B10	HSD17B10	protein-coding	ALS & ALS-FTD
AL162388.2	NA	Accession	ALS & ALS-FTD
TUFM	TUFM	protein-coding	ALS
ARFGAP2	ARFGAP2	protein-coding	ALS
HLA-E	HLA-E	protein-coding	ALS
AP000866.5	NA	Accession	ALS & ALS-FTD
PGM2L1	PGM2L1	protein-coding	ALS
SCAMP3	SCAMP3	protein-coding	ALS & ALS-FTD
ATRNL1	ATRNL1	protein-coding	ALS
DDT	DDT	protein-coding	ALS
AC116666.1	NA	Accession	ALS
ZNF587	ZNF587	protein-coding	ALS
ASH1L-AS1	ASH1L-AS1	ncRNA	ALS & ALS-FTD
MPPED2	MPPED2	protein-coding	ALS
PTGES3	PTGES3	protein-coding	ALS
DHRS11	DHRS11	protein-coding	ALS
AL355472.2	NA	Accession	ALS
ANAPC5	ANAPC5	protein-coding	ALS
SH3GL3	SH3GL3	protein-coding	ALS
MTX3	MTX3	protein-coding	ALS & ALS-FTD
RPL35	RPL35	protein-coding	ALS
SEC14L5	SEC14L5	protein-coding	ALS
KCNG3	KCNG3	protein-coding	ALS & ALS-FTD
UQCR10	UQCR10	protein-coding	ALS & ALS-FTD
AC002451.1	NA	Accession	ALS
FAM78A	FAM78A	protein-coding	ALS
PPP3CB	PPP3CB	protein-coding	ALS
EMX2OS	EMX2OS	ncRNA	ALS
USE1	USE1	protein-coding	ALS
RNF181	RNF181	protein-coding	ALS
AC103874.1	NA	Accession	ALS
ETFRF1	ETFRF1	protein-coding	ALS
PPDPF	PPDPF	protein-coding	ALS-FTD
GP1BB	GP1BB	protein-coding	ALS-FTD
RBM12	RBM12	protein-coding	ALS-FTD
C1orf56	C1orf56	protein-coding	ALS-FTD
AC026979.2	NA	Accession	ALS-FTD
ATP6V0C	ATP6V0C	protein-coding	ALS-FTD
MYADM	MYADM	protein-coding	ALS-FTD
S100A1	S100A1	protein-coding	ALS-FTD
AC009041.2	NA	Accession	ALS-FTD
AC135782.1	NA	Accession	ALS-FTD
AKT3-IT1	AKT3-IT1	ncRNA	ALS-FTD
NAA11	NAA11	protein-coding	ALS-FTD
MATR3.1	NA	Accession	ALS-FTD
ZNF841	ZNF841	protein-coding	ALS-FTD
PRAF2	PRAF2	protein-coding	ALS-FTD
BRD9	BRD9	protein-coding	ALS-FTD
HUS1	HUS1	protein-coding	ALS-FTD
ARHGAP1	ARHGAP1	protein-coding	ALS-FTD
SNHG25	SNHG25	ncRNA	ALS-FTD
CALR	CALR	protein-coding	ALS-FTD
DACT3	DACT3	protein-coding	ALS-FTD
AC011752.1	NA	Accession	ALS-FTD
RPE	RPE	protein-coding	ALS-FTD
SNHG9	SNHG9	ncRNA	ALS-FTD
STX18	STX18	protein-coding	ALS-FTD
ASPHD1	ASPHD1	protein-coding	ALS-FTD
GRINA	GRINA	protein-coding	ALS-FTD
EIF2D	EIF2D	protein-coding	ALS-FTD
HACD2	HACD2	protein-coding	ALS-FTD
GIPC1	GIPC1	protein-coding	ALS-FTD
PPP1R14A	PPP1R14A	protein-coding	ALS-FTD
KHSRP	KHSRP	protein-coding	ALS-FTD
CMTM5	CMTM5	protein-coding	ALS-FTD
LENG9	LENG9	protein-coding	ALS-FTD
LRRC49	LRRC49	protein-coding	ALS-FTD
AP005059.2	NA	Accession	ALS-FTD
STK38L	STK38L	protein-coding	ALS-FTD
CADM4	CADM4	protein-coding	ALS-FTD
PDCD11	PDCD11	protein-coding	ALS-FTD
SNX22	SNX22	protein-coding	ALS-FTD
SNHG19	SNHG19	ncRNA	ALS-FTD
N4BP2L2-IT2	N4BP2L2-IT2	ncRNA	ALS-FTD
ZNF138	ZNF138	protein-coding	ALS-FTD
TH2LCRR	TH2LCRR	ncRNA	ALS-FTD
PDS5B	PDS5B	protein-coding	ALS-FTD
ZNF17	ZNF17	protein-coding	ALS-FTD
MID2	MID2	protein-coding	ALS-FTD
VWF	VWF	protein-coding	ALS-FTD
ZNF180	ZNF180	protein-coding	ALS-FTD
MMP28	MMP28	protein-coding	ALS-FTD
FARSB	FARSB	protein-coding	ALS-FTD
AC003659.1	NA	Accession	ALS-FTD
PAPOLA	PAPOLA	protein-coding	ALS-FTD
AC008686.1	NA	Accession	ALS-FTD
MIDN	MIDN	protein-coding	ALS-FTD
NPPC	NPPC	protein-coding	ALS-FTD
NEK11	NEK11	protein-coding	ALS-FTD
ZNF295-AS1	ZNF295-AS1	ncRNA	ALS-FTD
AC090360.1	NA	Accession	ALS-FTD
RBM33	RBM33	protein-coding	ALS-FTD
SYP	SYP	protein-coding	ALS-FTD
AC023590.1	NA	Accession	ALS-FTD
MAPKAP1	MAPKAP1	protein-coding	ALS-FTD
DIS3L2	DIS3L2	protein-coding	ALS-FTD
EDEM1	EDEM1	protein-coding	ALS-FTD
APBB1	APBB1	protein-coding	ALS-FTD
TIMP2	TIMP2	protein-coding	ALS-FTD
CEP192	CEP192	protein-coding	ALS-FTD
MINDY1	MINDY1	protein-coding	ALS-FTD
SLFN11	SLFN11	protein-coding	ALS-FTD
OS9	OS9	protein-coding	ALS-FTD
ZMYND19	ZMYND19	protein-coding	ALS-FTD
NRSN2	NRSN2	protein-coding	ALS-FTD
MEMO1	MEMO1	protein-coding	ALS-FTD
PSEN1	PSEN1	protein-coding	ALS-FTD
QPCTL	QPCTL	protein-coding	ALS-FTD
ADRB1	ADRB1	protein-coding	ALS-FTD
MUS81	MUS81	protein-coding	ALS-FTD
AL512625.2	NA	Accession	ALS-FTD
SRFBP1	SRFBP1	protein-coding	ALS-FTD
TRIM44	TRIM44	protein-coding	ALS-FTD
STAMBPL1	STAMBPL1	protein-coding	ALS-FTD
RDH11	RDH11	protein-coding	ALS-FTD
CNPY2	CNPY2	protein-coding	ALS-FTD
DYRK1A	DYRK1A	protein-coding	ALS-FTD
SELENOS	SELENOS	protein-coding	ALS-FTD
FOXP2	FOXP2	protein-coding	ALS-FTD
HES1	HES1	protein-coding	ALS-FTD
SOX4	SOX4	protein-coding	ALS-FTD
RAMAC	RAMAC	protein-coding	ALS-FTD
AC011369.1	NA	Accession	ALS-FTD
CASC15	CASC15	ncRNA	ALS-FTD
AUH	AUH	protein-coding	ALS-FTD
IGSF1	IGSF1	protein-coding	ALS-FTD
GPR173	GPR173	protein-coding	ALS-FTD
ATXN7	ATXN7	protein-coding	ALS-FTD
TBC1D17	TBC1D17	protein-coding	ALS-FTD
LINC00486	LINC00486	ncRNA	ALS-FTD
CD81	CD81	protein-coding	ALS-FTD
GLTP	GLTP	protein-coding	ALS-FTD
LINC01822	LINC01822	ncRNA	ALS-FTD
ZNF655	ZNF655	protein-coding	ALS-FTD
DACT3-AS1	DACT3-AS1	ncRNA	ALS-FTD
FMN1	FMN1	protein-coding	ALS-FTD
CELF2-AS1	CELF2-AS1	ncRNA	ALS-FTD
ZFP91	ZFP91	protein-coding	ALS-FTD
MET	MET	protein-coding	ALS-FTD
AL118511.1	NA	Accession	ALS-FTD
BOD1	BOD1	protein-coding	ALS-FTD
EFS	EFS	protein-coding	ALS-FTD
ZNF24	ZNF24	protein-coding	ALS-FTD
UBXN8	UBXN8	protein-coding	ALS-FTD
MED21	MED21	protein-coding	ALS-FTD
FLII	FLII	protein-coding	ALS-FTD
AL035427.1	NA	Accession	ALS-FTD
KIF16B	KIF16B	protein-coding	ALS-FTD
SLC35F6	SLC35F6	protein-coding	ALS-FTD
ALMS1	ALMS1	protein-coding	ALS-FTD
PRKCG	PRKCG	protein-coding	ALS-FTD
NUDT6	NUDT6	protein-coding	ALS-FTD
NOP56	NOP56	protein-coding	ALS-FTD
AMMECR1	AMMECR1	protein-coding	ALS-FTD
FAM98C	FAM98C	protein-coding	ALS-FTD
GJB1	GJB1	protein-coding	ALS-FTD
SCD	SCD	protein-coding	ALS-FTD
WDR45B	WDR45B	protein-coding	ALS-FTD
CDK5R2	CDK5R2	protein-coding	ALS-FTD
PLCXD3	PLCXD3	protein-coding	ALS-FTD
HERC3	HERC3	protein-coding	ALS-FTD
PSPC1	PSPC1	protein-coding	ALS-FTD
DNAAF5	DNAAF5	protein-coding	ALS-FTD
PABPN1	PABPN1	protein-coding	ALS-FTD
ANKRD13B	ANKRD13B	protein-coding	ALS-FTD
AC092329.4	NA	Accession	ALS-FTD
CSMD2	CSMD2	protein-coding	ALS-FTD
ZNF776	ZNF776	protein-coding	ALS-FTD
AL109930.1	NA	Accession	ALS-FTD
RGL4	RGL4	protein-coding	ALS-FTD
LINC01949	LINC01949	ncRNA	ALS-FTD
FOCAD	FOCAD	protein-coding	ALS-FTD
ZNF12	ZNF12	protein-coding	ALS-FTD
AC016716.2	NA	Accession	ALS-FTD
RABEPK	RABEPK	protein-coding	ALS-FTD
CLSTN3	CLSTN3	protein-coding	ALS-FTD
NUCB1	NUCB1	protein-coding	ALS-FTD
ZSCAN22	ZSCAN22	protein-coding	ALS-FTD
HAUS3	HAUS3	protein-coding	ALS-FTD
RAB3A	RAB3A	protein-coding	ALS-FTD
REV1	REV1	protein-coding	ALS-FTD
ABHD18	ABHD18	protein-coding	ALS-FTD
QRICH1	QRICH1	protein-coding	ALS-FTD
RBM14	RBM14	protein-coding	ALS-FTD
OLIG1	OLIG1	protein-coding	ALS-FTD
FTO	FTO	protein-coding	ALS-FTD
PAF1	PAF1	protein-coding	ALS-FTD
CTNNBL1	CTNNBL1	protein-coding	ALS-FTD
ICOSLG	ICOSLG	protein-coding	ALS-FTD
WDR77	WDR77	protein-coding	ALS-FTD
GABPA	GABPA	protein-coding	ALS-FTD
NOS1	NOS1	protein-coding	ALS-FTD
MESD	MESD	protein-coding	ALS-FTD
GNAL	GNAL	protein-coding	ALS-FTD
DENND2A	DENND2A	protein-coding	ALS-FTD
CCDC180	CCDC180	protein-coding	ALS-FTD
TPPP3	TPPP3	protein-coding	ALS-FTD
ABHD14B	ABHD14B	protein-coding	ALS-FTD
C16orf72	HAPSTR1	protein-coding	ALS-FTD
MTM1	MTM1	protein-coding	ALS-FTD
EIF2B4	EIF2B4	protein-coding	ALS-FTD
MTG1	MTG1	protein-coding	ALS-FTD
HYOU1	HYOU1	protein-coding	ALS-FTD
BMI1	BMI1	protein-coding	ALS-FTD
CCDC159	CCDC159	protein-coding	ALS-FTD
VWA8	VWA8	protein-coding	ALS-FTD
TEX22	TEX22	protein-coding	ALS-FTD
SOX2	SOX2	protein-coding	ALS-FTD
LPCAT4	LPCAT4	protein-coding	ALS-FTD
APH1A	APH1A	protein-coding	ALS-FTD
CDIPT	CDIPT	protein-coding	ALS-FTD
ELP3	ELP3	protein-coding	ALS-FTD
FALEC	FALEC	ncRNA	ALS-FTD
APOD	APOD	protein-coding	ALS-FTD
NFYC-AS1	NFYC-AS1	ncRNA	ALS-FTD
RFX1	RFX1	protein-coding	ALS-FTD
REXO4	REXO4	protein-coding	ALS-FTD
RNF187	RNF187	protein-coding	ALS-FTD
SEMA4C	SEMA4C	protein-coding	ALS-FTD
NUDCD1	NUDCD1	protein-coding	ALS-FTD
AC090772.2	NA	Accession	ALS-FTD
AC012501.2	NA	Accession	ALS-FTD
AL391684.1	NA	Accession	ALS-FTD
SRRD	SRRD	protein-coding	ALS-FTD
SNX32	SNX32	protein-coding	ALS-FTD
SULT1A3	SULT1A3	protein-coding	ALS-FTD
GDAP2	GDAP2	protein-coding	ALS-FTD
NR2F1-AS1	NR2F1-AS1	ncRNA	ALS-FTD
FOXG1	FOXG1	protein-coding	ALS-FTD
AL157392.3	NA	Accession	ALS-FTD
MYLPF	MYL11	protein-coding	ALS-FTD
RBP7	RBP7	protein-coding	ALS-FTD
RBM5-AS1	RBM5-AS1	ncRNA	ALS-FTD
RTL9	RTL9	protein-coding	ALS-FTD
LPIN2	LPIN2	protein-coding	ALS-FTD
INHA	INHA	protein-coding	ALS-FTD
HIVEP2	HIVEP2	protein-coding	ALS-FTD
LINC00923	LINC00923	ncRNA	ALS-FTD
PRKCSH	PRKCSH	protein-coding	ALS-FTD
AP001831.1	NA	Accession	ALS-FTD
SPAG6	SPAG6	protein-coding	ALS-FTD
AC068790.3	NA	Accession	ALS-FTD
UNC13B	UNC13B	protein-coding	ALS-FTD
PCDH17	PCDH17	protein-coding	ALS-FTD
AC006112.1	NA	Accession	ALS-FTD
LSM8	LSM8	protein-coding	ALS-FTD
HIST2H2AA4	H2AC19	protein-coding	ALS-FTD
ZBTB40	ZBTB40	protein-coding	ALS-FTD
LINC02802	LINC02802	ncRNA	ALS-FTD
IDH3B	IDH3B	protein-coding	ALS-FTD
S100A13	S100A13	protein-coding	ALS-FTD
CSPG5	CSPG5	protein-coding	ALS-FTD
SUMF2	SUMF2	protein-coding	ALS-FTD
ARID5B	ARID5B	protein-coding	ALS-FTD
RBFA	RBFA	protein-coding	ALS-FTD
KHDRBS3	KHDRBS3	protein-coding	ALS-FTD
AL139288.1	NA	Accession	ALS-FTD
AK2	AK2	protein-coding	ALS-FTD
ZNF548	ZNF548	protein-coding	ALS-FTD
TBC1D15	TBC1D15	protein-coding	ALS-FTD
HTR2B	HTR2B	protein-coding	ALS-FTD
KCNMA1-AS1	KCNMA1-AS1	ncRNA	ALS-FTD
CASKIN1	CASKIN1	protein-coding	ALS-FTD
TMEM231	TMEM231	protein-coding	ALS-FTD
VPS9D1-AS1	VPS9D1-AS1	ncRNA	ALS-FTD
AMOT	AMOT	protein-coding	ALS-FTD
VSTM2B	VSTM2B	protein-coding	ALS-FTD
TAF11	TAF11	protein-coding	ALS-FTD
RTL5	RTL5	protein-coding	ALS-FTD
TRIM46	TRIM46	protein-coding	ALS-FTD
GTF2IRD2B	GTF2IRD2B	protein-coding	ALS-FTD
EIF3E	EIF3E	protein-coding	ALS-FTD
AC005363.2	NA	Accession	ALS-FTD
AC009754.2	NA	Accession	ALS-FTD
ADAM15	ADAM15	protein-coding	ALS-FTD
SAMD12	SAMD12	protein-coding	ALS-FTD
SLC38A7	SLC38A7	protein-coding	ALS-FTD
HCRT	HCRT	protein-coding	ALS-FTD
AC093330.1	NA	Accession	ALS-FTD
MYLK-AS1	MYLK-AS1	ncRNA	ALS-FTD
AC009899.1	NA	Accession	ALS-FTD
CUEDC1	CUEDC1	protein-coding	ALS-FTD
TTYH3	TTYH3	protein-coding	ALS-FTD
NMT1	NMT1	protein-coding	ALS-FTD
ZNF417	ZNF417	protein-coding	ALS-FTD
YIPF2	YIPF2	protein-coding	ALS-FTD
ECE1	ECE1	protein-coding	ALS-FTD
SMCHD1	SMCHD1	protein-coding	ALS-FTD
SRSF1	SRSF1	protein-coding	ALS-FTD
AC010976.1	NA	Accession	ALS-FTD
POLR2F	POLR2F	protein-coding	ALS-FTD
AL138820.1	NA	Accession	ALS-FTD
PROSER1	PROSER1	protein-coding	ALS-FTD
AC093297.1	NA	Accession	ALS-FTD
AC021097.1	NA	Accession	ALS-FTD
AC008870.2	NA	Accession	ALS-FTD
PCDH11X	PCDH11X	protein-coding	ALS-FTD
KCNQ5-IT1	KCNQ5-IT1	ncRNA	ALS-FTD
AFMID	AFMID	protein-coding	ALS-FTD
AC097105.1	NA	Accession	ALS-FTD
CDR1	CDR1	unknown	ALS-FTD
AP002518.2	NA	Accession	ALS-FTD
POT1	POT1	protein-coding	ALS-FTD
ANKRD49	ANKRD49	protein-coding	ALS-FTD
AL391097.1	NA	Accession	ALS-FTD
MIR124-2HG	MIR124-2HG	ncRNA	ALS-FTD
GTF3C3	GTF3C3	protein-coding	ALS-FTD
ZCCHC4	ZCCHC4	protein-coding	ALS-FTD
ZNF91	ZNF91	protein-coding	ALS-FTD
TIMM10B	TIMM10B	protein-coding	ALS-FTD
ZDHHC9	ZDHHC9	protein-coding	ALS-FTD
TIAL1	TIAL1	protein-coding	ALS-FTD
AC100839.2	NA	Accession	ALS-FTD
EMX1	EMX1	protein-coding	ALS-FTD
NFE2L1	NFE2L1	protein-coding	ALS-FTD
LINC02109	LINC02109	ncRNA	ALS-FTD
REPS2	REPS2	protein-coding	ALS-FTD
CBS	CBS	protein-coding	ALS-FTD
SLC39A7	SLC39A7	protein-coding	ALS-FTD
ARPP21	ARPP21	protein-coding	ALS-FTD
PLSCR3	PLSCR3	protein-coding	ALS-FTD
TTC39C-AS1	TTC39C-AS1	ncRNA	ALS-FTD
GCNT1	GCNT1	protein-coding	ALS-FTD
SEMA6D	SEMA6D	protein-coding	ALS-FTD
TDRD7	TDRD7	protein-coding	ALS-FTD
ESYT1	ESYT1	protein-coding	ALS-FTD
AL359636.2	NA	Accession	ALS-FTD
BRSK1	BRSK1	protein-coding	ALS-FTD
AC005899.6	NA	Accession	ALS-FTD
MAF	MAF	protein-coding	ALS-FTD
ZNF821	ZNF821	protein-coding	ALS-FTD
AC004816.1	NA	Accession	ALS-FTD
PLEKHM3	PLEKHM3	protein-coding	ALS-FTD
UNC119B	UNC119B	protein-coding	ALS-FTD
MICU3	MICU3	protein-coding	ALS-FTD
TGFBRAP1	TGFBRAP1	protein-coding	ALS-FTD
AC073365.1	NA	Accession	ALS-FTD
CCSAP	CCSAP	protein-coding	ALS-FTD
WFDC1	WFDC1	protein-coding	ALS-FTD
POLA1	POLA1	protein-coding	ALS-FTD
ZNF181	ZNF181	protein-coding	ALS-FTD
TSHZ1	TSHZ1	protein-coding	ALS-FTD
RANBP3	RANBP3	protein-coding	ALS-FTD
DPF2	DPF2	protein-coding	ALS-FTD
ATP1B2	ATP1B2	protein-coding	ALS-FTD
RTL8C	RTL8C	protein-coding	ALS-FTD
ZNF497	ZNF497	protein-coding	ALS-FTD
TMLHE-AS1	TMLHE-AS1	ncRNA	ALS-FTD
ACTB	ACTB	protein-coding	ALS-FTD
CDKN1C	CDKN1C	protein-coding	ALS-FTD
SNAPIN	SNAPIN	protein-coding	ALS-FTD
RAD50	RAD50	protein-coding	ALS-FTD
SLC39A6	SLC39A6	protein-coding	ALS-FTD
MAPK8IP3	MAPK8IP3	protein-coding	ALS-FTD
ANKRD36C	ANKRD36C	protein-coding	ALS-FTD
HS3ST1	HS3ST1	protein-coding	ALS-FTD
LINC01850	GALNT13	protein-coding	ALS-FTD
AC007878.1	NA	Accession	ALS-FTD
ASTN1	ASTN1	protein-coding	ALS-FTD
PMP22	PMP22	protein-coding	ALS-FTD
ERVK13-1	ERVK13-1	ncRNA	ALS-FTD
TMLHE	TMLHE	protein-coding	ALS-FTD
RND1	RND1	protein-coding	ALS-FTD
CHRNA4	CHRNA4	protein-coding	ALS-FTD
TSHZ2	TSHZ2	protein-coding	ALS-FTD
ZNF546	ZNF546	protein-coding	ALS-FTD
NFATC2IP	NFATC2IP	protein-coding	ALS-FTD
SOX8	SOX8	protein-coding	ALS-FTD
AP001107.4	NA	Accession	ALS-FTD
AC006019.2	NA	Accession	ALS-FTD
CCDC168	CCDC168	protein-coding	ALS-FTD
DLGAP2-AS1	DLGAP2-AS1	ncRNA	ALS-FTD
FSCN1	FSCN1	protein-coding	ALS-FTD
ZNF606	ZNF606	protein-coding	ALS-FTD
ARSA	ARSA	protein-coding	ALS-FTD
RNASEK	RNASEK	protein-coding	ALS-FTD
TOX	TOX	protein-coding	ALS-FTD
TMEM131	TMEM131	protein-coding	ALS-FTD
IFT122	IFT122	protein-coding	ALS-FTD
SOGA1	MTCL2	protein-coding	ALS-FTD
AL049820.1	NA	Accession	ALS-FTD
APTR	APTR	ncRNA	ALS-FTD
RNF44	RNF44	protein-coding	ALS-FTD
SSR2	SSR2	protein-coding	ALS-FTD
TARS2	TARS2	protein-coding	ALS-FTD
ARAF	ARAF	protein-coding	ALS-FTD
AC010226.1	NA	Accession	ALS-FTD
TGFBI	TGFBI	protein-coding	ALS-FTD
CDK4	CDK4	protein-coding	ALS-FTD
VSTM2L	VSTM2L	protein-coding	ALS-FTD
S100A16	S100A16	protein-coding	ALS-FTD
RMRP	RMRP	ncRNA	ALS-FTD
AL157896.1	NA	Accession	ALS-FTD
AL031073.2	NA	Accession	ALS-FTD
JAKMIP3	JAKMIP3	protein-coding	ALS-FTD
ZFP36L1	ZFP36L1	protein-coding	ALS-FTD
ARID3A	ARID3A	protein-coding	ALS-FTD
TTC39C	TTC39C	protein-coding	ALS-FTD
CEP120	CEP120	protein-coding	ALS-FTD
AC107027.3	NA	Accession	ALS-FTD
AC106897.1	NA	Accession	ALS-FTD
METAP2	METAP2	protein-coding	ALS-FTD
TUBG2	TUBG2	protein-coding	ALS-FTD
XRN2	XRN2	protein-coding	ALS-FTD
AL031846.2	NA	Accession	ALS-FTD
CLIC4	CLIC4	protein-coding	ALS-FTD
SURF6	SURF6	protein-coding	ALS-FTD
AL356740.2	NA	Accession	ALS-FTD
USP28	USP28	protein-coding	ALS-FTD
ODF2	ODF2	protein-coding	ALS-FTD
EML2	EML2	protein-coding	ALS-FTD
SCAF4	SCAF4	protein-coding	ALS-FTD
CLP1	CLP1	protein-coding	ALS-FTD
GTF2F1	GTF2F1	protein-coding	ALS-FTD
CARM1	CARM1	protein-coding	ALS-FTD
AC083967.1	NA	Accession	ALS-FTD
TTC39B	TTC39B	protein-coding	ALS-FTD
RASSF8-AS1	RASSF8-AS1	ncRNA	ALS-FTD
AC005291.2	NA	Accession	ALS-FTD
SPRY1	SPRY1	protein-coding	ALS-FTD
EMD	EMD	protein-coding	ALS-FTD
LGALS3BP	LGALS3BP	protein-coding	ALS-FTD
VKORC1L1	VKORC1L1	protein-coding	ALS-FTD
ADPRHL2	ADPRS	protein-coding	ALS-FTD
LINC02742	LINC02742	ncRNA	ALS-FTD
AL353693.1	NA	Accession	ALS-FTD
MYRF	MYRF	protein-coding	ALS-FTD
C6orf141	C6orf141	protein-coding	ALS-FTD
IRF2BPL	IRF2BPL	protein-coding	ALS-FTD
CATSPERG	CATSPERG	protein-coding	ALS-FTD
HIP1	HIP1	protein-coding	ALS-FTD
SERF1A	SERF1A	protein-coding	ALS-FTD
SMAD2	SMAD2	protein-coding	ALS-FTD
CENPC	CENPC	protein-coding	ALS-FTD
FXYD1	FXYD1	protein-coding	ALS-FTD
H2AFX	H2AX	protein-coding	ALS-FTD
AL033539.1	NA	Accession	ALS-FTD
RFNG	RFNG	protein-coding	ALS-FTD
SH3GL2	SH3GL2	protein-coding	ALS-FTD
PLEKHA1	PLEKHA1	protein-coding	ALS-FTD
MMD2	MMD2	protein-coding	ALS-FTD
SLC16A4	SLC16A4	protein-coding	ALS-FTD
AC024475.1	NA	Accession	ALS-FTD
CACNG8	CACNG8	protein-coding	ALS-FTD
TEX261	TEX261	protein-coding	ALS-FTD
PARG	PARG	protein-coding	ALS-FTD
ALDOA	ALDOA	protein-coding	ALS-FTD
TMA7	TMA7	protein-coding	ALS-FTD
CERCAM	CERCAM	protein-coding	ALS-FTD
CHST6	CHST6	protein-coding	ALS-FTD
FRMD8	FRMD8	protein-coding	ALS-FTD
USP48	USP48	protein-coding	ALS-FTD
CACNA1H	CACNA1H	protein-coding	ALS-FTD
MAGI3	MAGI3	protein-coding	ALS-FTD
PPP1R12B	PPP1R12B	protein-coding	ALS-FTD
SCG2	SCG2	protein-coding	ALS-FTD
BHLHE40	BHLHE40	protein-coding	ALS-FTD
CACNA1C	CACNA1C	protein-coding	ALS-FTD
HRK	HRK	protein-coding	ALS-FTD
LIMK1	LIMK1	protein-coding	ALS-FTD
RHEBL1	RHEBL1	protein-coding	ALS-FTD
PGM3	PGM3	protein-coding	ALS-FTD
KCNC4	KCNC4	protein-coding	ALS-FTD
ZFAND2B	ZFAND2B	protein-coding	ALS-FTD
AL391097.2	NA	Accession	ALS-FTD
ERMN	ERMN	protein-coding	ALS-FTD
AC108488.3	NA	Accession	ALS-FTD
LEPROTL1	LEPROTL1	protein-coding	ALS-FTD
TRPC6	TRPC6	protein-coding	ALS-FTD
TMEM216	TMEM216	protein-coding	ALS-FTD
AL161430.1	NA	Accession	ALS-FTD
CHD7	CHD7	protein-coding	ALS-FTD
DMTF1	DMTF1	protein-coding	ALS-FTD
AC007431.1	NA	Accession	ALS-FTD
SENP7	SENP7	protein-coding	ALS-FTD
COX18	COX18	protein-coding	ALS-FTD
ME3	ME3	protein-coding	ALS-FTD
AC018653.4	NA	Accession	ALS-FTD
MBNL2	MBNL2	protein-coding	ALS-FTD
ATE1	ATE1	protein-coding	ALS-FTD
METTL25	METTL25	protein-coding	ALS-FTD
AP003392.5	NA	Accession	ALS-FTD
AMIGO2	AMIGO2	protein-coding	ALS-FTD
ZNF416	ZNF416	protein-coding	ALS-FTD
DCP1B	DCP1B	protein-coding	ALS-FTD
PDIA5	PDIA5	protein-coding	ALS-FTD
AC097500.1	NA	Accession	ALS-FTD
ARPP21-AS1	ARPP21-AS1	ncRNA	ALS-FTD
RORB	RORB	protein-coding	ALS-FTD
CST3	CST3	protein-coding	ALS-FTD
TAC1	TAC1	protein-coding	ALS-FTD
SLC44A5	SLC44A5	protein-coding	ALS-FTD
ZNF225	ZNF225	protein-coding	ALS-FTD
MAP3K15	MAP3K15	protein-coding	ALS-FTD
SULT1A1	SULT1A1	protein-coding	ALS-FTD
SMARCAD1	SMARCAD1	protein-coding	ALS-FTD
EPHA3	EPHA3	protein-coding	ALS-FTD
WBP1	WBP1	protein-coding	ALS-FTD
PPP6R2	PPP6R2	protein-coding	ALS-FTD
INTS8	INTS8	protein-coding	ALS-FTD
ANO2	ANO2	protein-coding	ALS-FTD
MCAM	MCAM	protein-coding	ALS-FTD
DHRS7C	DHRS7C	protein-coding	ALS-FTD
ERBB3	ERBB3	protein-coding	ALS-FTD
C8orf33	C8orf33	protein-coding	ALS-FTD
ZNF254	ZNF254	protein-coding	ALS-FTD
LBH	LBH	protein-coding	ALS-FTD
RHBDD2	RHBDD2	protein-coding	ALS-FTD
AC104827.1	NA	Accession	ALS-FTD
SOGA3	MTCL3	protein-coding	ALS-FTD
CUL1	CUL1	protein-coding	ALS-FTD
RASSF4	RASSF4	protein-coding	ALS-FTD
SMPD1	SMPD1	protein-coding	ALS-FTD
IQCJ	IQCJ	protein-coding	ALS-FTD
CDK11B	CDK11B	protein-coding	ALS-FTD
SOX9	SOX9	protein-coding	ALS-FTD
GLIPR2	GLIPR2	protein-coding	ALS-FTD
AL356022.1	NA	Accession	ALS-FTD
ALG13	ALG13	protein-coding	ALS-FTD
TICAM1	TICAM1	protein-coding	ALS-FTD
AC011824.2	NA	Accession	ALS-FTD
AC092650.1	NA	Accession	ALS-FTD
AP001266.2	NA	Accession	ALS-FTD
FBN1	FBN1	protein-coding	ALS-FTD
AC103591.3	NA	Accession	ALS-FTD
MTUS2-AS1	MTUS2-AS1	ncRNA	ALS-FTD
ARSD	ARSD	protein-coding	ALS-FTD
AL353709.1	NA	Accession	ALS-FTD
ZNF792	ZNF792	protein-coding	ALS-FTD
VWA1	VWA1	protein-coding	ALS-FTD
PNMA3	PNMA3	protein-coding	ALS-FTD
SNCG	SNCG	protein-coding	ALS-FTD
AC024075.1	NA	Accession	ALS-FTD
CNST	CNST	protein-coding	ALS-FTD
SS18	SS18	protein-coding	ALS-FTD
AC244090.1	NA	Accession	ALS-FTD
LINC01510	COMETT	ncRNA	ALS-FTD
SLC16A7	SLC16A7	protein-coding	ALS-FTD
PPP6R3	PPP6R3	protein-coding	ALS-FTD
ANKS1B	ANKS1B	protein-coding	ALS-FTD
TMEM125	TMEM125	protein-coding	ALS-FTD
GNAI2	GNAI2	protein-coding	ALS-FTD
ANKRD20A3	ANKRD20A3P	pseudo	ALS-FTD
COL24A1	COL24A1	protein-coding	ALS-FTD
ZNF507	ZNF507	protein-coding	ALS-FTD
CTTNBP2	CTTNBP2	protein-coding	ALS-FTD
AL355347.1	NA	Accession	ALS-FTD
TREH	TREH	protein-coding	ALS-FTD
PCDHB10	PCDHB10	protein-coding	ALS-FTD
POU3F3	POU3F3	protein-coding	ALS-FTD
WSCD2	WSCD2	protein-coding	ALS-FTD
AC005332.4	NA	Accession	ALS-FTD
ATIC	ATIC	protein-coding	ALS-FTD
KDELR2	KDELR2	protein-coding	ALS-FTD
AC092681.2	NA	Accession	ALS-FTD
THAP7-AS1	THAP7-AS1	ncRNA	ALS-FTD
ALKBH6	ALKBH6	protein-coding	ALS-FTD
AP001407.1	NA	Accession	ALS-FTD
KIAA2013	KIAA2013	protein-coding	ALS-FTD
ZFAT	ZFAT	protein-coding	ALS-FTD
PCED1B	PCED1B	protein-coding	ALS-FTD
AC093765.3	NA	Accession	ALS-FTD
SGSM3	SGSM3	protein-coding	ALS-FTD
BRINP1	BRINP1	protein-coding	ALS-FTD
AL157938.2	NA	Accession	ALS-FTD
RGPD8	RGPD8	protein-coding	ALS-FTD
AC106707.1	NA	Accession	ALS-FTD
PET117	PET117	protein-coding	ALS-FTD
AL022097.1	NA	Accession	ALS-FTD
MBOAT7	MBOAT7	protein-coding	ALS-FTD
SYNGR1	SYNGR1	protein-coding	ALS-FTD
CCNL2	CCNL2	protein-coding	ALS-FTD
LSM6	LSM6	protein-coding	ALS-FTD
TIAM2	TIAM2	protein-coding	ALS-FTD
LAMP1	LAMP1	protein-coding	ALS-FTD
UTRN	UTRN	protein-coding	ALS-FTD
FUT11	FUT11	protein-coding	ALS-FTD
GAB2	GAB2	protein-coding	ALS-FTD
AL357568.1	NA	Accession	ALS-FTD
NUAK1	NUAK1	protein-coding	ALS-FTD
SFPQ	SFPQ	protein-coding	ALS-FTD
HMCES	HMCES	protein-coding	ALS-FTD
APOA1	APOA1	protein-coding	ALS-FTD
ZDHHC17	ZDHHC17	protein-coding	ALS-FTD
AC009102.4	NA	Accession	ALS-FTD
RPS28	RPS28	protein-coding	ALS-FTD
WTIP	WTIP	protein-coding	ALS-FTD
RBM3	RBM3	protein-coding	ALS-FTD
RNLS	RNLS	protein-coding	ALS-FTD
RHBDL2	RHBDL2	protein-coding	ALS-FTD
SEMA6B	SEMA6B	protein-coding	ALS-FTD
ZBTB16	ZBTB16	protein-coding	ALS-FTD
FMO5	FMO5	protein-coding	ALS-FTD
WIPF1	WIPF1	protein-coding	ALS-FTD
HACE1	HACE1	protein-coding	ALS-FTD
TENM2	TENM2	protein-coding	ALS-FTD
COL9A3	COL9A3	protein-coding	ALS-FTD
AC009229.2	NA	Accession	ALS-FTD
C1orf159	C1orf159	protein-coding	ALS-FTD
SHISA5	SHISA5	protein-coding	ALS-FTD
AC093606.1	NA	Accession	ALS-FTD
ARHGEF25	ARHGEF25	protein-coding	ALS-FTD
FA2H	FA2H	protein-coding	ALS-FTD
KPNB1	KPNB1	protein-coding	ALS-FTD
CNPPD1	CNPPD1	protein-coding	ALS-FTD
AC026888.1	NA	Accession	ALS-FTD
AF064866.1	NA	Accession	ALS-FTD
NPIPA9	NPIPA9	protein-coding	ALS-FTD
RAP2A	RAP2A	protein-coding	ALS-FTD
CHD6	CHD6	protein-coding	ALS-FTD
ANKRD36	ANKRD36	protein-coding	ALS-FTD
CGGBP1	CGGBP1	protein-coding	ALS-FTD
AC108472.1	NA	Accession	ALS-FTD
ARNTL	BMAL1	protein-coding	ALS-FTD
OTUD5	OTUD5	protein-coding	ALS-FTD
TPK1	TPK1	protein-coding	ALS-FTD
PDZD8	PDZD8	protein-coding	ALS-FTD
SLC35F2	SLC35F2	protein-coding	ALS-FTD
AC090559.2	NA	Accession	ALS-FTD
USP46-AS1	USP46-DT	ncRNA	ALS-FTD
PHLDB1	PHLDB1	protein-coding	ALS-FTD
FBXL8	FBXL8	protein-coding	ALS-FTD
RHOBTB1	RHOBTB1	protein-coding	ALS-FTD
CCDC65	CCDC65	protein-coding	ALS-FTD
ACAA1	ACAA1	protein-coding	ALS-FTD
GK-AS1	GK-AS1	ncRNA	ALS-FTD
BCAN	BCAN	protein-coding	ALS-FTD
SULF2	SULF2	protein-coding	ALS-FTD
AL356489.2	NA	Accession	ALS-FTD
NIPSNAP1	NIPSNAP1	protein-coding	ALS-FTD
PPP4R2	PPP4R2	protein-coding	ALS-FTD
OBI1	OBI1	protein-coding	ALS-FTD
SYNGR3	SYNGR3	protein-coding	ALS-FTD
PACC1	PACC1	protein-coding	ALS-FTD
SUGT1	SUGT1	protein-coding	ALS-FTD
NSMCE4A	NSMCE4A	protein-coding	ALS-FTD
C1QTNF6	C1QTNF6	protein-coding	ALS-FTD
XPNPEP1	XPNPEP1	protein-coding	ALS-FTD
C14orf28	C14orf28	protein-coding	ALS-FTD
MT2A	MT2A	protein-coding	ALS-FTD
RPTOR	RPTOR	protein-coding	ALS-FTD
UBA5	UBA5	protein-coding	ALS-FTD
SRM	SRM	protein-coding	ALS-FTD
ABCD3	ABCD3	protein-coding	ALS-FTD
AC068051.1	NA	Accession	ALS-FTD
ARHGAP23	ARHGAP23	protein-coding	ALS-FTD
DDX27	DDX27	protein-coding	ALS-FTD
YBEY	YBEY	protein-coding	ALS-FTD
SV2A	SV2A	protein-coding	ALS-FTD
ANGPTL4	ANGPTL4	protein-coding	ALS-FTD
PTPRS	PTPRS	protein-coding	ALS-FTD
EPHB1	EPHB1	protein-coding	ALS-FTD
TSHZ3	TSHZ3	protein-coding	ALS-FTD
MED28	MED28	protein-coding	ALS-FTD
PDZRN3	PDZRN3	protein-coding	ALS-FTD
LINC01476	LINC01476	ncRNA	ALS-FTD
THADA	THADA	protein-coding	ALS-FTD
AJ003147.2	NA	Accession	ALS-FTD
CRPPA-AS1	CRPPA-AS1	ncRNA	ALS-FTD
MRPL3	MRPL3	protein-coding	ALS-FTD
SH3D19	SH3D19	protein-coding	ALS-FTD
RIC8A	RIC8A	protein-coding	ALS-FTD
MANEAL	MANEAL	protein-coding	ALS-FTD
ARID1B	ARID1B	protein-coding	ALS-FTD
C11orf74	IFTAP	protein-coding	ALS-FTD
ZNF564	ZNF564	protein-coding	ALS-FTD
AP001011.1	NA	Accession	ALS-FTD
ASF1A	ASF1A	protein-coding	ALS-FTD
PLLP	PLLP	protein-coding	ALS-FTD
RPRD1B	RPRD1B	protein-coding	ALS-FTD
AC092674.1	NA	Accession	ALS-FTD
RNF144A	RNF144A	protein-coding	ALS-FTD
AC024075.3	NA	Accession	ALS-FTD
C4orf33	C4orf33	protein-coding	ALS-FTD
DDR1	DDR1	protein-coding	ALS-FTD
KXD1	KXD1	protein-coding	ALS-FTD
AC010731.2	NA	Accession	ALS-FTD
FOXP1	FOXP1	protein-coding	ALS-FTD
SLC11A2	SLC11A2	protein-coding	ALS-FTD
STAT2	STAT2	protein-coding	ALS-FTD
ZNF660	ZNF660	protein-coding	ALS-FTD
TRAPPC1	TRAPPC1	protein-coding	ALS-FTD
AC116903.2	NA	Accession	ALS-FTD
ERP44	ERP44	protein-coding	ALS-FTD
TUBGCP3	TUBGCP3	protein-coding	ALS-FTD
C14orf132	C14orf132	protein-coding	ALS-FTD
PTGDS	PTGDS	protein-coding	ALS-FTD
DCLRE1A	DCLRE1A	protein-coding	ALS-FTD
C2CD3	C2CD3	protein-coding	ALS-FTD
NFKBIA	NFKBIA	protein-coding	ALS-FTD
USP10	USP10	protein-coding	ALS-FTD
PRKCI	PRKCI	protein-coding	ALS-FTD
ERCC2	ERCC2	protein-coding	ALS-FTD
AL035071.2	NA	Accession	ALS-FTD
WIF1	WIF1	protein-coding	ALS-FTD
TNPO2	TNPO2	protein-coding	ALS-FTD
MVD	MVD	protein-coding	ALS-FTD
SPECC1	SPECC1	protein-coding	ALS-FTD
LINC00884	ATP13A3-DT	ncRNA	ALS-FTD
ZNF385B	ZNF385B	protein-coding	ALS-FTD
ANKRD26	ANKRD26	protein-coding	ALS-FTD
MAD1L1	MAD1L1	protein-coding	ALS-FTD
AC010503.1	NA	Accession	ALS-FTD
TTC9C	TTC9C	protein-coding	ALS-FTD
SGPP1	SGPP1	protein-coding	ALS-FTD
PRIM2	PRIM2	protein-coding	ALS-FTD
AL357497.1	NA	Accession	ALS-FTD
SGK2	SGK2	protein-coding	ALS-FTD
GJC2	GJC2	protein-coding	ALS-FTD
NEFH	NEFH	protein-coding	ALS-FTD
ZNF800	ZNF800	protein-coding	ALS-FTD
NECTIN2	NECTIN2	protein-coding	ALS-FTD
MAPT-IT1	MAPT-IT1	ncRNA	ALS-FTD
CDC37	CDC37	protein-coding	ALS-FTD
SSX2IP	SSX2IP	protein-coding	ALS-FTD
ETNK2	ETNK2	protein-coding	ALS-FTD
AIF1L	AIF1L	protein-coding	ALS-FTD
AC008083.3	NA	Accession	ALS-FTD
CNP	CNP	protein-coding	ALS-FTD
RERGL	RERGL	protein-coding	ALS-FTD
KLK6	KLK6	protein-coding	ALS-FTD
STOX2	STOX2	protein-coding	ALS-FTD
AC055811.1	NA	Accession	ALS-FTD
ARHGAP32	ARHGAP32	protein-coding	ALS-FTD
GK	GK	protein-coding	ALS-FTD
ARHGAP29	ARHGAP29	protein-coding	ALS-FTD
MAP3K20	MAP3K20	protein-coding	ALS-FTD
ASS1	ASS1	protein-coding	ALS-FTD
IL27RA	IL27RA	protein-coding	ALS-FTD
NLRP1	NLRP1	protein-coding	ALS-FTD
VANGL2	VANGL2	protein-coding	ALS-FTD
AC109492.1	NA	Accession	ALS-FTD
TRPT1	TRPT1	protein-coding	ALS-FTD
AC145285.3	NA	Accession	ALS-FTD
MAZ	MAZ	protein-coding	ALS-FTD
AP001160.1	NA	Accession	ALS-FTD
DYNC2H1	DYNC2H1	protein-coding	ALS-FTD
AL354794.1	NA	Accession	ALS-FTD
AC007881.3	NA	Accession	ALS-FTD
DAP3	DAP3	protein-coding	ALS-FTD
AC005355.1	NA	Accession	ALS-FTD
CERS2	CERS2	protein-coding	ALS-FTD
LINC00534	LINC00534	ncRNA	ALS-FTD
PIGH	PIGH	protein-coding	ALS-FTD
NUP214	NUP214	protein-coding	ALS-FTD
AC090921.1	NA	Accession	ALS-FTD
KRBA1	KRBA1	protein-coding	ALS-FTD
FAM204A	FAM204A	protein-coding	ALS-FTD
TAF1B	TAF1B	protein-coding	ALS-FTD
AC002351.1	NA	Accession	ALS-FTD
RAB11B-AS1	RAB11B-AS1	ncRNA	ALS-FTD
GPR37L1	GPR37L1	protein-coding	ALS-FTD
OGT	OGT	protein-coding	ALS-FTD
SNX13	SNX13	protein-coding	ALS-FTD
RETSAT	RETSAT	protein-coding	ALS-FTD
NBPF15	NBPF15	protein-coding	ALS-FTD
OXCT1	OXCT1	protein-coding	ALS-FTD
LINC00922	LINC00922	ncRNA	ALS-FTD
ZNF772	ZNF772	protein-coding	ALS-FTD
SRSF6	SRSF6	protein-coding	ALS-FTD
NEFM	NEFM	protein-coding	ALS-FTD
KIF13A	KIF13A	protein-coding	ALS-FTD
AC005482.1	NA	Accession	ALS-FTD
ATM	ATM	protein-coding	ALS-FTD
PAQR7	PAQR7	protein-coding	ALS-FTD
AC078789.1	NA	Accession	ALS-FTD
SDCCAG8	SDCCAG8	protein-coding	ALS-FTD
LOXHD1	LOXHD1	protein-coding	ALS-FTD
WDFY3	WDFY3	protein-coding	ALS-FTD
FBXO30	FBXO30	protein-coding	ALS-FTD
RCAN3	RCAN3	protein-coding	ALS-FTD
GPR155	GPR155	protein-coding	ALS-FTD
XRCC5	XRCC5	protein-coding	ALS-FTD
PLPPR2	PLPPR2	protein-coding	ALS-FTD
SETDB1	SETDB1	protein-coding	ALS-FTD
SENP1	SENP1	protein-coding	ALS-FTD
XPO7	XPO7	protein-coding	ALS-FTD
CTBP1-AS	CTBP1-AS	ncRNA	ALS-FTD
PPHLN1	PPHLN1	protein-coding	ALS-FTD
AC005746.2	NA	Accession	ALS-FTD
MAP3K4	MAP3K4	protein-coding	ALS-FTD
ARMH3	ARMH3	protein-coding	ALS-FTD
LRP1	LRP1	protein-coding	ALS-FTD
DISP1	DISP1	protein-coding	ALS-FTD
PLP1	PLP1	protein-coding	ALS-FTD
ERI3	ERI3	protein-coding	ALS-FTD
NBL1	NBL1	protein-coding	ALS-FTD
MRPS14	MRPS14	protein-coding	ALS-FTD
AC016576.1	NA	Accession	ALS-FTD
AC084125.2	NA	Accession	ALS-FTD
COQ4	COQ4	protein-coding	ALS-FTD
CCDC40	CCDC40	protein-coding	ALS-FTD
AL022311.1	NA	Accession	ALS-FTD
FGFR2	FGFR2	protein-coding	ALS-FTD
AC112481.2	NA	Accession	ALS-FTD
OCEL1	OCEL1	protein-coding	ALS-FTD
MARCH11	MARCHF11	protein-coding	ALS-FTD
UFL1	UFL1	protein-coding	ALS-FTD
KMT2D	KMT2D	protein-coding	ALS-FTD
AC246817.1	NA	Accession	ALS-FTD
GPSM2	GPSM2	protein-coding	ALS-FTD
DUSP22	DUSP22	protein-coding	ALS-FTD
GATD1	GATD1	protein-coding	ALS-FTD
AC092068.2	NA	Accession	ALS-FTD
LINC01942	LINC01942	ncRNA	ALS-FTD
INHBA-AS1	INHBA-AS1	ncRNA	ALS-FTD
LRMP	IRAG2	protein-coding	ALS-FTD
ZNF558	ZNF558	protein-coding	ALS-FTD
DIRAS3	DIRAS3	protein-coding	ALS-FTD
AC004884.2	NA	Accession	ALS-FTD
AC004692.2	NA	Accession	ALS-FTD
DHX9	DHX9	protein-coding	ALS-FTD
AL121977.2	NA	Accession	ALS-FTD
AC007406.5	NA	Accession	ALS-FTD
NKX2-2	NKX2-2	protein-coding	ALS-FTD
L3HYPDH	L3HYPDH	protein-coding	ALS-FTD
RNASE1	RNASE1	protein-coding	ALS-FTD
CELF5	CELF5	protein-coding	ALS-FTD
Z98885.3	NA	Accession	ALS-FTD
ZIC1	ZIC1	protein-coding	ALS-FTD
MAGI2-AS3	MAGI2-AS3	ncRNA	ALS-FTD
ARG1	ARG1	protein-coding	ALS-FTD
FLRT2	FLRT2	protein-coding	ALS-FTD
TRRAP	TRRAP	protein-coding	ALS-FTD
AC015849.4	NA	Accession	ALS-FTD
AC090181.2	NA	Accession	ALS-FTD
DIDO1	DIDO1	protein-coding	ALS-FTD
C1orf109	AIRIM	protein-coding	ALS-FTD
ARHGEF12	ARHGEF12	protein-coding	ALS-FTD
ZNF382	ZNF382	protein-coding	ALS-FTD
ZBTB37	ZBTB37	protein-coding	ALS-FTD
CES2	CES2	protein-coding	ALS-FTD
SLC7A6OS	SLC7A6OS	protein-coding	ALS-FTD
FRY	FRY	protein-coding	ALS-FTD
VWC2L	VWC2L	protein-coding	ALS-FTD
ZNF365	ZNF365	protein-coding	ALS-FTD
GSN	GSN	protein-coding	ALS-FTD
KCNMA1	KCNMA1	protein-coding	ALS-FTD
INO80-AS1	INO80-AS1	ncRNA	ALS-FTD
CLIP3	CLIP3	protein-coding	ALS-FTD
LHFPL1	LHFPL1	protein-coding	ALS-FTD
AC006001.2	NA	Accession	ALS-FTD
ANXA1	ANXA1	protein-coding	ALS-FTD
PTN	PTN	protein-coding	ALS-FTD
TMEM151A	TMEM151A	protein-coding	ALS-FTD
SF3B1	SF3B1	protein-coding	ALS-FTD
ZIC4	ZIC4	protein-coding	ALS-FTD
JAKMIP2-AS1	JAKMIP2-AS1	ncRNA	ALS-FTD
RYR2	RYR2	protein-coding	ALS-FTD
TOX4	TOX4	protein-coding	ALS-FTD
SMPX	SMPX	protein-coding	ALS-FTD
LINC00882	LINC00882	ncRNA	ALS-FTD
RAB6A	RAB6A	protein-coding	ALS-FTD
CAVIN1	CAVIN1	protein-coding	ALS-FTD
DDX10	DDX10	protein-coding	ALS-FTD
AC012404.1	NA	Accession	ALS-FTD
ITGA3	ITGA3	protein-coding	ALS-FTD
HAUS7	HAUS7	protein-coding	ALS-FTD
MTHFD2L	MTHFD2L	protein-coding	ALS-FTD
ERCC6	ERCC6	protein-coding	ALS-FTD
SND1	SND1	protein-coding	ALS-FTD
RHOC	RHOC	protein-coding	ALS-FTD
AC025449.2	NA	Accession	ALS-FTD
ATG4D	ATG4D	protein-coding	ALS-FTD
AC005632.6	NA	Accession	ALS-FTD
OTUD4	OTUD4	protein-coding	ALS-FTD
GRIPAP1	GRIPAP1	protein-coding	ALS-FTD
SELENON	SELENON	protein-coding	ALS-FTD
ELOVL1	ELOVL1	protein-coding	ALS-FTD
EID3	EID3	protein-coding	ALS-FTD
EPG5	EPG5	protein-coding	ALS-FTD
TRIB1	TRIB1	protein-coding	ALS-FTD
ZNRF3-AS1	ZNRF3-AS1	ncRNA	ALS-FTD
TUT1	TUT1	protein-coding	ALS-FTD
NBPF12	NBPF12	protein-coding	ALS-FTD
LINC02296	LINC02296	ncRNA	ALS-FTD
FKBP2	FKBP2	protein-coding	ALS-FTD
ZNF510	ZNF510	protein-coding	ALS-FTD
CHIC1	CHIC1	protein-coding	ALS-FTD
AL358334.4	NA	Accession	ALS-FTD
RHOB	RHOB	protein-coding	ALS-FTD
AC009054.2	NA	Accession	ALS-FTD
AC145207.1	NA	Accession	ALS-FTD
ILDR2	ILDR2	protein-coding	ALS-FTD
ANTXR1	ANTXR1	protein-coding	ALS-FTD
SLC27A1	SLC27A1	protein-coding	ALS-FTD
ZBED8	FAM200C	protein-coding	ALS-FTD
ZNF875	ZNF875	protein-coding	ALS-FTD
ADAMTS4	ADAMTS4	protein-coding	ALS-FTD
MEA1	MEA1	protein-coding	ALS-FTD
BEX5	BEX5	protein-coding	ALS-FTD
DNAJC13	DNAJC13	protein-coding	ALS-FTD
CAPNS1	CAPNS1	protein-coding	ALS-FTD
LZTFL1	LZTFL1	protein-coding	ALS-FTD
UBE2D3	UBE2D3	protein-coding	ALS-FTD
AF131215.6	NA	Accession	ALS-FTD
DUSP8	DUSP8	protein-coding	ALS-FTD
CEP152	CEP152	protein-coding	ALS-FTD
NCALD	NCALD	protein-coding	ALS-FTD
COL4A5	COL4A5	protein-coding	ALS-FTD
AC099788.1	NA	Accession	ALS-FTD
LINC01549	LINC01549	ncRNA	ALS-FTD
AC019130.1	NA	Accession	ALS-FTD
KLF10	KLF10	protein-coding	ALS-FTD
ASCL1	ASCL1	protein-coding	ALS-FTD
AC139491.4	NA	Accession	ALS-FTD
R3HCC1L	R3HCC1L	protein-coding	ALS-FTD
AC022558.1	NA	Accession	ALS-FTD
SERGEF	SERGEF	protein-coding	ALS-FTD
AC103855.2	NA	Accession	ALS-FTD
RPGR	RPGR	protein-coding	ALS-FTD
KCNH3	KCNH3	protein-coding	ALS-FTD
LINC02277	LINC02277	ncRNA	ALS-FTD
TRAPPC8	TRAPPC8	protein-coding	ALS-FTD
ZNF317	ZNF317	protein-coding	ALS-FTD
PRPF6	PRPF6	protein-coding	ALS-FTD
AC233723.1	NA	Accession	ALS-FTD
LINC00558	LINC00558	ncRNA	ALS-FTD
AL109811.2	NA	Accession	ALS-FTD
TEDC1	TEDC1	protein-coding	ALS-FTD
AL158163.1	NA	Accession	ALS-FTD
DLX6	DLX6	protein-coding	ALS-FTD
UBQLN1	UBQLN1	protein-coding	ALS-FTD
UNC50	UNC50	protein-coding	ALS-FTD
CNOT1	CNOT1	protein-coding	ALS-FTD
TRIM65	TRIM65	protein-coding	ALS-FTD
MDK	MDK	protein-coding	ALS-FTD
ATP9B	ATP9B	protein-coding	ALS-FTD
HBB	HBB	protein-coding	ALS-FTD
FAM214A	ATOSA	protein-coding	ALS-FTD
AP5Z1	AP5Z1	protein-coding	ALS-FTD
TMC7	TMC7	protein-coding	ALS-FTD
PTPRG-AS1	PTPRG-AS1	ncRNA	ALS-FTD
AC009554.1	NA	Accession	ALS-FTD
PRKACA	PRKACA	protein-coding	ALS-FTD
CLPB	CLPB	protein-coding	ALS-FTD
PAAF1	PAAF1	protein-coding	ALS-FTD
CNOT6L	CNOT6L	protein-coding	ALS-FTD
SCD5	SCD5	protein-coding	ALS-FTD
WASHC5	WASHC5	protein-coding	ALS-FTD
EXT2	EXT2	protein-coding	ALS-FTD
GPRC5B	GPRC5B	protein-coding	ALS-FTD
ATXN2L	ATXN2L	protein-coding	ALS-FTD
MPRIP-AS1	MPRIP-AS1	ncRNA	ALS-FTD
AC018697.1	NA	Accession	ALS-FTD
AC092279.1	NA	Accession	ALS-FTD
DCLRE1C	DCLRE1C	protein-coding	ALS-FTD
CPT1A	CPT1A	protein-coding	ALS-FTD
LINC00683	LINC00683	ncRNA	ALS-FTD
ERMP1	ERMP1	protein-coding	ALS-FTD
SLC16A1	SLC16A1	protein-coding	ALS-FTD
AL121929.2	NA	Accession	ALS-FTD
USP51	USP51	protein-coding	ALS-FTD
GSK3B	GSK3B	protein-coding	ALS-FTD
FANCC	FANCC	protein-coding	ALS-FTD
LINC01257	LINC01257	ncRNA	ALS-FTD
BMS1	BMS1	protein-coding	ALS-FTD
SLC25A26	SLC25A26	protein-coding	ALS-FTD
LINC01122	LINC01122	ncRNA	ALS-FTD
AC022034.1	NA	Accession	ALS-FTD
ZNF780A	ZNF780A	protein-coding	ALS-FTD
AC069547.2	NA	Accession	ALS-FTD
FAM214B	ATOSB	protein-coding	ALS-FTD
AC097716.1	NA	Accession	ALS-FTD
PRR12	PRR12	protein-coding	ALS-FTD
SPOCK1	SPOCK1	protein-coding	ALS-FTD
AC016644.1	NA	Accession	ALS-FTD
AP000866.1	NA	Accession	ALS-FTD
MYB	MYB	protein-coding	ALS-FTD
TXNIP	TXNIP	protein-coding	ALS-FTD
AC096642.2	NA	Accession	ALS-FTD
CSMD2-AS1	CSMD2-AS1	ncRNA	ALS-FTD
STX18-AS1	STX18-AS1	ncRNA	ALS-FTD
PREP	PREP	protein-coding	ALS-FTD
CACNB3	CACNB3	protein-coding	ALS-FTD
VPS13C	VPS13C	protein-coding	ALS-FTD
MEX3D	MEX3D	protein-coding	ALS-FTD
AC011445.2	NA	Accession	ALS-FTD
KBTBD12	KBTBD12	protein-coding	ALS-FTD
UMAD1	UMAD1	protein-coding	ALS-FTD
ZNF10	ZNF10	protein-coding	ALS-FTD
SOHLH1	SOHLH1	protein-coding	ALS-FTD
MDM1	MDM1	protein-coding	ALS-FTD
KIAA0895	MATCAP2	protein-coding	ALS-FTD
VSIG10	VSIG10	protein-coding	ALS-FTD
POLR1D	POLR1D	protein-coding	ALS-FTD
UBALD2	UBALD2	protein-coding	ALS-FTD
STX17	STX17	protein-coding	ALS-FTD
SEMA3B	SEMA3B	protein-coding	ALS-FTD
SNTB2	SNTB2	protein-coding	ALS-FTD
THOC2	THOC2	protein-coding	ALS-FTD
TGM2	TGM2	protein-coding	ALS-FTD
MAPK10	MAPK10	protein-coding	ALS-FTD
TNFRSF14	TNFRSF14	protein-coding	ALS-FTD
ZER1	ZER1	protein-coding	ALS-FTD
AC048380.1	NA	Accession	ALS-FTD
Z99774.1	NA	Accession	ALS-FTD
JAKMIP2	JAKMIP2	protein-coding	ALS-FTD
UNG	UNG	protein-coding	ALS-FTD
SAMD8	SAMD8	protein-coding	ALS-FTD
PRDM7	PRDM7	protein-coding	ALS-FTD
AC011474.1	NA	Accession	ALS-FTD
AC129915.3	NA	Accession	ALS-FTD
AC008781.1	NA	Accession	ALS-FTD
FNBP1	FNBP1	protein-coding	ALS-FTD
AC133550.3	NA	Accession	ALS-FTD
SLC33A1	SLC33A1	protein-coding	ALS-FTD
AC113167.1	NA	Accession	ALS-FTD
CDO1	CDO1	protein-coding	ALS-FTD
STKLD1	STKLD1	protein-coding	ALS-FTD
MLLT3	MLLT3	protein-coding	ALS-FTD
MEG3	MEG3	ncRNA	ALS-FTD
KIF5C	KIF5C	protein-coding	ALS-FTD
ZNF644	ZNF644	protein-coding	ALS-FTD
NKX6-2	NKX6-2	protein-coding	ALS-FTD
TICAM2	TICAM2	protein-coding	ALS-FTD
LINC02024	LINC02024	ncRNA	ALS-FTD
ERP29	ERP29	protein-coding	ALS-FTD
AP003066.1	NA	Accession	ALS-FTD
RNF167	RNF167	protein-coding	ALS-FTD
PPP1R3F	PPP1R3F	protein-coding	ALS-FTD
CXorf56	STEEP1	protein-coding	ALS-FTD
AGK	AGK	protein-coding	ALS-FTD
AC022535.3	NA	Accession	ALS-FTD
VAMP4	VAMP4	protein-coding	ALS-FTD
ZNF768	ZNF768	protein-coding	ALS-FTD
COL16A1	COL16A1	protein-coding	ALS-FTD
RARRES2	RARRES2	protein-coding	ALS-FTD
VWA2	VWA2	protein-coding	ALS-FTD
MYO15B	MYO15B	protein-coding	ALS-FTD
PLA2G4D	PLA2G4D	protein-coding	ALS-FTD
ZNF33B	ZNF33B	protein-coding	ALS-FTD
KCNMB2	KCNMB2	protein-coding	ALS-FTD
AL365205.4	NA	Accession	ALS-FTD
AC018761.2	NA	Accession	ALS-FTD
ZFP62	ZFP62	protein-coding	ALS-FTD
AL049646.1	NA	Accession	ALS-FTD
NFYC	NFYC	protein-coding	ALS-FTD
KLF16	KLF16	protein-coding	ALS-FTD
PTPRZ1	PTPRZ1	protein-coding	ALS-FTD
TNS1	TNS1	protein-coding	ALS-FTD
GABRA2	GABRA2	protein-coding	ALS-FTD
ICE1	ICE1	protein-coding	ALS-FTD
PLEKHM2	PLEKHM2	protein-coding	ALS-FTD
AGPS	AGPS	protein-coding	ALS-FTD
AC073571.1	NA	Accession	ALS-FTD
POLR3GL	POLR3GL	protein-coding	ALS-FTD
TAS2R30	TAS2R30	protein-coding	ALS-FTD
AC025839.1	NA	Accession	ALS-FTD
KY	KY	protein-coding	ALS-FTD
NAA16	NAA16	protein-coding	ALS-FTD
FBXL6	FBXL6	protein-coding	ALS-FTD
CSKMT	CSKMT	protein-coding	ALS-FTD
CDK14	CDK14	protein-coding	ALS-FTD
HGF	HGF	protein-coding	ALS-FTD
AC008992.1	NA	Accession	ALS-FTD
CA14	CA14	protein-coding	ALS-FTD
ATG2B	ATG2B	protein-coding	ALS-FTD
LMF2	LMF2	protein-coding	ALS-FTD
KIAA0355	GARRE1	protein-coding	ALS-FTD
KLHL3	KLHL3	protein-coding	ALS-FTD
AC023503.1	NA	Accession	ALS-FTD
AFG1L	AFG1L	protein-coding	ALS-FTD
SETBP1	SETBP1	protein-coding	ALS-FTD
RTP5	RTP5	protein-coding	ALS-FTD
GPANK1	GPANK1	protein-coding	ALS-FTD
AP000769.6	NA	Accession	ALS-FTD
EIF4E3	EIF4E3	protein-coding	ALS-FTD
RBM19	RBM19	protein-coding	ALS-FTD
SEC62	SEC62	protein-coding	ALS-FTD
GAS6-AS1	GAS6-AS1	ncRNA	ALS-FTD
SECISBP2L	SECISBP2L	protein-coding	ALS-FTD
CCT8	CCT8	protein-coding	ALS-FTD
RAB28	RAB28	protein-coding	ALS-FTD
CA11	CA11	protein-coding	ALS-FTD
AC103769.1	NA	Accession	ALS-FTD
MAML2	MAML2	protein-coding	ALS-FTD
RRBP1	RRBP1	protein-coding	ALS-FTD
AC007218.2	NA	Accession	ALS-FTD
AC092338.3	NA	Accession	ALS-FTD
DOHH	DOHH	protein-coding	ALS-FTD
AC004034.1	NA	Accession	ALS-FTD
RAB3D	RAB3D	protein-coding	ALS-FTD
AC010754.1	NA	Accession	ALS-FTD
PLPPR1	PLPPR1	protein-coding	ALS-FTD
AC009118.3	NA	Accession	ALS-FTD
AL031432.3	NA	Accession	ALS-FTD
AC022613.2	NA	Accession	ALS-FTD
AC006213.2	NA	Accession	ALS-FTD
EFNA1	EFNA1	protein-coding	ALS-FTD
NPAT	NPAT	protein-coding	ALS-FTD
RAPGEF2	RAPGEF2	protein-coding	ALS-FTD
PCNT	PCNT	protein-coding	ALS-FTD
AC107068.2	NA	Accession	ALS-FTD
AL109628.2	NA	Accession	ALS-FTD
RGPD5	RGPD5	protein-coding	ALS-FTD
SOX12	SOX12	protein-coding	ALS-FTD
ZKSCAN7-AS1	ZKSCAN7-AS1	ncRNA	ALS-FTD
MIR4453HG	MIR4453HG	ncRNA	ALS-FTD
NEURL1B	NEURL1B	protein-coding	ALS-FTD
UBE2M	UBE2M	protein-coding	ALS-FTD
LRCH1	LRCH1	protein-coding	ALS-FTD
CLIP2	CLIP2	protein-coding	ALS-FTD
CNTNAP3	CNTNAP3	protein-coding	ALS-FTD
PFDN6	PFDN6	protein-coding	ALS-FTD
C1orf21	C1orf21	protein-coding	ALS-FTD
KCNV2	KCNV2	protein-coding	ALS-FTD
AC010210.1	NA	Accession	ALS-FTD
ANGEL2	ANGEL2	protein-coding	ALS-FTD
ADAMTSL4-AS1	ADAMTSL4-AS1	ncRNA	ALS-FTD
PTGS1	PTGS1	protein-coding	ALS-FTD
USH2A	USH2A	protein-coding	ALS-FTD
TNFAIP6	TNFAIP6	protein-coding	ALS-FTD
TRAF4	TRAF4	protein-coding	ALS-FTD
AHCTF1	AHCTF1	protein-coding	ALS-FTD
TBC1D20	TBC1D20	protein-coding	ALS-FTD
HAUS2	HAUS2	protein-coding	ALS-FTD
MAGI1-IT1	MAGI1-IT1	ncRNA	ALS-FTD
CTSD	CTSD	protein-coding	ALS-FTD
FFAR4	FFAR4	protein-coding	ALS-FTD
TAGLN2	TAGLN2	protein-coding	ALS-FTD
OBSL1	OBSL1	protein-coding	ALS-FTD
MTURN	MTURN	protein-coding	ALS-FTD
MAPK8	MAPK8	protein-coding	ALS-FTD
SCAMP5	SCAMP5	protein-coding	ALS-FTD
CTNNB1	CTNNB1	protein-coding	ALS-FTD
ZNF33A	ZNF33A	protein-coding	ALS-FTD
CARNS1	CARNS1	protein-coding	ALS-FTD
LIN7A	LIN7A	protein-coding	ALS-FTD
U2SURP	U2SURP	protein-coding	ALS-FTD
KCNN1	KCNN1	protein-coding	ALS-FTD
ZBTB46	ZBTB46	protein-coding	ALS-FTD
AL033519.5	NA	Accession	ALS-FTD
TYRP1	TYRP1	protein-coding	ALS-FTD
LEMD2	LEMD2	protein-coding	ALS-FTD
ALKBH8	ALKBH8	protein-coding	ALS-FTD
ALDOC	ALDOC	protein-coding	ALS-FTD
SPOP	SPOP	protein-coding	ALS-FTD
SNU13	SNU13	protein-coding	ALS-FTD
MTRF1	MTRF1	protein-coding	ALS-FTD
AC130324.2	NA	Accession	ALS-FTD
SLIT1	SLIT1	protein-coding	ALS-FTD
AC113137.1	NA	Accession	ALS-FTD
ZNF543	ZNF543	protein-coding	ALS-FTD
RNF146	RNF146	protein-coding	ALS-FTD
LINC02822	LINC02822	ncRNA	ALS-FTD
TBC1D1	TBC1D1	protein-coding	ALS-FTD
CYB5R4	CYB5R4	protein-coding	ALS-FTD
UVRAG	UVRAG	protein-coding	ALS-FTD
POLR2A	POLR2A	protein-coding	ALS-FTD
AL513327.1	NA	Accession	ALS-FTD
AC133919.1	NA	Accession	ALS-FTD
RASAL2	RASAL2	protein-coding	ALS-FTD
FAM24B	FAM24B	protein-coding	ALS-FTD
ASPM	ASPM	protein-coding	ALS-FTD
S100B	S100B	protein-coding	ALS-FTD
C15orf41	CDIN1	protein-coding	ALS-FTD
BCAP31	BCAP31	protein-coding	ALS-FTD
PIGV	PIGV	protein-coding	ALS-FTD
TMEM8B	TMEM8B	protein-coding	ALS-FTD
TXLNA	TXLNA	protein-coding	ALS-FTD
CCDC149	CCDC149	protein-coding	ALS-FTD
C9orf131	SPATA31G1	protein-coding	ALS-FTD
RAB35	RAB35	protein-coding	ALS-FTD
GTF3C1	GTF3C1	protein-coding	ALS-FTD
AP1AR	AP1AR	protein-coding	ALS-FTD
KLK5	KLK5	protein-coding	ALS-FTD
AC024610.1	NA	Accession	ALS-FTD
LINC01103	LINC01103	ncRNA	ALS-FTD
VTI1A	VTI1A	protein-coding	ALS-FTD
UHRF1BP1L	BLTP3B	protein-coding	ALS-FTD
SPIN3	SPIN3	protein-coding	ALS-FTD
TMEM158	TMEM158	protein-coding	ALS-FTD
C22orf23	C22orf23	protein-coding	ALS-FTD
ERF	ERF	protein-coding	ALS-FTD
GASK1B	GASK1B	protein-coding	ALS-FTD
ARL8A	ARL8A	protein-coding	ALS-FTD
AC069272.1	NA	Accession	ALS-FTD
HSD11B1L	HSD11B1L	protein-coding	ALS-FTD
CEP162	CEP162	protein-coding	ALS-FTD
GLMP	GLMP	protein-coding	ALS-FTD
AL356608.1	NA	Accession	ALS-FTD
AC123784.1	NA	Accession	ALS-FTD
CDC73	CDC73	protein-coding	ALS-FTD
COX7A2L	COX7A2L	protein-coding	ALS-FTD
AC090948.4	NA	Accession	ALS-FTD
GLUL	GLUL	protein-coding	ALS-FTD
KIF5A	KIF5A	protein-coding	ALS-FTD
ACOX3	ACOX3	protein-coding	ALS-FTD
RNF19B	RNF19B	protein-coding	ALS-FTD
SWI5	SWI5	protein-coding	ALS-FTD
EGR1	EGR1	protein-coding	ALS-FTD
AC096564.2	NA	Accession	ALS-FTD
AOPEP	AOPEP	protein-coding	ALS-FTD
MAG	MAG	protein-coding	ALS-FTD
TCEAL4	TCEAL4	protein-coding	ALS-FTD
AC006450.2	NA	Accession	ALS-FTD
PANK1	PANK1	protein-coding	ALS-FTD
TENM4	TENM4	protein-coding	ALS-FTD
AC012184.3	NA	Accession	ALS-FTD
AP000919.2	NA	Accession	ALS-FTD
NFAT5	NFAT5	protein-coding	ALS-FTD
USP15	USP15	protein-coding	ALS-FTD
SEPTIN10	SEPTIN10	protein-coding	ALS-FTD
COL8A1	COL8A1	protein-coding	ALS-FTD
CANX	CANX	protein-coding	ALS-FTD
SIM2	SIM2	protein-coding	ALS-FTD
AC018816.1	NA	Accession	ALS-FTD
ST8SIA6	ST8SIA6	protein-coding	ALS-FTD
STX5	STX5	protein-coding	ALS-FTD
AC092828.1	NA	Accession	ALS-FTD
LINC00402	LINC00402	ncRNA	ALS-FTD
GRHL1	GRHL1	protein-coding	ALS-FTD
GLIS1	GLIS1	protein-coding	ALS-FTD
NRIP1	NRIP1	protein-coding	ALS-FTD
CACNG4	CACNG4	protein-coding	ALS-FTD
CNOT6	CNOT6	protein-coding	ALS-FTD
RN7SL832P	RN7SL832P	pseudo	ALS-FTD
SMC6	SMC6	protein-coding	ALS-FTD
TMEM130	TMEM130	protein-coding	ALS-FTD
CDK20	CDK20	protein-coding	ALS-FTD
ZNF616	ZNF616	protein-coding	ALS-FTD
LINC02479	LINC02479	ncRNA	ALS-FTD
AL050309.1	NA	Accession	ALS-FTD
DUBR	DUBR	ncRNA	ALS-FTD
SAP30L	SAP30L	protein-coding	ALS-FTD
TNN	TNN	protein-coding	ALS-FTD
MYRIP	MYRIP	protein-coding	ALS-FTD
FMN2	FMN2	protein-coding	ALS-FTD
SMAP2	SMAP2	protein-coding	ALS-FTD
WDR78	DNAI4	protein-coding	ALS-FTD
AC096589.1	NA	Accession	ALS-FTD
ARHGAP10	ARHGAP10	protein-coding	ALS-FTD
SEC24C	SEC24C	protein-coding	ALS-FTD
PRICKLE2	PRICKLE2	protein-coding	ALS-FTD
NMI	NMI	protein-coding	ALS-FTD
OPN4	OPN4	protein-coding	ALS-FTD
GAS6	GAS6	protein-coding	ALS-FTD
FPGS	FPGS	protein-coding	ALS-FTD
GNPDA2	GNPDA2	protein-coding	ALS-FTD
TP53TG5	TP53TG5	protein-coding	ALS-FTD
MRPS30-DT	MRPS30-DT	ncRNA	ALS-FTD
SMN1	SMN1	protein-coding	ALS-FTD
SLITRK2	SLITRK2	protein-coding	ALS-FTD
TAFA2	TAFA2	protein-coding	ALS-FTD
WNT10B	WNT10B	protein-coding	ALS-FTD
SIPA1L3	SIPA1L3	protein-coding	ALS-FTD
AP4E1	AP4E1	protein-coding	ALS-FTD
KIAA1109	BLTP1	protein-coding	ALS-FTD
DGUOK	DGUOK	protein-coding	ALS-FTD
HECW1	HECW1	protein-coding	ALS-FTD
AC027031.2	NA	Accession	ALS-FTD
AP000755.2	NA	Accession	ALS-FTD
TTC33	TTC33	protein-coding	ALS-FTD
AC008443.1	NA	Accession	ALS-FTD
MIOS	MIOS	protein-coding	ALS-FTD
CA3-AS1	CA3-AS1	ncRNA	ALS-FTD
KHK	KHK	protein-coding	ALS-FTD
AC105402.4	NA	Accession	ALS-FTD
CEBPB	CEBPB	protein-coding	ALS-FTD
RORA	RORA	protein-coding	ALS-FTD
TMEM260	TMEM260	protein-coding	ALS-FTD
CACNA2D4	CACNA2D4	protein-coding	ALS-FTD
PUS7L	PUS7L	protein-coding	ALS-FTD
DENND1A	DENND1A	protein-coding	ALS-FTD
DENND5A	DENND5A	protein-coding	ALS-FTD
AC109129.1	NA	Accession	ALS-FTD
C19orf12	C19orf12	protein-coding	ALS-FTD
RCHY1	RCHY1	protein-coding	ALS-FTD
TCEAL6	TCEAL6	protein-coding	ALS-FTD
AC018643.1	NA	Accession	ALS-FTD
NPIPA1	NPIPA1	protein-coding	ALS-FTD
SIGIRR	SIGIRR	protein-coding	ALS-FTD
ZNF112	ZNF112	protein-coding	ALS-FTD
LITAF	LITAF	protein-coding	ALS-FTD
HPN	HPN	protein-coding	ALS-FTD
MRS2	MRS2	protein-coding	ALS-FTD
DUSP18	DUSP18	protein-coding	ALS-FTD
AL731553.1	NA	Accession	ALS-FTD
Z93930.2	NA	Accession	ALS-FTD
MOG	MOG	protein-coding	ALS-FTD
GDPD1	GDPD1	protein-coding	ALS-FTD
DGCR6	DGCR6	protein-coding	ALS-FTD
AC108050.1	NA	Accession	ALS-FTD
EHMT1	EHMT1	protein-coding	ALS-FTD
AC026471.1	NA	Accession	ALS-FTD
TJAP1	TJAP1	protein-coding	ALS-FTD
XPA	XPA	protein-coding	ALS-FTD
AP003718.1	NA	Accession	ALS-FTD
TCEAL5	TCEAL5	protein-coding	ALS-FTD
ZNF517	ZNF517	protein-coding	ALS-FTD
FAM222B	FAM222B	protein-coding	ALS-FTD
ZNF785	ZNF785	protein-coding	ALS-FTD
AC008568.1	NA	Accession	ALS-FTD
AC004828.1	NA	Accession	ALS-FTD
GLS	GLS	protein-coding	ALS-FTD
AL133453.1	NA	Accession	ALS-FTD
KIF2A	KIF2A	protein-coding	ALS-FTD
FBXL18	FBXL18	protein-coding	ALS-FTD
METTL9	METTL9	protein-coding	ALS-FTD
USP4	USP4	protein-coding	ALS-FTD
UCKL1	UCKL1	protein-coding	ALS-FTD
IDH1	IDH1	protein-coding	ALS-FTD
LINC02147	LINC02147	ncRNA	ALS-FTD
RPP30	RPP30	protein-coding	ALS-FTD
AL360178.2	NA	Accession	ALS-FTD
TIMM17A	TIMM17A	protein-coding	ALS-FTD
MAFG	MAFG	protein-coding	ALS-FTD
TNS2	TNS2	protein-coding	ALS-FTD
TUBB4A	TUBB4A	protein-coding	ALS-FTD
GPR153	GPR153	protein-coding	ALS-FTD
FKBP14	FKBP14	protein-coding	ALS-FTD
SLC16A1-AS1	SLC16A1-AS1	ncRNA	ALS-FTD
PPP1R13B	PPP1R13B	protein-coding	ALS-FTD
RBM41	RBM41	protein-coding	ALS-FTD
STK19	STK19	protein-coding	ALS-FTD
TBCE	TBCE	protein-coding	ALS-FTD
AUTS2	AUTS2	protein-coding	ALS-FTD
ARAP2	ARAP2	protein-coding	ALS-FTD
AL158801.2	NA	Accession	ALS-FTD
HSPA2	HSPA2	protein-coding	ALS-FTD
AC124248.1	NA	Accession	ALS-FTD
FAM71F1	GARIN1B	protein-coding	ALS-FTD
MBLAC1	MBLAC1	protein-coding	ALS-FTD
FAM91A1	FAM91A1	protein-coding	ALS-FTD
MAP2K6	MAP2K6	protein-coding	ALS-FTD
FBXO8	FBXO8	protein-coding	ALS-FTD
PPM1H	PPM1H	protein-coding	ALS-FTD
AC022211.2	NA	Accession	ALS-FTD
AC008982.2	NA	Accession	ALS-FTD
PPM1M	PPM1M	protein-coding	ALS-FTD
ARHGAP33	ARHGAP33	protein-coding	ALS-FTD
ZNF608	ZNF608	protein-coding	ALS-FTD
GNB1	GNB1	protein-coding	ALS-FTD
TIMM44	TIMM44	protein-coding	ALS-FTD
AL079338.1	NA	Accession	ALS-FTD
ZNF195	ZNF195	protein-coding	ALS-FTD
CHDH	CHDH	protein-coding	ALS-FTD
CHRD	CHRD	protein-coding	ALS-FTD
TDRD1	TDRD1	protein-coding	ALS-FTD
AC010624.2	NA	Accession	ALS-FTD
THRB-IT1	THRB-IT1	ncRNA	ALS-FTD
RALB	RALB	protein-coding	ALS-FTD
PAX6	PAX6	protein-coding	ALS-FTD
COX10	COX10	protein-coding	ALS-FTD
THAP12	THAP12	protein-coding	ALS-FTD
LINC00348	LINC00348	ncRNA	ALS-FTD
GAL3ST4	GAL3ST4	protein-coding	ALS-FTD
ZNF730	ZNF730	protein-coding	ALS-FTD
GRIN2D	GRIN2D	protein-coding	ALS-FTD
FOS	FOS	protein-coding	ALS-FTD
AC100835.1	NA	Accession	ALS-FTD
EMID1	EMID1	protein-coding	ALS-FTD
AP005899.1	NA	Accession	ALS-FTD
EBF1	EBF1	protein-coding	ALS-FTD
AF064860.1	NA	Accession	ALS-FTD
KCNK10	KCNK10	protein-coding	ALS-FTD
CRLS1	CRLS1	protein-coding	ALS-FTD
IWS1	IWS1	protein-coding	ALS-FTD
APOL4	APOL4	protein-coding	ALS-FTD
CYP3A7	CYP3A7	protein-coding	ALS-FTD
AL353801.3	NA	Accession	ALS-FTD
TLE5	TLE5	protein-coding	ALS-FTD
[truncated: 2,316 more rows]
