# Supplementary material for: Multi-modal dissection of cell-type specific TDP-43 pathology in the motor cortex
Source: Nat Commun. 2026 Mar 9;17:2406. doi: 10.1038/s41467-026-69944-6 (PMC12982666; doi:10.1038/s41467-026-69944-6)
Supplement: Supplementary file 6 — Source Data [file 41467_2026_69944_MOESM6_ESM.xlsx]

## Sheet: Fig_1b_NumberOfClusters
Cell class

## Sheet: Fig_1b_UMAP
Cell_Id

## Sheet: Fig_1c_NumberOfClusters
Cell class

## Sheet: Fig_1c_UMAP
Cell_Id

## Sheet: Fig_1d_NumberOfClusters
Cell class

## Sheet: Fig_1d_UMAP
Cell_Id

## Sheet: Fig_1e
Disease group

## Sheet: Fig_1f_Markers
Gene/Marker

## Sheet: Fig_2d_Barplots
Cell_Type

## Sheet: Fig_2d_Boxplots
Cell_Type

[truncated: 62 more sheets: Fig_3a_snRNA_box, Fig_3a_Layers_data, Fig_3a_Layers_box, Fig_3b_snRNA_box, Fig_3b_Layers_data, Fig_3b_Layers_box, Fig_3c_snRNA_box, Fig_3c_Layers_data, Fig_3c_Layers_box, Fig_3d_snRNA_box, Fig_3d_Layers_data, Fig_3d_Layers_box, Fig_3e_Layers_data_Inh_Lamp, Fig_3e_Layers_box_Inh_Lamp, Fig_3e_Layers_data_Inh_PVALB, Fig_3e_Layers_box_Inh_PVALB, Fig_3e_Layers_data_Astrocytes, Fig_3e_Layers_box_Astrocytes, Fig_3e_Layers_data_Inh_Tafa_Vip, Fig_3e_Layers_box_Inh_Tafa_Vip …]
